# Supplementary material for: Spatial gene expression at single-cell resolution from histology using deep learning with GHIST
Source: Nat Methods. 2025 Sep 15;22(9):1900–10. doi: 10.1038/s41592-025-02795-z (PMC12446070; doi:10.1038/s41592-025-02795-z)
Supplement: Supplementary file 3 — Supplementary Tables 1–5 [file 41592_2025_2795_MOESM3_ESM.xlsx]

## Sheet: Supplementary Table 1
Supplementary Table 1 Quality of the TCGA H&E slides as assessed by a specialist breast pathologist.
A five-level scoring was developed to indicate the quality associated with the H&E data from TCGA-BRCA data.
Here, 1=uninterpretable, 2=poor staining/section quality compromising interpretation, 3=moderately poor stain/section quality, 4=good staining/section quality, and 5=excellent staining/section quality.
Index	Image file name	Score	Notes	Index	Image file name	Score	Notes
1	TCGA-3C-AALK	4	Eosin too heavy	47	TCGA-AO-A12D	4	Haematoxylin heavy
2	TCGA-A1-A0SM	5		48	TCGA-AO-A12G	3	Understained/faded
3	TCGA-A1-A0SN	5		49	TCGA-AQ-A04L	5
4	TCGA-A2-A04X	4	Haematoxylin too heavy	50	TCGA-AQ-A0Y5	4	Eosin too heavy
5	TCGA-A2-A0CX	4	Haematoxylin too heavy	51	TCGA-AR-A0TX	5	Mostly DCIS, only focal invasive
6	TCGA-A2-A0EQ	4	Eosin weak	52	TCGA-AR-A1AT	4	Slightly overstained
7	TCGA-A2-A0T1	4	Haematoxylin weak	53	TCGA-AR-A1AX	5
8	TCGA-A2-A0YG	5		54	TCGA-AR-A24U	5
9	TCGA-A2-A3XZ	3	Eosin too weak, haematoxylin too heavy	55	TCGA-AR-A254	4	Bit overstained
10	TCGA-A7-A2KD	3	Haematoxylin very heavy	56	TCGA-AR-A255	4	Bit overstained
11	TCGA-A7-A4SF	4	Haematoxylin too heavy	57	TCGA-AR-A2LJ	4	Bit overstained
12	TCGA-A8-A06T	4	Eosin too weak	58	TCGA-AR-A5QN	4	Bit overstained
13	TCGA-A8-A076	4	Eosin too heavy	59	TCGA-BH-A0AW	2	Overstained and underfixed
14	TCGA-A8-A07B	5		60	TCGA-BH-A0B6	4	Overstained
15	TCGA-A8-A07I	5		61	TCGA-BH-A0HY	4	Overstained
16	TCGA-A8-A07R	5		62	TCGA-BH-A18H	3	Haematoxylin very heavy, pure DCIS
17	TCGA-A8-A08B	5		63	TCGA-BH-A18I	3	Haematoxylin too heavy
18	TCGA-A8-A08C	5		64	TCGA-BH-A18T	5
19	TCGA-A8-A08G	5		65	TCGA-BH-A42T	3	Haematoxylin very heavy
20	TCGA-A8-A08P	4	Haematoxylin too heavy	66	TCGA-C8-A12Q	5
21	TCGA-A8-A08S	5		67	TCGA-C8-A1HF	5
22	TCGA-A8-A08T	5		68	TCGA-C8-A278	5
23	TCGA-A8-A08X	5		69	TCGA-C8-A3M8	3	Haematoxylin very heavy
24	TCGA-A8-A099	5		70	TCGA-C8-A8HP	4	Eosin too heavy
25	TCGA-A8-A09E	5		71	TCGA-D8-A1JA	4	Pale/faded
26	TCGA-A8-A09I	5		72	TCGA-D8-A1XJ	4	Eosin too heavy
27	TCGA-A8-A09N	4	Eosin weak	73	TCGA-D8-A1XT	4	Central tumour underfixed/autolysis
28	TCGA-A8-A0AB	4	Eosin heavy	74	TCGA-E2-A14P	5
29	TCGA-AC-A23G	3	Patchy degeneration of tumour and overstained	75	TCGA-E2-A152	5
30	TCGA-AC-A3QQ	4	Weak haematoxylin	76	TCGA-E2-A1B0	5
31	TCGA-AC-A3YI	4	Eosin too heavy, heamatoxylin weak	77	TCGA-E2-A1LE	5
32	TCGA-AC-A8OS	4	Eosin weak	78	TCGA-E9-A22D	5
33	TCGA-AN-A0AK	4	Haematoxylin heavy	79	TCGA-E9-A22E	3	Poor fixation/autolysis
34	TCGA-AN-A0FD	4	Eosin weak	80	TCGA-E9-A22G	5
35	TCGA-AN-A0FJ	4	Overstained (haematoxylin and eosin)	81	TCGA-E9-A295	4	Some autolysis
36	TCGA-AN-A0FK	5		82	TCGA-EW-A1J3	3	Very overstained
37	TCGA-AN-A0FL	4	Overstained (haematoxylin and eosin)	83	TCGA-EW-A424	4	Overstained
38	TCGA-AN-A0FN	4	Haematoxylin heavy	84	TCGA-EW-A6S9	5
39	TCGA-AN-A0FS	4	Haematoxylin heavy	85	TCGA-JL-A3YX	1	Autolysed and overstained
40	TCGA-AN-A0FV	5		86	TCGA-LD-A9QF	5
41	TCGA-AN-A0FX	5		87	TCGA-LL-A9Q3	4	Haematoxylin too heavy
42	TCGA-AN-A0FZ	5		88	TCGA-PE-A5DC	2	Autolysed and overstained
43	TCGA-AN-A0XP	4	Eosin too heavy	89	TCGA-PE-A5DD	3	Very overstained
44	TCGA-AN-A0XW	5		90	TCGA-S3-AA14	4	Bit overstained
45	TCGA-AO-A03L	3	Eosin very heavy	91	TCGA-UL-AAZ6	4	Bit overstained
46	TCGA-AO-A0JE	4	Overstained (haematoxylin and eosin)	92	TCGA-UU-A93S	3	Chatter artefact and overstained

## Sheet: Supplementary Table 2
Supplementary Table 2: pval of differential spatial gene expression test between selected 2,177 CNA genes and 280 genes NN correlation
	ABCC11	ACTA2	ACTG2	ADAM9	ADGRE5	ADH1B	ADIPOQ	AGR3	AIF1	AKR1C1	AKR1C3	ALDH1A3	ANGPT2	ANKRD28	ANKRD29	ANKRD30A	APOBEC3A	APOBEC3B	APOC1	AQP1	AQP3	AR	AVPR1A	BACE2	BANK1	BASP1	C1QA	C1QC	C2orf42	C5orf46	C6orf132	C15orf48	CAV1	CAVIN2	CCDC6	CCDC80	CCL5	CCL8	CCND1	CCPG1	CCR7	CD3E	CD3G	CD4	CD8A	CD9	CD14	CD19	CD27
RERE	0.19354	0.249934	0.042368	0.07151	0.526476	0.205402	0.586544	0.391408	0.342689	0.141161	0.0171964	0.105823	0.21346	0.0240485	0.286139	0.154888	0.119209	0.0475478	0.996519	0.128665	0.141592	0.112812	1	0.0324237	0.571064	0.249966	0.337897	0.39229	0.0623763	1	0.109742	0.00845231	0.147193	0.209509	0.0473622	0.0822675	0.934064	0.302246	0.0561679	0.0124479	0.646406	0.935339	0.92574	0.620356	0.93706	0.0868759	0.344379	0.225974	0.782151
H6PD	0.108642	0.266078	0.0465679	0.0594369	0.64382	0.0847048	0.625372	0.0145718	0.384669	0.134785	0.0310694	0.0663568	0.262525	0.0466645	0.227806	0.0249497	0.085919	0.0118776	0.803948	0.0446617	0.0689693	0.0328969	1	0.0890819	0.23744	0.224648	0.227209	0.32747	0.0540234	1	0.0258894	0.00176325	0.0385612	0.0556821	0.0183108	0.00994412	0.441023	0.206386	0.0135928	0.0148151	0.263958	0.43044	0.396209	0.719085	0.409139	0.033323	0.27548	0.189714	0.312534
SPSB1	0.108642	0.266078	0.0465679	0.0594369	0.64382	0.0847048	0.625372	0.0145718	0.384669	0.134785	0.0310694	0.0663568	0.262525	0.0466645	0.227806	0.0249497	0.085919	0.0118776	0.803948	0.0446617	0.0689693	0.0328969	1	0.0890819	0.23744	0.224648	0.227209	0.32747	0.0540234	1	0.0258894	0.00176325	0.0385612	0.0556821	0.0183108	0.00994412	0.441023	0.206386	0.0135928	0.0148151	0.263958	0.43044	0.396209	0.719085	0.409139	0.033323	0.27548	0.189714	0.312534
SLC25A33	0.244489	0.259587	0.0727929	0.120106	0.689632	0.0688262	0.524799	0.0195894	0.400546	0.30777	0.239942	0.168957	0.127257	0.0506871	0.104288	0.0656303	0.164434	0.0466456	0.896833	0.0159694	0.175762	0.0849588	1	0.20759	0.230698	0.230452	0.191175	0.235389	0.0283226	1	0.0773524	0.00122495	0.0130032	0.0259892	0.0520881	0.00974143	0.289625	0.157458	0.0417208	0.0159392	0.199334	0.280417	0.251503	0.826148	0.260679	0.0838652	0.190662	0.168249	0.272874
TMEM201	0.108642	0.266078	0.0465679	0.0594369	0.64382	0.0847048	0.625372	0.0145718	0.384669	0.134785	0.0310694	0.0663568	0.262525	0.0466645	0.227806	0.0249497	0.085919	0.0118776	0.803948	0.0446617	0.0689693	0.0328969	1	0.0890819	0.23744	0.224648	0.227209	0.32747	0.0540234	1	0.0258894	0.00176325	0.0385612	0.0556821	0.0183108	0.00994412	0.441023	0.206386	0.0135928	0.0148151	0.263958	0.43044	0.396209	0.719085	0.409139	0.033323	0.27548	0.189714	0.312534
PIK3CD	0.108642	0.266078	0.0465679	0.0594369	0.64382	0.0847048	0.625372	0.0145718	0.384669	0.134785	0.0310694	0.0663568	0.262525	0.0466645	0.227806	0.0249497	0.085919	0.0118776	0.803948	0.0446617	0.0689693	0.0328969	1	0.0890819	0.23744	0.224648	0.227209	0.32747	0.0540234	1	0.0258894	0.00176325	0.0385612	0.0556821	0.0183108	0.00994412	0.441023	0.206386	0.0135928	0.0148151	0.263958	0.43044	0.396209	0.719085	0.409139	0.033323	0.27548	0.189714	0.312534
CLSTN1	0.108642	0.266078	0.0465679	0.0594369	0.64382	0.0847048	0.625372	0.0145718	0.384669	0.134785	0.0310694	0.0663568	0.262525	0.0466645	0.227806	0.0249497	0.085919	0.0118776	0.803948	0.0446617	0.0689693	0.0328969	1	0.0890819	0.23744	0.224648	0.227209	0.32747	0.0540234	1	0.0258894	0.00176325	0.0385612	0.0556821	0.0183108	0.00994412	0.441023	0.206386	0.0135928	0.0148151	0.263958	0.43044	0.396209	0.719085	0.409139	0.033323	0.27548	0.189714	0.312534
AL357140.1	0.108642	0.266078	0.0465679	0.0594369	0.64382	0.0847048	0.625372	0.0145718	0.384669	0.134785	0.0310694	0.0663568	0.262525	0.0466645	0.227806	0.0249497	0.085919	0.0118776	0.803948	0.0446617	0.0689693	0.0328969	1	0.0890819	0.23744	0.224648	0.227209	0.32747	0.0540234	1	0.0258894	0.00176325	0.0385612	0.0556821	0.0183108	0.00994412	0.441023	0.206386	0.0135928	0.0148151	0.263958	0.43044	0.396209	0.719085	0.409139	0.033323	0.27548	0.189714	0.312534
CTNNBIP1	0.108642	0.266078	0.0465679	0.0594369	0.64382	0.0847048	0.625372	0.0145718	0.384669	0.134785	0.0310694	0.0663568	0.262525	0.0466645	0.227806	0.0249497	0.085919	0.0118776	0.803948	0.0446617	0.0689693	0.0328969	1	0.0890819	0.23744	0.224648	0.227209	0.32747	0.0540234	1	0.0258894	0.00176325	0.0385612	0.0556821	0.0183108	0.00994412	0.441023	0.206386	0.0135928	0.0148151	0.263958	0.43044	0.396209	0.719085	0.409139	0.033323	0.27548	0.189714	0.312534
LZIC	0.108642	0.266078	0.0465679	0.0594369	0.64382	0.0847048	0.625372	0.0145718	0.384669	0.134785	0.0310694	0.0663568	0.262525	0.0466645	0.227806	0.0249497	0.085919	0.0118776	0.803948	0.0446617	0.0689693	0.0328969	1	0.0890819	0.23744	0.224648	0.227209	0.32747	0.0540234	1	0.0258894	0.00176325	0.0385612	0.0556821	0.0183108	0.00994412	0.441023	0.206386	0.0135928	0.0148151	0.263958	0.43044	0.396209	0.719085	0.409139	0.033323	0.27548	0.189714	0.312534
FBXO2	0.16554	0.40915	0.129529	0.116014	0.392969	0.230989	0.808713	0.695599	0.151082	0.197247	0.128577	0.131543	0.380489	0.0948907	0.578911	0.103383	0.0178949	0.0390752	0.691084	0.212367	0.11727	0.0752578	1	0.170816	0.293878	0.299208	0.150842	0.178777	0.153596	1	0.0649572	0.00944146	0.185043	0.10946	0.0581167	0.00763673	0.72354	0.247852	0.0626376	0.0384963	0.377332	0.627229	0.629157	0.422753	0.626832	0.0777787	0.205949	0.0178882	0.328928
FBXO44	0.16554	0.40915	0.129529	0.116014	0.392969	0.230989	0.808713	0.695599	0.151082	0.197247	0.128577	0.131543	0.380489	0.0948907	0.578911	0.103383	0.0178949	0.0390752	0.691084	0.212367	0.11727	0.0752578	1	0.170816	0.293878	0.299208	0.150842	0.178777	0.153596	1	0.0649572	0.00944146	0.185043	0.10946	0.0581167	0.00763673	0.72354	0.247852	0.0626376	0.0384963	0.377332	0.627229	0.629157	0.422753	0.626832	0.0777787	0.205949	0.0178882	0.328928
FBXO6	0.16554	0.40915	0.129529	0.116014	0.392969	0.230989	0.808713	0.695599	0.151082	0.197247	0.128577	0.131543	0.380489	0.0948907	0.578911	0.103383	0.0178949	0.0390752	0.691084	0.212367	0.11727	0.0752578	1	0.170816	0.293878	0.299208	0.150842	0.178777	0.153596	1	0.0649572	0.00944146	0.185043	0.10946	0.0581167	0.00763673	0.72354	0.247852	0.0626376	0.0384963	0.377332	0.627229	0.629157	0.422753	0.626832	0.0777787	0.205949	0.0178882	0.328928
MAD2L2	0.16554	0.40915	0.129529	0.116014	0.392969	0.230989	0.808713	0.695599	0.151082	0.197247	0.128577	0.131543	0.380489	0.0948907	0.578911	0.103383	0.0178949	0.0390752	0.691084	0.212367	0.11727	0.0752578	1	0.170816	0.293878	0.299208	0.150842	0.178777	0.153596	1	0.0649572	0.00944146	0.185043	0.10946	0.0581167	0.00763673	0.72354	0.247852	0.0626376	0.0384963	0.377332	0.627229	0.629157	0.422753	0.626832	0.0777787	0.205949	0.0178882	0.328928
DRAXIN	0.16554	0.40915	0.129529	0.116014	0.392969	0.230989	0.808713	0.695599	0.151082	0.197247	0.128577	0.131543	0.380489	0.0948907	0.578911	0.103383	0.0178949	0.0390752	0.691084	0.212367	0.11727	0.0752578	1	0.170816	0.293878	0.299208	0.150842	0.178777	0.153596	1	0.0649572	0.00944146	0.185043	0.10946	0.0581167	0.00763673	0.72354	0.247852	0.0626376	0.0384963	0.377332	0.627229	0.629157	0.422753	0.626832	0.0777787	0.205949	0.0178882	0.328928
AGTRAP	0.16554	0.40915	0.129529	0.116014	0.392969	0.230989	0.808713	0.695599	0.151082	0.197247	0.128577	0.131543	0.380489	0.0948907	0.578911	0.103383	0.0178949	0.0390752	0.691084	0.212367	0.11727	0.0752578	1	0.170816	0.293878	0.299208	0.150842	0.178777	0.153596	1	0.0649572	0.00944146	0.185043	0.10946	0.0581167	0.00763673	0.72354	0.247852	0.0626376	0.0384963	0.377332	0.627229	0.629157	0.422753	0.626832	0.0777787	0.205949	0.0178882	0.328928
C1orf167	0.181623	0.38954	0.131915	0.11778	0.335305	0.193211	0.749917	0.625877	0.122094	0.214012	0.147999	0.152772	0.384709	0.0860637	0.552991	0.0979396	0.0225125	0.043413	0.685886	0.208951	0.135659	0.074133	1	0.180203	0.270639	0.243474	0.126282	0.137565	0.137885	1	0.0635459	0.00941161	0.165459	0.100613	0.0613913	0.00649006	0.750737	0.217218	0.0630762	0.0377671	0.390269	0.648739	0.65517	0.383629	0.628708	0.083028	0.161245	0.0183886	0.360456
MTHFR	0.181623	0.38954	0.131915	0.11778	0.335305	0.193211	0.749917	0.625877	0.122094	0.214012	0.147999	0.152772	0.384709	0.0860637	0.552991	0.0979396	0.0225125	0.043413	0.685886	0.208951	0.135659	0.074133	1	0.180203	0.270639	0.243474	0.126282	0.137565	0.137885	1	0.0635459	0.00941161	0.165459	0.100613	0.0613913	0.00649006	0.750737	0.217218	0.0630762	0.0377671	0.390269	0.648739	0.65517	0.383629	0.628708	0.083028	0.161245	0.0183886	0.360456
CLCN6	0.181623	0.38954	0.131915	0.11778	0.335305	0.193211	0.749917	0.625877	0.122094	0.214012	0.147999	0.152772	0.384709	0.0860637	0.552991	0.0979396	0.0225125	0.043413	0.685886	0.208951	0.135659	0.074133	1	0.180203	0.270639	0.243474	0.126282	0.137565	0.137885	1	0.0635459	0.00941161	0.165459	0.100613	0.0613913	0.00649006	0.750737	0.217218	0.0630762	0.0377671	0.390269	0.648739	0.65517	0.383629	0.628708	0.083028	0.161245	0.0183886	0.360456
NPPA	0.16554	0.40915	0.129529	0.116014	0.392969	0.230989	0.808713	0.695599	0.151082	0.197247	0.128577	0.131543	0.380489	0.0948907	0.578911	0.103383	0.0178949	0.0390752	0.691084	0.212367	0.11727	0.0752578	1	0.170816	0.293878	0.299208	0.150842	0.178777	0.153596	1	0.0649572	0.00944146	0.185043	0.10946	0.0581167	0.00763673	0.72354	0.247852	0.0626376	0.0384963	0.377332	0.627229	0.629157	0.422753	0.626832	0.0777787	0.205949	0.0178882	0.328928
NPPB	0.16554	0.40915	0.129529	0.116014	0.392969	0.230989	0.808713	0.695599	0.151082	0.197247	0.128577	0.131543	0.380489	0.0948907	0.578911	0.103383	0.0178949	0.0390752	0.691084	0.212367	0.11727	0.0752578	1	0.170816	0.293878	0.299208	0.150842	0.178777	0.153596	1	0.0649572	0.00944146	0.185043	0.10946	0.0581167	0.00763673	0.72354	0.247852	0.0626376	0.0384963	0.377332	0.627229	0.629157	0.422753	0.626832	0.0777787	0.205949	0.0178882	0.328928
SERINC2	0.683059	0.158626	0.394801	0.449623	0.139827	0.913675	0.510755	0.895851	0.275581	0.700743	0.423219	0.647676	0.93017	0.16142	0.78286	0.903355	0.677529	0.931755	0.991589	0.958069	0.986991	0.992335	1	0.750458	0.764369	0.790785	0.405415	0.392086	0.865106	1	0.952839	0.432335	0.861828	0.0513863	0.476721	0.374426	0.645964	0.654948	0.676116	0.24794	0.582243	0.700837	0.779033	0.232114	0.584712	0.853719	0.603345	0.917018	0.838749
TINAGL1	0.794985	0.322681	0.571173	0.457169	0.725927	0.274315	0.154969	0.186059	0.792859	0.436247	0.222677	0.478574	0.841903	0.551599	0.900565	0.24471	0.858643	0.704678	0.146319	0.788623	0.579273	0.375104	1	0.618613	0.436804	0.572136	0.695377	0.970394	0.597034	1	0.352418	0.522843	0.799243	0.372701	0.244641	0.900385	0.180476	0.561387	0.248366	0.427381	0.254041	0.226946	0.283871	0.9706	0.194697	0.401678	0.757227	0.501389	0.887269
HCRTR1	0.681566	0.190756	0.33478	0.249651	0.783062	0.274446	0.124799	0.146369	0.882112	0.272578	0.14322	0.303321	0.988861	0.337535	0.94022	0.132817	0.969238	0.467832	0.107932	0.828195	0.409828	0.209747	1	0.41134	0.462906	0.465936	0.65937	0.951682	0.404223	1	0.193894	0.313616	0.792889	0.216508	0.12041	0.6347	0.175748	0.525217	0.11999	0.241449	0.250826	0.222057	0.291955	0.909974	0.198527	0.228371	0.701338	0.373266	0.935843
PEF1	0.681566	0.190756	0.33478	0.249651	0.783062	0.274446	0.124799	0.146369	0.882112	0.272578	0.14322	0.303321	0.988861	0.337535	0.94022	0.132817	0.969238	0.467832	0.107932	0.828195	0.409828	0.209747	1	0.41134	0.462906	0.465936	0.65937	0.951682	0.404223	1	0.193894	0.313616	0.792889	0.216508	0.12041	0.6347	0.175748	0.525217	0.11999	0.241449	0.250826	0.222057	0.291955	0.909974	0.198527	0.228371	0.701338	0.373266	0.935843
COL16A1	0.681566	0.190756	0.33478	0.249651	0.783062	0.274446	0.124799	0.146369	0.882112	0.272578	0.14322	0.303321	0.988861	0.337535	0.94022	0.132817	0.969238	0.467832	0.107932	0.828195	0.409828	0.209747	1	0.41134	0.462906	0.465936	0.65937	0.951682	0.404223	1	0.193894	0.313616	0.792889	0.216508	0.12041	0.6347	0.175748	0.525217	0.11999	0.241449	0.250826	0.222057	0.291955	0.909974	0.198527	0.228371	0.701338	0.373266	0.935843
BAI2	0.681566	0.190756	0.33478	0.249651	0.783062	0.274446	0.124799	0.146369	0.882112	0.272578	0.14322	0.303321	0.988861	0.337535	0.94022	0.132817	0.969238	0.467832	0.107932	0.828195	0.409828	0.209747	1	0.41134	0.462906	0.465936	0.65937	0.951682	0.404223	1	0.193894	0.313616	0.792889	0.216508	0.12041	0.6347	0.175748	0.525217	0.11999	0.241449	0.250826	0.222057	0.291955	0.909974	0.198527	0.228371	0.701338	0.373266	0.935843
SPOCD1	0.681566	0.190756	0.33478	0.249651	0.783062	0.274446	0.124799	0.146369	0.882112	0.272578	0.14322	0.303321	0.988861	0.337535	0.94022	0.132817	0.969238	0.467832	0.107932	0.828195	0.409828	0.209747	1	0.41134	0.462906	0.465936	0.65937	0.951682	0.404223	1	0.193894	0.313616	0.792889	0.216508	0.12041	0.6347	0.175748	0.525217	0.11999	0.241449	0.250826	0.222057	0.291955	0.909974	0.198527	0.228371	0.701338	0.373266	0.935843
PTP4A2	0.562371	0.488465	0.337276	0.312484	0.902238	0.414232	0.266016	0.330656	0.755842	0.278905	0.249906	0.353337	0.807698	0.499884	0.666514	0.183417	0.698575	0.466761	0.401419	0.943275	0.39403	0.233235	1	0.569872	0.278324	0.869435	0.367861	0.702412	0.919612	1	0.22599	0.346269	0.843712	0.335331	0.135058	0.375414	0.121253	0.280952	0.12564	0.328101	0.193741	0.161517	0.187822	0.472123	0.160811	0.225611	0.43969	0.104694	0.771091
KHDRBS1	0.562371	0.488465	0.337276	0.312484	0.902238	0.414232	0.266016	0.330656	0.755842	0.278905	0.249906	0.353337	0.807698	0.499884	0.666514	0.183417	0.698575	0.466761	0.401419	0.943275	0.39403	0.233235	1	0.569872	0.278324	0.869435	0.367861	0.702412	0.919612	1	0.22599	0.346269	0.843712	0.335331	0.135058	0.375414	0.121253	0.280952	0.12564	0.328101	0.193741	0.161517	0.187822	0.472123	0.160811	0.225611	0.43969	0.104694	0.771091
TMEM39B	0.562371	0.488465	0.337276	0.312484	0.902238	0.414232	0.266016	0.330656	0.755842	0.278905	0.249906	0.353337	0.807698	0.499884	0.666514	0.183417	0.698575	0.466761	0.401419	0.943275	0.39403	0.233235	1	0.569872	0.278324	0.869435	0.367861	0.702412	0.919612	1	0.22599	0.346269	0.843712	0.335331	0.135058	0.375414	0.121253	0.280952	0.12564	0.328101	0.193741	0.161517	0.187822	0.472123	0.160811	0.225611	0.43969	0.104694	0.771091
KPNA6	0.562371	0.488465	0.337276	0.312484	0.902238	0.414232	0.266016	0.330656	0.755842	0.278905	0.249906	0.353337	0.807698	0.499884	0.666514	0.183417	0.698575	0.466761	0.401419	0.943275	0.39403	0.233235	1	0.569872	0.278324	0.869435	0.367861	0.702412	0.919612	1	0.22599	0.346269	0.843712	0.335331	0.135058	0.375414	0.121253	0.280952	0.12564	0.328101	0.193741	0.161517	0.187822	0.472123	0.160811	0.225611	0.43969	0.104694	0.771091
TXLNA	0.733879	0.370731	0.413288	0.333516	0.97924	0.378499	0.18537	0.303497	0.894035	0.344133	0.261429	0.396361	0.87146	0.440247	0.717206	0.185765	0.843094	0.531051	0.265864	0.954738	0.480333	0.253549	1	0.575389	0.419013	0.767015	0.454959	0.766427	0.772687	1	0.233951	0.327423	0.911315	0.315339	0.145173	0.495256	0.145185	0.398996	0.136849	0.309901	0.248579	0.202791	0.244008	0.613037	0.19464	0.262187	0.542338	0.172289	0.98868
CCDC28B	0.733879	0.370731	0.413288	0.333516	0.97924	0.378499	0.18537	0.303497	0.894035	0.344133	0.261429	0.396361	0.87146	0.440247	0.717206	0.185765	0.843094	0.531051	0.265864	0.954738	0.480333	0.253549	1	0.575389	0.419013	0.767015	0.454959	0.766427	0.772687	1	0.233951	0.327423	0.911315	0.315339	0.145173	0.495256	0.145185	0.398996	0.136849	0.309901	0.248579	0.202791	0.244008	0.613037	0.19464	0.262187	0.542338	0.172289	0.98868
IQCC	0.733879	0.370731	0.413288	0.333516	0.97924	0.378499	0.18537	0.303497	0.894035	0.344133	0.261429	0.396361	0.87146	0.440247	0.717206	0.185765	0.843094	0.531051	0.265864	0.954738	0.480333	0.253549	1	0.575389	0.419013	0.767015	0.454959	0.766427	0.772687	1	0.233951	0.327423	0.911315	0.315339	0.145173	0.495256	0.145185	0.398996	0.136849	0.309901	0.248579	0.202791	0.244008	0.613037	0.19464	0.262187	0.542338	0.172289	0.98868
DCDC2B	0.733879	0.370731	0.413288	0.333516	0.97924	0.378499	0.18537	0.303497	0.894035	0.344133	0.261429	0.396361	0.87146	0.440247	0.717206	0.185765	0.843094	0.531051	0.265864	0.954738	0.480333	0.253549	1	0.575389	0.419013	0.767015	0.454959	0.766427	0.772687	1	0.233951	0.327423	0.911315	0.315339	0.145173	0.495256	0.145185	0.398996	0.136849	0.309901	0.248579	0.202791	0.244008	0.613037	0.19464	0.262187	0.542338	0.172289	0.98868
TMEM234	0.733879	0.370731	0.413288	0.333516	0.97924	0.378499	0.18537	0.303497	0.894035	0.344133	0.261429	0.396361	0.87146	0.440247	0.717206	0.185765	0.843094	0.531051	0.265864	0.954738	0.480333	0.253549	1	0.575389	0.419013	0.767015	0.454959	0.766427	0.772687	1	0.233951	0.327423	0.911315	0.315339	0.145173	0.495256	0.145185	0.398996	0.136849	0.309901	0.248579	0.202791	0.244008	0.613037	0.19464	0.262187	0.542338	0.172289	0.98868
EIF3I	0.733879	0.370731	0.413288	0.333516	0.97924	0.378499	0.18537	0.303497	0.894035	0.344133	0.261429	0.396361	0.87146	0.440247	0.717206	0.185765	0.843094	0.531051	0.265864	0.954738	0.480333	0.253549	1	0.575389	0.419013	0.767015	0.454959	0.766427	0.772687	1	0.233951	0.327423	0.911315	0.315339	0.145173	0.495256	0.145185	0.398996	0.136849	0.309901	0.248579	0.202791	0.244008	0.613037	0.19464	0.262187	0.542338	0.172289	0.98868
FAM167B	0.91059	0.30551	0.486769	0.3513	0.87091	0.347861	0.135883	0.273509	0.983855	0.416314	0.268949	0.437405	0.919587	0.399458	0.755719	0.188464	0.982801	0.592905	0.18492	0.963214	0.575607	0.277768	1	0.577307	0.607691	0.490555	0.567246	0.826607	0.641728	1	0.242296	0.310216	0.966929	0.299919	0.158588	0.658628	0.16822	0.585667	0.154715	0.295591	0.301616	0.249064	0.307339	0.769916	0.228599	0.309205	0.658769	0.353852	0.826123
LCK	0.91059	0.30551	0.486769	0.3513	0.87091	0.347861	0.135883	0.273509	0.983855	0.416314	0.268949	0.437405	0.919587	0.399458	0.755719	0.188464	0.982801	0.592905	0.18492	0.963214	0.575607	0.277768	1	0.577307	0.607691	0.490555	0.567246	0.826607	0.641728	1	0.242296	0.310216	0.966929	0.299919	0.158588	0.658628	0.16822	0.585667	0.154715	0.295591	0.301616	0.249064	0.307339	0.769916	0.228599	0.309205	0.658769	0.353852	0.826123
HDAC1	0.91059	0.30551	0.486769	0.3513	0.87091	0.347861	0.135883	0.273509	0.983855	0.416314	0.268949	0.437405	0.919587	0.399458	0.755719	0.188464	0.982801	0.592905	0.18492	0.963214	0.575607	0.277768	1	0.577307	0.607691	0.490555	0.567246	0.826607	0.641728	1	0.242296	0.310216	0.966929	0.299919	0.158588	0.658628	0.16822	0.585667	0.154715	0.295591	0.301616	0.249064	0.307339	0.769916	0.228599	0.309205	0.658769	0.353852	0.826123
RP1-27O5.3	0.637585	0.453212	0.88895	0.680049	0.667751	0.487762	0.0662362	0.438763	0.756445	0.939642	0.652652	0.772358	0.817078	0.500167	0.989527	0.584746	0.799087	0.980809	0.551161	0.992182	0.998114	0.723188	1	0.958276	0.46722	0.765046	0.655282	0.766966	0.795883	1	0.673346	0.352869	0.983608	0.251849	0.457779	0.870372	0.182726	0.57307	0.492423	0.467356	0.265957	0.271764	0.335187	0.948794	0.254317	0.66882	0.543224	0.531393	0.934513
ZBTB8A	0.637585	0.453212	0.88895	0.680049	0.667751	0.487762	0.0662362	0.438763	0.756445	0.939642	0.652652	0.772358	0.817078	0.500167	0.989527	0.584746	0.799087	0.980809	0.551161	0.992182	0.998114	0.723188	1	0.958276	0.46722	0.765046	0.655282	0.766966	0.795883	1	0.673346	0.352869	0.983608	0.251849	0.457779	0.870372	0.182726	0.57307	0.492423	0.467356	0.265957	0.271764	0.335187	0.948794	0.254317	0.66882	0.543224	0.531393	0.934513
ZBTB8OS	0.637585	0.453212	0.88895	0.680049	0.667751	0.487762	0.0662362	0.438763	0.756445	0.939642	0.652652	0.772358	0.817078	0.500167	0.989527	0.584746	0.799087	0.980809	0.551161	0.992182	0.998114	0.723188	1	0.958276	0.46722	0.765046	0.655282	0.766966	0.795883	1	0.673346	0.352869	0.983608	0.251849	0.457779	0.870372	0.182726	0.57307	0.492423	0.467356	0.265957	0.271764	0.335187	0.948794	0.254317	0.66882	0.543224	0.531393	0.934513
RBBP4	0.623285	0.658789	0.901789	0.790149	0.460502	0.533046	0.100015	0.849139	0.686856	0.996024	0.918393	0.868183	0.952494	0.68559	0.755774	0.882291	0.762711	0.894726	0.946417	0.749855	0.967428	0.882342	1	0.878201	0.397354	0.922301	0.742183	0.838074	0.899084	1	0.881242	0.516758	0.800772	0.295138	0.631209	0.715197	0.34405	0.626141	0.708208	0.636613	0.22047	0.371939	0.412306	0.9405	0.380697	0.795516	0.587902	0.60282	0.905603
SYNC	0.623285	0.658789	0.901789	0.790149	0.460502	0.533046	0.100015	0.849139	0.686856	0.996024	0.918393	0.868183	0.952494	0.68559	0.755774	0.882291	0.762711	0.894726	0.946417	0.749855	0.967428	0.882342	1	0.878201	0.397354	0.922301	0.742183	0.838074	0.899084	1	0.881242	0.516758	0.800772	0.295138	0.631209	0.715197	0.34405	0.626141	0.708208	0.636613	0.22047	0.371939	0.412306	0.9405	0.380697	0.795516	0.587902	0.60282	0.905603
KIAA1522	0.623285	0.658789	0.901789	0.790149	0.460502	0.533046	0.100015	0.849139	0.686856	0.996024	0.918393	0.868183	0.952494	0.68559	0.755774	0.882291	0.762711	0.894726	0.946417	0.749855	0.967428	0.882342	1	0.878201	0.397354	0.922301	0.742183	0.838074	0.899084	1	0.881242	0.516758	0.800772	0.295138	0.631209	0.715197	0.34405	0.626141	0.708208	0.636613	0.22047	0.371939	0.412306	0.9405	0.380697	0.795516	0.587902	0.60282	0.905603
YARS	0.623285	0.658789	0.901789	0.790149	0.460502	0.533046	0.100015	0.849139	0.686856	0.996024	0.918393	0.868183	0.952494	0.68559	0.755774	0.882291	0.762711	0.894726	0.946417	0.749855	0.967428	0.882342	1	0.878201	0.397354	0.922301	0.742183	0.838074	0.899084	1	0.881242	0.516758	0.800772	0.295138	0.631209	0.715197	0.34405	0.626141	0.708208	0.636613	0.22047	0.371939	0.412306	0.9405	0.380697	0.795516	0.587902	0.60282	0.905603
S100PBP	0.608085	0.58326	0.896214	0.668724	0.412977	0.404481	0.126181	0.685767	0.707648	0.817618	0.856006	0.830053	0.993668	0.658816	0.828464	0.675214	0.669221	0.970069	0.95133	0.938588	0.999292	0.676612	1	0.951078	0.542001	0.889103	0.680537	0.841372	0.876927	1	0.676745	0.445769	0.982156	0.274635	0.463462	0.99019	0.52818	0.615882	0.501991	0.531742	0.328295	0.554034	0.605339	0.825106	0.578806	0.66786	0.609836	0.524643	0.642722
FNDC5	0.608085	0.58326	0.896214	0.668724	0.412977	0.404481	0.126181	0.685767	0.707648	0.817618	0.856006	0.830053	0.993668	0.658816	0.828464	0.675214	0.669221	0.970069	0.95133	0.938588	0.999292	0.676612	1	0.951078	0.542001	0.889103	0.680537	0.841372	0.876927	1	0.676745	0.445769	0.982156	0.274635	0.463462	0.99019	0.52818	0.615882	0.501991	0.531742	0.328295	0.554034	0.605339	0.825106	0.578806	0.66786	0.609836	0.524643	0.642722
HPCA	0.608085	0.58326	0.896214	0.668724	0.412977	0.404481	0.126181	0.685767	0.707648	0.817618	0.856006	0.830053	0.993668	0.658816	0.828464	0.675214	0.669221	0.970069	0.95133	0.938588	0.999292	0.676612	1	0.951078	0.542001	0.889103	0.680537	0.841372	0.876927	1	0.676745	0.445769	0.982156	0.274635	0.463462	0.99019	0.52818	0.615882	0.501991	0.531742	0.328295	0.554034	0.605339	0.825106	0.578806	0.66786	0.609836	0.524643	0.642722
TMEM54	0.608085	0.58326	0.896214	0.668724	0.412977	0.404481	0.126181	0.685767	0.707648	0.817618	0.856006	0.830053	0.993668	0.658816	0.828464	0.675214	0.669221	0.970069	0.95133	0.938588	0.999292	0.676612	1	0.951078	0.542001	0.889103	0.680537	0.841372	0.876927	1	0.676745	0.445769	0.982156	0.274635	0.463462	0.99019	0.52818	0.615882	0.501991	0.531742	0.328295	0.554034	0.605339	0.825106	0.578806	0.66786	0.609836	0.524643	0.642722
RNF19B	0.608085	0.58326	0.896214	0.668724	0.412977	0.404481	0.126181	0.685767	0.707648	0.817618	0.856006	0.830053	0.993668	0.658816	0.828464	0.675214	0.669221	0.970069	0.95133	0.938588	0.999292	0.676612	1	0.951078	0.542001	0.889103	0.680537	0.841372	0.876927	1	0.676745	0.445769	0.982156	0.274635	0.463462	0.99019	0.52818	0.615882	0.501991	0.531742	0.328295	0.554034	0.605339	0.825106	0.578806	0.66786	0.609836	0.524643	0.642722
FKSG48	0.608085	0.58326	0.896214	0.668724	0.412977	0.404481	0.126181	0.685767	0.707648	0.817618	0.856006	0.830053	0.993668	0.658816	0.828464	0.675214	0.669221	0.970069	0.95133	0.938588	0.999292	0.676612	1	0.951078	0.542001	0.889103	0.680537	0.841372	0.876927	1	0.676745	0.445769	0.982156	0.274635	0.463462	0.99019	0.52818	0.615882	0.501991	0.531742	0.328295	0.554034	0.605339	0.825106	0.578806	0.66786	0.609836	0.524643	0.642722
ATPAF1	0.420017	0.15283	0.243629	0.244706	0.559975	0.987696	0.843765	0.242821	0.545978	0.231671	0.264173	0.293057	0.312785	0.373645	0.276563	0.077723	0.959636	0.515103	0.625078	0.535123	0.36376	0.151901	1	0.404919	0.33461	0.933856	0.460853	0.773751	0.907524	1	0.14825	0.66678	0.510788	0.793989	0.155305	0.341374	0.135598	0.642388	0.118059	0.343095	0.175714	0.187751	0.186242	0.275097	0.190443	0.21931	0.647353	0.838753	0.346576
TEX38	0.420017	0.15283	0.243629	0.244706	0.559975	0.987696	0.843765	0.242821	0.545978	0.231671	0.264173	0.293057	0.312785	0.373645	0.276563	0.077723	0.959636	0.515103	0.625078	0.535123	0.36376	0.151901	1	0.404919	0.33461	0.933856	0.460853	0.773751	0.907524	1	0.14825	0.66678	0.510788	0.793989	0.155305	0.341374	0.135598	0.642388	0.118059	0.343095	0.175714	0.187751	0.186242	0.275097	0.190443	0.21931	0.647353	0.838753	0.346576
EFCAB14	0.420017	0.15283	0.243629	0.244706	0.559975	0.987696	0.843765	0.242821	0.545978	0.231671	0.264173	0.293057	0.312785	0.373645	0.276563	0.077723	0.959636	0.515103	0.625078	0.535123	0.36376	0.151901	1	0.404919	0.33461	0.933856	0.460853	0.773751	0.907524	1	0.14825	0.66678	0.510788	0.793989	0.155305	0.341374	0.135598	0.642388	0.118059	0.343095	0.175714	0.187751	0.186242	0.275097	0.190443	0.21931	0.647353	0.838753	0.346576
CYP4B1	0.381909	0.232011	0.224565	0.264064	0.537857	0.893235	0.991962	0.273166	0.50535	0.230146	0.290672	0.307365	0.266156	0.407243	0.243497	0.0980748	0.992552	0.516611	0.925762	0.493797	0.360509	0.172343	1	0.419938	0.238112	0.850347	0.401411	0.77232	0.946614	1	0.173654	0.71035	0.404932	0.886076	0.167744	0.291014	0.155756	0.464773	0.126483	0.36923	0.171473	0.196931	0.186777	0.236395	0.212912	0.22615	0.56459	0.7024	0.297202
CYP4A11	0.185428	0.186865	0.104548	0.124149	0.172046	0.844295	0.92177	0.396659	0.127197	0.10199	0.125499	0.124828	0.447216	0.23805	0.396395	0.0787171	0.586029	0.205428	0.79559	0.78741	0.178485	0.112561	1	0.184899	0.134212	0.893968	0.275534	0.51263	0.924315	1	0.119194	0.530785	0.625278	0.636108	0.0983836	0.273337	0.0780175	0.285502	0.094112	0.219032	0.0982521	0.10171	0.0922254	0.0785043	0.109609	0.122646	0.38027	0.465229	0.108628
CYP4X1	0.257896	0.108977	0.0947324	0.122331	0.130411	0.764391	0.825418	0.231033	0.153199	0.132286	0.101862	0.141919	0.488406	0.189398	0.477291	0.0700371	0.855978	0.254006	0.541312	0.911767	0.223873	0.111307	1	0.165563	0.120758	0.843102	0.297587	0.490125	0.793942	1	0.116198	0.513549	0.75039	0.525705	0.0932967	0.225655	0.0734586	0.323613	0.0818415	0.172688	0.082992	0.106269	0.0995738	0.092975	0.114436	0.127258	0.389757	0.549074	0.148099
CYP4Z1	0.257896	0.108977	0.0947324	0.122331	0.130411	0.764391	0.825418	0.231033	0.153199	0.132286	0.101862	0.141919	0.488406	0.189398	0.477291	0.0700371	0.855978	0.254006	0.541312	0.911767	0.223873	0.111307	1	0.165563	0.120758	0.843102	0.297587	0.490125	0.793942	1	0.116198	0.513549	0.75039	0.525705	0.0932967	0.225655	0.0734586	0.323613	0.0818415	0.172688	0.082992	0.106269	0.0995738	0.092975	0.114436	0.127258	0.389757	0.549074	0.148099
DAB1	0.856797	0.6527	0.918111	0.643121	0.749918	0.652941	0.725897	0.270513	0.998477	0.392294	0.885442	0.658711	0.281975	0.595787	0.2955	0.922246	0.8093	0.719916	0.538855	0.242738	0.798982	0.902684	1	0.39424	0.18379	0.61418	0.899313	0.855819	0.968553	1	0.796227	0.765957	0.183217	0.277296	0.7069	0.482236	0.618101	0.846463	0.729978	0.653979	0.134326	0.641349	0.677997	0.627585	0.950052	0.755419	0.942374	0.4989	0.375215
OMA1	0.788028	0.92955	0.814576	0.872331	0.789865	0.48893	0.440489	0.293426	0.880149	0.503846	0.901029	0.757159	0.192536	0.884397	0.223627	0.964329	0.847282	0.768928	0.687868	0.165707	0.768374	0.953611	1	0.559112	0.32105	0.724538	0.996667	0.733588	0.935251	1	0.842702	0.443564	0.153449	0.196537	0.930945	0.492481	0.830402	0.955793	0.91152	0.943161	0.248152	0.847251	0.892375	0.701338	0.866583	0.835009	0.799005	0.496055	0.522187
TACSTD2	0.603092	0.767399	0.791048	0.955532	0.98212	0.280313	0.285954	0.495559	0.784787	0.457384	0.927041	0.685939	0.0616881	0.9215	0.0378391	0.912563	0.966325	0.670492	0.667167	0.0503884	0.643873	0.982435	1	0.754424	0.342135	0.931322	0.834762	0.561544	0.450025	1	0.923012	0.353097	0.0393991	0.176644	0.998733	0.328355	0.815519	0.886801	0.997589	0.909342	0.288091	0.793285	0.82046	0.787418	0.98923	0.797594	0.642432	0.49596	0.542049
MYSM1	0.858198	0.444582	0.472064	0.652923	0.948416	0.31707	0.317258	0.540902	0.677811	0.817298	0.619327	0.999204	0.115411	0.652254	0.0922763	0.672982	0.857283	0.95526	0.536078	0.0661149	0.936173	0.663451	1	0.894795	0.256998	0.940743	0.832343	0.557615	0.345308	1	0.760575	0.225145	0.0416613	0.0995637	0.626748	0.207	0.787701	0.88586	0.643004	0.599285	0.212888	0.762796	0.787084	0.835506	0.993903	0.800966	0.633782	0.393446	0.516369
JUN	0.603092	0.767399	0.791048	0.955532	0.98212	0.280313	0.285954	0.495559	0.784787	0.457384	0.927041	0.685939	0.0616881	0.9215	0.0378391	0.912563	0.966325	0.670492	0.667167	0.0503884	0.643873	0.982435	1	0.754424	0.342135	0.931322	0.834762	0.561544	0.450025	1	0.923012	0.353097	0.0393991	0.176644	0.998733	0.328355	0.815519	0.886801	0.997589	0.909342	0.288091	0.793285	0.82046	0.787418	0.98923	0.797594	0.642432	0.49596	0.542049
FGGY	0.603092	0.767399	0.791048	0.955532	0.98212	0.280313	0.285954	0.495559	0.784787	0.457384	0.927041	0.685939	0.0616881	0.9215	0.0378391	0.912563	0.966325	0.670492	0.667167	0.0503884	0.643873	0.982435	1	0.754424	0.342135	0.931322	0.834762	0.561544	0.450025	1	0.923012	0.353097	0.0393991	0.176644	0.998733	0.328355	0.815519	0.886801	0.997589	0.909342	0.288091	0.793285	0.82046	0.787418	0.98923	0.797594	0.642432	0.49596	0.542049
HOOK1	0.603092	0.767399	0.791048	0.955532	0.98212	0.280313	0.285954	0.495559	0.784787	0.457384	0.927041	0.685939	0.0616881	0.9215	0.0378391	0.912563	0.966325	0.670492	0.667167	0.0503884	0.643873	0.982435	1	0.754424	0.342135	0.931322	0.834762	0.561544	0.450025	1	0.923012	0.353097	0.0393991	0.176644	0.998733	0.328355	0.815519	0.886801	0.997589	0.909342	0.288091	0.793285	0.82046	0.787418	0.98923	0.797594	0.642432	0.49596	0.542049
CYP2J2	0.603092	0.767399	0.791048	0.955532	0.98212	0.280313	0.285954	0.495559	0.784787	0.457384	0.927041	0.685939	0.0616881	0.9215	0.0378391	0.912563	0.966325	0.670492	0.667167	0.0503884	0.643873	0.982435	1	0.754424	0.342135	0.931322	0.834762	0.561544	0.450025	1	0.923012	0.353097	0.0393991	0.176644	0.998733	0.328355	0.815519	0.886801	0.997589	0.909342	0.288091	0.793285	0.82046	0.787418	0.98923	0.797594	0.642432	0.49596	0.542049
ATG4C	0.671586	0.979656	0.795238	0.839798	0.544804	0.57255	0.414297	0.0917648	0.884322	0.480026	0.833719	0.793655	0.0811675	0.975872	0.143229	0.631988	0.538963	0.880591	0.788228	0.0984786	0.742974	0.693606	1	0.77931	0.404604	0.722968	0.887927	0.763679	0.83358	1	0.651408	0.364686	0.139178	0.163052	0.862212	0.882868	0.544753	0.857421	0.702631	0.987913	0.0749432	0.613416	0.610939	0.608837	0.852692	0.688087	0.833084	0.50202	0.310081
FOXD3	0.670776	0.977632	0.84397	0.869946	0.623688	0.769258	0.610212	0.066823	0.928748	0.523531	0.753544	0.804567	0.262068	0.853373	0.438842	0.726754	0.697552	0.821451	0.719279	0.320812	0.745463	0.730859	1	0.801247	0.273327	0.702385	0.72492	0.969936	0.731243	1	0.661674	0.527114	0.385695	0.42958	0.866092	0.983144	0.788438	0.676928	0.742513	0.855625	0.169453	0.732026	0.762082	0.608812	0.946041	0.700523	0.903755	0.701515	0.311613
ALG6	0.670776	0.977632	0.84397	0.869946	0.623688	0.769258	0.610212	0.066823	0.928748	0.523531	0.753544	0.804567	0.262068	0.853373	0.438842	0.726754	0.697552	0.821451	0.719279	0.320812	0.745463	0.730859	1	0.801247	0.273327	0.702385	0.72492	0.969936	0.731243	1	0.661674	0.527114	0.385695	0.42958	0.866092	0.983144	0.788438	0.676928	0.742513	0.855625	0.169453	0.732026	0.762082	0.608812	0.946041	0.700523	0.903755	0.701515	0.311613
ITGB3BP	0.670776	0.977632	0.84397	0.869946	0.623688	0.769258	0.610212	0.066823	0.928748	0.523531	0.753544	0.804567	0.262068	0.853373	0.438842	0.726754	0.697552	0.821451	0.719279	0.320812	0.745463	0.730859	1	0.801247	0.273327	0.702385	0.72492	0.969936	0.731243	1	0.661674	0.527114	0.385695	0.42958	0.866092	0.983144	0.788438	0.676928	0.742513	0.855625	0.169453	0.732026	0.762082	0.608812	0.946041	0.700523	0.903755	0.701515	0.311613
EFCAB7	0.670776	0.977632	0.84397	0.869946	0.623688	0.769258	0.610212	0.066823	0.928748	0.523531	0.753544	0.804567	0.262068	0.853373	0.438842	0.726754	0.697552	0.821451	0.719279	0.320812	0.745463	0.730859	1	0.801247	0.273327	0.702385	0.72492	0.969936	0.731243	1	0.661674	0.527114	0.385695	0.42958	0.866092	0.983144	0.788438	0.676928	0.742513	0.855625	0.169453	0.732026	0.762082	0.608812	0.946041	0.700523	0.903755	0.701515	0.311613
PGM1	0.670776	0.977632	0.84397	0.869946	0.623688	0.769258	0.610212	0.066823	0.928748	0.523531	0.753544	0.804567	0.262068	0.853373	0.438842	0.726754	0.697552	0.821451	0.719279	0.320812	0.745463	0.730859	1	0.801247	0.273327	0.702385	0.72492	0.969936	0.731243	1	0.661674	0.527114	0.385695	0.42958	0.866092	0.983144	0.788438	0.676928	0.742513	0.855625	0.169453	0.732026	0.762082	0.608812	0.946041	0.700523	0.903755	0.701515	0.311613
ROR1	0.534285	0.6811	0.905179	0.646903	0.499695	0.985475	0.871693	0.0114449	0.772609	0.362367	0.898224	0.585456	0.455919	0.598498	0.651141	0.609339	0.962186	0.649394	0.961521	0.541234	0.579692	0.583162	1	0.559724	0.223883	0.485576	0.538861	0.778602	0.376007	1	0.505032	0.934488	0.546548	0.686205	0.643782	0.826527	0.672833	0.511114	0.523702	0.623005	0.117333	0.563908	0.592339	0.463485	0.910392	0.536731	0.715759	0.898981	0.270076
UBE2U	0.578	0.938395	0.830864	0.970243	0.835878	0.467782	0.480474	0.0621531	0.951762	0.4972	0.753903	0.739007	0.0876037	0.992159	0.0982813	0.886717	0.8352	0.772813	0.723444	0.103139	0.668254	0.846354	1	0.980907	0.244767	0.961858	0.790784	0.913084	0.919543	1	0.776821	0.551399	0.116679	0.323391	0.949014	0.718935	0.852113	0.732466	0.820574	0.982022	0.16753	0.769235	0.775616	0.636637	0.917802	0.725377	0.985951	0.616595	0.387983
DNAJC6	0.276543	0.809187	0.694395	0.451442	0.526195	0.653955	0.402318	0.0428006	0.707105	0.16461	0.998397	0.332326	0.117905	0.971565	0.140311	0.499163	0.781952	0.490609	0.670595	0.158554	0.311109	0.423853	1	0.75983	0.068354	0.961714	0.592188	0.917522	0.832412	1	0.416693	0.480713	0.162126	0.428116	0.508751	0.762258	0.551605	0.513489	0.477177	0.826593	0.0483555	0.422937	0.424141	0.426914	0.750389	0.353795	0.762149	0.986473	0.102132
PDE4B	0.83331	0.411792	0.498593	0.783204	0.848584	0.338858	0.347575	0.39568	0.992552	0.82429	0.305278	0.923535	0.129581	0.794477	0.127985	0.698516	0.844801	0.919317	0.273417	0.098957	0.870223	0.771685	1	0.480431	0.107418	0.719042	0.940043	0.934268	0.463709	1	0.743788	0.251656	0.114321	0.403385	0.606686	0.564119	0.495701	0.865734	0.617045	0.658075	0.0284631	0.409398	0.419001	0.642049	0.723141	0.794265	0.955137	0.730163	0.131301
SGIP1	0.569518	0.3627	0.602591	0.973001	0.783747	0.546656	0.647827	0.147967	0.929387	0.626103	0.434366	0.692641	0.149432	0.723405	0.165471	0.903082	0.945146	0.854845	0.416945	0.127149	0.63368	0.995173	1	0.742309	0.0574534	0.928677	0.710256	0.94969	0.835063	1	0.997186	0.29753	0.133497	0.353778	0.831895	0.78567	0.624408	0.555019	0.855212	0.698207	0.0460994	0.47819	0.474896	0.571726	0.843697	0.860294	0.755562	0.922447	0.123373
TCTEX1D1	0.569518	0.3627	0.602591	0.973001	0.783747	0.546656	0.647827	0.147967	0.929387	0.626103	0.434366	0.692641	0.149432	0.723405	0.165471	0.903082	0.945146	0.854845	0.416945	0.127149	0.63368	0.995173	1	0.742309	0.0574534	0.928677	0.710256	0.94969	0.835063	1	0.997186	0.29753	0.133497	0.353778	0.831895	0.78567	0.624408	0.555019	0.855212	0.698207	0.0460994	0.47819	0.474896	0.571726	0.843697	0.860294	0.755562	0.922447	0.123373
INSL5	0.518697	0.262486	0.672218	0.915743	0.94781	0.349417	0.435143	0.195684	0.923449	0.638651	0.486428	0.657886	0.0926428	0.577502	0.0974323	0.885362	0.81156	0.795307	0.28329	0.0874536	0.586543	0.974891	1	0.623615	0.184269	0.687265	0.864439	0.869853	0.749701	1	0.98411	0.252255	0.0873334	0.355689	0.813536	0.712991	0.862168	0.678807	0.833249	0.597473	0.233999	0.698207	0.703805	0.784717	0.962678	0.857831	0.911493	0.976337	0.254216
WDR78	0.674506	0.482023	0.758212	0.904678	0.774119	0.669954	0.608057	0.107294	0.945379	0.656211	0.573925	0.739145	0.299658	0.881837	0.483867	0.866301	0.952132	0.883888	0.324125	0.289006	0.70922	0.860154	1	0.988729	0.215137	0.872689	0.692483	0.932225	0.69373	1	0.824315	0.374787	0.321964	0.396111	0.988621	0.985358	0.865579	0.56337	0.955422	0.850838	0.230512	0.748433	0.773847	0.675488	0.852839	0.833455	0.770679	0.942448	0.265754
MIER1	0.674506	0.482023	0.758212	0.904678	0.774119	0.669954	0.608057	0.107294	0.945379	0.656211	0.573925	0.739145	0.299658	0.881837	0.483867	0.866301	0.952132	0.883888	0.324125	0.289006	0.70922	0.860154	1	0.988729	0.215137	0.872689	0.692483	0.932225	0.69373	1	0.824315	0.374787	0.321964	0.396111	0.988621	0.985358	0.865579	0.56337	0.955422	0.850838	0.230512	0.748433	0.773847	0.675488	0.852839	0.833455	0.770679	0.942448	0.265754
SLC35D1	0.674506	0.482023	0.758212	0.904678	0.774119	0.669954	0.608057	0.107294	0.945379	0.656211	0.573925	0.739145	0.299658	0.881837	0.483867	0.866301	0.952132	0.883888	0.324125	0.289006	0.70922	0.860154	1	0.988729	0.215137	0.872689	0.692483	0.932225	0.69373	1	0.824315	0.374787	0.321964	0.396111	0.988621	0.985358	0.865579	0.56337	0.955422	0.850838	0.230512	0.748433	0.773847	0.675488	0.852839	0.833455	0.770679	0.942448	0.265754
C1orf141	0.674506	0.482023	0.758212	0.904678	0.774119	0.669954	0.608057	0.107294	0.945379	0.656211	0.573925	0.739145	0.299658	0.881837	0.483867	0.866301	0.952132	0.883888	0.324125	0.289006	0.70922	0.860154	1	0.988729	0.215137	0.872689	0.692483	0.932225	0.69373	1	0.824315	0.374787	0.321964	0.396111	0.988621	0.985358	0.865579	0.56337	0.955422	0.850838	0.230512	0.748433	0.773847	0.675488	0.852839	0.833455	0.770679	0.942448	0.265754
IL23R	0.674506	0.482023	0.758212	0.904678	0.774119	0.669954	0.608057	0.107294	0.945379	0.656211	0.573925	0.739145	0.299658	0.881837	0.483867	0.866301	0.952132	0.883888	0.324125	0.289006	0.70922	0.860154	1	0.988729	0.215137	0.872689	0.692483	0.932225	0.69373	1	0.824315	0.374787	0.321964	0.396111	0.988621	0.985358	0.865579	0.56337	0.955422	0.850838	0.230512	0.748433	0.773847	0.675488	0.852839	0.833455	0.770679	0.942448	0.265754
IL12RB2	0.518697	0.262486	0.672218	0.915743	0.94781	0.349417	0.435143	0.195684	0.923449	0.638651	0.486428	0.657886	0.0926428	0.577502	0.0974323	0.885362	0.81156	0.795307	0.28329	0.0874536	0.586543	0.974891	1	0.623615	0.184269	0.687265	0.864439	0.869853	0.749701	1	0.98411	0.252255	0.0873334	0.355689	0.813536	0.712991	0.862168	0.678807	0.833249	0.597473	0.233999	0.698207	0.703805	0.784717	0.962678	0.857831	0.911493	0.976337	0.254216
IL12RB2	0.518697	0.262486	0.672218	0.915743	0.94781	0.349417	0.435143	0.195684	0.923449	0.638651	0.486428	0.657886	0.0926428	0.577502	0.0974323	0.885362	0.81156	0.795307	0.28329	0.0874536	0.586543	0.974891	1	0.623615	0.184269	0.687265	0.864439	0.869853	0.749701	1	0.98411	0.252255	0.0873334	0.355689	0.813536	0.712991	0.862168	0.678807	0.833249	0.597473	0.233999	0.698207	0.703805	0.784717	0.962678	0.857831	0.911493	0.976337	0.254216
SERBP1	0.430897	0.519749	0.87974	0.861649	0.86231	0.481764	0.518844	0.132996	0.778974	0.421485	0.745579	0.520373	0.121502	0.710637	0.215178	0.895421	0.956463	0.717513	0.330927	0.171461	0.486099	0.859442	1	0.935885	0.131317	0.821058	0.928944	0.765847	0.854644	1	0.85788	0.295698	0.166841	0.366746	0.997526	0.705792	0.835266	0.655211	0.962901	0.725512	0.175521	0.631765	0.671827	0.886129	0.982557	0.696011	0.974586	0.864481	0.190484
GADD45A	0.420757	0.368844	0.71557	0.998999	0.90528	0.523699	0.538057	0.117708	0.983043	0.475213	0.647527	0.549788	0.140556	0.641109	0.214688	0.950143	0.990962	0.782926	0.425648	0.161392	0.487101	0.896202	1	0.854275	0.158002	0.941817	0.80262	0.936602	0.824757	1	0.906824	0.226328	0.17925	0.35162	0.840434	0.822165	0.815856	0.585686	0.886215	0.597771	0.225074	0.654608	0.680112	0.753779	0.935067	0.73735	0.848502	0.889118	0.201909
GNG12	0.448547	0.313325	0.702193	0.942434	0.900058	0.632984	0.617564	0.0892035	0.802738	0.63565	0.597981	0.576644	0.115355	0.594992	0.284877	0.937465	0.87693	0.751257	0.318876	0.185769	0.51411	0.924123	1	0.74154	0.514314	0.915891	0.882517	0.828805	0.935718	1	0.924794	0.233861	0.206444	0.381554	0.836674	0.806802	0.792063	0.596806	0.909395	0.56947	0.539852	0.953987	0.925566	0.974838	0.611028	0.73983	0.905835	0.73105	0.503319
DIRAS3	0.594935	0.711509	0.733061	0.867648	0.747666	0.827122	0.785164	0.0729489	0.954947	0.574504	0.781723	0.611671	0.355987	0.922749	0.654124	0.789325	0.755428	0.876123	0.610994	0.38253	0.604469	0.809902	1	0.823303	0.258145	0.568955	0.745561	0.91447	0.370094	1	0.796669	0.288403	0.489009	0.469857	0.915466	0.943391	0.91126	0.599047	0.957536	0.806383	0.292333	0.802976	0.852256	0.764298	0.769133	0.784998	0.788216	0.799262	0.261315
WLS	0.594935	0.711509	0.733061	0.867648	0.747666	0.827122	0.785164	0.0729489	0.954947	0.574504	0.781723	0.611671	0.355987	0.922749	0.654124	0.789325	0.755428	0.876123	0.610994	0.38253	0.604469	0.809902	1	0.823303	0.258145	0.568955	0.745561	0.91447	0.370094	1	0.796669	0.288403	0.489009	0.469857	0.915466	0.943391	0.91126	0.599047	0.957536	0.806383	0.292333	0.802976	0.852256	0.764298	0.769133	0.784998	0.788216	0.799262	0.261315
RPE65	0.215707	0.951991	0.697922	0.386646	0.889722	0.961377	0.908778	0.278667	0.941048	0.194358	0.406251	0.10892	0.696762	0.778955	0.887088	0.395059	0.665485	0.392221	0.959291	0.695817	0.172945	0.434458	1	0.307398	0.236774	0.5666	0.633809	0.874874	0.271984	1	0.400135	0.448708	0.710775	0.801579	0.511864	0.821586	0.994616	0.497573	0.562725	0.791497	0.536377	0.871804	0.898825	0.81815	0.910223	0.284752	0.719871	0.612569	0.471476
DEPDC1	0.254208	0.761513	0.527013	0.277649	0.928053	0.954935	0.919474	0.247202	0.86434	0.193004	0.31139	0.112596	0.705697	0.649088	0.953485	0.363481	0.690262	0.356566	0.877864	0.772565	0.194844	0.415541	1	0.258012	0.214786	0.607313	0.749101	0.977245	0.282381	1	0.371501	0.637934	0.737624	0.856567	0.370067	0.954254	0.979771	0.567657	0.423433	0.581708	0.449435	0.861494	0.908774	0.951122	0.969062	0.283079	0.835028	0.668849	0.457831
LRRC40	0.449242	0.706015	0.839031	0.694436	0.830968	0.884813	0.704953	0.107878	0.951042	0.364609	0.967963	0.605132	0.453637	0.621438	0.640545	0.381862	0.941804	0.527037	0.909506	0.508809	0.527705	0.458734	1	0.547559	0.696438	0.588693	0.60702	0.931106	0.564456	1	0.353828	0.844761	0.52523	0.837291	0.550778	0.582051	0.888648	0.591278	0.37338	0.512329	0.729653	0.929939	0.899683	0.808024	0.811416	0.418034	0.857956	0.862752	0.821669
SRSF11	0.449242	0.706015	0.839031	0.694436	0.830968	0.884813	0.704953	0.107878	0.951042	0.364609	0.967963	0.605132	0.453637	0.621438	0.640545	0.381862	0.941804	0.527037	0.909506	0.508809	0.527705	0.458734	1	0.547559	0.696438	0.588693	0.60702	0.931106	0.564456	1	0.353828	0.844761	0.52523	0.837291	0.550778	0.582051	0.888648	0.591278	0.37338	0.512329	0.729653	0.929939	0.899683	0.808024	0.811416	0.418034	0.857956	0.862752	0.821669
NEGR1	0.807826	0.888709	0.742173	0.888779	0.911279	0.836109	0.742366	0.112766	0.829164	0.759012	0.538525	0.980152	0.360273	0.944666	0.509263	0.515619	0.671754	0.940093	0.687452	0.434369	0.861483	0.69292	1	0.877068	0.748335	0.654433	0.669428	0.975917	0.468529	1	0.54309	0.560274	0.512716	0.557463	0.884958	0.626646	0.674658	0.668311	0.566626	0.962136	0.880609	0.707117	0.675133	0.992636	0.572118	0.787198	0.879592	0.991237	0.804284
AK5	0.655326	0.625975	0.900071	0.721282	0.933821	0.953779	0.974652	0.129665	0.917128	0.675212	0.809193	0.624485	0.625374	0.774956	0.907822	0.431118	0.647362	0.767477	0.885994	0.714598	0.639903	0.663176	1	0.697133	0.383932	0.600679	0.767236	0.998241	0.340676	1	0.63401	0.502094	0.789617	0.901568	0.772423	0.830437	0.947539	0.580891	0.702316	0.846712	0.616249	0.957363	0.979195	0.954089	0.916624	0.71083	0.836992	0.889342	0.628209
ZZZ3	0.441972	0.662263	0.624355	0.570487	0.684643	0.692351	0.803691	0.0864305	0.735581	0.420322	0.652867	0.465142	0.719945	0.84687	0.97377	0.177988	0.639378	0.653073	0.325582	0.961373	0.435675	0.362228	1	0.579768	0.580697	0.38276	0.567918	0.772012	0.127878	1	0.363098	0.414806	0.896352	0.905085	0.598249	0.191868	0.709319	0.44423	0.517783	0.847372	0.961565	0.779723	0.737092	0.846531	0.594854	0.462457	0.678616	0.629814	0.781182
USP33	0.506577	0.606818	0.764763	0.603221	0.531595	0.560917	0.975647	0.0837695	0.639092	0.472295	0.825824	0.532749	0.75872	0.768448	0.96771	0.240757	0.590248	0.73033	0.178611	0.940045	0.50486	0.430963	1	0.578167	0.352459	0.325071	0.468198	0.648205	0.130309	1	0.43829	0.43138	0.900739	0.999421	0.658898	0.205914	0.938306	0.380322	0.572149	0.816525	0.622369	0.990391	0.982162	0.669421	0.809256	0.536315	0.565988	0.688896	0.610618
FAM73A	0.506577	0.606818	0.764763	0.603221	0.531595	0.560917	0.975647	0.0837695	0.639092	0.472295	0.825824	0.532749	0.75872	0.768448	0.96771	0.240757	0.590248	0.73033	0.178611	0.940045	0.50486	0.430963	1	0.578167	0.352459	0.325071	0.468198	0.648205	0.130309	1	0.43829	0.43138	0.900739	0.999421	0.658898	0.205914	0.938306	0.380322	0.572149	0.816525	0.622369	0.990391	0.982162	0.669421	0.809256	0.536315	0.565988	0.688896	0.610618
NEXN	0.506577	0.606818	0.764763	0.603221	0.531595	0.560917	0.975647	0.0837695	0.639092	0.472295	0.825824	0.532749	0.75872	0.768448	0.96771	0.240757	0.590248	0.73033	0.178611	0.940045	0.50486	0.430963	1	0.578167	0.352459	0.325071	0.468198	0.648205	0.130309	1	0.43829	0.43138	0.900739	0.999421	0.658898	0.205914	0.938306	0.380322	0.572149	0.816525	0.622369	0.990391	0.982162	0.669421	0.809256	0.536315	0.565988	0.688896	0.610618
FUBP1	0.506577	0.606818	0.764763	0.603221	0.531595	0.560917	0.975647	0.0837695	0.639092	0.472295	0.825824	0.532749	0.75872	0.768448	0.96771	0.240757	0.590248	0.73033	0.178611	0.940045	0.50486	0.430963	1	0.578167	0.352459	0.325071	0.468198	0.648205	0.130309	1	0.43829	0.43138	0.900739	0.999421	0.658898	0.205914	0.938306	0.380322	0.572149	0.816525	0.622369	0.990391	0.982162	0.669421	0.809256	0.536315	0.565988	0.688896	0.610618
DNAJB4	0.506577	0.606818	0.764763	0.603221	0.531595	0.560917	0.975647	0.0837695	0.639092	0.472295	0.825824	0.532749	0.75872	0.768448	0.96771	0.240757	0.590248	0.73033	0.178611	0.940045	0.50486	0.430963	1	0.578167	0.352459	0.325071	0.468198	0.648205	0.130309	1	0.43829	0.43138	0.900739	0.999421	0.658898	0.205914	0.938306	0.380322	0.572149	0.816525	0.622369	0.990391	0.982162	0.669421	0.809256	0.536315	0.565988	0.688896	0.610618
GIPC2	0.506577	0.606818	0.764763	0.603221	0.531595	0.560917	0.975647	0.0837695	0.639092	0.472295	0.825824	0.532749	0.75872	0.768448	0.96771	0.240757	0.590248	0.73033	0.178611	0.940045	0.50486	0.430963	1	0.578167	0.352459	0.325071	0.468198	0.648205	0.130309	1	0.43829	0.43138	0.900739	0.999421	0.658898	0.205914	0.938306	0.380322	0.572149	0.816525	0.622369	0.990391	0.982162	0.669421	0.809256	0.536315	0.565988	0.688896	0.610618
PTGFR	0.506577	0.606818	0.764763	0.603221	0.531595	0.560917	0.975647	0.0837695	0.639092	0.472295	0.825824	0.532749	0.75872	0.768448	0.96771	0.240757	0.590248	0.73033	0.178611	0.940045	0.50486	0.430963	1	0.578167	0.352459	0.325071	0.468198	0.648205	0.130309	1	0.43829	0.43138	0.900739	0.999421	0.658898	0.205914	0.938306	0.380322	0.572149	0.816525	0.622369	0.990391	0.982162	0.669421	0.809256	0.536315	0.565988	0.688896	0.610618
TTLL7	0.219522	0.972042	0.494902	0.560158	0.77536	0.97906	0.569592	0.14824	0.688945	0.309929	0.808018	0.381913	0.462219	0.806532	0.725262	0.173112	0.81508	0.427388	0.561836	0.733847	0.282222	0.313197	1	0.738105	0.149819	0.684774	0.540422	0.908412	0.288075	1	0.335293	0.460092	0.721691	0.661131	0.483013	0.0976904	0.971836	0.363281	0.392468	0.66291	0.431155	0.814307	0.86936	0.717079	0.94254	0.310472	0.717207	0.359366	0.31947
PRKACB	0.231561	0.641833	0.345476	0.457743	0.846094	0.757421	0.354831	0.154948	0.825765	0.225238	0.758209	0.399329	0.198428	0.868953	0.450559	0.130004	0.947305	0.42189	0.798626	0.456793	0.302001	0.285173	1	0.700216	0.0899375	0.861678	0.856724	0.619732	0.444108	1	0.30609	0.442654	0.434611	0.916477	0.328527	0.125096	0.874471	0.524356	0.233862	0.588176	0.33266	0.959581	0.937047	0.994442	0.970182	0.263079	0.872722	0.54006	0.430431
RPF1	0.747083	0.767637	0.562258	0.520061	0.394568	0.454089	0.264227	0.24855	0.246707	0.862143	0.308581	0.850527	0.237097	0.269611	0.436034	0.891314	0.316074	0.698383	0.988538	0.254224	0.90921	0.787316	1	0.349582	0.496268	0.635742	0.541995	0.294933	0.580456	1	0.739748	0.0793688	0.245766	0.611862	0.601476	0.669848	0.506913	0.834897	0.718138	0.438223	0.758299	0.604603	0.538279	0.436552	0.59745	0.771026	0.400826	0.6601	0.991537
GNG5	0.747083	0.767637	0.562258	0.520061	0.394568	0.454089	0.264227	0.24855	0.246707	0.862143	0.308581	0.850527	0.237097	0.269611	0.436034	0.891314	0.316074	0.698383	0.988538	0.254224	0.90921	0.787316	1	0.349582	0.496268	0.635742	0.541995	0.294933	0.580456	1	0.739748	0.0793688	0.245766	0.611862	0.601476	0.669848	0.506913	0.834897	0.718138	0.438223	0.758299	0.604603	0.538279	0.436552	0.59745	0.771026	0.400826	0.6601	0.991537
CTBS	0.747083	0.767637	0.562258	0.520061	0.394568	0.454089	0.264227	0.24855	0.246707	0.862143	0.308581	0.850527	0.237097	0.269611	0.436034	0.891314	0.316074	0.698383	0.988538	0.254224	0.90921	0.787316	1	0.349582	0.496268	0.635742	0.541995	0.294933	0.580456	1	0.739748	0.0793688	0.245766	0.611862	0.601476	0.669848	0.506913	0.834897	0.718138	0.438223	0.758299	0.604603	0.538279	0.436552	0.59745	0.771026	0.400826	0.6601	0.991537
COL24A1	0.95684	0.161546	0.215829	0.299981	0.591723	0.728714	0.494969	0.925561	0.621047	0.598282	0.213719	0.729476	0.611228	0.0994224	0.782146	0.350043	0.38675	0.448512	0.737562	0.567317	0.941555	0.334154	1	0.202793	0.440892	0.612703	0.83059	0.83747	0.970521	1	0.271153	0.0223619	0.711943	0.493932	0.166257	0.507021	0.351965	0.90447	0.132474	0.0982993	0.935768	0.457991	0.447051	0.530617	0.334787	0.384552	0.953437	0.923501	0.947846
CLCA1	0.812332	0.276936	0.233805	0.334815	0.969816	0.681717	0.516913	0.819426	0.910991	0.781484	0.211759	0.786028	0.676556	0.117908	0.687069	0.422109	0.499946	0.445544	0.666539	0.554002	0.971946	0.408691	1	0.248934	0.143039	0.638397	0.939684	0.960904	0.958602	1	0.327961	0.0293838	0.709637	0.503202	0.199776	0.634198	0.922986	0.683871	0.153845	0.117296	0.407977	0.829404	0.842168	0.976914	0.973169	0.451685	0.877756	0.781909	0.423666
CLCA4	0.812332	0.276936	0.233805	0.334815	0.969816	0.681717	0.516913	0.819426	0.910991	0.781484	0.211759	0.786028	0.676556	0.117908	0.687069	0.422109	0.499946	0.445544	0.666539	0.554002	0.971946	0.408691	1	0.248934	0.143039	0.638397	0.939684	0.960904	0.958602	1	0.327961	0.0293838	0.709637	0.503202	0.199776	0.634198	0.922986	0.683871	0.153845	0.117296	0.407977	0.829404	0.842168	0.976914	0.973169	0.451685	0.877756	0.781909	0.423666
SH3GLB1	0.812332	0.276936	0.233805	0.334815	0.969816	0.681717	0.516913	0.819426	0.910991	0.781484	0.211759	0.786028	0.676556	0.117908	0.687069	0.422109	0.499946	0.445544	0.666539	0.554002	0.971946	0.408691	1	0.248934	0.143039	0.638397	0.939684	0.960904	0.958602	1	0.327961	0.0293838	0.709637	0.503202	0.199776	0.634198	0.922986	0.683871	0.153845	0.117296	0.407977	0.829404	0.842168	0.976914	0.973169	0.451685	0.877756	0.781909	0.423666
45550	0.884067	0.160072	0.186987	0.290594	0.751818	0.525866	0.381479	0.656397	0.79491	0.723517	0.192703	0.770418	0.59028	0.101764	0.612438	0.300565	0.492037	0.414872	0.909667	0.465367	0.992658	0.316718	1	0.22172	0.222096	0.592164	0.917487	0.939129	0.954687	1	0.246575	0.0153253	0.596007	0.433004	0.133958	0.504617	0.799515	0.877395	0.0979567	0.0872887	0.53082	0.913731	0.918301	0.758253	0.752751	0.356498	0.980754	0.793706	0.576381
HS2ST1	0.996949	0.179495	0.160427	0.295306	0.571193	0.427547	0.445823	0.555279	0.676856	0.545137	0.108633	0.758775	0.456733	0.166621	0.449701	0.196938	0.363192	0.476574	0.493983	0.304513	0.939722	0.283612	1	0.228409	0.262947	0.49152	0.838755	0.864529	0.723042	1	0.232169	0.0443561	0.418861	0.265372	0.129641	0.305163	0.610341	0.958906	0.0939688	0.145467	0.665925	0.676489	0.705749	0.615693	0.538882	0.386347	0.975469	0.976523	0.823751
RP5-1052I5.2	0.948153	0.292618	0.195999	0.331022	0.718343	0.531257	0.582155	0.693818	0.763116	0.58155	0.111214	0.769094	0.500584	0.190687	0.48269	0.267269	0.353717	0.505498	0.712964	0.343529	0.953791	0.352621	1	0.247203	0.18545	0.511679	0.948009	0.941511	0.633812	1	0.293897	0.0758013	0.475779	0.302659	0.18283	0.379447	0.805847	0.805885	0.136565	0.183513	0.556316	0.850749	0.874363	0.775488	0.72069	0.472913	0.94134	0.973104	0.707109
LMO4	0.984944	0.484857	0.327965	0.457755	0.522741	0.509599	0.589711	0.808935	0.570479	0.689836	0.188981	0.809724	0.508977	0.276601	0.522442	0.345841	0.418775	0.595834	0.62276	0.390988	0.938116	0.430074	1	0.345563	0.135697	0.397546	0.782435	0.741342	0.630326	1	0.377359	0.150414	0.470488	0.329209	0.300074	0.255376	0.898175	0.928868	0.235631	0.304152	0.352666	0.976508	0.983112	0.674232	0.904509	0.556238	0.884212	0.911935	0.628808
PKN2	0.563327	0.0713545	0.0431333	0.111084	0.537055	0.205409	0.304984	0.0502728	0.621432	0.197821	0.0119236	0.312731	0.298276	0.0789948	0.221624	0.0649009	0.300348	0.243614	0.369702	0.121421	0.463996	0.12716	1	0.058317	0.545469	0.246645	0.727996	0.789901	0.157514	1	0.107767	0.0399436	0.179194	0.156559	0.0563084	0.199724	0.562565	0.811178	0.0304776	0.0686197	0.996114	0.555104	0.60518	0.614203	0.464586	0.190381	0.822898	0.787442	0.827729
GTF2B	0.327276	0.0927457	0.0359645	0.0824019	0.375707	0.158226	0.464311	0.0365051	0.394684	0.130655	0.00987269	0.206041	0.398892	0.15142	0.270088	0.0340584	0.295355	0.225885	0.194192	0.120201	0.284919	0.0715667	1	0.0963241	0.567128	0.148885	0.47616	0.547587	0.0901352	1	0.0646305	0.106307	0.125338	0.212051	0.042505	0.0564782	0.583374	0.572964	0.0237433	0.0947252	0.87356	0.544289	0.605281	0.447183	0.500532	0.121382	0.609698	0.576644	0.692187
CCBL2	0.327276	0.0927457	0.0359645	0.0824019	0.375707	0.158226	0.464311	0.0365051	0.394684	0.130655	0.00987269	0.206041	0.398892	0.15142	0.270088	0.0340584	0.295355	0.225885	0.194192	0.120201	0.284919	0.0715667	1	0.0963241	0.567128	0.148885	0.47616	0.547587	0.0901352	1	0.0646305	0.106307	0.125338	0.212051	0.042505	0.0564782	0.583374	0.572964	0.0237433	0.0947252	0.87356	0.544289	0.605281	0.447183	0.500532	0.121382	0.609698	0.576644	0.692187
RBMXL1	0.503915	0.146346	0.0868979	0.167946	0.377774	0.178451	0.280736	0.0462518	0.455515	0.2468	0.023919	0.325304	0.286541	0.119184	0.216894	0.086417	0.3564	0.28814	0.313082	0.12227	0.432948	0.158571	1	0.088608	0.513279	0.156137	0.568777	0.599826	0.125507	1	0.142619	0.0863029	0.15101	0.167524	0.104175	0.128478	0.622214	0.653368	0.0619695	0.127478	0.837429	0.635853	0.67592	0.523863	0.588075	0.229558	0.644457	0.725662	0.867154
GBP3	0.503915	0.146346	0.0868979	0.167946	0.377774	0.178451	0.280736	0.0462518	0.455515	0.2468	0.023919	0.325304	0.286541	0.119184	0.216894	0.086417	0.3564	0.28814	0.313082	0.12227	0.432948	0.158571	1	0.088608	0.513279	0.156137	0.568777	0.599826	0.125507	1	0.142619	0.0863029	0.15101	0.167524	0.104175	0.128478	0.622214	0.653368	0.0619695	0.127478	0.837429	0.635853	0.67592	0.523863	0.588075	0.229558	0.644457	0.725662	0.867154
GBP1	0.382222	0.0996704	0.072817	0.135094	0.33395	0.12846	0.166779	0.0481864	0.421569	0.187842	0.022093	0.244749	0.257468	0.0746101	0.211357	0.084157	0.245987	0.2356	0.309274	0.0873648	0.332813	0.139069	1	0.0654067	0.581488	0.111424	0.54286	0.545236	0.0994488	1	0.133741	0.0634422	0.112451	0.10816	0.0895323	0.0917545	0.510376	0.614369	0.0542441	0.0926136	0.992134	0.527572	0.559082	0.491682	0.472257	0.188423	0.578872	0.77549	0.754436
GBP2	0.382222	0.0996704	0.072817	0.135094	0.33395	0.12846	0.166779	0.0481864	0.421569	0.187842	0.022093	0.244749	0.257468	0.0746101	0.211357	0.084157	0.245987	0.2356	0.309274	0.0873648	0.332813	0.139069	1	0.0654067	0.581488	0.111424	0.54286	0.545236	0.0994488	1	0.133741	0.0634422	0.112451	0.10816	0.0895323	0.0917545	0.510376	0.614369	0.0542441	0.0926136	0.992134	0.527572	0.559082	0.491682	0.472257	0.188423	0.578872	0.77549	0.754436
GBP7	0.382222	0.0996704	0.072817	0.135094	0.33395	0.12846	0.166779	0.0481864	0.421569	0.187842	0.022093	0.244749	0.257468	0.0746101	0.211357	0.084157	0.245987	0.2356	0.309274	0.0873648	0.332813	0.139069	1	0.0654067	0.581488	0.111424	0.54286	0.545236	0.0994488	1	0.133741	0.0634422	0.112451	0.10816	0.0895323	0.0917545	0.510376	0.614369	0.0542441	0.0926136	0.992134	0.527572	0.559082	0.491682	0.472257	0.188423	0.578872	0.77549	0.754436
GBP4	0.382222	0.0996704	0.072817	0.135094	0.33395	0.12846	0.166779	0.0481864	0.421569	0.187842	0.022093	0.244749	0.257468	0.0746101	0.211357	0.084157	0.245987	0.2356	0.309274	0.0873648	0.332813	0.139069	1	0.0654067	0.581488	0.111424	0.54286	0.545236	0.0994488	1	0.133741	0.0634422	0.112451	0.10816	0.0895323	0.0917545	0.510376	0.614369	0.0542441	0.0926136	0.992134	0.527572	0.559082	0.491682	0.472257	0.188423	0.578872	0.77549	0.754436
GBP5	0.382222	0.0996704	0.072817	0.135094	0.33395	0.12846	0.166779	0.0481864	0.421569	0.187842	0.022093	0.244749	0.257468	0.0746101	0.211357	0.084157	0.245987	0.2356	0.309274	0.0873648	0.332813	0.139069	1	0.0654067	0.581488	0.111424	0.54286	0.545236	0.0994488	1	0.133741	0.0634422	0.112451	0.10816	0.0895323	0.0917545	0.510376	0.614369	0.0542441	0.0926136	0.992134	0.527572	0.559082	0.491682	0.472257	0.188423	0.578872	0.77549	0.754436
GBP6	0.353534	0.0469207	0.0550999	0.109212	0.239698	0.0903795	0.116793	0.0400228	0.357485	0.163536	0.0255183	0.232141	0.232332	0.0571111	0.207775	0.0519298	0.231294	0.210214	0.190212	0.07792	0.32389	0.0972974	1	0.0570165	0.669002	0.122186	0.474453	0.496214	0.168508	1	0.0921057	0.0281642	0.0980815	0.0836833	0.0545644	0.0619602	0.351865	0.526014	0.0300544	0.0618284	0.877781	0.384442	0.416232	0.363645	0.318608	0.133934	0.534939	0.795265	0.658178
LRRC8B	0.727241	0.0393647	0.0521548	0.169151	0.549107	0.13353	0.131041	0.0703624	0.607921	0.410531	0.181946	0.46032	0.0706667	0.0692269	0.054768	0.150557	0.299546	0.375745	0.406069	0.0227839	0.642108	0.23481	1	0.164353	0.612467	0.236634	0.671326	0.56491	0.070367	1	0.243826	0.0144538	0.0388959	0.0353055	0.105097	0.124329	0.689077	0.67926	0.0752394	0.0542921	0.982217	0.69283	0.737804	0.732491	0.593272	0.302846	0.584517	0.833395	0.711139
LRRC8C	0.727241	0.0393647	0.0521548	0.169151	0.549107	0.13353	0.131041	0.0703624	0.607921	0.410531	0.181946	0.46032	0.0706667	0.0692269	0.054768	0.150557	0.299546	0.375745	0.406069	0.0227839	0.642108	0.23481	1	0.164353	0.612467	0.236634	0.671326	0.56491	0.070367	1	0.243826	0.0144538	0.0388959	0.0353055	0.105097	0.124329	0.689077	0.67926	0.0752394	0.0542921	0.982217	0.69283	0.737804	0.732491	0.593272	0.302846	0.584517	0.833395	0.711139
RP11-302M6.4	0.727241	0.0393647	0.0521548	0.169151	0.549107	0.13353	0.131041	0.0703624	0.607921	0.410531	0.181946	0.46032	0.0706667	0.0692269	0.054768	0.150557	0.299546	0.375745	0.406069	0.0227839	0.642108	0.23481	1	0.164353	0.612467	0.236634	0.671326	0.56491	0.070367	1	0.243826	0.0144538	0.0388959	0.0353055	0.105097	0.124329	0.689077	0.67926	0.0752394	0.0542921	0.982217	0.69283	0.737804	0.732491	0.593272	0.302846	0.584517	0.833395	0.711139
LRRC8D	0.727241	0.0393647	0.0521548	0.169151	0.549107	0.13353	0.131041	0.0703624	0.607921	0.410531	0.181946	0.46032	0.0706667	0.0692269	0.054768	0.150557	0.299546	0.375745	0.406069	0.0227839	0.642108	0.23481	1	0.164353	0.612467	0.236634	0.671326	0.56491	0.070367	1	0.243826	0.0144538	0.0388959	0.0353055	0.105097	0.124329	0.689077	0.67926	0.0752394	0.0542921	0.982217	0.69283	0.737804	0.732491	0.593272	0.302846	0.584517	0.833395	0.711139
ZNF326	0.727241	0.0393647	0.0521548	0.169151	0.549107	0.13353	0.131041	0.0703624	0.607921	0.410531	0.181946	0.46032	0.0706667	0.0692269	0.054768	0.150557	0.299546	0.375745	0.406069	0.0227839	0.642108	0.23481	1	0.164353	0.612467	0.236634	0.671326	0.56491	0.070367	1	0.243826	0.0144538	0.0388959	0.0353055	0.105097	0.124329	0.689077	0.67926	0.0752394	0.0542921	0.982217	0.69283	0.737804	0.732491	0.593272	0.302846	0.584517	0.833395	0.711139
BARHL2	0.516629	0.149955	0.166922	0.730019	0.880928	0.222425	0.223825	0.102575	0.695367	0.87479	0.674754	0.609222	0.0662416	0.223027	0.040165	0.543594	0.73979	0.936338	0.982545	0.0368567	0.470561	0.886626	1	0.601247	0.34302	0.438181	0.847372	0.968309	0.234433	1	0.875599	0.0619939	0.0916882	0.156137	0.445971	0.479204	0.873204	0.887897	0.309685	0.205488	0.645687	0.904732	0.849432	0.646974	0.957773	0.915478	0.956664	0.561913	0.8533
ZNF644	0.516629	0.149955	0.166922	0.730019	0.880928	0.222425	0.223825	0.102575	0.695367	0.87479	0.674754	0.609222	0.0662416	0.223027	0.040165	0.543594	0.73979	0.936338	0.982545	0.0368567	0.470561	0.886626	1	0.601247	0.34302	0.438181	0.847372	0.968309	0.234433	1	0.875599	0.0619939	0.0916882	0.156137	0.445971	0.479204	0.873204	0.887897	0.309685	0.205488	0.645687	0.904732	0.849432	0.646974	0.957773	0.915478	0.956664	0.561913	0.8533
HFM1	0.974378	0.170532	0.170655	0.565019	0.863039	0.161401	0.384074	0.074399	0.932687	0.844837	0.634088	0.969171	0.125467	0.376298	0.0629502	0.349049	0.730338	0.992723	0.616251	0.0362396	0.891831	0.552692	1	0.782869	0.366735	0.266759	0.777878	0.701775	0.133665	1	0.580491	0.145716	0.0546048	0.219363	0.373347	0.173012	0.842804	0.784652	0.274829	0.261173	0.498703	0.921055	0.849288	0.913357	0.984976	0.744526	0.757832	0.857076	0.964588
GLMN	0.678417	0.0555188	0.11426	0.426411	0.690163	0.187102	0.333517	0.0763734	0.750311	0.970448	0.652951	0.879792	0.0772115	0.102076	0.0494335	0.45993	0.873457	0.704136	0.767484	0.0365216	0.682385	0.573677	1	0.379991	0.186772	0.4	0.898605	0.990069	0.240688	1	0.553252	0.00962106	0.0873467	0.181762	0.252065	0.426743	0.440704	0.897407	0.175602	0.0539526	0.328404	0.438257	0.42532	0.442205	0.579011	0.64658	0.960801	0.537355	0.462767
RPAP2	0.678417	0.0555188	0.11426	0.426411	0.690163	0.187102	0.333517	0.0763734	0.750311	0.970448	0.652951	0.879792	0.0772115	0.102076	0.0494335	0.45993	0.873457	0.704136	0.767484	0.0365216	0.682385	0.573677	1	0.379991	0.186772	0.4	0.898605	0.990069	0.240688	1	0.553252	0.00962106	0.0873467	0.181762	0.252065	0.426743	0.440704	0.897407	0.175602	0.0539526	0.328404	0.438257	0.42532	0.442205	0.579011	0.64658	0.960801	0.537355	0.462767
GFI1	0.678417	0.0555188	0.11426	0.426411	0.690163	0.187102	0.333517	0.0763734	0.750311	0.970448	0.652951	0.879792	0.0772115	0.102076	0.0494335	0.45993	0.873457	0.704136	0.767484	0.0365216	0.682385	0.573677	1	0.379991	0.186772	0.4	0.898605	0.990069	0.240688	1	0.553252	0.00962106	0.0873467	0.181762	0.252065	0.426743	0.440704	0.897407	0.175602	0.0539526	0.328404	0.438257	0.42532	0.442205	0.579011	0.64658	0.960801	0.537355	0.462767
EVI5	0.777087	0.0279942	0.0842242	0.366838	0.993307	0.145505	0.232249	0.064085	0.928621	0.897297	0.618937	0.938226	0.0681303	0.0966507	0.0510142	0.335938	0.797694	0.642371	0.86314	0.0312828	0.741918	0.452684	1	0.338782	0.283116	0.382055	0.942785	0.88534	0.339452	1	0.433712	0.00650858	0.0686171	0.137378	0.168609	0.317421	0.781402	0.927359	0.113386	0.0469183	0.46765	0.730747	0.704615	0.763701	0.907038	0.510465	0.919117	0.560611	0.647822
RPL5	0.678417	0.0555188	0.11426	0.426411	0.690163	0.187102	0.333517	0.0763734	0.750311	0.970448	0.652951	0.879792	0.0772115	0.102076	0.0494335	0.45993	0.873457	0.704136	0.767484	0.0365216	0.682385	0.573677	1	0.379991	0.186772	0.4	0.898605	0.990069	0.240688	1	0.553252	0.00962106	0.0873467	0.181762	0.252065	0.426743	0.440704	0.897407	0.175602	0.0539526	0.328404	0.438257	0.42532	0.442205	0.579011	0.64658	0.960801	0.537355	0.462767
FAM69A	0.678417	0.0555188	0.11426	0.426411	0.690163	0.187102	0.333517	0.0763734	0.750311	0.970448	0.652951	0.879792	0.0772115	0.102076	0.0494335	0.45993	0.873457	0.704136	0.767484	0.0365216	0.682385	0.573677	1	0.379991	0.186772	0.4	0.898605	0.990069	0.240688	1	0.553252	0.00962106	0.0873467	0.181762	0.252065	0.426743	0.440704	0.897407	0.175602	0.0539526	0.328404	0.438257	0.42532	0.442205	0.579011	0.64658	0.960801	0.537355	0.462767
MTF2	0.678417	0.0555188	0.11426	0.426411	0.690163	0.187102	0.333517	0.0763734	0.750311	0.970448	0.652951	0.879792	0.0772115	0.102076	0.0494335	0.45993	0.873457	0.704136	0.767484	0.0365216	0.682385	0.573677	1	0.379991	0.186772	0.4	0.898605	0.990069	0.240688	1	0.553252	0.00962106	0.0873467	0.181762	0.252065	0.426743	0.440704	0.897407	0.175602	0.0539526	0.328404	0.438257	0.42532	0.442205	0.579011	0.64658	0.960801	0.537355	0.462767
TMED5	0.678417	0.0555188	0.11426	0.426411	0.690163	0.187102	0.333517	0.0763734	0.750311	0.970448	0.652951	0.879792	0.0772115	0.102076	0.0494335	0.45993	0.873457	0.704136	0.767484	0.0365216	0.682385	0.573677	1	0.379991	0.186772	0.4	0.898605	0.990069	0.240688	1	0.553252	0.00962106	0.0873467	0.181762	0.252065	0.426743	0.440704	0.897407	0.175602	0.0539526	0.328404	0.438257	0.42532	0.442205	0.579011	0.64658	0.960801	0.537355	0.462767
CCDC18	0.678417	0.0555188	0.11426	0.426411	0.690163	0.187102	0.333517	0.0763734	0.750311	0.970448	0.652951	0.879792	0.0772115	0.102076	0.0494335	0.45993	0.873457	0.704136	0.767484	0.0365216	0.682385	0.573677	1	0.379991	0.186772	0.4	0.898605	0.990069	0.240688	1	0.553252	0.00962106	0.0873467	0.181762	0.252065	0.426743	0.440704	0.897407	0.175602	0.0539526	0.328404	0.438257	0.42532	0.442205	0.579011	0.64658	0.960801	0.537355	0.462767
DR1	0.949752	0.0346212	0.05895	0.208463	0.965633	0.209582	0.284432	0.0785586	0.926713	0.577454	0.346633	0.641925	0.139892	0.0572154	0.105437	0.254946	0.55258	0.392262	0.924207	0.0397231	0.860616	0.302835	1	0.188401	0.186295	0.360905	0.966007	0.840063	0.136932	1	0.296323	0.00573677	0.0679828	0.091092	0.123473	0.225904	0.582524	0.977389	0.0841411	0.0331178	0.351401	0.559411	0.542591	0.709702	0.693565	0.331184	0.864731	0.850772	0.605671
FNBP1L	0.784222	0.381923	0.167202	0.736953	0.131817	0.905578	0.859081	0.788142	0.201718	0.766091	0.853516	0.95883	0.82008	0.609913	0.903032	0.944018	0.948681	0.971093	0.253209	0.694854	0.941467	0.971504	1	0.969444	0.040591	0.568623	0.286452	0.328964	0.808044	1	0.911868	0.348478	0.832163	0.157268	0.533525	0.987287	0.103469	0.312056	0.540444	0.34123	0.119091	0.120743	0.117584	0.104787	0.180492	0.981809	0.329775	0.332774	0.131294
BCAR3	0.784222	0.381923	0.167202	0.736953	0.131817	0.905578	0.859081	0.788142	0.201718	0.766091	0.853516	0.95883	0.82008	0.609913	0.903032	0.944018	0.948681	0.971093	0.253209	0.694854	0.941467	0.971504	1	0.969444	0.040591	0.568623	0.286452	0.328964	0.808044	1	0.911868	0.348478	0.832163	0.157268	0.533525	0.987287	0.103469	0.312056	0.540444	0.34123	0.119091	0.120743	0.117584	0.104787	0.180492	0.981809	0.329775	0.332774	0.131294
DNTTIP2	0.784222	0.381923	0.167202	0.736953	0.131817	0.905578	0.859081	0.788142	0.201718	0.766091	0.853516	0.95883	0.82008	0.609913	0.903032	0.944018	0.948681	0.971093	0.253209	0.694854	0.941467	0.971504	1	0.969444	0.040591	0.568623	0.286452	0.328964	0.808044	1	0.911868	0.348478	0.832163	0.157268	0.533525	0.987287	0.103469	0.312056	0.540444	0.34123	0.119091	0.120743	0.117584	0.104787	0.180492	0.981809	0.329775	0.332774	0.131294
GCLM	0.784222	0.381923	0.167202	0.736953	0.131817	0.905578	0.859081	0.788142	0.201718	0.766091	0.853516	0.95883	0.82008	0.609913	0.903032	0.944018	0.948681	0.971093	0.253209	0.694854	0.941467	0.971504	1	0.969444	0.040591	0.568623	0.286452	0.328964	0.808044	1	0.911868	0.348478	0.832163	0.157268	0.533525	0.987287	0.103469	0.312056	0.540444	0.34123	0.119091	0.120743	0.117584	0.104787	0.180492	0.981809	0.329775	0.332774	0.131294
ABCA4	0.991966	0.421778	0.11793	0.513631	0.146046	0.841257	0.680133	0.843761	0.192846	0.934103	0.290088	0.664952	0.790303	0.599214	0.75285	0.886065	0.873957	0.831539	0.303761	0.982109	0.801039	0.825896	1	0.707917	0.0367497	0.570383	0.235311	0.205873	0.646215	1	0.874929	0.464811	0.860948	0.264302	0.358981	0.939833	0.151367	0.223574	0.391081	0.33245	0.150212	0.171605	0.165664	0.116142	0.253146	0.795047	0.198129	0.282039	0.105347
ARHGAP29	0.991966	0.421778	0.11793	0.513631	0.146046	0.841257	0.680133	0.843761	0.192846	0.934103	0.290088	0.664952	0.790303	0.599214	0.75285	0.886065	0.873957	0.831539	0.303761	0.982109	0.801039	0.825896	1	0.707917	0.0367497	0.570383	0.235311	0.205873	0.646215	1	0.874929	0.464811	0.860948	0.264302	0.358981	0.939833	0.151367	0.223574	0.391081	0.33245	0.150212	0.171605	0.165664	0.116142	0.253146	0.795047	0.198129	0.282039	0.105347
ABCD3	0.991966	0.421778	0.11793	0.513631	0.146046	0.841257	0.680133	0.843761	0.192846	0.934103	0.290088	0.664952	0.790303	0.599214	0.75285	0.886065	0.873957	0.831539	0.303761	0.982109	0.801039	0.825896	1	0.707917	0.0367497	0.570383	0.235311	0.205873	0.646215	1	0.874929	0.464811	0.860948	0.264302	0.358981	0.939833	0.151367	0.223574	0.391081	0.33245	0.150212	0.171605	0.165664	0.116142	0.253146	0.795047	0.198129	0.282039	0.105347
F3	0.991966	0.421778	0.11793	0.513631	0.146046	0.841257	0.680133	0.843761	0.192846	0.934103	0.290088	0.664952	0.790303	0.599214	0.75285	0.886065	0.873957	0.831539	0.303761	0.982109	0.801039	0.825896	1	0.707917	0.0367497	0.570383	0.235311	0.205873	0.646215	1	0.874929	0.464811	0.860948	0.264302	0.358981	0.939833	0.151367	0.223574	0.391081	0.33245	0.150212	0.171605	0.165664	0.116142	0.253146	0.795047	0.198129	0.282039	0.105347
SLC44A3	0.864292	0.570996	0.239059	0.668552	0.237976	0.77129	0.684677	0.6823	0.363879	0.841805	0.557132	0.850024	0.829433	0.621757	0.665013	0.929049	0.640912	0.916706	0.268729	0.941315	0.949855	0.935371	1	0.888312	0.0207936	0.534921	0.35034	0.375387	0.437711	1	0.968411	0.38408	0.777824	0.25453	0.457794	0.998458	0.213197	0.24274	0.506778	0.372075	0.133856	0.205668	0.221783	0.264432	0.29328	0.920876	0.307758	0.411965	0.0974078
CNN3	0.864292	0.570996	0.239059	0.668552	0.237976	0.77129	0.684677	0.6823	0.363879	0.841805	0.557132	0.850024	0.829433	0.621757	0.665013	0.929049	0.640912	0.916706	0.268729	0.941315	0.949855	0.935371	1	0.888312	0.0207936	0.534921	0.35034	0.375387	0.437711	1	0.968411	0.38408	0.777824	0.25453	0.457794	0.998458	0.213197	0.24274	0.506778	0.372075	0.133856	0.205668	0.221783	0.264432	0.29328	0.920876	0.307758	0.411965	0.0974078
ALG14	0.82273	0.431458	0.125636	0.407501	0.253247	0.868925	0.618547	0.825381	0.441551	0.813719	0.371034	0.592074	0.772172	0.637092	0.655778	0.680584	0.546862	0.778128	0.512878	0.953145	0.676302	0.580089	1	0.874554	0.0406726	0.626946	0.470948	0.457949	0.58718	1	0.627119	0.386907	0.932015	0.284797	0.256681	0.677393	0.259837	0.352508	0.306801	0.306644	0.179804	0.302864	0.299398	0.35502	0.398079	0.611823	0.38451	0.593397	0.233783
TMEM56	0.688731	0.297152	0.051201	0.289867	0.163018	0.938442	0.604708	0.68207	0.274017	0.605597	0.16777	0.433532	0.729642	0.612707	0.738975	0.525094	0.718199	0.689666	0.556262	0.876271	0.537081	0.485501	1	0.700856	0.0636799	0.660502	0.363896	0.296712	0.812229	1	0.540913	0.456325	0.984727	0.293578	0.186125	0.719235	0.198458	0.342824	0.216911	0.262626	0.19731	0.272595	0.245514	0.209733	0.360929	0.497704	0.281853	0.480636	0.264313
TMEM56-RWDD3	0.688731	0.297152	0.051201	0.289867	0.163018	0.938442	0.604708	0.68207	0.274017	0.605597	0.16777	0.433532	0.729642	0.612707	0.738975	0.525094	0.718199	0.689666	0.556262	0.876271	0.537081	0.485501	1	0.700856	0.0636799	0.660502	0.363896	0.296712	0.812229	1	0.540913	0.456325	0.984727	0.293578	0.186125	0.719235	0.198458	0.342824	0.216911	0.262626	0.19731	0.272595	0.245514	0.209733	0.360929	0.497704	0.281853	0.480636	0.264313
RWDD3	0.896097	0.48826	0.109509	0.472369	0.115183	0.706357	0.679618	0.853044	0.146486	0.912935	0.311882	0.586275	0.563989	0.74468	0.602053	0.795105	0.85245	0.921194	0.268256	0.809887	0.719198	0.753957	1	0.980605	0.113741	0.501561	0.262091	0.204889	0.520568	1	0.816236	0.635746	0.711691	0.449253	0.343149	0.858871	0.254443	0.266619	0.393829	0.412368	0.287295	0.340545	0.304531	0.171913	0.433471	0.751442	0.219906	0.27648	0.313308
DPYD	0.452137	0.803896	0.540892	0.930022	0.094674	0.286381	0.448488	0.508566	0.125156	0.472875	0.906626	0.736348	0.402698	0.943209	0.299555	0.370101	0.737472	0.653057	0.121477	0.38072	0.600094	0.489802	1	0.667658	0.0464993	0.220521	0.134031	0.153268	0.086923	1	0.475695	0.779505	0.248642	0.729689	0.820541	0.23253	0.418905	0.0893442	0.845379	0.684304	0.422967	0.44356	0.36671	0.140052	0.607377	0.57108	0.133866	0.242031	0.226525
SNX7	0.929003	0.458672	0.158309	0.527487	0.0513079	0.401074	0.390224	0.894718	0.0730042	0.870488	0.510612	0.762252	0.330827	0.933512	0.348505	0.940247	0.822297	0.897167	0.39084	0.539166	0.9274	0.881327	1	0.852668	0.109712	0.311414	0.142406	0.105705	0.304198	1	0.957507	0.871092	0.428004	0.790583	0.376549	0.596536	0.400266	0.148157	0.407084	0.52967	0.521926	0.526421	0.395119	0.101414	0.684219	0.875527	0.117991	0.30354	0.440272
LPPR5	0.929003	0.458672	0.158309	0.527487	0.0513079	0.401074	0.390224	0.894718	0.0730042	0.870488	0.510612	0.762252	0.330827	0.933512	0.348505	0.940247	0.822297	0.897167	0.39084	0.539166	0.9274	0.881327	1	0.852668	0.109712	0.311414	0.142406	0.105705	0.304198	1	0.957507	0.871092	0.428004	0.790583	0.376549	0.596536	0.400266	0.148157	0.407084	0.52967	0.521926	0.526421	0.395119	0.101414	0.684219	0.875527	0.117991	0.30354	0.440272
LPPR4	0.929003	0.458672	0.158309	0.527487	0.0513079	0.401074	0.390224	0.894718	0.0730042	0.870488	0.510612	0.762252	0.330827	0.933512	0.348505	0.940247	0.822297	0.897167	0.39084	0.539166	0.9274	0.881327	1	0.852668	0.109712	0.311414	0.142406	0.105705	0.304198	1	0.957507	0.871092	0.428004	0.790583	0.376549	0.596536	0.400266	0.148157	0.407084	0.52967	0.521926	0.526421	0.395119	0.101414	0.684219	0.875527	0.117991	0.30354	0.440272
PALMD	0.929003	0.458672	0.158309	0.527487	0.0513079	0.401074	0.390224	0.894718	0.0730042	0.870488	0.510612	0.762252	0.330827	0.933512	0.348505	0.940247	0.822297	0.897167	0.39084	0.539166	0.9274	0.881327	1	0.852668	0.109712	0.311414	0.142406	0.105705	0.304198	1	0.957507	0.871092	0.428004	0.790583	0.376549	0.596536	0.400266	0.148157	0.407084	0.52967	0.521926	0.526421	0.395119	0.101414	0.684219	0.875527	0.117991	0.30354	0.440272
FRRS1	0.929003	0.458672	0.158309	0.527487	0.0513079	0.401074	0.390224	0.894718	0.0730042	0.870488	0.510612	0.762252	0.330827	0.933512	0.348505	0.940247	0.822297	0.897167	0.39084	0.539166	0.9274	0.881327	1	0.852668	0.109712	0.311414	0.142406	0.105705	0.304198	1	0.957507	0.871092	0.428004	0.790583	0.376549	0.596536	0.400266	0.148157	0.407084	0.52967	0.521926	0.526421	0.395119	0.101414	0.684219	0.875527	0.117991	0.30354	0.440272
AGL	0.929003	0.458672	0.158309	0.527487	0.0513079	0.401074	0.390224	0.894718	0.0730042	0.870488	0.510612	0.762252	0.330827	0.933512	0.348505	0.940247	0.822297	0.897167	0.39084	0.539166	0.9274	0.881327	1	0.852668	0.109712	0.311414	0.142406	0.105705	0.304198	1	0.957507	0.871092	0.428004	0.790583	0.376549	0.596536	0.400266	0.148157	0.407084	0.52967	0.521926	0.526421	0.395119	0.101414	0.684219	0.875527	0.117991	0.30354	0.440272
SLC35A3	0.981097	0.481479	0.178317	0.53136	0.0731558	0.251262	0.218082	0.808075	0.0984684	0.715731	0.519214	0.730036	0.276056	0.965136	0.252703	0.998333	0.755759	0.79465	0.531688	0.412422	0.880995	0.911825	1	0.861959	0.228199	0.282821	0.148219	0.10856	0.353311	1	0.996132	0.904515	0.325519	0.997636	0.435398	0.562624	0.621475	0.136628	0.490184	0.613187	0.84303	0.786301	0.622685	0.144773	0.955257	0.927251	0.108429	0.454163	0.692474
HIAT1	0.981097	0.481479	0.178317	0.53136	0.0731558	0.251262	0.218082	0.808075	0.0984684	0.715731	0.519214	0.730036	0.276056	0.965136	0.252703	0.998333	0.755759	0.79465	0.531688	0.412422	0.880995	0.911825	1	0.861959	0.228199	0.282821	0.148219	0.10856	0.353311	1	0.996132	0.904515	0.325519	0.997636	0.435398	0.562624	0.621475	0.136628	0.490184	0.613187	0.84303	0.786301	0.622685	0.144773	0.955257	0.927251	0.108429	0.454163	0.692474
SASS6	0.981097	0.481479	0.178317	0.53136	0.0731558	0.251262	0.218082	0.808075	0.0984684	0.715731	0.519214	0.730036	0.276056	0.965136	0.252703	0.998333	0.755759	0.79465	0.531688	0.412422	0.880995	0.911825	1	0.861959	0.228199	0.282821	0.148219	0.10856	0.353311	1	0.996132	0.904515	0.325519	0.997636	0.435398	0.562624	0.621475	0.136628	0.490184	0.613187	0.84303	0.786301	0.622685	0.144773	0.955257	0.927251	0.108429	0.454163	0.692474
TRMT13	0.981097	0.481479	0.178317	0.53136	0.0731558	0.251262	0.218082	0.808075	0.0984684	0.715731	0.519214	0.730036	0.276056	0.965136	0.252703	0.998333	0.755759	0.79465	0.531688	0.412422	0.880995	0.911825	1	0.861959	0.228199	0.282821	0.148219	0.10856	0.353311	1	0.996132	0.904515	0.325519	0.997636	0.435398	0.562624	0.621475	0.136628	0.490184	0.613187	0.84303	0.786301	0.622685	0.144773	0.955257	0.927251	0.108429	0.454163	0.692474
LRRC39	0.981097	0.481479	0.178317	0.53136	0.0731558	0.251262	0.218082	0.808075	0.0984684	0.715731	0.519214	0.730036	0.276056	0.965136	0.252703	0.998333	0.755759	0.79465	0.531688	0.412422	0.880995	0.911825	1	0.861959	0.228199	0.282821	0.148219	0.10856	0.353311	1	0.996132	0.904515	0.325519	0.997636	0.435398	0.562624	0.621475	0.136628	0.490184	0.613187	0.84303	0.786301	0.622685	0.144773	0.955257	0.927251	0.108429	0.454163	0.692474
DBT	0.981097	0.481479	0.178317	0.53136	0.0731558	0.251262	0.218082	0.808075	0.0984684	0.715731	0.519214	0.730036	0.276056	0.965136	0.252703	0.998333	0.755759	0.79465	0.531688	0.412422	0.880995	0.911825	1	0.861959	0.228199	0.282821	0.148219	0.10856	0.353311	1	0.996132	0.904515	0.325519	0.997636	0.435398	0.562624	0.621475	0.136628	0.490184	0.613187	0.84303	0.786301	0.622685	0.144773	0.955257	0.927251	0.108429	0.454163	0.692474
RTCA	0.981097	0.481479	0.178317	0.53136	0.0731558	0.251262	0.218082	0.808075	0.0984684	0.715731	0.519214	0.730036	0.276056	0.965136	0.252703	0.998333	0.755759	0.79465	0.531688	0.412422	0.880995	0.911825	1	0.861959	0.228199	0.282821	0.148219	0.10856	0.353311	1	0.996132	0.904515	0.325519	0.997636	0.435398	0.562624	0.621475	0.136628	0.490184	0.613187	0.84303	0.786301	0.622685	0.144773	0.955257	0.927251	0.108429	0.454163	0.692474
GSTM4	0.98517	0.0566122	0.563985	0.468928	0.889909	0.944103	0.293625	0.792859	0.848445	0.451626	0.644582	0.956111	0.226202	0.505535	0.383341	0.613504	0.558029	0.725799	0.372991	0.672396	0.987006	0.476891	1	0.92905	0.651155	0.890582	0.691877	0.63838	0.612642	1	0.621749	0.430297	0.774339	0.582705	0.49658	0.442601	0.799851	0.668188	0.516814	0.899384	0.498186	0.712954	0.861819	0.861213	0.60339	0.608299	0.614327	0.640392	0.569556
GSTM2	0.98517	0.0566122	0.563985	0.468928	0.889909	0.944103	0.293625	0.792859	0.848445	0.451626	0.644582	0.956111	0.226202	0.505535	0.383341	0.613504	0.558029	0.725799	0.372991	0.672396	0.987006	0.476891	1	0.92905	0.651155	0.890582	0.691877	0.63838	0.612642	1	0.621749	0.430297	0.774339	0.582705	0.49658	0.442601	0.799851	0.668188	0.516814	0.899384	0.498186	0.712954	0.861819	0.861213	0.60339	0.608299	0.614327	0.640392	0.569556
GSTM1	0.98517	0.0566122	0.563985	0.468928	0.889909	0.944103	0.293625	0.792859	0.848445	0.451626	0.644582	0.956111	0.226202	0.505535	0.383341	0.613504	0.558029	0.725799	0.372991	0.672396	0.987006	0.476891	1	0.92905	0.651155	0.890582	0.691877	0.63838	0.612642	1	0.621749	0.430297	0.774339	0.582705	0.49658	0.442601	0.799851	0.668188	0.516814	0.899384	0.498186	0.712954	0.861819	0.861213	0.60339	0.608299	0.614327	0.640392	0.569556
GSTM5	0.98517	0.0566122	0.563985	0.468928	0.889909	0.944103	0.293625	0.792859	0.848445	0.451626	0.644582	0.956111	0.226202	0.505535	0.383341	0.613504	0.558029	0.725799	0.372991	0.672396	0.987006	0.476891	1	0.92905	0.651155	0.890582	0.691877	0.63838	0.612642	1	0.621749	0.430297	0.774339	0.582705	0.49658	0.442601	0.799851	0.668188	0.516814	0.899384	0.498186	0.712954	0.861819	0.861213	0.60339	0.608299	0.614327	0.640392	0.569556
GSTM3	0.98517	0.0566122	0.563985	0.468928	0.889909	0.944103	0.293625	0.792859	0.848445	0.451626	0.644582	0.956111	0.226202	0.505535	0.383341	0.613504	0.558029	0.725799	0.372991	0.672396	0.987006	0.476891	1	0.92905	0.651155	0.890582	0.691877	0.63838	0.612642	1	0.621749	0.430297	0.774339	0.582705	0.49658	0.442601	0.799851	0.668188	0.516814	0.899384	0.498186	0.712954	0.861819	0.861213	0.60339	0.608299	0.614327	0.640392	0.569556
EPS8L3	0.98517	0.0566122	0.563985	0.468928	0.889909	0.944103	0.293625	0.792859	0.848445	0.451626	0.644582	0.956111	0.226202	0.505535	0.383341	0.613504	0.558029	0.725799	0.372991	0.672396	0.987006	0.476891	1	0.92905	0.651155	0.890582	0.691877	0.63838	0.612642	1	0.621749	0.430297	0.774339	0.582705	0.49658	0.442601	0.799851	0.668188	0.516814	0.899384	0.498186	0.712954	0.861819	0.861213	0.60339	0.608299	0.614327	0.640392	0.569556
CSF1	0.98517	0.0566122	0.563985	0.468928	0.889909	0.944103	0.293625	0.792859	0.848445	0.451626	0.644582	0.956111	0.226202	0.505535	0.383341	0.613504	0.558029	0.725799	0.372991	0.672396	0.987006	0.476891	1	0.92905	0.651155	0.890582	0.691877	0.63838	0.612642	1	0.621749	0.430297	0.774339	0.582705	0.49658	0.442601	0.799851	0.668188	0.516814	0.899384	0.498186	0.712954	0.861819	0.861213	0.60339	0.608299	0.614327	0.640392	0.569556
AHCYL1	0.98517	0.0566122	0.563985	0.468928	0.889909	0.944103	0.293625	0.792859	0.848445	0.451626	0.644582	0.956111	0.226202	0.505535	0.383341	0.613504	0.558029	0.725799	0.372991	0.672396	0.987006	0.476891	1	0.92905	0.651155	0.890582	0.691877	0.63838	0.612642	1	0.621749	0.430297	0.774339	0.582705	0.49658	0.442601	0.799851	0.668188	0.516814	0.899384	0.498186	0.712954	0.861819	0.861213	0.60339	0.608299	0.614327	0.640392	0.569556
CTTNBP2NL	0.822627	0.0757164	0.713214	0.519613	0.544481	0.667355	0.419082	0.758651	0.414193	0.522867	0.860594	0.903798	0.136685	0.593615	0.253617	0.881709	0.775231	0.693427	0.542122	0.386698	0.84242	0.728218	1	0.796272	0.265129	0.68257	0.404187	0.365251	0.382855	1	0.887166	0.571822	0.398919	0.437101	0.596574	0.984301	0.367819	0.417812	0.638414	0.89476	0.0987246	0.30103	0.410772	0.731269	0.215869	0.762258	0.401955	0.444017	0.338586
WNT2B	0.822627	0.0757164	0.713214	0.519613	0.544481	0.667355	0.419082	0.758651	0.414193	0.522867	0.860594	0.903798	0.136685	0.593615	0.253617	0.881709	0.775231	0.693427	0.542122	0.386698	0.84242	0.728218	1	0.796272	0.265129	0.68257	0.404187	0.365251	0.382855	1	0.887166	0.571822	0.398919	0.437101	0.596574	0.984301	0.367819	0.417812	0.638414	0.89476	0.0987246	0.30103	0.410772	0.731269	0.215869	0.762258	0.401955	0.444017	0.338586
ST7L	0.822627	0.0757164	0.713214	0.519613	0.544481	0.667355	0.419082	0.758651	0.414193	0.522867	0.860594	0.903798	0.136685	0.593615	0.253617	0.881709	0.775231	0.693427	0.542122	0.386698	0.84242	0.728218	1	0.796272	0.265129	0.68257	0.404187	0.365251	0.382855	1	0.887166	0.571822	0.398919	0.437101	0.596574	0.984301	0.367819	0.417812	0.638414	0.89476	0.0987246	0.30103	0.410772	0.731269	0.215869	0.762258	0.401955	0.444017	0.338586
CAPZA1	0.822627	0.0757164	0.713214	0.519613	0.544481	0.667355	0.419082	0.758651	0.414193	0.522867	0.860594	0.903798	0.136685	0.593615	0.253617	0.881709	0.775231	0.693427	0.542122	0.386698	0.84242	0.728218	1	0.796272	0.265129	0.68257	0.404187	0.365251	0.382855	1	0.887166	0.571822	0.398919	0.437101	0.596574	0.984301	0.367819	0.417812	0.638414	0.89476	0.0987246	0.30103	0.410772	0.731269	0.215869	0.762258	0.401955	0.444017	0.338586
MOV10	0.822627	0.0757164	0.713214	0.519613	0.544481	0.667355	0.419082	0.758651	0.414193	0.522867	0.860594	0.903798	0.136685	0.593615	0.253617	0.881709	0.775231	0.693427	0.542122	0.386698	0.84242	0.728218	1	0.796272	0.265129	0.68257	0.404187	0.365251	0.382855	1	0.887166	0.571822	0.398919	0.437101	0.596574	0.984301	0.367819	0.417812	0.638414	0.89476	0.0987246	0.30103	0.410772	0.731269	0.215869	0.762258	0.401955	0.444017	0.338586
RHOC	0.822627	0.0757164	0.713214	0.519613	0.544481	0.667355	0.419082	0.758651	0.414193	0.522867	0.860594	0.903798	0.136685	0.593615	0.253617	0.881709	0.775231	0.693427	0.542122	0.386698	0.84242	0.728218	1	0.796272	0.265129	0.68257	0.404187	0.365251	0.382855	1	0.887166	0.571822	0.398919	0.437101	0.596574	0.984301	0.367819	0.417812	0.638414	0.89476	0.0987246	0.30103	0.410772	0.731269	0.215869	0.762258	0.401955	0.444017	0.338586
RP11-426L16.10	0.822627	0.0757164	0.713214	0.519613	0.544481	0.667355	0.419082	0.758651	0.414193	0.522867	0.860594	0.903798	0.136685	0.593615	0.253617	0.881709	0.775231	0.693427	0.542122	0.386698	0.84242	0.728218	1	0.796272	0.265129	0.68257	0.404187	0.365251	0.382855	1	0.887166	0.571822	0.398919	0.437101	0.596574	0.984301	0.367819	0.417812	0.638414	0.89476	0.0987246	0.30103	0.410772	0.731269	0.215869	0.762258	0.401955	0.444017	0.338586
PPM1J	0.676189	0.13707	0.838061	0.650704	0.538761	0.592616	0.319891	0.828743	0.408409	0.645775	0.911969	0.724249	0.14818	0.418867	0.289266	0.891562	0.582984	0.612486	0.527607	0.361909	0.691709	0.795963	1	0.653303	0.372568	0.666972	0.422427	0.36272	0.364475	1	0.916677	0.481258	0.372001	0.241716	0.683018	0.847919	0.501246	0.428462	0.700012	0.732609	0.165661	0.40517	0.547357	0.731254	0.301884	0.880661	0.392439	0.506008	0.439486
FAM19A3	0.676189	0.13707	0.838061	0.650704	0.538761	0.592616	0.319891	0.828743	0.408409	0.645775	0.911969	0.724249	0.14818	0.418867	0.289266	0.891562	0.582984	0.612486	0.527607	0.361909	0.691709	0.795963	1	0.653303	0.372568	0.666972	0.422427	0.36272	0.364475	1	0.916677	0.481258	0.372001	0.241716	0.683018	0.847919	0.501246	0.428462	0.700012	0.732609	0.165661	0.40517	0.547357	0.731254	0.301884	0.880661	0.392439	0.506008	0.439486
SLC16A1	0.883894	0.247702	0.625294	0.562597	0.486945	0.646188	0.511404	0.601996	0.507022	0.460581	0.623183	0.979305	0.157592	0.404172	0.259001	0.95534	0.811128	0.975049	0.457595	0.346511	0.910944	0.734672	1	0.58558	0.150507	0.477133	0.553306	0.473709	0.258187	1	0.893323	0.682259	0.319319	0.356612	0.581122	0.709256	0.281519	0.571652	0.666008	0.750957	0.130324	0.222394	0.291515	0.918741	0.14789	0.673648	0.547573	0.962302	0.257073
LRIG2	0.883894	0.247702	0.625294	0.562597	0.486945	0.646188	0.511404	0.601996	0.507022	0.460581	0.623183	0.979305	0.157592	0.404172	0.259001	0.95534	0.811128	0.975049	0.457595	0.346511	0.910944	0.734672	1	0.58558	0.150507	0.477133	0.553306	0.473709	0.258187	1	0.893323	0.682259	0.319319	0.356612	0.581122	0.709256	0.281519	0.571652	0.666008	0.750957	0.130324	0.222394	0.291515	0.918741	0.14789	0.673648	0.547573	0.962302	0.257073
MAGI3	0.969988	0.400205	0.789553	0.697741	0.933932	0.763563	0.810634	0.12074	0.946511	0.705377	0.671916	0.972469	0.68851	0.917065	0.595964	0.312798	0.448635	0.796298	0.471691	0.599887	0.995347	0.806786	1	0.914229	0.378674	0.545843	0.714519	0.857979	0.108771	1	0.639887	0.93144	0.446112	0.883961	0.873989	0.331468	0.208468	0.64376	0.86361	0.99393	0.236807	0.220175	0.228315	0.719191	0.142337	0.871861	0.827203	0.807719	0.323531
PHTF1	0.684531	0.268713	0.497305	0.409871	0.845769	0.911127	0.757296	0.258395	0.831028	0.422955	0.485981	0.742068	0.6653	0.93544	0.638982	0.92931	0.386836	0.656567	0.272211	0.734574	0.713232	0.686437	1	0.861843	0.343184	0.77046	0.913312	0.98153	0.271033	1	0.837642	0.942506	0.622923	0.873364	0.496033	0.837437	0.205516	0.818181	0.703123	0.855887	0.240947	0.183475	0.203631	0.589818	0.119504	0.533227	0.933986	0.620892	0.230616
RSBN1	0.574259	0.13607	0.349444	0.311679	0.928654	0.940015	0.722481	0.477569	0.947283	0.26504	0.336229	0.617775	0.602969	0.926621	0.671312	0.927575	0.500568	0.607886	0.291748	0.780213	0.601171	0.58899	1	0.752214	0.152811	0.705289	0.732869	0.760818	0.359966	1	0.761684	0.967188	0.66759	0.827575	0.408332	0.743416	0.223091	0.794076	0.588658	0.839556	0.138518	0.165735	0.207423	0.792623	0.107477	0.431471	0.792292	0.740321	0.141944
PTPN22	0.713039	0.20192	0.490628	0.408199	0.858783	0.841289	0.665465	0.466028	0.825975	0.355261	0.506139	0.766285	0.532205	0.818326	0.620582	0.920717	0.631846	0.746382	0.398715	0.672002	0.745901	0.729937	1	0.858587	0.239445	0.63811	0.639748	0.661238	0.254548	1	0.902355	0.87984	0.562683	0.53379	0.524658	0.556198	0.272898	0.71337	0.731597	0.990678	0.150042	0.205107	0.250662	0.85336	0.13822	0.55113	0.697355	0.969623	0.177252
BCL2L15	0.963468	0.342096	0.825535	0.698839	0.446641	0.567775	0.470886	0.586145	0.415738	0.581818	0.886449	0.809237	0.13383	0.329948	0.239164	0.910935	0.966208	0.814616	0.586087	0.279353	0.932998	0.870159	1	0.476608	0.232614	0.430316	0.48022	0.402811	0.183456	1	0.978195	0.611385	0.255644	0.158193	0.705855	0.547538	0.331781	0.510872	0.797611	0.608363	0.140404	0.262649	0.336592	0.870128	0.179485	0.812322	0.475892	0.665995	0.304885
AP4B1	0.963468	0.342096	0.825535	0.698839	0.446641	0.567775	0.470886	0.586145	0.415738	0.581818	0.886449	0.809237	0.13383	0.329948	0.239164	0.910935	0.966208	0.814616	0.586087	0.279353	0.932998	0.870159	1	0.476608	0.232614	0.430316	0.48022	0.402811	0.183456	1	0.978195	0.611385	0.255644	0.158193	0.705855	0.547538	0.331781	0.510872	0.797611	0.608363	0.140404	0.262649	0.336592	0.870128	0.179485	0.812322	0.475892	0.665995	0.304885
DCLRE1B	0.963468	0.342096	0.825535	0.698839	0.446641	0.567775	0.470886	0.586145	0.415738	0.581818	0.886449	0.809237	0.13383	0.329948	0.239164	0.910935	0.966208	0.814616	0.586087	0.279353	0.932998	0.870159	1	0.476608	0.232614	0.430316	0.48022	0.402811	0.183456	1	0.978195	0.611385	0.255644	0.158193	0.705855	0.547538	0.331781	0.510872	0.797611	0.608363	0.140404	0.262649	0.336592	0.870128	0.179485	0.812322	0.475892	0.665995	0.304885
HIPK1	0.676189	0.13707	0.838061	0.650704	0.538761	0.592616	0.319891	0.828743	0.408409	0.645775	0.911969	0.724249	0.14818	0.418867	0.289266	0.891562	0.582984	0.612486	0.527607	0.361909	0.691709	0.795963	1	0.653303	0.372568	0.666972	0.422427	0.36272	0.364475	1	0.916677	0.481258	0.372001	0.241716	0.683018	0.847919	0.501246	0.428462	0.700012	0.732609	0.165661	0.40517	0.547357	0.731254	0.301884	0.880661	0.392439	0.506008	0.439486
OLFML3	0.676189	0.13707	0.838061	0.650704	0.538761	0.592616	0.319891	0.828743	0.408409	0.645775	0.911969	0.724249	0.14818	0.418867	0.289266	0.891562	0.582984	0.612486	0.527607	0.361909	0.691709	0.795963	1	0.653303	0.372568	0.666972	0.422427	0.36272	0.364475	1	0.916677	0.481258	0.372001	0.241716	0.683018	0.847919	0.501246	0.428462	0.700012	0.732609	0.165661	0.40517	0.547357	0.731254	0.301884	0.880661	0.392439	0.506008	0.439486
SYT6	0.812578	0.0911764	0.672431	0.53148	0.54823	0.688639	0.352659	0.928776	0.45152	0.543895	0.658209	0.880064	0.21984	0.549261	0.355963	0.798755	0.810842	0.788857	0.41333	0.482866	0.830378	0.685384	1	0.807839	0.396959	0.74068	0.461637	0.389667	0.536491	1	0.79245	0.599439	0.471237	0.448129	0.56148	0.998032	0.468392	0.470885	0.572057	0.901765	0.215506	0.337006	0.4721	0.726469	0.241945	0.740033	0.423303	0.765688	0.427539
SYCP1	0.896242	0.0790036	0.412568	0.316161	0.860788	0.895183	0.727139	0.868906	0.903788	0.35442	0.477341	0.725141	0.527095	0.8551	0.650534	0.476999	0.980548	0.907375	0.253948	0.762763	0.810889	0.4221	1	0.768336	0.214302	0.820838	0.864932	0.782095	0.828784	1	0.514154	0.872996	0.803585	0.693733	0.343759	0.636047	0.268485	0.841618	0.366353	0.803623	0.0894007	0.217734	0.298492	0.74711	0.158666	0.479527	0.793319	0.937422	0.241102
TSHB	0.758043	0.139562	0.637367	0.53625	0.943738	0.995401	0.793955	0.903754	0.786752	0.616447	0.658452	0.981478	0.564351	0.852122	0.618042	0.790708	0.856837	0.926054	0.426617	0.640316	0.893063	0.714441	1	0.812345	0.218752	0.998829	0.68845	0.665783	0.630977	1	0.8278	0.893344	0.643971	0.752062	0.585572	0.951204	0.291453	0.68792	0.604501	0.931822	0.0761011	0.27775	0.353673	0.897851	0.203575	0.765953	0.698409	0.709811	0.357119
TSPAN2	0.758043	0.139562	0.637367	0.53625	0.943738	0.995401	0.793955	0.903754	0.786752	0.616447	0.658452	0.981478	0.564351	0.852122	0.618042	0.790708	0.856837	0.926054	0.426617	0.640316	0.893063	0.714441	1	0.812345	0.218752	0.998829	0.68845	0.665783	0.630977	1	0.8278	0.893344	0.643971	0.752062	0.585572	0.951204	0.291453	0.68792	0.604501	0.931822	0.0761011	0.27775	0.353673	0.897851	0.203575	0.765953	0.698409	0.709811	0.357119
NGF	0.966353	0.168364	0.533315	0.3941	0.715865	0.969657	0.762053	0.974071	0.9804	0.488785	0.648471	0.773851	0.554833	0.982539	0.545489	0.669161	0.739871	0.672727	0.30447	0.570258	0.909957	0.585434	1	0.687592	0.0919637	0.885567	0.886624	0.826058	0.65127	1	0.669389	0.877958	0.578788	0.851225	0.455146	0.932604	0.115007	0.910674	0.489673	0.732467	0.0283805	0.128321	0.175783	0.570662	0.0933878	0.591785	0.858005	0.998081	0.209894
VANGL1	0.803257	0.0376187	0.259569	0.223553	0.396534	0.775512	0.848991	0.767196	0.625137	0.278898	0.440018	0.544732	0.775554	0.636354	0.681245	0.568983	0.472477	0.417733	0.104614	0.733143	0.720505	0.426774	1	0.376078	0.147459	0.629843	0.874866	0.926544	0.630497	1	0.506029	0.623436	0.673614	0.96758	0.26724	0.846421	0.0428238	0.79711	0.317305	0.431431	0.055838	0.0575176	0.080619	0.249559	0.0354302	0.374454	0.911974	0.996595	0.0962526
CASQ2	0.688941	0.180452	0.38574	0.419748	0.578515	0.917904	0.93462	0.710363	0.732383	0.271334	0.440349	0.675117	0.712254	0.956833	0.635219	0.958436	0.317446	0.423483	0.0704432	0.732373	0.715191	0.64814	1	0.485463	0.217229	0.87542	0.975204	0.911616	0.530325	1	0.767848	0.9394	0.606329	0.82369	0.520062	0.978151	0.101324	0.905965	0.590841	0.801956	0.326208	0.13349	0.170621	0.325582	0.0821622	0.553362	0.96005	0.829676	0.182827
NHLH2	0.789161	0.3056	0.471805	0.536206	0.899718	0.679184	0.676049	0.467529	0.909735	0.321216	0.453603	0.760341	0.573243	0.857054	0.518918	0.721056	0.373625	0.568015	0.147653	0.582077	0.794952	0.84634	1	0.582017	0.285341	0.93386	0.726595	0.719378	0.510533	1	0.997404	0.706908	0.458264	0.988871	0.728884	0.775817	0.182263	0.839312	0.814209	0.984572	0.427662	0.222351	0.272688	0.562487	0.149754	0.752745	0.789873	0.917692	0.236748
SLC22A15	0.847413	0.407334	0.517936	0.611083	0.881418	0.565341	0.554447	0.37309	0.991113	0.352296	0.459652	0.810145	0.507384	0.760624	0.463415	0.556808	0.402586	0.663161	0.260352	0.511335	0.840724	0.977035	1	0.638649	0.343122	0.822626	0.604782	0.624957	0.498954	1	0.85408	0.546241	0.393013	0.918691	0.869985	0.648901	0.304804	0.706626	0.961305	0.86839	0.493695	0.321367	0.383776	0.777238	0.233794	0.893256	0.702415	0.969383	0.273643
MAB21L3	0.847413	0.407334	0.517936	0.611083	0.881418	0.565341	0.554447	0.37309	0.991113	0.352296	0.459652	0.810145	0.507384	0.760624	0.463415	0.556808	0.402586	0.663161	0.260352	0.511335	0.840724	0.977035	1	0.638649	0.343122	0.822626	0.604782	0.624957	0.498954	1	0.85408	0.546241	0.393013	0.918691	0.869985	0.648901	0.304804	0.706626	0.961305	0.86839	0.493695	0.321367	0.383776	0.777238	0.233794	0.893256	0.702415	0.969383	0.273643
ATP1A1	0.636207	0.27471	0.338617	0.36143	0.656124	0.99488	0.818666	0.66811	0.702901	0.250393	0.361804	0.510781	0.761988	0.969054	0.695995	0.838567	0.302334	0.438129	0.176984	0.731911	0.571497	0.583963	1	0.425129	0.266461	0.782598	0.989119	0.979236	0.81347	1	0.697204	0.891	0.662211	0.976852	0.510893	0.888375	0.183073	0.920349	0.606837	0.814203	0.256971	0.191451	0.230718	0.424836	0.142967	0.556434	0.973462	0.837371	0.167361
CD58	0.310057	0.331358	0.19729	0.216452	0.694393	0.955214	0.819688	0.688155	0.602861	0.130796	0.267039	0.305968	0.645147	0.93507	0.612719	0.657348	0.133063	0.221504	0.126796	0.69464	0.28763	0.389849	1	0.539074	0.149035	0.890802	0.775209	0.875999	0.685243	1	0.49736	0.99018	0.62754	0.831763	0.314638	0.877107	0.110811	0.71075	0.447594	0.773748	0.178851	0.100736	0.12446	0.265629	0.0730414	0.319782	0.816498	0.526209	0.0780951
IGSF3	0.493129	0.584575	0.398351	0.436409	0.833355	0.598946	0.540236	0.443137	0.970813	0.236247	0.4871	0.571386	0.364179	0.589058	0.374443	0.889473	0.223803	0.414338	0.24897	0.417168	0.502238	0.705067	1	0.883041	0.249818	0.723938	0.838575	0.741964	0.347443	1	0.850605	0.654027	0.332421	0.428205	0.602967	0.633433	0.196481	0.938838	0.780494	0.814423	0.306643	0.176563	0.215205	0.499755	0.127688	0.574234	0.837974	0.815388	0.137829
C1orf137	0.741057	0.712115	0.65835	0.797188	0.682194	0.45856	0.599554	0.246977	0.86787	0.418755	0.666669	0.872683	0.379284	0.559812	0.34272	0.299642	0.287893	0.594807	0.415893	0.320531	0.763233	0.783707	1	0.943432	0.285347	0.507875	0.592538	0.575986	0.184455	1	0.629788	0.640374	0.210974	0.455727	0.959966	0.223824	0.217929	0.727928	0.796407	0.632929	0.347318	0.22501	0.256114	0.679927	0.159403	0.953565	0.705021	0.914799	0.206002
CD2	0.866673	0.820708	0.792286	0.88397	0.464622	0.388704	0.401362	0.218487	0.501158	0.64663	0.982991	0.81211	0.26511	0.255709	0.292822	0.293487	0.404889	0.763395	0.56479	0.266618	0.916464	0.641662	1	0.601024	0.17502	0.307403	0.511977	0.441367	0.159588	1	0.522283	0.639633	0.196206	0.384579	0.760147	0.239141	0.2704	0.614791	0.666246	0.384978	0.272794	0.270484	0.319902	0.913081	0.198096	0.838876	0.579919	0.959784	0.332432
PTGFRN	0.399881	0.475904	0.317846	0.316547	0.746088	0.885205	0.662703	0.686591	0.764788	0.197881	0.374847	0.451186	0.714827	0.831637	0.707527	0.667602	0.19317	0.253856	0.162353	0.828737	0.375574	0.451787	1	0.5885	0.250334	0.953	0.835948	0.961084	0.75895	1	0.54648	0.794471	0.748387	0.98943	0.390524	0.784366	0.211681	0.816661	0.481852	0.828418	0.270696	0.213694	0.247915	0.402589	0.159458	0.392591	0.920087	0.470817	0.253753
CD101	0.641769	0.848366	0.641746	0.656437	0.726648	0.672439	0.358678	0.431535	0.778889	0.362807	0.690127	0.860933	0.413416	0.449378	0.454502	0.820572	0.323015	0.477544	0.324718	0.552223	0.663052	0.841102	1	0.978176	0.423982	0.626624	0.736327	0.619906	0.416352	1	0.958848	0.875126	0.442109	0.615425	0.759068	0.75601	0.384118	0.778781	0.848481	0.743642	0.461477	0.380092	0.434233	0.772146	0.284057	0.720968	0.691498	0.755981	0.444493
TTF2	0.641769	0.848366	0.641746	0.656437	0.726648	0.672439	0.358678	0.431535	0.778889	0.362807	0.690127	0.860933	0.413416	0.449378	0.454502	0.820572	0.323015	0.477544	0.324718	0.552223	0.663052	0.841102	1	0.978176	0.423982	0.626624	0.736327	0.619906	0.416352	1	0.958848	0.875126	0.442109	0.615425	0.759068	0.75601	0.384118	0.778781	0.848481	0.743642	0.461477	0.380092	0.434233	0.772146	0.284057	0.720968	0.691498	0.755981	0.444493
TRIM45	0.607636	0.658717	0.593152	0.588203	0.953807	0.790458	0.480884	0.538225	0.894447	0.340424	0.697767	0.819641	0.481322	0.549447	0.513069	0.951344	0.305135	0.40988	0.187688	0.617952	0.640314	0.744502	1	0.904105	0.366962	0.728958	0.865548	0.720123	0.413231	1	0.849262	0.933824	0.501955	0.691414	0.641534	0.839901	0.241641	0.923349	0.727617	0.861391	0.391082	0.269031	0.318649	0.528664	0.18582	0.615831	0.784696	0.740602	0.387189
VTCN1	0.548117	0.963159	0.699967	0.653379	0.73883	0.592123	0.352149	0.312609	0.741566	0.410665	0.67653	0.727031	0.389477	0.355818	0.389443	0.68588	0.241962	0.324964	0.322999	0.501718	0.565957	0.891561	1	0.985218	0.372592	0.583842	0.687981	0.556757	0.265331	1	0.931816	0.790957	0.383185	0.482971	0.836219	0.636978	0.282848	0.781555	0.97517	0.627761	0.513798	0.300152	0.342099	0.698245	0.202171	0.602202	0.639112	0.626457	0.464214
MAN1A2	0.607636	0.658717	0.593152	0.588203	0.953807	0.790458	0.480884	0.538225	0.894447	0.340424	0.697767	0.819641	0.481322	0.549447	0.513069	0.951344	0.305135	0.40988	0.187688	0.617952	0.640314	0.744502	1	0.904105	0.366962	0.728958	0.865548	0.720123	0.413231	1	0.849262	0.933824	0.501955	0.691414	0.641534	0.839901	0.241641	0.923349	0.727617	0.861391	0.391082	0.269031	0.318649	0.528664	0.18582	0.615831	0.784696	0.740602	0.387189
FAM46C	0.607636	0.658717	0.593152	0.588203	0.953807	0.790458	0.480884	0.538225	0.894447	0.340424	0.697767	0.819641	0.481322	0.549447	0.513069	0.951344	0.305135	0.40988	0.187688	0.617952	0.640314	0.744502	1	0.904105	0.366962	0.728958	0.865548	0.720123	0.413231	1	0.849262	0.933824	0.501955	0.691414	0.641534	0.839901	0.241641	0.923349	0.727617	0.861391	0.391082	0.269031	0.318649	0.528664	0.18582	0.615831	0.784696	0.740602	0.387189
GDAP2	0.821213	0.979318	0.871147	0.989458	0.665203	0.489645	0.517279	0.291734	0.602711	0.597835	0.990496	0.87192	0.319631	0.331189	0.34231	0.414584	0.383445	0.669577	0.357665	0.319404	0.88088	0.776787	1	0.690033	0.154128	0.399611	0.62739	0.527302	0.163686	1	0.657162	0.809016	0.240659	0.444542	0.913347	0.301987	0.16587	0.744897	0.815097	0.480424	0.2295	0.18947	0.23272	0.668026	0.128896	0.990272	0.663361	0.988891	0.29076
WDR3	0.821213	0.979318	0.871147	0.989458	0.665203	0.489645	0.517279	0.291734	0.602711	0.597835	0.990496	0.87192	0.319631	0.331189	0.34231	0.414584	0.383445	0.669577	0.357665	0.319404	0.88088	0.776787	1	0.690033	0.154128	0.399611	0.62739	0.527302	0.163686	1	0.657162	0.809016	0.240659	0.444542	0.913347	0.301987	0.16587	0.744897	0.815097	0.480424	0.2295	0.18947	0.23272	0.668026	0.128896	0.990272	0.663361	0.988891	0.29076
SPAG17	0.821213	0.979318	0.871147	0.989458	0.665203	0.489645	0.517279	0.291734	0.602711	0.597835	0.990496	0.87192	0.319631	0.331189	0.34231	0.414584	0.383445	0.669577	0.357665	0.319404	0.88088	0.776787	1	0.690033	0.154128	0.399611	0.62739	0.527302	0.163686	1	0.657162	0.809016	0.240659	0.444542	0.913347	0.301987	0.16587	0.744897	0.815097	0.480424	0.2295	0.18947	0.23272	0.668026	0.128896	0.990272	0.663361	0.988891	0.29076
TBX15	0.327284	0.580407	0.502213	0.234948	0.483681	0.117566	0.0866821	0.209613	0.197175	0.438639	0.311975	0.18956	0.160295	0.117247	0.185644	0.261872	0.632535	0.46421	0.769779	0.142397	0.263766	0.239845	1	0.260036	0.720624	0.37661	0.0993972	0.128022	0.112701	1	0.193829	0.28744	0.132152	0.218111	0.241319	0.125371	0.693959	0.104565	0.290036	0.125156	0.988124	0.834464	0.987115	0.373711	0.595146	0.245444	0.134222	0.515656	0.989135
WARS2	0.544192	0.688943	0.807199	0.552849	0.566946	0.16856	0.0876466	0.313075	0.286563	0.724327	0.428731	0.376974	0.170148	0.135866	0.211658	0.570738	0.720222	0.637487	0.583052	0.189922	0.464192	0.545487	1	0.297013	0.792874	0.506134	0.172001	0.192268	0.191035	1	0.444063	0.289739	0.193992	0.219212	0.543821	0.287274	0.662738	0.174783	0.540405	0.189715	0.985105	0.745535	0.928665	0.509945	0.535687	0.499402	0.188683	0.725683	0.841755
HAO2	0.601768	0.372165	0.505353	0.362136	0.603349	0.13646	0.0630379	0.316126	0.260601	0.623616	0.420882	0.324675	0.162551	0.0811502	0.211785	0.50182	0.816298	0.604491	0.450544	0.17636	0.5005	0.480765	1	0.222375	0.547752	0.489598	0.159138	0.17701	0.21023	1	0.396302	0.192909	0.193027	0.174058	0.361701	0.284533	0.829066	0.152344	0.38263	0.106349	0.709178	0.897519	0.927655	0.500552	0.666414	0.441652	0.162661	0.7747	0.988246
HSD3B2	0.439792	0.379204	0.425023	0.23865	0.636766	0.189893	0.114755	0.384274	0.306016	0.388893	0.170713	0.204329	0.305374	0.104614	0.379026	0.384079	0.747005	0.498789	0.49813	0.303933	0.343636	0.328859	1	0.155068	0.54422	0.570271	0.213534	0.274122	0.312454	1	0.26504	0.279134	0.327977	0.305157	0.245069	0.310238	0.983493	0.223147	0.27417	0.125829	0.566339	0.941124	0.78161	0.473415	0.837009	0.308248	0.253871	0.855955	0.966188
HSD3B1	0.61272	0.469743	0.637328	0.423942	0.827903	0.272672	0.161471	0.339719	0.507366	0.547821	0.296505	0.380419	0.490083	0.216533	0.54749	0.380013	0.977488	0.808886	0.440548	0.456565	0.498844	0.381736	1	0.339073	0.596688	0.664106	0.272471	0.397236	0.364351	1	0.302295	0.405123	0.461211	0.544944	0.32032	0.310571	0.910195	0.310122	0.291638	0.24109	0.583867	0.969328	0.893401	0.615676	0.762937	0.435431	0.35638	0.958192	0.834514
ZNF697	0.61272	0.469743	0.637328	0.423942	0.827903	0.272672	0.161471	0.339719	0.507366	0.547821	0.296505	0.380419	0.490083	0.216533	0.54749	0.380013	0.977488	0.808886	0.440548	0.456565	0.498844	0.381736	1	0.339073	0.596688	0.664106	0.272471	0.397236	0.364351	1	0.302295	0.405123	0.461211	0.544944	0.32032	0.310571	0.910195	0.310122	0.291638	0.24109	0.583867	0.969328	0.893401	0.615676	0.762937	0.435431	0.35638	0.958192	0.834514
PHGDH	0.61272	0.469743	0.637328	0.423942	0.827903	0.272672	0.161471	0.339719	0.507366	0.547821	0.296505	0.380419	0.490083	0.216533	0.54749	0.380013	0.977488	0.808886	0.440548	0.456565	0.498844	0.381736	1	0.339073	0.596688	0.664106	0.272471	0.397236	0.364351	1	0.302295	0.405123	0.461211	0.544944	0.32032	0.310571	0.910195	0.310122	0.291638	0.24109	0.583867	0.969328	0.893401	0.615676	0.762937	0.435431	0.35638	0.958192	0.834514
HMGCS2	0.61272	0.469743	0.637328	0.423942	0.827903	0.272672	0.161471	0.339719	0.507366	0.547821	0.296505	0.380419	0.490083	0.216533	0.54749	0.380013	0.977488	0.808886	0.440548	0.456565	0.498844	0.381736	1	0.339073	0.596688	0.664106	0.272471	0.397236	0.364351	1	0.302295	0.405123	0.461211	0.544944	0.32032	0.310571	0.910195	0.310122	0.291638	0.24109	0.583867	0.969328	0.893401	0.615676	0.762937	0.435431	0.35638	0.958192	0.834514
REG4	0.61272	0.469743	0.637328	0.423942	0.827903	0.272672	0.161471	0.339719	0.507366	0.547821	0.296505	0.380419	0.490083	0.216533	0.54749	0.380013	0.977488	0.808886	0.440548	0.456565	0.498844	0.381736	1	0.339073	0.596688	0.664106	0.272471	0.397236	0.364351	1	0.302295	0.405123	0.461211	0.544944	0.32032	0.310571	0.910195	0.310122	0.291638	0.24109	0.583867	0.969328	0.893401	0.615676	0.762937	0.435431	0.35638	0.958192	0.834514
ADAM30	0.623328	0.578881	0.65254	0.443874	0.947586	0.33557	0.228236	0.415468	0.575923	0.559934	0.283734	0.388236	0.55508	0.259572	0.602901	0.434974	0.982034	0.855528	0.367596	0.516173	0.502327	0.421644	1	0.361432	0.661442	0.728519	0.330792	0.460507	0.37197	1	0.343607	0.536361	0.518342	0.629538	0.371015	0.354255	0.797357	0.385796	0.344647	0.291271	0.622341	0.872157	0.993461	0.741783	0.666194	0.487429	0.41416	0.937606	0.80092
NOTCH2	0.472936	0.78988	0.611043	0.391517	0.751776	0.401605	0.341571	0.714631	0.677793	0.47122	0.138433	0.372084	0.603623	0.294008	0.795212	0.370302	0.988435	0.759477	0.335579	0.632839	0.359653	0.283785	1	0.448241	0.752515	0.970519	0.361657	0.509026	0.691405	1	0.271117	0.426678	0.585577	0.419234	0.313025	0.454147	0.927901	0.432918	0.347015	0.314792	0.597765	0.970849	0.886979	0.811264	0.875116	0.438385	0.416205	0.961355	0.916099
GOLPH3L	0.600363	0.3013	0.46985	0.566478	0.333865	0.0891136	0.214075	0.0545735	0.248153	0.473804	0.329034	0.852396	0.407684	0.329399	0.206613	0.0967169	0.0934876	0.939739	0.261681	0.302774	0.893282	0.249141	1	0.756062	0.741914	0.0908944	0.282222	0.247776	0.541904	1	0.301885	0.648153	0.238564	0.343483	0.559539	0.0897979	0.372653	0.164088	0.37874	0.332579	0.512025	0.390328	0.479928	0.691006	0.289044	0.672466	0.225194	0.352678	0.914324
HORMAD1	0.484127	0.319499	0.499762	0.499259	0.311632	0.0797874	0.195152	0.0407856	0.223062	0.611312	0.418868	0.987682	0.363332	0.324179	0.173992	0.111605	0.138035	0.94005	0.289062	0.253154	0.702526	0.240768	1	0.679671	0.667968	0.0693814	0.25352	0.22681	0.39658	1	0.277295	0.633357	0.205211	0.289945	0.544765	0.0729001	0.347235	0.141858	0.40009	0.322348	0.456284	0.366644	0.476956	0.669518	0.268995	0.577799	0.203457	0.483468	0.87643
CTSS	0.484127	0.319499	0.499762	0.499259	0.311632	0.0797874	0.195152	0.0407856	0.223062	0.611312	0.418868	0.987682	0.363332	0.324179	0.173992	0.111605	0.138035	0.94005	0.289062	0.253154	0.702526	0.240768	1	0.679671	0.667968	0.0693814	0.25352	0.22681	0.39658	1	0.277295	0.633357	0.205211	0.289945	0.544765	0.0729001	0.347235	0.141858	0.40009	0.322348	0.456284	0.366644	0.476956	0.669518	0.268995	0.577799	0.203457	0.483468	0.87643
CTSK	0.633522	0.274771	0.491804	0.466909	0.305893	0.0783815	0.191751	0.0145799	0.233998	0.527024	0.394006	0.961433	0.381454	0.303916	0.181352	0.121907	0.0939226	0.998683	0.235852	0.271959	0.864449	0.269322	1	0.695356	0.665643	0.0682635	0.273223	0.234063	0.455004	1	0.303277	0.603464	0.217413	0.348178	0.510279	0.0855307	0.363637	0.15619	0.366682	0.28461	0.498647	0.388876	0.500276	0.70004	0.28468	0.579676	0.215423	0.407517	0.908824
ARNT	0.633522	0.274771	0.491804	0.466909	0.305893	0.0783815	0.191751	0.0145799	0.233998	0.527024	0.394006	0.961433	0.381454	0.303916	0.181352	0.121907	0.0939226	0.998683	0.235852	0.271959	0.864449	0.269322	1	0.695356	0.665643	0.0682635	0.273223	0.234063	0.455004	1	0.303277	0.603464	0.217413	0.348178	0.510279	0.0855307	0.363637	0.15619	0.366682	0.28461	0.498647	0.388876	0.500276	0.70004	0.28468	0.579676	0.215423	0.407517	0.908824
SETDB1	0.484127	0.319499	0.499762	0.499259	0.311632	0.0797874	0.195152	0.0407856	0.223062	0.611312	0.418868	0.987682	0.363332	0.324179	0.173992	0.111605	0.138035	0.94005	0.289062	0.253154	0.702526	0.240768	1	0.679671	0.667968	0.0693814	0.25352	0.22681	0.39658	1	0.277295	0.633357	0.205211	0.289945	0.544765	0.0729001	0.347235	0.141858	0.40009	0.322348	0.456284	0.366644	0.476956	0.669518	0.268995	0.577799	0.203457	0.483468	0.87643
CERS2	0.484127	0.319499	0.499762	0.499259	0.311632	0.0797874	0.195152	0.0407856	0.223062	0.611312	0.418868	0.987682	0.363332	0.324179	0.173992	0.111605	0.138035	0.94005	0.289062	0.253154	0.702526	0.240768	1	0.679671	0.667968	0.0693814	0.25352	0.22681	0.39658	1	0.277295	0.633357	0.205211	0.289945	0.544765	0.0729001	0.347235	0.141858	0.40009	0.322348	0.456284	0.366644	0.476956	0.669518	0.268995	0.577799	0.203457	0.483468	0.87643
ANXA9	0.484127	0.319499	0.499762	0.499259	0.311632	0.0797874	0.195152	0.0407856	0.223062	0.611312	0.418868	0.987682	0.363332	0.324179	0.173992	0.111605	0.138035	0.94005	0.289062	0.253154	0.702526	0.240768	1	0.679671	0.667968	0.0693814	0.25352	0.22681	0.39658	1	0.277295	0.633357	0.205211	0.289945	0.544765	0.0729001	0.347235	0.141858	0.40009	0.322348	0.456284	0.366644	0.476956	0.669518	0.268995	0.577799	0.203457	0.483468	0.87643
FAM63A	0.484127	0.319499	0.499762	0.499259	0.311632	0.0797874	0.195152	0.0407856	0.223062	0.611312	0.418868	0.987682	0.363332	0.324179	0.173992	0.111605	0.138035	0.94005	0.289062	0.253154	0.702526	0.240768	1	0.679671	0.667968	0.0693814	0.25352	0.22681	0.39658	1	0.277295	0.633357	0.205211	0.289945	0.544765	0.0729001	0.347235	0.141858	0.40009	0.322348	0.456284	0.366644	0.476956	0.669518	0.268995	0.577799	0.203457	0.483468	0.87643
PRUNE	0.484127	0.319499	0.499762	0.499259	0.311632	0.0797874	0.195152	0.0407856	0.223062	0.611312	0.418868	0.987682	0.363332	0.324179	0.173992	0.111605	0.138035	0.94005	0.289062	0.253154	0.702526	0.240768	1	0.679671	0.667968	0.0693814	0.25352	0.22681	0.39658	1	0.277295	0.633357	0.205211	0.289945	0.544765	0.0729001	0.347235	0.141858	0.40009	0.322348	0.456284	0.366644	0.476956	0.669518	0.268995	0.577799	0.203457	0.483468	0.87643
BNIPL	0.633522	0.274771	0.491804	0.466909	0.305893	0.0783815	0.191751	0.0145799	0.233998	0.527024	0.394006	0.961433	0.381454	0.303916	0.181352	0.121907	0.0939226	0.998683	0.235852	0.271959	0.864449	0.269322	1	0.695356	0.665643	0.0682635	0.273223	0.234063	0.455004	1	0.303277	0.603464	0.217413	0.348178	0.510279	0.0855307	0.363637	0.15619	0.366682	0.28461	0.498647	0.388876	0.500276	0.70004	0.28468	0.579676	0.215423	0.407517	0.908824
C1orf56	0.633522	0.274771	0.491804	0.466909	0.305893	0.0783815	0.191751	0.0145799	0.233998	0.527024	0.394006	0.961433	0.381454	0.303916	0.181352	0.121907	0.0939226	0.998683	0.235852	0.271959	0.864449	0.269322	1	0.695356	0.665643	0.0682635	0.273223	0.234063	0.455004	1	0.303277	0.603464	0.217413	0.348178	0.510279	0.0855307	0.363637	0.15619	0.366682	0.28461	0.498647	0.388876	0.500276	0.70004	0.28468	0.579676	0.215423	0.407517	0.908824
CDC42SE1	0.633522	0.274771	0.491804	0.466909	0.305893	0.0783815	0.191751	0.0145799	0.233998	0.527024	0.394006	0.961433	0.381454	0.303916	0.181352	0.121907	0.0939226	0.998683	0.235852	0.271959	0.864449	0.269322	1	0.695356	0.665643	0.0682635	0.273223	0.234063	0.455004	1	0.303277	0.603464	0.217413	0.348178	0.510279	0.0855307	0.363637	0.15619	0.366682	0.28461	0.498647	0.388876	0.500276	0.70004	0.28468	0.579676	0.215423	0.407517	0.908824
MLLT11	0.633522	0.274771	0.491804	0.466909	0.305893	0.0783815	0.191751	0.0145799	0.233998	0.527024	0.394006	0.961433	0.381454	0.303916	0.181352	0.121907	0.0939226	0.998683	0.235852	0.271959	0.864449	0.269322	1	0.695356	0.665643	0.0682635	0.273223	0.234063	0.455004	1	0.303277	0.603464	0.217413	0.348178	0.510279	0.0855307	0.363637	0.15619	0.366682	0.28461	0.498647	0.388876	0.500276	0.70004	0.28468	0.579676	0.215423	0.407517	0.908824
GABPB2	0.633522	0.274771	0.491804	0.466909	0.305893	0.0783815	0.191751	0.0145799	0.233998	0.527024	0.394006	0.961433	0.381454	0.303916	0.181352	0.121907	0.0939226	0.998683	0.235852	0.271959	0.864449	0.269322	1	0.695356	0.665643	0.0682635	0.273223	0.234063	0.455004	1	0.303277	0.603464	0.217413	0.348178	0.510279	0.0855307	0.363637	0.15619	0.366682	0.28461	0.498647	0.388876	0.500276	0.70004	0.28468	0.579676	0.215423	0.407517	0.908824
SEMA6C	0.633522	0.274771	0.491804	0.466909	0.305893	0.0783815	0.191751	0.0145799	0.233998	0.527024	0.394006	0.961433	0.381454	0.303916	0.181352	0.121907	0.0939226	0.998683	0.235852	0.271959	0.864449	0.269322	1	0.695356	0.665643	0.0682635	0.273223	0.234063	0.455004	1	0.303277	0.603464	0.217413	0.348178	0.510279	0.0855307	0.363637	0.15619	0.366682	0.28461	0.498647	0.388876	0.500276	0.70004	0.28468	0.579676	0.215423	0.407517	0.908824
TNFAIP8L2	0.633522	0.274771	0.491804	0.466909	0.305893	0.0783815	0.191751	0.0145799	0.233998	0.527024	0.394006	0.961433	0.381454	0.303916	0.181352	0.121907	0.0939226	0.998683	0.235852	0.271959	0.864449	0.269322	1	0.695356	0.665643	0.0682635	0.273223	0.234063	0.455004	1	0.303277	0.603464	0.217413	0.348178	0.510279	0.0855307	0.363637	0.15619	0.366682	0.28461	0.498647	0.388876	0.500276	0.70004	0.28468	0.579676	0.215423	0.407517	0.908824
SCNM1	0.633522	0.274771	0.491804	0.466909	0.305893	0.0783815	0.191751	0.0145799	0.233998	0.527024	0.394006	0.961433	0.381454	0.303916	0.181352	0.121907	0.0939226	0.998683	0.235852	0.271959	0.864449	0.269322	1	0.695356	0.665643	0.0682635	0.273223	0.234063	0.455004	1	0.303277	0.603464	0.217413	0.348178	0.510279	0.0855307	0.363637	0.15619	0.366682	0.28461	0.498647	0.388876	0.500276	0.70004	0.28468	0.579676	0.215423	0.407517	0.908824
LYSMD1	0.633522	0.274771	0.491804	0.466909	0.305893	0.0783815	0.191751	0.0145799	0.233998	0.527024	0.394006	0.961433	0.381454	0.303916	0.181352	0.121907	0.0939226	0.998683	0.235852	0.271959	0.864449	0.269322	1	0.695356	0.665643	0.0682635	0.273223	0.234063	0.455004	1	0.303277	0.603464	0.217413	0.348178	0.510279	0.0855307	0.363637	0.15619	0.366682	0.28461	0.498647	0.388876	0.500276	0.70004	0.28468	0.579676	0.215423	0.407517	0.908824
TMOD4	0.633522	0.274771	0.491804	0.466909	0.305893	0.0783815	0.191751	0.0145799	0.233998	0.527024	0.394006	0.961433	0.381454	0.303916	0.181352	0.121907	0.0939226	0.998683	0.235852	0.271959	0.864449	0.269322	1	0.695356	0.665643	0.0682635	0.273223	0.234063	0.455004	1	0.303277	0.603464	0.217413	0.348178	0.510279	0.0855307	0.363637	0.15619	0.366682	0.28461	0.498647	0.388876	0.500276	0.70004	0.28468	0.579676	0.215423	0.407517	0.908824
VPS72	0.633522	0.274771	0.491804	0.466909	0.305893	0.0783815	0.191751	0.0145799	0.233998	0.527024	0.394006	0.961433	0.381454	0.303916	0.181352	0.121907	0.0939226	0.998683	0.235852	0.271959	0.864449	0.269322	1	0.695356	0.665643	0.0682635	0.273223	0.234063	0.455004	1	0.303277	0.603464	0.217413	0.348178	0.510279	0.0855307	0.363637	0.15619	0.366682	0.28461	0.498647	0.388876	0.500276	0.70004	0.28468	0.579676	0.215423	0.407517	0.908824
PIP5K1A	0.633522	0.274771	0.491804	0.466909	0.305893	0.0783815	0.191751	0.0145799	0.233998	0.527024	0.394006	0.961433	0.381454	0.303916	0.181352	0.121907	0.0939226	0.998683	0.235852	0.271959	0.864449	0.269322	1	0.695356	0.665643	0.0682635	0.273223	0.234063	0.455004	1	0.303277	0.603464	0.217413	0.348178	0.510279	0.0855307	0.363637	0.15619	0.366682	0.28461	0.498647	0.388876	0.500276	0.70004	0.28468	0.579676	0.215423	0.407517	0.908824
PSMD4	0.849277	0.311469	0.613217	0.634563	0.352827	0.0907429	0.206614	0.00764368	0.291241	0.340981	0.279061	0.739405	0.45207	0.41124	0.210769	0.150683	0.0609716	0.764031	0.211157	0.324318	0.886472	0.371633	1	0.900981	0.608906	0.0798406	0.298482	0.265128	0.502854	1	0.391398	0.680033	0.250037	0.48447	0.616372	0.0855336	0.328371	0.178872	0.41532	0.383094	0.463703	0.346855	0.438613	0.782168	0.251759	0.765793	0.244148	0.283902	0.759537
ZNF687	0.849277	0.311469	0.613217	0.634563	0.352827	0.0907429	0.206614	0.00764368	0.291241	0.340981	0.279061	0.739405	0.45207	0.41124	0.210769	0.150683	0.0609716	0.764031	0.211157	0.324318	0.886472	0.371633	1	0.900981	0.608906	0.0798406	0.298482	0.265128	0.502854	1	0.391398	0.680033	0.250037	0.48447	0.616372	0.0855336	0.328371	0.178872	0.41532	0.383094	0.463703	0.346855	0.438613	0.782168	0.251759	0.765793	0.244148	0.283902	0.759537
PI4KB	0.849277	0.311469	0.613217	0.634563	0.352827	0.0907429	0.206614	0.00764368	0.291241	0.340981	0.279061	0.739405	0.45207	0.41124	0.210769	0.150683	0.0609716	0.764031	0.211157	0.324318	0.886472	0.371633	1	0.900981	0.608906	0.0798406	0.298482	0.265128	0.502854	1	0.391398	0.680033	0.250037	0.48447	0.616372	0.0855336	0.328371	0.178872	0.41532	0.383094	0.463703	0.346855	0.438613	0.782168	0.251759	0.765793	0.244148	0.283902	0.759537
RFX5	0.849277	0.311469	0.613217	0.634563	0.352827	0.0907429	0.206614	0.00764368	0.291241	0.340981	0.279061	0.739405	0.45207	0.41124	0.210769	0.150683	0.0609716	0.764031	0.211157	0.324318	0.886472	0.371633	1	0.900981	0.608906	0.0798406	0.298482	0.265128	0.502854	1	0.391398	0.680033	0.250037	0.48447	0.616372	0.0855336	0.328371	0.178872	0.41532	0.383094	0.463703	0.346855	0.438613	0.782168	0.251759	0.765793	0.244148	0.283902	0.759537
SELENBP1	0.577671	0.311422	0.899476	0.822647	0.907725	0.354857	0.338495	0.0500055	0.928679	0.170561	0.248228	0.384269	0.524194	0.895035	0.181334	0.705184	0.0282286	0.345611	0.111425	0.3177	0.409205	0.96386	1	0.75909	0.289889	0.44964	0.987146	0.84937	0.842299	1	0.956745	0.941062	0.270563	0.998363	0.954511	0.341141	0.154646	0.957163	0.779708	0.949938	0.226954	0.166489	0.213602	0.593328	0.116933	0.727191	0.870733	0.156467	0.397599
PSMB4	0.577671	0.311422	0.899476	0.822647	0.907725	0.354857	0.338495	0.0500055	0.928679	0.170561	0.248228	0.384269	0.524194	0.895035	0.181334	0.705184	0.0282286	0.345611	0.111425	0.3177	0.409205	0.96386	1	0.75909	0.289889	0.44964	0.987146	0.84937	0.842299	1	0.956745	0.941062	0.270563	0.998363	0.954511	0.341141	0.154646	0.957163	0.779708	0.949938	0.226954	0.166489	0.213602	0.593328	0.116933	0.727191	0.870733	0.156467	0.397599
POGZ	0.577671	0.311422	0.899476	0.822647	0.907725	0.354857	0.338495	0.0500055	0.928679	0.170561	0.248228	0.384269	0.524194	0.895035	0.181334	0.705184	0.0282286	0.345611	0.111425	0.3177	0.409205	0.96386	1	0.75909	0.289889	0.44964	0.987146	0.84937	0.842299	1	0.956745	0.941062	0.270563	0.998363	0.954511	0.341141	0.154646	0.957163	0.779708	0.949938	0.226954	0.166489	0.213602	0.593328	0.116933	0.727191	0.870733	0.156467	0.397599
CGN	0.704599	0.371354	0.907573	0.783216	0.916434	0.356709	0.342755	0.119528	0.902383	0.211344	0.272405	0.415602	0.489938	0.92737	0.168342	0.722382	0.0453687	0.375799	0.138808	0.285134	0.501742	0.973388	1	0.781437	0.290672	0.453625	0.976777	0.831515	0.761516	1	0.963838	0.906674	0.247925	0.909534	0.909165	0.298577	0.146904	0.918695	0.835605	0.989655	0.20361	0.155156	0.20188	0.616541	0.10925	0.718013	0.841745	0.185605	0.376169
TUFT1	0.600908	0.500927	0.883206	0.63501	0.988033	0.385696	0.37069	0.20108	0.96426	0.145227	0.164067	0.330411	0.574688	0.911346	0.204342	0.995201	0.040466	0.31113	0.0611008	0.356862	0.41756	0.756942	1	0.614243	0.300698	0.555364	0.975932	0.872062	0.951514	1	0.735646	0.787569	0.298966	0.969071	0.697489	0.377844	0.115908	0.955651	0.902896	0.823348	0.205439	0.131529	0.173542	0.565331	0.0886317	0.533242	0.87383	0.150501	0.3421
SNX27	0.75177	0.426053	0.937824	0.822059	0.934244	0.341935	0.341686	0.276665	0.861435	0.240379	0.26892	0.469816	0.474221	0.903036	0.167362	0.963066	0.0599809	0.414092	0.0713017	0.286535	0.546417	0.867857	1	0.843988	0.326469	0.503152	0.985445	0.813176	0.890501	1	0.824136	0.888081	0.251362	0.856601	0.828998	0.376467	0.132151	0.9081	0.97635	0.988714	0.224151	0.151446	0.20355	0.620895	0.10349	0.69919	0.819113	0.199369	0.432022
CELF3	0.727315	0.415821	0.934423	0.792337	0.949866	0.355429	0.348157	0.234281	0.874404	0.221377	0.277088	0.464335	0.4928	0.919898	0.170503	0.98531	0.0618137	0.395743	0.0848395	0.305161	0.526544	0.812597	1	0.829603	0.313679	0.501211	0.965809	0.802469	0.880162	1	0.778813	0.898364	0.265	0.940547	0.797403	0.397173	0.110631	0.887069	0.958611	0.964756	0.206387	0.127706	0.173494	0.622687	0.0819837	0.654369	0.807972	0.171937	0.388172
RIIAD1	0.727315	0.415821	0.934423	0.792337	0.949866	0.355429	0.348157	0.234281	0.874404	0.221377	0.277088	0.464335	0.4928	0.919898	0.170503	0.98531	0.0618137	0.395743	0.0848395	0.305161	0.526544	0.812597	1	0.829603	0.313679	0.501211	0.965809	0.802469	0.880162	1	0.778813	0.898364	0.265	0.940547	0.797403	0.397173	0.110631	0.887069	0.958611	0.964756	0.206387	0.127706	0.173494	0.622687	0.0819837	0.654369	0.807972	0.171937	0.388172
MRPL9	0.661576	0.39783	0.63992	0.67468	0.381783	0.090887	0.212384	0.0657749	0.260416	0.432186	0.306291	0.85769	0.42773	0.433393	0.200795	0.283169	0.128015	0.87403	0.166665	0.313724	0.90431	0.491188	1	0.837778	0.65813	0.0940178	0.26761	0.239734	0.52626	1	0.537696	0.716875	0.24578	0.442956	0.759642	0.104208	0.240249	0.146913	0.615222	0.453944	0.426314	0.27247	0.362449	0.739247	0.18306	0.851717	0.211777	0.323706	0.740781
OAZ3	0.661576	0.39783	0.63992	0.67468	0.381783	0.090887	0.212384	0.0657749	0.260416	0.432186	0.306291	0.85769	0.42773	0.433393	0.200795	0.283169	0.128015	0.87403	0.166665	0.313724	0.90431	0.491188	1	0.837778	0.65813	0.0940178	0.26761	0.239734	0.52626	1	0.537696	0.716875	0.24578	0.442956	0.759642	0.104208	0.240249	0.146913	0.615222	0.453944	0.426314	0.27247	0.362449	0.739247	0.18306	0.851717	0.211777	0.323706	0.740781
TDRKH	0.661576	0.39783	0.63992	0.67468	0.381783	0.090887	0.212384	0.0657749	0.260416	0.432186	0.306291	0.85769	0.42773	0.433393	0.200795	0.283169	0.128015	0.87403	0.166665	0.313724	0.90431	0.491188	1	0.837778	0.65813	0.0940178	0.26761	0.239734	0.52626	1	0.537696	0.716875	0.24578	0.442956	0.759642	0.104208	0.240249	0.146913	0.615222	0.453944	0.426314	0.27247	0.362449	0.739247	0.18306	0.851717	0.211777	0.323706	0.740781
LINGO4	0.48157	0.387146	0.536143	0.515322	0.366136	0.0871961	0.200435	0.0904439	0.240876	0.60405	0.449669	0.926462	0.353088	0.303572	0.182876	0.170801	0.205554	0.921362	0.192348	0.258772	0.671347	0.282881	1	0.625629	0.685767	0.0673744	0.261923	0.232462	0.374194	1	0.294127	0.654462	0.227736	0.256994	0.591334	0.0953275	0.291043	0.144695	0.462617	0.337112	0.44431	0.343495	0.443346	0.663287	0.235134	0.612372	0.204146	0.42078	0.910241
RORC	0.48157	0.387146	0.536143	0.515322	0.366136	0.0871961	0.200435	0.0904439	0.240876	0.60405	0.449669	0.926462	0.353088	0.303572	0.182876	0.170801	0.205554	0.921362	0.192348	0.258772	0.671347	0.282881	1	0.625629	0.685767	0.0673744	0.261923	0.232462	0.374194	1	0.294127	0.654462	0.227736	0.256994	0.591334	0.0953275	0.291043	0.144695	0.462617	0.337112	0.44431	0.343495	0.443346	0.663287	0.235134	0.612372	0.204146	0.42078	0.910241
C2CD4D	0.48157	0.387146	0.536143	0.515322	0.366136	0.0871961	0.200435	0.0904439	0.240876	0.60405	0.449669	0.926462	0.353088	0.303572	0.182876	0.170801	0.205554	0.921362	0.192348	0.258772	0.671347	0.282881	1	0.625629	0.685767	0.0673744	0.261923	0.232462	0.374194	1	0.294127	0.654462	0.227736	0.256994	0.591334	0.0953275	0.291043	0.144695	0.462617	0.337112	0.44431	0.343495	0.443346	0.663287	0.235134	0.612372	0.204146	0.42078	0.910241
THEM5	0.48157	0.387146	0.536143	0.515322	0.366136	0.0871961	0.200435	0.0904439	0.240876	0.60405	0.449669	0.926462	0.353088	0.303572	0.182876	0.170801	0.205554	0.921362	0.192348	0.258772	0.671347	0.282881	1	0.625629	0.685767	0.0673744	0.261923	0.232462	0.374194	1	0.294127	0.654462	0.227736	0.256994	0.591334	0.0953275	0.291043	0.144695	0.462617	0.337112	0.44431	0.343495	0.443346	0.663287	0.235134	0.612372	0.204146	0.42078	0.910241
THEM4	0.398648	0.350801	0.498553	0.476723	0.423726	0.146365	0.311654	0.070016	0.315688	0.743291	0.485005	0.827451	0.426382	0.304471	0.232951	0.118456	0.219607	0.910192	0.225096	0.325431	0.55984	0.220985	1	0.629028	0.825622	0.0977707	0.30862	0.307256	0.5194	1	0.232474	0.5955	0.300992	0.353177	0.486122	0.124207	0.324494	0.185006	0.342301	0.319672	0.511243	0.389372	0.500366	0.660009	0.272797	0.490612	0.276304	0.448025	0.928644
S100A10	0.947267	0.424083	0.874113	0.955551	0.277157	0.265156	0.53631	0.0492106	0.273937	0.341126	0.213214	0.598351	0.47874	0.632977	0.273511	0.160916	0.146575	0.421724	0.741966	0.551007	0.824406	0.430411	1	0.816956	0.746768	0.0599789	0.228309	0.242548	0.367955	1	0.373814	0.858168	0.380323	0.944036	0.759269	0.0895617	0.311765	0.159666	0.467118	0.750459	0.450197	0.377357	0.454695	0.464937	0.226043	0.913412	0.247006	0.344127	0.963965
S100A11	0.947267	0.424083	0.874113	0.955551	0.277157	0.265156	0.53631	0.0492106	0.273937	0.341126	0.213214	0.598351	0.47874	0.632977	0.273511	0.160916	0.146575	0.421724	0.741966	0.551007	0.824406	0.430411	1	0.816956	0.746768	0.0599789	0.228309	0.242548	0.367955	1	0.373814	0.858168	0.380323	0.944036	0.759269	0.0895617	0.311765	0.159666	0.467118	0.750459	0.450197	0.377357	0.454695	0.464937	0.226043	0.913412	0.247006	0.344127	0.963965
TCHHL1	0.755021	0.391405	0.935906	0.898877	0.304973	0.336867	0.549273	0.0592341	0.335644	0.220933	0.197274	0.509672	0.574525	0.616589	0.336569	0.26805	0.120633	0.351874	0.725495	0.670422	0.61357	0.615015	1	0.725615	0.847843	0.0656983	0.285344	0.29352	0.461371	1	0.526838	0.833043	0.477897	0.856167	0.808997	0.145319	0.35635	0.215902	0.560083	0.741302	0.56244	0.41925	0.482575	0.506919	0.257668	0.761952	0.299337	0.28028	0.79937
TCHH	0.830251	0.388228	0.72768	0.777031	0.494315	0.275517	0.418098	0.10681	0.429905	0.394409	0.308787	0.826071	0.610433	0.479547	0.360135	0.355374	0.166155	0.655454	0.289154	0.521574	0.991806	0.571751	1	0.962969	0.849435	0.145757	0.399911	0.401213	0.702588	1	0.550413	0.74537	0.466859	0.705497	0.72231	0.205613	0.39667	0.278801	0.566259	0.517573	0.681152	0.476906	0.575887	0.707499	0.336951	0.913921	0.37293	0.389635	0.824668
RPTN	0.830251	0.388228	0.72768	0.777031	0.494315	0.275517	0.418098	0.10681	0.429905	0.394409	0.308787	0.826071	0.610433	0.479547	0.360135	0.355374	0.166155	0.655454	0.289154	0.521574	0.991806	0.571751	1	0.962969	0.849435	0.145757	0.399911	0.401213	0.702588	1	0.550413	0.74537	0.466859	0.705497	0.72231	0.205613	0.39667	0.278801	0.566259	0.517573	0.681152	0.476906	0.575887	0.707499	0.336951	0.913921	0.37293	0.389635	0.824668
HRNR	0.577658	0.325481	0.549952	0.537741	0.404991	0.21081	0.362783	0.15739	0.318985	0.650415	0.469453	0.909302	0.486397	0.324405	0.286911	0.282416	0.240702	0.965421	0.320586	0.409062	0.729525	0.400691	1	0.687734	0.800326	0.113133	0.348814	0.33198	0.616504	1	0.406767	0.634742	0.377466	0.47521	0.567037	0.189837	0.444953	0.2258	0.481276	0.354505	0.718929	0.533241	0.658405	0.611467	0.383398	0.658061	0.307765	0.570045	0.985649
FLG	0.577658	0.325481	0.549952	0.537741	0.404991	0.21081	0.362783	0.15739	0.318985	0.650415	0.469453	0.909302	0.486397	0.324405	0.286911	0.282416	0.240702	0.965421	0.320586	0.409062	0.729525	0.400691	1	0.687734	0.800326	0.113133	0.348814	0.33198	0.616504	1	0.406767	0.634742	0.377466	0.47521	0.567037	0.189837	0.444953	0.2258	0.481276	0.354505	0.718929	0.533241	0.658405	0.611467	0.383398	0.658061	0.307765	0.570045	0.985649
FLG2	0.577658	0.325481	0.549952	0.537741	0.404991	0.21081	0.362783	0.15739	0.318985	0.650415	0.469453	0.909302	0.486397	0.324405	0.286911	0.282416	0.240702	0.965421	0.320586	0.409062	0.729525	0.400691	1	0.687734	0.800326	0.113133	0.348814	0.33198	0.616504	1	0.406767	0.634742	0.377466	0.47521	0.567037	0.189837	0.444953	0.2258	0.481276	0.354505	0.718929	0.533241	0.658405	0.611467	0.383398	0.658061	0.307765	0.570045	0.985649
CRNN	0.577658	0.325481	0.549952	0.537741	0.404991	0.21081	0.362783	0.15739	0.318985	0.650415	0.469453	0.909302	0.486397	0.324405	0.286911	0.282416	0.240702	0.965421	0.320586	0.409062	0.729525	0.400691	1	0.687734	0.800326	0.113133	0.348814	0.33198	0.616504	1	0.406767	0.634742	0.377466	0.47521	0.567037	0.189837	0.444953	0.2258	0.481276	0.354505	0.718929	0.533241	0.658405	0.611467	0.383398	0.658061	0.307765	0.570045	0.985649
LCE5A	0.577658	0.325481	0.549952	0.537741	0.404991	0.21081	0.362783	0.15739	0.318985	0.650415	0.469453	0.909302	0.486397	0.324405	0.286911	0.282416	0.240702	0.965421	0.320586	0.409062	0.729525	0.400691	1	0.687734	0.800326	0.113133	0.348814	0.33198	0.616504	1	0.406767	0.634742	0.377466	0.47521	0.567037	0.189837	0.444953	0.2258	0.481276	0.354505	0.718929	0.533241	0.658405	0.611467	0.383398	0.658061	0.307765	0.570045	0.985649
LCE3C	0.577658	0.325481	0.549952	0.537741	0.404991	0.21081	0.362783	0.15739	0.318985	0.650415	0.469453	0.909302	0.486397	0.324405	0.286911	0.282416	0.240702	0.965421	0.320586	0.409062	0.729525	0.400691	1	0.687734	0.800326	0.113133	0.348814	0.33198	0.616504	1	0.406767	0.634742	0.377466	0.47521	0.567037	0.189837	0.444953	0.2258	0.481276	0.354505	0.718929	0.533241	0.658405	0.611467	0.383398	0.658061	0.307765	0.570045	0.985649
AL135842.1	0.577658	0.325481	0.549952	0.537741	0.404991	0.21081	0.362783	0.15739	0.318985	0.650415	0.469453	0.909302	0.486397	0.324405	0.286911	0.282416	0.240702	0.965421	0.320586	0.409062	0.729525	0.400691	1	0.687734	0.800326	0.113133	0.348814	0.33198	0.616504	1	0.406767	0.634742	0.377466	0.47521	0.567037	0.189837	0.444953	0.2258	0.481276	0.354505	0.718929	0.533241	0.658405	0.611467	0.383398	0.658061	0.307765	0.570045	0.985649
CRCT1	0.577658	0.325481	0.549952	0.537741	0.404991	0.21081	0.362783	0.15739	0.318985	0.650415	0.469453	0.909302	0.486397	0.324405	0.286911	0.282416	0.240702	0.965421	0.320586	0.409062	0.729525	0.400691	1	0.687734	0.800326	0.113133	0.348814	0.33198	0.616504	1	0.406767	0.634742	0.377466	0.47521	0.567037	0.189837	0.444953	0.2258	0.481276	0.354505	0.718929	0.533241	0.658405	0.611467	0.383398	0.658061	0.307765	0.570045	0.985649
LCE3E	0.577658	0.325481	0.549952	0.537741	0.404991	0.21081	0.362783	0.15739	0.318985	0.650415	0.469453	0.909302	0.486397	0.324405	0.286911	0.282416	0.240702	0.965421	0.320586	0.409062	0.729525	0.400691	1	0.687734	0.800326	0.113133	0.348814	0.33198	0.616504	1	0.406767	0.634742	0.377466	0.47521	0.567037	0.189837	0.444953	0.2258	0.481276	0.354505	0.718929	0.533241	0.658405	0.611467	0.383398	0.658061	0.307765	0.570045	0.985649
LCE3D	0.577658	0.325481	0.549952	0.537741	0.404991	0.21081	0.362783	0.15739	0.318985	0.650415	0.469453	0.909302	0.486397	0.324405	0.286911	0.282416	0.240702	0.965421	0.320586	0.409062	0.729525	0.400691	1	0.687734	0.800326	0.113133	0.348814	0.33198	0.616504	1	0.406767	0.634742	0.377466	0.47521	0.567037	0.189837	0.444953	0.2258	0.481276	0.354505	0.718929	0.533241	0.658405	0.611467	0.383398	0.658061	0.307765	0.570045	0.985649
LCE3B	0.577658	0.325481	0.549952	0.537741	0.404991	0.21081	0.362783	0.15739	0.318985	0.650415	0.469453	0.909302	0.486397	0.324405	0.286911	0.282416	0.240702	0.965421	0.320586	0.409062	0.729525	0.400691	1	0.687734	0.800326	0.113133	0.348814	0.33198	0.616504	1	0.406767	0.634742	0.377466	0.47521	0.567037	0.189837	0.444953	0.2258	0.481276	0.354505	0.718929	0.533241	0.658405	0.611467	0.383398	0.658061	0.307765	0.570045	0.985649
LCE3A	0.510759	0.35791	0.544455	0.539738	0.41395	0.192704	0.336328	0.209607	0.292554	0.612555	0.531576	0.850897	0.371504	0.329602	0.230386	0.295224	0.320119	0.973849	0.382457	0.325191	0.648292	0.379167	1	0.733735	0.837689	0.13771	0.31049	0.27804	0.698376	1	0.409024	0.567223	0.296488	0.357239	0.572148	0.205952	0.466797	0.193175	0.525588	0.358647	0.675338	0.569427	0.713362	0.589277	0.428962	0.644133	0.253621	0.800225	0.913645
LCE2D	0.510759	0.35791	0.544455	0.539738	0.41395	0.192704	0.336328	0.209607	0.292554	0.612555	0.531576	0.850897	0.371504	0.329602	0.230386	0.295224	0.320119	0.973849	0.382457	0.325191	0.648292	0.379167	1	0.733735	0.837689	0.13771	0.31049	0.27804	0.698376	1	0.409024	0.567223	0.296488	0.357239	0.572148	0.205952	0.466797	0.193175	0.525588	0.358647	0.675338	0.569427	0.713362	0.589277	0.428962	0.644133	0.253621	0.800225	0.913645
LCE2C	0.510759	0.35791	0.544455	0.539738	0.41395	0.192704	0.336328	0.209607	0.292554	0.612555	0.531576	0.850897	0.371504	0.329602	0.230386	0.295224	0.320119	0.973849	0.382457	0.325191	0.648292	0.379167	1	0.733735	0.837689	0.13771	0.31049	0.27804	0.698376	1	0.409024	0.567223	0.296488	0.357239	0.572148	0.205952	0.466797	0.193175	0.525588	0.358647	0.675338	0.569427	0.713362	0.589277	0.428962	0.644133	0.253621	0.800225	0.913645
LCE2B	0.510759	0.35791	0.544455	0.539738	0.41395	0.192704	0.336328	0.209607	0.292554	0.612555	0.531576	0.850897	0.371504	0.329602	0.230386	0.295224	0.320119	0.973849	0.382457	0.325191	0.648292	0.379167	1	0.733735	0.837689	0.13771	0.31049	0.27804	0.698376	1	0.409024	0.567223	0.296488	0.357239	0.572148	0.205952	0.466797	0.193175	0.525588	0.358647	0.675338	0.569427	0.713362	0.589277	0.428962	0.644133	0.253621	0.800225	0.913645
LCE2A	0.510759	0.35791	0.544455	0.539738	0.41395	0.192704	0.336328	0.209607	0.292554	0.612555	0.531576	0.850897	0.371504	0.329602	0.230386	0.295224	0.320119	0.973849	0.382457	0.325191	0.648292	0.379167	1	0.733735	0.837689	0.13771	0.31049	0.27804	0.698376	1	0.409024	0.567223	0.296488	0.357239	0.572148	0.205952	0.466797	0.193175	0.525588	0.358647	0.675338	0.569427	0.713362	0.589277	0.428962	0.644133	0.253621	0.800225	0.913645
LCE4A	0.510759	0.35791	0.544455	0.539738	0.41395	0.192704	0.336328	0.209607	0.292554	0.612555	0.531576	0.850897	0.371504	0.329602	0.230386	0.295224	0.320119	0.973849	0.382457	0.325191	0.648292	0.379167	1	0.733735	0.837689	0.13771	0.31049	0.27804	0.698376	1	0.409024	0.567223	0.296488	0.357239	0.572148	0.205952	0.466797	0.193175	0.525588	0.358647	0.675338	0.569427	0.713362	0.589277	0.428962	0.644133	0.253621	0.800225	0.913645
C1orf68	0.510759	0.35791	0.544455	0.539738	0.41395	0.192704	0.336328	0.209607	0.292554	0.612555	0.531576	0.850897	0.371504	0.329602	0.230386	0.295224	0.320119	0.973849	0.382457	0.325191	0.648292	0.379167	1	0.733735	0.837689	0.13771	0.31049	0.27804	0.698376	1	0.409024	0.567223	0.296488	0.357239	0.572148	0.205952	0.466797	0.193175	0.525588	0.358647	0.675338	0.569427	0.713362	0.589277	0.428962	0.644133	0.253621	0.800225	0.913645
LCE1B	0.510759	0.35791	0.544455	0.539738	0.41395	0.192704	0.336328	0.209607	0.292554	0.612555	0.531576	0.850897	0.371504	0.329602	0.230386	0.295224	0.320119	0.973849	0.382457	0.325191	0.648292	0.379167	1	0.733735	0.837689	0.13771	0.31049	0.27804	0.698376	1	0.409024	0.567223	0.296488	0.357239	0.572148	0.205952	0.466797	0.193175	0.525588	0.358647	0.675338	0.569427	0.713362	0.589277	0.428962	0.644133	0.253621	0.800225	0.913645
KPRP	0.510759	0.35791	0.544455	0.539738	0.41395	0.192704	0.336328	0.209607	0.292554	0.612555	0.531576	0.850897	0.371504	0.329602	0.230386	0.295224	0.320119	0.973849	0.382457	0.325191	0.648292	0.379167	1	0.733735	0.837689	0.13771	0.31049	0.27804	0.698376	1	0.409024	0.567223	0.296488	0.357239	0.572148	0.205952	0.466797	0.193175	0.525588	0.358647	0.675338	0.569427	0.713362	0.589277	0.428962	0.644133	0.253621	0.800225	0.913645
LCE1F	0.510759	0.35791	0.544455	0.539738	0.41395	0.192704	0.336328	0.209607	0.292554	0.612555	0.531576	0.850897	0.371504	0.329602	0.230386	0.295224	0.320119	0.973849	0.382457	0.325191	0.648292	0.379167	1	0.733735	0.837689	0.13771	0.31049	0.27804	0.698376	1	0.409024	0.567223	0.296488	0.357239	0.572148	0.205952	0.466797	0.193175	0.525588	0.358647	0.675338	0.569427	0.713362	0.589277	0.428962	0.644133	0.253621	0.800225	0.913645
LCE1E	0.510759	0.35791	0.544455	0.539738	0.41395	0.192704	0.336328	0.209607	0.292554	0.612555	0.531576	0.850897	0.371504	0.329602	0.230386	0.295224	0.320119	0.973849	0.382457	0.325191	0.648292	0.379167	1	0.733735	0.837689	0.13771	0.31049	0.27804	0.698376	1	0.409024	0.567223	0.296488	0.357239	0.572148	0.205952	0.466797	0.193175	0.525588	0.358647	0.675338	0.569427	0.713362	0.589277	0.428962	0.644133	0.253621	0.800225	0.913645
LCE1D	0.510759	0.35791	0.544455	0.539738	0.41395	0.192704	0.336328	0.209607	0.292554	0.612555	0.531576	0.850897	0.371504	0.329602	0.230386	0.295224	0.320119	0.973849	0.382457	0.325191	0.648292	0.379167	1	0.733735	0.837689	0.13771	0.31049	0.27804	0.698376	1	0.409024	0.567223	0.296488	0.357239	0.572148	0.205952	0.466797	0.193175	0.525588	0.358647	0.675338	0.569427	0.713362	0.589277	0.428962	0.644133	0.253621	0.800225	0.913645
LCE1C	0.510759	0.35791	0.544455	0.539738	0.41395	0.192704	0.336328	0.209607	0.292554	0.612555	0.531576	0.850897	0.371504	0.329602	0.230386	0.295224	0.320119	0.973849	0.382457	0.325191	0.648292	0.379167	1	0.733735	0.837689	0.13771	0.31049	0.27804	0.698376	1	0.409024	0.567223	0.296488	0.357239	0.572148	0.205952	0.466797	0.193175	0.525588	0.358647	0.675338	0.569427	0.713362	0.589277	0.428962	0.644133	0.253621	0.800225	0.913645
LCE1A	0.510759	0.35791	0.544455	0.539738	0.41395	0.192704	0.336328	0.209607	0.292554	0.612555	0.531576	0.850897	0.371504	0.329602	0.230386	0.295224	0.320119	0.973849	0.382457	0.325191	0.648292	0.379167	1	0.733735	0.837689	0.13771	0.31049	0.27804	0.698376	1	0.409024	0.567223	0.296488	0.357239	0.572148	0.205952	0.466797	0.193175	0.525588	0.358647	0.675338	0.569427	0.713362	0.589277	0.428962	0.644133	0.253621	0.800225	0.913645
LCE6A	0.510759	0.35791	0.544455	0.539738	0.41395	0.192704	0.336328	0.209607	0.292554	0.612555	0.531576	0.850897	0.371504	0.329602	0.230386	0.295224	0.320119	0.973849	0.382457	0.325191	0.648292	0.379167	1	0.733735	0.837689	0.13771	0.31049	0.27804	0.698376	1	0.409024	0.567223	0.296488	0.357239	0.572148	0.205952	0.466797	0.193175	0.525588	0.358647	0.675338	0.569427	0.713362	0.589277	0.428962	0.644133	0.253621	0.800225	0.913645
SMCP	0.717732	0.287924	0.538722	0.499562	0.416756	0.206551	0.345556	0.0814508	0.325257	0.50226	0.502634	0.911321	0.402473	0.300491	0.253818	0.32706	0.220768	0.937135	0.3075	0.371059	0.848224	0.433097	1	0.76303	0.809723	0.147637	0.355672	0.299138	0.840673	1	0.459883	0.516992	0.335626	0.464779	0.523961	0.284219	0.512031	0.232222	0.47712	0.301936	0.778749	0.633945	0.776767	0.628194	0.481664	0.652025	0.284173	0.681653	0.858373
IVL	0.717732	0.287924	0.538722	0.499562	0.416756	0.206551	0.345556	0.0814508	0.325257	0.50226	0.502634	0.911321	0.402473	0.300491	0.253818	0.32706	0.220768	0.937135	0.3075	0.371059	0.848224	0.433097	1	0.76303	0.809723	0.147637	0.355672	0.299138	0.840673	1	0.459883	0.516992	0.335626	0.464779	0.523961	0.284219	0.512031	0.232222	0.47712	0.301936	0.778749	0.633945	0.776767	0.628194	0.481664	0.652025	0.284173	0.681653	0.858373
SPRR4	0.717732	0.287924	0.538722	0.499562	0.416756	0.206551	0.345556	0.0814508	0.325257	0.50226	0.502634	0.911321	0.402473	0.300491	0.253818	0.32706	0.220768	0.937135	0.3075	0.371059	0.848224	0.433097	1	0.76303	0.809723	0.147637	0.355672	0.299138	0.840673	1	0.459883	0.516992	0.335626	0.464779	0.523961	0.284219	0.512031	0.232222	0.47712	0.301936	0.778749	0.633945	0.776767	0.628194	0.481664	0.652025	0.284173	0.681653	0.858373
SPRR1A	0.717732	0.287924	0.538722	0.499562	0.416756	0.206551	0.345556	0.0814508	0.325257	0.50226	0.502634	0.911321	0.402473	0.300491	0.253818	0.32706	0.220768	0.937135	0.3075	0.371059	0.848224	0.433097	1	0.76303	0.809723	0.147637	0.355672	0.299138	0.840673	1	0.459883	0.516992	0.335626	0.464779	0.523961	0.284219	0.512031	0.232222	0.47712	0.301936	0.778749	0.633945	0.776767	0.628194	0.481664	0.652025	0.284173	0.681653	0.858373
SPRR3	0.717732	0.287924	0.538722	0.499562	0.416756	0.206551	0.345556	0.0814508	0.325257	0.50226	0.502634	0.911321	0.402473	0.300491	0.253818	0.32706	0.220768	0.937135	0.3075	0.371059	0.848224	0.433097	1	0.76303	0.809723	0.147637	0.355672	0.299138	0.840673	1	0.459883	0.516992	0.335626	0.464779	0.523961	0.284219	0.512031	0.232222	0.47712	0.301936	0.778749	0.633945	0.776767	0.628194	0.481664	0.652025	0.284173	0.681653	0.858373
SPRR1B	0.717732	0.287924	0.538722	0.499562	0.416756	0.206551	0.345556	0.0814508	0.325257	0.50226	0.502634	0.911321	0.402473	0.300491	0.253818	0.32706	0.220768	0.937135	0.3075	0.371059	0.848224	0.433097	1	0.76303	0.809723	0.147637	0.355672	0.299138	0.840673	1	0.459883	0.516992	0.335626	0.464779	0.523961	0.284219	0.512031	0.232222	0.47712	0.301936	0.778749	0.633945	0.776767	0.628194	0.481664	0.652025	0.284173	0.681653	0.858373
SPRR2D	0.717732	0.287924	0.538722	0.499562	0.416756	0.206551	0.345556	0.0814508	0.325257	0.50226	0.502634	0.911321	0.402473	0.300491	0.253818	0.32706	0.220768	0.937135	0.3075	0.371059	0.848224	0.433097	1	0.76303	0.809723	0.147637	0.355672	0.299138	0.840673	1	0.459883	0.516992	0.335626	0.464779	0.523961	0.284219	0.512031	0.232222	0.47712	0.301936	0.778749	0.633945	0.776767	0.628194	0.481664	0.652025	0.284173	0.681653	0.858373
SPRR2A	0.717732	0.287924	0.538722	0.499562	0.416756	0.206551	0.345556	0.0814508	0.325257	0.50226	0.502634	0.911321	0.402473	0.300491	0.253818	0.32706	0.220768	0.937135	0.3075	0.371059	0.848224	0.433097	1	0.76303	0.809723	0.147637	0.355672	0.299138	0.840673	1	0.459883	0.516992	0.335626	0.464779	0.523961	0.284219	0.512031	0.232222	0.47712	0.301936	0.778749	0.633945	0.776767	0.628194	0.481664	0.652025	0.284173	0.681653	0.858373
SPRR2B	0.717732	0.287924	0.538722	0.499562	0.416756	0.206551	0.345556	0.0814508	0.325257	0.50226	0.502634	0.911321	0.402473	0.300491	0.253818	0.32706	0.220768	0.937135	0.3075	0.371059	0.848224	0.433097	1	0.76303	0.809723	0.147637	0.355672	0.299138	0.840673	1	0.459883	0.516992	0.335626	0.464779	0.523961	0.284219	0.512031	0.232222	0.47712	0.301936	0.778749	0.633945	0.776767	0.628194	0.481664	0.652025	0.284173	0.681653	0.858373
SPRR2E	0.717732	0.287924	0.538722	0.499562	0.416756	0.206551	0.345556	0.0814508	0.325257	0.50226	0.502634	0.911321	0.402473	0.300491	0.253818	0.32706	0.220768	0.937135	0.3075	0.371059	0.848224	0.433097	1	0.76303	0.809723	0.147637	0.355672	0.299138	0.840673	1	0.459883	0.516992	0.335626	0.464779	0.523961	0.284219	0.512031	0.232222	0.47712	0.301936	0.778749	0.633945	0.776767	0.628194	0.481664	0.652025	0.284173	0.681653	0.858373
SPRR2F	0.717732	0.287924	0.538722	0.499562	0.416756	0.206551	0.345556	0.0814508	0.325257	0.50226	0.502634	0.911321	0.402473	0.300491	0.253818	0.32706	0.220768	0.937135	0.3075	0.371059	0.848224	0.433097	1	0.76303	0.809723	0.147637	0.355672	0.299138	0.840673	1	0.459883	0.516992	0.335626	0.464779	0.523961	0.284219	0.512031	0.232222	0.47712	0.301936	0.778749	0.633945	0.776767	0.628194	0.481664	0.652025	0.284173	0.681653	0.858373
SPRR2G	0.45385	0.320547	0.498485	0.45736	0.39187	0.167335	0.341796	0.0638388	0.278863	0.685508	0.526513	0.801202	0.34895	0.318236	0.216709	0.20225	0.262349	0.966541	0.291839	0.305137	0.619819	0.291487	1	0.684615	0.909353	0.138515	0.298483	0.261045	0.708764	1	0.326725	0.552823	0.277031	0.392557	0.493942	0.186658	0.453721	0.182415	0.40203	0.314788	0.649507	0.578592	0.736757	0.592772	0.431015	0.517444	0.246932	0.777178	0.726654
LELP1	0.316727	0.387394	0.507107	0.497341	0.392001	0.159831	0.334142	0.173765	0.255792	0.793189	0.555204	0.748392	0.327409	0.34595	0.200856	0.18112	0.364444	0.887527	0.364717	0.273372	0.464116	0.252389	1	0.662819	0.930995	0.131557	0.266444	0.246771	0.591206	1	0.289141	0.597764	0.250315	0.304921	0.540953	0.140113	0.419228	0.156522	0.448826	0.369012	0.569948	0.524615	0.680949	0.560602	0.388978	0.514392	0.224822	0.890814	0.782891
PRR9	0.316727	0.387394	0.507107	0.497341	0.392001	0.159831	0.334142	0.173765	0.255792	0.793189	0.555204	0.748392	0.327409	0.34595	0.200856	0.18112	0.364444	0.887527	0.364717	0.273372	0.464116	0.252389	1	0.662819	0.930995	0.131557	0.266444	0.246771	0.591206	1	0.289141	0.597764	0.250315	0.304921	0.540953	0.140113	0.419228	0.156522	0.448826	0.369012	0.569948	0.524615	0.680949	0.560602	0.388978	0.514392	0.224822	0.890814	0.782891
LOR	0.316727	0.387394	0.507107	0.497341	0.392001	0.159831	0.334142	0.173765	0.255792	0.793189	0.555204	0.748392	0.327409	0.34595	0.200856	0.18112	0.364444	0.887527	0.364717	0.273372	0.464116	0.252389	1	0.662819	0.930995	0.131557	0.266444	0.246771	0.591206	1	0.289141	0.597764	0.250315	0.304921	0.540953	0.140113	0.419228	0.156522	0.448826	0.369012	0.569948	0.524615	0.680949	0.560602	0.388978	0.514392	0.224822	0.890814	0.782891
PGLYRP3	0.316727	0.387394	0.507107	0.497341	0.392001	0.159831	0.334142	0.173765	0.255792	0.793189	0.555204	0.748392	0.327409	0.34595	0.200856	0.18112	0.364444	0.887527	0.364717	0.273372	0.464116	0.252389	1	0.662819	0.930995	0.131557	0.266444	0.246771	0.591206	1	0.289141	0.597764	0.250315	0.304921	0.540953	0.140113	0.419228	0.156522	0.448826	0.369012	0.569948	0.524615	0.680949	0.560602	0.388978	0.514392	0.224822	0.890814	0.782891
PGLYRP4	0.316727	0.387394	0.507107	0.497341	0.392001	0.159831	0.334142	0.173765	0.255792	0.793189	0.555204	0.748392	0.327409	0.34595	0.200856	0.18112	0.364444	0.887527	0.364717	0.273372	0.464116	0.252389	1	0.662819	0.930995	0.131557	0.266444	0.246771	0.591206	1	0.289141	0.597764	0.250315	0.304921	0.540953	0.140113	0.419228	0.156522	0.448826	0.369012	0.569948	0.524615	0.680949	0.560602	0.388978	0.514392	0.224822	0.890814	0.782891
S100A9	0.316727	0.387394	0.507107	0.497341	0.392001	0.159831	0.334142	0.173765	0.255792	0.793189	0.555204	0.748392	0.327409	0.34595	0.200856	0.18112	0.364444	0.887527	0.364717	0.273372	0.464116	0.252389	1	0.662819	0.930995	0.131557	0.266444	0.246771	0.591206	1	0.289141	0.597764	0.250315	0.304921	0.540953	0.140113	0.419228	0.156522	0.448826	0.369012	0.569948	0.524615	0.680949	0.560602	0.388978	0.514392	0.224822	0.890814	0.782891
S100A12	0.316727	0.387394	0.507107	0.497341	0.392001	0.159831	0.334142	0.173765	0.255792	0.793189	0.555204	0.748392	0.327409	0.34595	0.200856	0.18112	0.364444	0.887527	0.364717	0.273372	0.464116	0.252389	1	0.662819	0.930995	0.131557	0.266444	0.246771	0.591206	1	0.289141	0.597764	0.250315	0.304921	0.540953	0.140113	0.419228	0.156522	0.448826	0.369012	0.569948	0.524615	0.680949	0.560602	0.388978	0.514392	0.224822	0.890814	0.782891
S100A8	0.316727	0.387394	0.507107	0.497341	0.392001	0.159831	0.334142	0.173765	0.255792	0.793189	0.555204	0.748392	0.327409	0.34595	0.200856	0.18112	0.364444	0.887527	0.364717	0.273372	0.464116	0.252389	1	0.662819	0.930995	0.131557	0.266444	0.246771	0.591206	1	0.289141	0.597764	0.250315	0.304921	0.540953	0.140113	0.419228	0.156522	0.448826	0.369012	0.569948	0.524615	0.680949	0.560602	0.388978	0.514392	0.224822	0.890814	0.782891
S100A7A	0.316727	0.387394	0.507107	0.497341	0.392001	0.159831	0.334142	0.173765	0.255792	0.793189	0.555204	0.748392	0.327409	0.34595	0.200856	0.18112	0.364444	0.887527	0.364717	0.273372	0.464116	0.252389	1	0.662819	0.930995	0.131557	0.266444	0.246771	0.591206	1	0.289141	0.597764	0.250315	0.304921	0.540953	0.140113	0.419228	0.156522	0.448826	0.369012	0.569948	0.524615	0.680949	0.560602	0.388978	0.514392	0.224822	0.890814	0.782891
S100A7L2	0.316727	0.387394	0.507107	0.497341	0.392001	0.159831	0.334142	0.173765	0.255792	0.793189	0.555204	0.748392	0.327409	0.34595	0.200856	0.18112	0.364444	0.887527	0.364717	0.273372	0.464116	0.252389	1	0.662819	0.930995	0.131557	0.266444	0.246771	0.591206	1	0.289141	0.597764	0.250315	0.304921	0.540953	0.140113	0.419228	0.156522	0.448826	0.369012	0.569948	0.524615	0.680949	0.560602	0.388978	0.514392	0.224822	0.890814	0.782891
S100A7	0.316727	0.387394	0.507107	0.497341	0.392001	0.159831	0.334142	0.173765	0.255792	0.793189	0.555204	0.748392	0.327409	0.34595	0.200856	0.18112	0.364444	0.887527	0.364717	0.273372	0.464116	0.252389	1	0.662819	0.930995	0.131557	0.266444	0.246771	0.591206	1	0.289141	0.597764	0.250315	0.304921	0.540953	0.140113	0.419228	0.156522	0.448826	0.369012	0.569948	0.524615	0.680949	0.560602	0.388978	0.514392	0.224822	0.890814	0.782891
S100A6	0.108326	0.196661	0.234575	0.230597	0.305442	0.189288	0.408336	0.766702	0.171334	0.658232	0.643086	0.338498	0.21681	0.176991	0.171024	0.0488212	0.975869	0.46276	0.902595	0.210623	0.160688	0.0714419	1	0.454297	0.931015	0.081864	0.227371	0.160826	0.387065	1	0.094945	0.31807	0.152823	0.0669005	0.254295	0.0732297	0.705819	0.160505	0.206523	0.173904	0.474375	0.772274	0.933981	0.450192	0.641544	0.209325	0.176754	0.648417	0.486511
S100A5	0.108326	0.196661	0.234575	0.230597	0.305442	0.189288	0.408336	0.766702	0.171334	0.658232	0.643086	0.338498	0.21681	0.176991	0.171024	0.0488212	0.975869	0.46276	0.902595	0.210623	0.160688	0.0714419	1	0.454297	0.931015	0.081864	0.227371	0.160826	0.387065	1	0.094945	0.31807	0.152823	0.0669005	0.254295	0.0732297	0.705819	0.160505	0.206523	0.173904	0.474375	0.772274	0.933981	0.450192	0.641544	0.209325	0.176754	0.648417	0.486511
S100A4	0.108326	0.196661	0.234575	0.230597	0.305442	0.189288	0.408336	0.766702	0.171334	0.658232	0.643086	0.338498	0.21681	0.176991	0.171024	0.0488212	0.975869	0.46276	0.902595	0.210623	0.160688	0.0714419	1	0.454297	0.931015	0.081864	0.227371	0.160826	0.387065	1	0.094945	0.31807	0.152823	0.0669005	0.254295	0.0732297	0.705819	0.160505	0.206523	0.173904	0.474375	0.772274	0.933981	0.450192	0.641544	0.209325	0.176754	0.648417	0.486511
S100A3	0.108326	0.196661	0.234575	0.230597	0.305442	0.189288	0.408336	0.766702	0.171334	0.658232	0.643086	0.338498	0.21681	0.176991	0.171024	0.0488212	0.975869	0.46276	0.902595	0.210623	0.160688	0.0714419	1	0.454297	0.931015	0.081864	0.227371	0.160826	0.387065	1	0.094945	0.31807	0.152823	0.0669005	0.254295	0.0732297	0.705819	0.160505	0.206523	0.173904	0.474375	0.772274	0.933981	0.450192	0.641544	0.209325	0.176754	0.648417	0.486511
S100A2	0.108326	0.196661	0.234575	0.230597	0.305442	0.189288	0.408336	0.766702	0.171334	0.658232	0.643086	0.338498	0.21681	0.176991	0.171024	0.0488212	0.975869	0.46276	0.902595	0.210623	0.160688	0.0714419	1	0.454297	0.931015	0.081864	0.227371	0.160826	0.387065	1	0.094945	0.31807	0.152823	0.0669005	0.254295	0.0732297	0.705819	0.160505	0.206523	0.173904	0.474375	0.772274	0.933981	0.450192	0.641544	0.209325	0.176754	0.648417	0.486511
S100A16	0.108326	0.196661	0.234575	0.230597	0.305442	0.189288	0.408336	0.766702	0.171334	0.658232	0.643086	0.338498	0.21681	0.176991	0.171024	0.0488212	0.975869	0.46276	0.902595	0.210623	0.160688	0.0714419	1	0.454297	0.931015	0.081864	0.227371	0.160826	0.387065	1	0.094945	0.31807	0.152823	0.0669005	0.254295	0.0732297	0.705819	0.160505	0.206523	0.173904	0.474375	0.772274	0.933981	0.450192	0.641544	0.209325	0.176754	0.648417	0.486511
S100A14	0.108326	0.196661	0.234575	0.230597	0.305442	0.189288	0.408336	0.766702	0.171334	0.658232	0.643086	0.338498	0.21681	0.176991	0.171024	0.0488212	0.975869	0.46276	0.902595	0.210623	0.160688	0.0714419	1	0.454297	0.931015	0.081864	0.227371	0.160826	0.387065	1	0.094945	0.31807	0.152823	0.0669005	0.254295	0.0732297	0.705819	0.160505	0.206523	0.173904	0.474375	0.772274	0.933981	0.450192	0.641544	0.209325	0.176754	0.648417	0.486511
S100A13	0.108326	0.196661	0.234575	0.230597	0.305442	0.189288	0.408336	0.766702	0.171334	0.658232	0.643086	0.338498	0.21681	0.176991	0.171024	0.0488212	0.975869	0.46276	0.902595	0.210623	0.160688	0.0714419	1	0.454297	0.931015	0.081864	0.227371	0.160826	0.387065	1	0.094945	0.31807	0.152823	0.0669005	0.254295	0.0732297	0.705819	0.160505	0.206523	0.173904	0.474375	0.772274	0.933981	0.450192	0.641544	0.209325	0.176754	0.648417	0.486511
S100A1	0.108326	0.196661	0.234575	0.230597	0.305442	0.189288	0.408336	0.766702	0.171334	0.658232	0.643086	0.338498	0.21681	0.176991	0.171024	0.0488212	0.975869	0.46276	0.902595	0.210623	0.160688	0.0714419	1	0.454297	0.931015	0.081864	0.227371	0.160826	0.387065	1	0.094945	0.31807	0.152823	0.0669005	0.254295	0.0732297	0.705819	0.160505	0.206523	0.173904	0.474375	0.772274	0.933981	0.450192	0.641544	0.209325	0.176754	0.648417	0.486511
CHTOP	0.108326	0.196661	0.234575	0.230597	0.305442	0.189288	0.408336	0.766702	0.171334	0.658232	0.643086	0.338498	0.21681	0.176991	0.171024	0.0488212	0.975869	0.46276	0.902595	0.210623	0.160688	0.0714419	1	0.454297	0.931015	0.081864	0.227371	0.160826	0.387065	1	0.094945	0.31807	0.152823	0.0669005	0.254295	0.0732297	0.705819	0.160505	0.206523	0.173904	0.474375	0.772274	0.933981	0.450192	0.641544	0.209325	0.176754	0.648417	0.486511
SNAPIN	0.108326	0.196661	0.234575	0.230597	0.305442	0.189288	0.408336	0.766702	0.171334	0.658232	0.643086	0.338498	0.21681	0.176991	0.171024	0.0488212	0.975869	0.46276	0.902595	0.210623	0.160688	0.0714419	1	0.454297	0.931015	0.081864	0.227371	0.160826	0.387065	1	0.094945	0.31807	0.152823	0.0669005	0.254295	0.0732297	0.705819	0.160505	0.206523	0.173904	0.474375	0.772274	0.933981	0.450192	0.641544	0.209325	0.176754	0.648417	0.486511
ILF2	0.108326	0.196661	0.234575	0.230597	0.305442	0.189288	0.408336	0.766702	0.171334	0.658232	0.643086	0.338498	0.21681	0.176991	0.171024	0.0488212	0.975869	0.46276	0.902595	0.210623	0.160688	0.0714419	1	0.454297	0.931015	0.081864	0.227371	0.160826	0.387065	1	0.094945	0.31807	0.152823	0.0669005	0.254295	0.0732297	0.705819	0.160505	0.206523	0.173904	0.474375	0.772274	0.933981	0.450192	0.641544	0.209325	0.176754	0.648417	0.486511
NPR1	0.108326	0.196661	0.234575	0.230597	0.305442	0.189288	0.408336	0.766702	0.171334	0.658232	0.643086	0.338498	0.21681	0.176991	0.171024	0.0488212	0.975869	0.46276	0.902595	0.210623	0.160688	0.0714419	1	0.454297	0.931015	0.081864	0.227371	0.160826	0.387065	1	0.094945	0.31807	0.152823	0.0669005	0.254295	0.0732297	0.705819	0.160505	0.206523	0.173904	0.474375	0.772274	0.933981	0.450192	0.641544	0.209325	0.176754	0.648417	0.486511
INTS3	0.131759	0.171948	0.24039	0.228128	0.296806	0.212662	0.442332	0.698404	0.195447	0.616343	0.56711	0.374486	0.325121	0.172192	0.231081	0.0468462	0.900011	0.514404	0.961008	0.293119	0.194943	0.078572	1	0.414753	0.979285	0.0625427	0.269706	0.21015	0.324598	1	0.0939491	0.379431	0.221773	0.106777	0.25168	0.0660837	0.67676	0.19837	0.181352	0.170328	0.523399	0.729246	0.869768	0.474442	0.579739	0.214333	0.232791	0.911451	0.548821
AL513523.2	0.131759	0.171948	0.24039	0.228128	0.296806	0.212662	0.442332	0.698404	0.195447	0.616343	0.56711	0.374486	0.325121	0.172192	0.231081	0.0468462	0.900011	0.514404	0.961008	0.293119	0.194943	0.078572	1	0.414753	0.979285	0.0625427	0.269706	0.21015	0.324598	1	0.0939491	0.379431	0.221773	0.106777	0.25168	0.0660837	0.67676	0.19837	0.181352	0.170328	0.523399	0.729246	0.869768	0.474442	0.579739	0.214333	0.232791	0.911451	0.548821
SLC27A3	0.131759	0.171948	0.24039	0.228128	0.296806	0.212662	0.442332	0.698404	0.195447	0.616343	0.56711	0.374486	0.325121	0.172192	0.231081	0.0468462	0.900011	0.514404	0.961008	0.293119	0.194943	0.078572	1	0.414753	0.979285	0.0625427	0.269706	0.21015	0.324598	1	0.0939491	0.379431	0.221773	0.106777	0.25168	0.0660837	0.67676	0.19837	0.181352	0.170328	0.523399	0.729246	0.869768	0.474442	0.579739	0.214333	0.232791	0.911451	0.548821
GATAD2B	0.141543	0.153767	0.23243	0.219927	0.275379	0.174783	0.403253	0.801619	0.157518	0.62306	0.595111	0.41698	0.264114	0.130802	0.195662	0.0351372	0.832325	0.564081	0.982201	0.231212	0.221247	0.0714701	1	0.28512	0.998584	0.0570852	0.300143	0.208791	0.253167	1	0.0918779	0.42767	0.179783	0.0689111	0.264247	0.0552226	0.757329	0.219685	0.193413	0.150017	0.590165	0.808186	0.946302	0.484636	0.677254	0.226242	0.236969	0.976054	0.457964
DENND4B	0.141543	0.153767	0.23243	0.219927	0.275379	0.174783	0.403253	0.801619	0.157518	0.62306	0.595111	0.41698	0.264114	0.130802	0.195662	0.0351372	0.832325	0.564081	0.982201	0.231212	0.221247	0.0714701	1	0.28512	0.998584	0.0570852	0.300143	0.208791	0.253167	1	0.0918779	0.42767	0.179783	0.0689111	0.264247	0.0552226	0.757329	0.219685	0.193413	0.150017	0.590165	0.808186	0.946302	0.484636	0.677254	0.226242	0.236969	0.976054	0.457964
CRTC2	0.141543	0.153767	0.23243	0.219927	0.275379	0.174783	0.403253	0.801619	0.157518	0.62306	0.595111	0.41698	0.264114	0.130802	0.195662	0.0351372	0.832325	0.564081	0.982201	0.231212	0.221247	0.0714701	1	0.28512	0.998584	0.0570852	0.300143	0.208791	0.253167	1	0.0918779	0.42767	0.179783	0.0689111	0.264247	0.0552226	0.757329	0.219685	0.193413	0.150017	0.590165	0.808186	0.946302	0.484636	0.677254	0.226242	0.236969	0.976054	0.457964
SLC39A1	0.141543	0.153767	0.23243	0.219927	0.275379	0.174783	0.403253	0.801619	0.157518	0.62306	0.595111	0.41698	0.264114	0.130802	0.195662	0.0351372	0.832325	0.564081	0.982201	0.231212	0.221247	0.0714701	1	0.28512	0.998584	0.0570852	0.300143	0.208791	0.253167	1	0.0918779	0.42767	0.179783	0.0689111	0.264247	0.0552226	0.757329	0.219685	0.193413	0.150017	0.590165	0.808186	0.946302	0.484636	0.677254	0.226242	0.236969	0.976054	0.457964
CREB3L4	0.141543	0.153767	0.23243	0.219927	0.275379	0.174783	0.403253	0.801619	0.157518	0.62306	0.595111	0.41698	0.264114	0.130802	0.195662	0.0351372	0.832325	0.564081	0.982201	0.231212	0.221247	0.0714701	1	0.28512	0.998584	0.0570852	0.300143	0.208791	0.253167	1	0.0918779	0.42767	0.179783	0.0689111	0.264247	0.0552226	0.757329	0.219685	0.193413	0.150017	0.590165	0.808186	0.946302	0.484636	0.677254	0.226242	0.236969	0.976054	0.457964
JTB	0.141543	0.153767	0.23243	0.219927	0.275379	0.174783	0.403253	0.801619	0.157518	0.62306	0.595111	0.41698	0.264114	0.130802	0.195662	0.0351372	0.832325	0.564081	0.982201	0.231212	0.221247	0.0714701	1	0.28512	0.998584	0.0570852	0.300143	0.208791	0.253167	1	0.0918779	0.42767	0.179783	0.0689111	0.264247	0.0552226	0.757329	0.219685	0.193413	0.150017	0.590165	0.808186	0.946302	0.484636	0.677254	0.226242	0.236969	0.976054	0.457964
RAB13	0.0821956	0.144633	0.189456	0.148599	0.191513	0.10885	0.27554	0.499073	0.103777	0.4318	0.778748	0.296682	0.201531	0.115221	0.144937	0.0220437	0.912066	0.395831	0.783344	0.166963	0.131716	0.0381961	1	0.198915	0.857774	0.033555	0.187386	0.142365	0.14742	1	0.0488692	0.347489	0.127258	0.0605457	0.165281	0.03034	0.878913	0.128761	0.106449	0.111468	0.682238	0.932454	0.917149	0.338281	0.770893	0.121744	0.157129	0.684115	0.370157
RPS27	0.0821956	0.144633	0.189456	0.148599	0.191513	0.10885	0.27554	0.499073	0.103777	0.4318	0.778748	0.296682	0.201531	0.115221	0.144937	0.0220437	0.912066	0.395831	0.783344	0.166963	0.131716	0.0381961	1	0.198915	0.857774	0.033555	0.187386	0.142365	0.14742	1	0.0488692	0.347489	0.127258	0.0605457	0.165281	0.03034	0.878913	0.128761	0.106449	0.111468	0.682238	0.932454	0.917149	0.338281	0.770893	0.121744	0.157129	0.684115	0.370157
NUP210L	0.0821956	0.144633	0.189456	0.148599	0.191513	0.10885	0.27554	0.499073	0.103777	0.4318	0.778748	0.296682	0.201531	0.115221	0.144937	0.0220437	0.912066	0.395831	0.783344	0.166963	0.131716	0.0381961	1	0.198915	0.857774	0.033555	0.187386	0.142365	0.14742	1	0.0488692	0.347489	0.127258	0.0605457	0.165281	0.03034	0.878913	0.128761	0.106449	0.111468	0.682238	0.932454	0.917149	0.338281	0.770893	0.121744	0.157129	0.684115	0.370157
TPM3	0.0636771	0.167658	0.196591	0.13474	0.189144	0.112447	0.275669	0.472211	0.116862	0.387234	0.731231	0.25153	0.229986	0.141051	0.160059	0.0211391	0.974424	0.323611	0.770016	0.189749	0.0996264	0.0312616	1	0.277584	0.853203	0.0343227	0.173521	0.141744	0.185684	1	0.0386484	0.317777	0.139598	0.0728709	0.141798	0.0302078	0.895317	0.119882	0.0917568	0.113143	0.658017	0.945168	0.895312	0.329782	0.779529	0.0949601	0.151931	0.536732	0.383757
C1orf189	0.0636771	0.167658	0.196591	0.13474	0.189144	0.112447	0.275669	0.472211	0.116862	0.387234	0.731231	0.25153	0.229986	0.141051	0.160059	0.0211391	0.974424	0.323611	0.770016	0.189749	0.0996264	0.0312616	1	0.277584	0.853203	0.0343227	0.173521	0.141744	0.185684	1	0.0386484	0.317777	0.139598	0.0728709	0.141798	0.0302078	0.895317	0.119882	0.0917568	0.113143	0.658017	0.945168	0.895312	0.329782	0.779529	0.0949601	0.151931	0.536732	0.383757
C1orf43	0.0636771	0.167658	0.196591	0.13474	0.189144	0.112447	0.275669	0.472211	0.116862	0.387234	0.731231	0.25153	0.229986	0.141051	0.160059	0.0211391	0.974424	0.323611	0.770016	0.189749	0.0996264	0.0312616	1	0.277584	0.853203	0.0343227	0.173521	0.141744	0.185684	1	0.0386484	0.317777	0.139598	0.0728709	0.141798	0.0302078	0.895317	0.119882	0.0917568	0.113143	0.658017	0.945168	0.895312	0.329782	0.779529	0.0949601	0.151931	0.536732	0.383757
UBAP2L	0.0636771	0.167658	0.196591	0.13474	0.189144	0.112447	0.275669	0.472211	0.116862	0.387234	0.731231	0.25153	0.229986	0.141051	0.160059	0.0211391	0.974424	0.323611	0.770016	0.189749	0.0996264	0.0312616	1	0.277584	0.853203	0.0343227	0.173521	0.141744	0.185684	1	0.0386484	0.317777	0.139598	0.0728709	0.141798	0.0302078	0.895317	0.119882	0.0917568	0.113143	0.658017	0.945168	0.895312	0.329782	0.779529	0.0949601	0.151931	0.536732	0.383757
HAX1	0.113059	0.181115	0.245065	0.204001	0.27773	0.184849	0.412202	0.774747	0.181875	0.571929	0.543323	0.362267	0.307311	0.163614	0.220968	0.0327547	0.893215	0.4751	0.986723	0.268438	0.172709	0.0577899	1	0.402427	0.996596	0.0596411	0.284627	0.212634	0.322947	1	0.071375	0.395953	0.201933	0.0851019	0.232289	0.0554092	0.766962	0.208975	0.169551	0.155596	0.561146	0.815081	0.962743	0.481962	0.681165	0.179633	0.234388	0.805913	0.479006
AQP10	0.0984699	0.241496	0.2417	0.232725	0.274729	0.219065	0.505381	0.826162	0.182087	0.554422	0.483961	0.376722	0.341636	0.211455	0.243181	0.0441508	0.975454	0.480949	0.842244	0.29239	0.173563	0.0699215	1	0.457661	0.831681	0.0980955	0.267593	0.224421	0.43549	1	0.0885152	0.430165	0.234988	0.110276	0.242763	0.0476556	0.770955	0.169227	0.17267	0.194617	0.598267	0.851537	0.997011	0.447842	0.701376	0.182546	0.228817	0.626277	0.417848
ATP8B2	0.0984699	0.241496	0.2417	0.232725	0.274729	0.219065	0.505381	0.826162	0.182087	0.554422	0.483961	0.376722	0.341636	0.211455	0.243181	0.0441508	0.975454	0.480949	0.842244	0.29239	0.173563	0.0699215	1	0.457661	0.831681	0.0980955	0.267593	0.224421	0.43549	1	0.0885152	0.430165	0.234988	0.110276	0.242763	0.0476556	0.770955	0.169227	0.17267	0.194617	0.598267	0.851537	0.997011	0.447842	0.701376	0.182546	0.228817	0.626277	0.417848
IL6R	0.125794	0.280627	0.288386	0.261343	0.237713	0.218679	0.481001	0.785337	0.145401	0.681783	0.398055	0.437436	0.343229	0.197008	0.273208	0.0561437	0.996762	0.513397	0.7964	0.329129	0.210235	0.076525	1	0.517423	0.959906	0.090933	0.226614	0.185036	0.523129	1	0.0908348	0.400471	0.262139	0.104653	0.264538	0.0410396	0.80562	0.167982	0.196296	0.183332	0.572769	0.842227	0.981863	0.377669	0.693505	0.214679	0.198938	0.567241	0.489695
SHE	0.10325	0.322441	0.284676	0.264351	0.239911	0.196516	0.449509	0.709777	0.124677	0.724861	0.452623	0.401566	0.239127	0.202299	0.212323	0.0582865	0.871758	0.463685	0.839884	0.247653	0.175663	0.0692222	1	0.564268	0.996441	0.115576	0.190063	0.142783	0.612306	1	0.0908333	0.343086	0.191395	0.068109	0.266712	0.0429994	0.842579	0.135329	0.220971	0.186332	0.526696	0.890139	0.91292	0.3518	0.762325	0.208872	0.151687	0.333616	0.430406
TDRD10	0.10325	0.322441	0.284676	0.264351	0.239911	0.196516	0.449509	0.709777	0.124677	0.724861	0.452623	0.401566	0.239127	0.202299	0.212323	0.0582865	0.871758	0.463685	0.839884	0.247653	0.175663	0.0692222	1	0.564268	0.996441	0.115576	0.190063	0.142783	0.612306	1	0.0908333	0.343086	0.191395	0.068109	0.266712	0.0429994	0.842579	0.135329	0.220971	0.186332	0.526696	0.890139	0.91292	0.3518	0.762325	0.208872	0.151687	0.333616	0.430406
UBE2Q1	0.07814	0.279567	0.235958	0.235452	0.281306	0.195519	0.47255	0.903039	0.158353	0.591986	0.55195	0.340701	0.230152	0.21976	0.181374	0.0459241	0.894729	0.429509	0.891303	0.210008	0.141133	0.0630969	1	0.50192	0.870852	0.128247	0.225351	0.173331	0.517568	1	0.0892682	0.366994	0.163417	0.0693924	0.244763	0.0515328	0.807935	0.133835	0.196464	0.200097	0.550646	0.903005	0.9253	0.422486	0.775638	0.176863	0.173295	0.373431	0.358685
CHRNB2	0.07814	0.279567	0.235958	0.235452	0.281306	0.195519	0.47255	0.903039	0.158353	0.591986	0.55195	0.340701	0.230152	0.21976	0.181374	0.0459241	0.894729	0.429509	0.891303	0.210008	0.141133	0.0630969	1	0.50192	0.870852	0.128247	0.225351	0.173331	0.517568	1	0.0892682	0.366994	0.163417	0.0693924	0.244763	0.0515328	0.807935	0.133835	0.196464	0.200097	0.550646	0.903005	0.9253	0.422486	0.775638	0.176863	0.173295	0.373431	0.358685
ADAR	0.07814	0.279567	0.235958	0.235452	0.281306	0.195519	0.47255	0.903039	0.158353	0.591986	0.55195	0.340701	0.230152	0.21976	0.181374	0.0459241	0.894729	0.429509	0.891303	0.210008	0.141133	0.0630969	1	0.50192	0.870852	0.128247	0.225351	0.173331	0.517568	1	0.0892682	0.366994	0.163417	0.0693924	0.244763	0.0515328	0.807935	0.133835	0.196464	0.200097	0.550646	0.903005	0.9253	0.422486	0.775638	0.176863	0.173295	0.373431	0.358685
KCNN3	0.194724	0.116143	0.13892	0.150216	0.284097	0.161112	0.481119	0.405753	0.174974	0.560988	0.648485	0.454317	0.284782	0.0908537	0.210874	0.0253418	0.614232	0.581705	0.717797	0.235766	0.300188	0.0578272	1	0.218781	0.9478	0.0515403	0.304037	0.239542	0.252225	1	0.0723574	0.347039	0.202121	0.106007	0.152417	0.0415082	0.72583	0.217019	0.0810913	0.0828464	0.616203	0.784022	0.924067	0.541095	0.638514	0.176645	0.266982	0.943341	0.513729
PMVK	0.0714389	0.253023	0.308439	0.34048	0.319989	0.256986	0.69373	0.648891	0.252854	0.708751	0.602901	0.57793	0.404028	0.201479	0.282855	0.029346	0.775859	0.645211	0.837021	0.332688	0.162691	0.0675227	1	0.414032	0.248376	0.0902348	0.356618	0.313547	0.176931	1	0.0799208	0.657177	0.247472	0.165044	0.357568	0.0216494	0.406915	0.277407	0.196014	0.173648	0.143434	0.418773	0.533871	0.602229	0.335769	0.261831	0.353216	0.977085	0.849748
PBXIP1	0.0714389	0.253023	0.308439	0.34048	0.319989	0.256986	0.69373	0.648891	0.252854	0.708751	0.602901	0.57793	0.404028	0.201479	0.282855	0.029346	0.775859	0.645211	0.837021	0.332688	0.162691	0.0675227	1	0.414032	0.248376	0.0902348	0.356618	0.313547	0.176931	1	0.0799208	0.657177	0.247472	0.165044	0.357568	0.0216494	0.406915	0.277407	0.196014	0.173648	0.143434	0.418773	0.533871	0.602229	0.335769	0.261831	0.353216	0.977085	0.849748
PYGO2	0.0714389	0.253023	0.308439	0.34048	0.319989	0.256986	0.69373	0.648891	0.252854	0.708751	0.602901	0.57793	0.404028	0.201479	0.282855	0.029346	0.775859	0.645211	0.837021	0.332688	0.162691	0.0675227	1	0.414032	0.248376	0.0902348	0.356618	0.313547	0.176931	1	0.0799208	0.657177	0.247472	0.165044	0.357568	0.0216494	0.406915	0.277407	0.196014	0.173648	0.143434	0.418773	0.533871	0.602229	0.335769	0.261831	0.353216	0.977085	0.849748
SHC1	0.0714389	0.253023	0.308439	0.34048	0.319989	0.256986	0.69373	0.648891	0.252854	0.708751	0.602901	0.57793	0.404028	0.201479	0.282855	0.029346	0.775859	0.645211	0.837021	0.332688	0.162691	0.0675227	1	0.414032	0.248376	0.0902348	0.356618	0.313547	0.176931	1	0.0799208	0.657177	0.247472	0.165044	0.357568	0.0216494	0.406915	0.277407	0.196014	0.173648	0.143434	0.418773	0.533871	0.602229	0.335769	0.261831	0.353216	0.977085	0.849748
CKS1B	0.0714389	0.253023	0.308439	0.34048	0.319989	0.256986	0.69373	0.648891	0.252854	0.708751	0.602901	0.57793	0.404028	0.201479	0.282855	0.029346	0.775859	0.645211	0.837021	0.332688	0.162691	0.0675227	1	0.414032	0.248376	0.0902348	0.356618	0.313547	0.176931	1	0.0799208	0.657177	0.247472	0.165044	0.357568	0.0216494	0.406915	0.277407	0.196014	0.173648	0.143434	0.418773	0.533871	0.602229	0.335769	0.261831	0.353216	0.977085	0.849748
FLAD1	0.0865136	0.320493	0.370846	0.388787	0.292862	0.262212	0.676878	0.964504	0.222383	0.828207	0.520048	0.641857	0.412634	0.196517	0.309294	0.0373121	0.80463	0.67476	0.867364	0.367242	0.188268	0.0753945	1	0.480926	0.176877	0.0899777	0.322342	0.279292	0.219318	1	0.0850014	0.63259	0.270272	0.163953	0.394643	0.0203054	0.428508	0.276442	0.228163	0.166379	0.133201	0.414087	0.544315	0.541139	0.333649	0.298673	0.324964	0.965807	0.933977
LENEP	0.104989	0.29514	0.36734	0.394685	0.246006	0.22779	0.645671	0.844027	0.182548	0.890452	0.466122	0.708126	0.413837	0.180951	0.29698	0.0339891	0.761976	0.69997	0.874263	0.360215	0.231569	0.0732894	1	0.498604	0.156482	0.0723963	0.281195	0.236417	0.190746	1	0.0816048	0.637238	0.249174	0.157129	0.414856	0.0138868	0.437793	0.245413	0.22382	0.163063	0.139215	0.430238	0.564155	0.49523	0.338559	0.321318	0.28039	0.985314	0.881276
ZBTB7B	0.104989	0.29514	0.36734	0.394685	0.246006	0.22779	0.645671	0.844027	0.182548	0.890452	0.466122	0.708126	0.413837	0.180951	0.29698	0.0339891	0.761976	0.69997	0.874263	0.360215	0.231569	0.0732894	1	0.498604	0.156482	0.0723963	0.281195	0.236417	0.190746	1	0.0816048	0.637238	0.249174	0.157129	0.414856	0.0138868	0.437793	0.245413	0.22382	0.163063	0.139215	0.430238	0.564155	0.49523	0.338559	0.321318	0.28039	0.985314	0.881276
DCST2	0.104989	0.29514	0.36734	0.394685	0.246006	0.22779	0.645671	0.844027	0.182548	0.890452	0.466122	0.708126	0.413837	0.180951	0.29698	0.0339891	0.761976	0.69997	0.874263	0.360215	0.231569	0.0732894	1	0.498604	0.156482	0.0723963	0.281195	0.236417	0.190746	1	0.0816048	0.637238	0.249174	0.157129	0.414856	0.0138868	0.437793	0.245413	0.22382	0.163063	0.139215	0.430238	0.564155	0.49523	0.338559	0.321318	0.28039	0.985314	0.881276
DCST1	0.104989	0.29514	0.36734	0.394685	0.246006	0.22779	0.645671	0.844027	0.182548	0.890452	0.466122	0.708126	0.413837	0.180951	0.29698	0.0339891	0.761976	0.69997	0.874263	0.360215	0.231569	0.0732894	1	0.498604	0.156482	0.0723963	0.281195	0.236417	0.190746	1	0.0816048	0.637238	0.249174	0.157129	0.414856	0.0138868	0.437793	0.245413	0.22382	0.163063	0.139215	0.430238	0.564155	0.49523	0.338559	0.321318	0.28039	0.985314	0.881276
ADAM15	0.104989	0.29514	0.36734	0.394685	0.246006	0.22779	0.645671	0.844027	0.182548	0.890452	0.466122	0.708126	0.413837	0.180951	0.29698	0.0339891	0.761976	0.69997	0.874263	0.360215	0.231569	0.0732894	1	0.498604	0.156482	0.0723963	0.281195	0.236417	0.190746	1	0.0816048	0.637238	0.249174	0.157129	0.414856	0.0138868	0.437793	0.245413	0.22382	0.163063	0.139215	0.430238	0.564155	0.49523	0.338559	0.321318	0.28039	0.985314	0.881276
EFNA4	0.104989	0.29514	0.36734	0.394685	0.246006	0.22779	0.645671	0.844027	0.182548	0.890452	0.466122	0.708126	0.413837	0.180951	0.29698	0.0339891	0.761976	0.69997	0.874263	0.360215	0.231569	0.0732894	1	0.498604	0.156482	0.0723963	0.281195	0.236417	0.190746	1	0.0816048	0.637238	0.249174	0.157129	0.414856	0.0138868	0.437793	0.245413	0.22382	0.163063	0.139215	0.430238	0.564155	0.49523	0.338559	0.321318	0.28039	0.985314	0.881276
RP11-540D14.8	0.105286	0.339448	0.365844	0.391646	0.299528	0.218988	0.716316	0.703486	0.205512	0.935821	0.474511	0.729543	0.402125	0.164765	0.291033	0.025614	0.765406	0.677752	0.91885	0.345681	0.229229	0.0658184	1	0.532242	0.0930982	0.0807285	0.282383	0.244518	0.171157	1	0.0712237	0.590144	0.238238	0.154118	0.385454	0.0121073	0.364778	0.235527	0.200787	0.135486	0.100667	0.342218	0.453173	0.579412	0.268736	0.314842	0.27911	0.98363	0.929163
EFNA3	0.0883794	0.270287	0.303783	0.343221	0.327668	0.211814	0.736193	0.407532	0.232567	0.817825	0.551328	0.665772	0.39304	0.167309	0.264831	0.0194479	0.735017	0.648292	0.939485	0.311493	0.20115	0.0583409	1	0.463792	0.133612	0.0801625	0.310189	0.272452	0.134397	1	0.0661983	0.61107	0.215939	0.154467	0.348586	0.012152	0.342439	0.233727	0.170558	0.140509	0.107272	0.343034	0.439995	0.64533	0.267404	0.277285	0.300773	0.958501	0.994019
EFNA1	0.0757763	0.314497	0.284798	0.334493	0.330619	0.189856	0.706769	0.43019	0.209093	0.84402	0.611784	0.623811	0.304063	0.162378	0.217791	0.0181403	0.811753	0.601925	0.959976	0.246889	0.175424	0.0508557	1	0.480136	0.125186	0.0895923	0.27675	0.231395	0.149536	1	0.0627588	0.546143	0.169197	0.116397	0.339527	0.0114349	0.354752	0.20206	0.182247	0.138453	0.0947166	0.365476	0.478969	0.627328	0.294693	0.264413	0.253317	0.844041	0.924759
SLC50A1	0.0757763	0.314497	0.284798	0.334493	0.330619	0.189856	0.706769	0.43019	0.209093	0.84402	0.611784	0.623811	0.304063	0.162378	0.217791	0.0181403	0.811753	0.601925	0.959976	0.246889	0.175424	0.0508557	1	0.480136	0.125186	0.0895923	0.27675	0.231395	0.149536	1	0.0627588	0.546143	0.169197	0.116397	0.339527	0.0114349	0.354752	0.20206	0.182247	0.138453	0.0947166	0.365476	0.478969	0.627328	0.294693	0.264413	0.253317	0.844041	0.924759
DPM3	0.0757763	0.314497	0.284798	0.334493	0.330619	0.189856	0.706769	0.43019	0.209093	0.84402	0.611784	0.623811	0.304063	0.162378	0.217791	0.0181403	0.811753	0.601925	0.959976	0.246889	0.175424	0.0508557	1	0.480136	0.125186	0.0895923	0.27675	0.231395	0.149536	1	0.0627588	0.546143	0.169197	0.116397	0.339527	0.0114349	0.354752	0.20206	0.182247	0.138453	0.0947166	0.365476	0.478969	0.627328	0.294693	0.264413	0.253317	0.844041	0.924759
KRTCAP2	0.130569	0.269979	0.297613	0.362396	0.345219	0.213218	0.716168	0.432489	0.229115	0.990366	0.590506	0.705737	0.333587	0.14106	0.239937	0.0285261	0.741835	0.65994	0.927731	0.279859	0.2537	0.0729552	1	0.521444	0.175262	0.0885996	0.310742	0.25272	0.178732	1	0.0873644	0.509507	0.190898	0.121472	0.352758	0.0157525	0.392388	0.235258	0.21581	0.126229	0.130046	0.399717	0.505619	0.656589	0.323914	0.327558	0.276371	0.920461	0.949619
RP11-201K10.3	0.130569	0.269979	0.297613	0.362396	0.345219	0.213218	0.716168	0.432489	0.229115	0.990366	0.590506	0.705737	0.333587	0.14106	0.239937	0.0285261	0.741835	0.65994	0.927731	0.279859	0.2537	0.0729552	1	0.521444	0.175262	0.0885996	0.310742	0.25272	0.178732	1	0.0873644	0.509507	0.190898	0.121472	0.352758	0.0157525	0.392388	0.235258	0.21581	0.126229	0.130046	0.399717	0.505619	0.656589	0.323914	0.327558	0.276371	0.920461	0.949619
TRIM46	0.130569	0.269979	0.297613	0.362396	0.345219	0.213218	0.716168	0.432489	0.229115	0.990366	0.590506	0.705737	0.333587	0.14106	0.239937	0.0285261	0.741835	0.65994	0.927731	0.279859	0.2537	0.0729552	1	0.521444	0.175262	0.0885996	0.310742	0.25272	0.178732	1	0.0873644	0.509507	0.190898	0.121472	0.352758	0.0157525	0.392388	0.235258	0.21581	0.126229	0.130046	0.399717	0.505619	0.656589	0.323914	0.327558	0.276371	0.920461	0.949619
MUC1	0.130569	0.269979	0.297613	0.362396	0.345219	0.213218	0.716168	0.432489	0.229115	0.990366	0.590506	0.705737	0.333587	0.14106	0.239937	0.0285261	0.741835	0.65994	0.927731	0.279859	0.2537	0.0729552	1	0.521444	0.175262	0.0885996	0.310742	0.25272	0.178732	1	0.0873644	0.509507	0.190898	0.121472	0.352758	0.0157525	0.392388	0.235258	0.21581	0.126229	0.130046	0.399717	0.505619	0.656589	0.323914	0.327558	0.276371	0.920461	0.949619
AC234582.2	0.130569	0.269979	0.297613	0.362396	0.345219	0.213218	0.716168	0.432489	0.229115	0.990366	0.590506	0.705737	0.333587	0.14106	0.239937	0.0285261	0.741835	0.65994	0.927731	0.279859	0.2537	0.0729552	1	0.521444	0.175262	0.0885996	0.310742	0.25272	0.178732	1	0.0873644	0.509507	0.190898	0.121472	0.352758	0.0157525	0.392388	0.235258	0.21581	0.126229	0.130046	0.399717	0.505619	0.656589	0.323914	0.327558	0.276371	0.920461	0.949619
AC234582.1	0.130569	0.269979	0.297613	0.362396	0.345219	0.213218	0.716168	0.432489	0.229115	0.990366	0.590506	0.705737	0.333587	0.14106	0.239937	0.0285261	0.741835	0.65994	0.927731	0.279859	0.2537	0.0729552	1	0.521444	0.175262	0.0885996	0.310742	0.25272	0.178732	1	0.0873644	0.509507	0.190898	0.121472	0.352758	0.0157525	0.392388	0.235258	0.21581	0.126229	0.130046	0.399717	0.505619	0.656589	0.323914	0.327558	0.276371	0.920461	0.949619
THBS3	0.130569	0.269979	0.297613	0.362396	0.345219	0.213218	0.716168	0.432489	0.229115	0.990366	0.590506	0.705737	0.333587	0.14106	0.239937	0.0285261	0.741835	0.65994	0.927731	0.279859	0.2537	0.0729552	1	0.521444	0.175262	0.0885996	0.310742	0.25272	0.178732	1	0.0873644	0.509507	0.190898	0.121472	0.352758	0.0157525	0.392388	0.235258	0.21581	0.126229	0.130046	0.399717	0.505619	0.656589	0.323914	0.327558	0.276371	0.920461	0.949619
MTX1	0.0900314	0.28806	0.262784	0.283065	0.332779	0.230057	0.807453	0.47599	0.220753	0.795179	0.797142	0.583913	0.409845	0.147877	0.299813	0.0223895	0.831361	0.571626	0.965431	0.338113	0.184069	0.0507722	1	0.410011	0.194929	0.0952223	0.327041	0.277889	0.235292	1	0.0605209	0.549949	0.23086	0.1527	0.277589	0.0166368	0.460206	0.257994	0.168831	0.144672	0.152967	0.487462	0.609079	0.612206	0.402301	0.244822	0.309804	0.904219	0.981939
GBA	0.0900314	0.28806	0.262784	0.283065	0.332779	0.230057	0.807453	0.47599	0.220753	0.795179	0.797142	0.583913	0.409845	0.147877	0.299813	0.0223895	0.831361	0.571626	0.965431	0.338113	0.184069	0.0507722	1	0.410011	0.194929	0.0952223	0.327041	0.277889	0.235292	1	0.0605209	0.549949	0.23086	0.1527	0.277589	0.0166368	0.460206	0.257994	0.168831	0.144672	0.152967	0.487462	0.609079	0.612206	0.402301	0.244822	0.309804	0.904219	0.981939
FAM189B	0.0900314	0.28806	0.262784	0.283065	0.332779	0.230057	0.807453	0.47599	0.220753	0.795179	0.797142	0.583913	0.409845	0.147877	0.299813	0.0223895	0.831361	0.571626	0.965431	0.338113	0.184069	0.0507722	1	0.410011	0.194929	0.0952223	0.327041	0.277889	0.235292	1	0.0605209	0.549949	0.23086	0.1527	0.277589	0.0166368	0.460206	0.257994	0.168831	0.144672	0.152967	0.487462	0.609079	0.612206	0.402301	0.244822	0.309804	0.904219	0.981939
SCAMP3	0.0900314	0.28806	0.262784	0.283065	0.332779	0.230057	0.807453	0.47599	0.220753	0.795179	0.797142	0.583913	0.409845	0.147877	0.299813	0.0223895	0.831361	0.571626	0.965431	0.338113	0.184069	0.0507722	1	0.410011	0.194929	0.0952223	0.327041	0.277889	0.235292	1	0.0605209	0.549949	0.23086	0.1527	0.277589	0.0166368	0.460206	0.257994	0.168831	0.144672	0.152967	0.487462	0.609079	0.612206	0.402301	0.244822	0.309804	0.904219	0.981939
CLK2	0.0900314	0.28806	0.262784	0.283065	0.332779	0.230057	0.807453	0.47599	0.220753	0.795179	0.797142	0.583913	0.409845	0.147877	0.299813	0.0223895	0.831361	0.571626	0.965431	0.338113	0.184069	0.0507722	1	0.410011	0.194929	0.0952223	0.327041	0.277889	0.235292	1	0.0605209	0.549949	0.23086	0.1527	0.277589	0.0166368	0.460206	0.257994	0.168831	0.144672	0.152967	0.487462	0.609079	0.612206	0.402301	0.244822	0.309804	0.904219	0.981939
HCN3	0.0900314	0.28806	0.262784	0.283065	0.332779	0.230057	0.807453	0.47599	0.220753	0.795179	0.797142	0.583913	0.409845	0.147877	0.299813	0.0223895	0.831361	0.571626	0.965431	0.338113	0.184069	0.0507722	1	0.410011	0.194929	0.0952223	0.327041	0.277889	0.235292	1	0.0605209	0.549949	0.23086	0.1527	0.277589	0.0166368	0.460206	0.257994	0.168831	0.144672	0.152967	0.487462	0.609079	0.612206	0.402301	0.244822	0.309804	0.904219	0.981939
PKLR	0.0500152	0.331495	0.167193	0.196661	0.36443	0.151381	0.787587	0.449199	0.114989	0.567736	0.780911	0.394842	0.205954	0.0808204	0.152887	0.0376025	0.722258	0.353696	0.936058	0.160131	0.105098	0.0335315	1	0.262309	0.402925	0.116647	0.217145	0.166772	0.124247	1	0.0354379	0.459377	0.109626	0.0644404	0.174213	0.0120086	0.362203	0.166425	0.129619	0.0919992	0.0815701	0.564215	0.643204	0.513791	0.417889	0.149415	0.19312	0.462522	0.957248
FDPS	0.0500152	0.331495	0.167193	0.196661	0.36443	0.151381	0.787587	0.449199	0.114989	0.567736	0.780911	0.394842	0.205954	0.0808204	0.152887	0.0376025	0.722258	0.353696	0.936058	0.160131	0.105098	0.0335315	1	0.262309	0.402925	0.116647	0.217145	0.166772	0.124247	1	0.0354379	0.459377	0.109626	0.0644404	0.174213	0.0120086	0.362203	0.166425	0.129619	0.0919992	0.0815701	0.564215	0.643204	0.513791	0.417889	0.149415	0.19312	0.462522	0.957248
RUSC1	0.0500152	0.331495	0.167193	0.196661	0.36443	0.151381	0.787587	0.449199	0.114989	0.567736	0.780911	0.394842	0.205954	0.0808204	0.152887	0.0376025	0.722258	0.353696	0.936058	0.160131	0.105098	0.0335315	1	0.262309	0.402925	0.116647	0.217145	0.166772	0.124247	1	0.0354379	0.459377	0.109626	0.0644404	0.174213	0.0120086	0.362203	0.166425	0.129619	0.0919992	0.0815701	0.564215	0.643204	0.513791	0.417889	0.149415	0.19312	0.462522	0.957248
ASH1L	0.0499579	0.153931	0.0964988	0.164458	0.271929	0.207056	0.908971	0.215969	0.0968807	0.468546	0.818955	0.351465	0.31064	0.0520527	0.15309	0.0231483	0.881464	0.330981	0.799329	0.173371	0.110159	0.0321796	1	0.154042	0.2847	0.0417404	0.262872	0.19849	0.0551667	1	0.0313728	0.520796	0.130841	0.132509	0.13042	0.00385628	0.259337	0.257174	0.0711929	0.0686466	0.065914	0.428188	0.445234	0.538067	0.27384	0.122185	0.276084	0.815051	0.98459
MSTO1	0.0516353	0.447146	0.199037	0.178516	0.37061	0.148415	0.728166	0.671897	0.139498	0.510724	0.915918	0.376745	0.293863	0.106655	0.202016	0.0628475	0.793619	0.331101	0.835133	0.206933	0.097117	0.0411169	1	0.367519	0.448709	0.088982	0.225251	0.182994	0.0970841	1	0.0374619	0.484969	0.139383	0.106435	0.185915	0.0121346	0.308984	0.173018	0.161967	0.100582	0.0705238	0.479229	0.553652	0.553097	0.320291	0.148208	0.202987	0.466017	0.885568
YY1AP1	0.0761409	0.419727	0.223092	0.235443	0.384509	0.134277	0.633755	0.606449	0.142819	0.68555	0.890824	0.474027	0.229538	0.0968429	0.152902	0.0764685	0.862821	0.395251	0.797485	0.166616	0.140051	0.0583218	1	0.467444	0.435134	0.0829085	0.210364	0.161062	0.0698803	1	0.0543841	0.440076	0.109146	0.0808838	0.239479	0.0108863	0.253597	0.153324	0.202228	0.0834994	0.0567961	0.390447	0.451647	0.595649	0.25124	0.205117	0.175022	0.466904	0.859106
DAP3	0.0675212	0.491898	0.212567	0.234959	0.392742	0.114957	0.594873	0.655424	0.125301	0.726831	0.944362	0.442312	0.165604	0.0973708	0.117845	0.0749424	0.794943	0.359647	0.81893	0.126628	0.123096	0.0538109	1	0.504018	0.402995	0.096433	0.17879	0.126554	0.0838381	1	0.0553907	0.365552	0.0777403	0.0578851	0.239579	0.0111229	0.270827	0.124503	0.226753	0.0862212	0.0507175	0.422425	0.502865	0.579821	0.287406	0.201538	0.134994	0.349235	0.927899
GON4L	0.0675212	0.491898	0.212567	0.234959	0.392742	0.114957	0.594873	0.655424	0.125301	0.726831	0.944362	0.442312	0.165604	0.0973708	0.117845	0.0749424	0.794943	0.359647	0.81893	0.126628	0.123096	0.0538109	1	0.504018	0.402995	0.096433	0.17879	0.126554	0.0838381	1	0.0553907	0.365552	0.0777403	0.0578851	0.239579	0.0111229	0.270827	0.124503	0.226753	0.0862212	0.0507175	0.422425	0.502865	0.579821	0.287406	0.201538	0.134994	0.349235	0.927899
SYT11	0.116015	0.352363	0.201974	0.205396	0.394339	0.116257	0.61178	0.440558	0.137794	0.836175	0.895616	0.493077	0.176614	0.0783016	0.127888	0.0789562	0.935354	0.409939	0.673092	0.1398	0.188476	0.0643887	1	0.524884	0.433435	0.0966729	0.202143	0.133214	0.112511	1	0.0664269	0.310479	0.0855289	0.0689936	0.20507	0.0161405	0.305303	0.14568	0.194854	0.0577454	0.0741385	0.478618	0.561743	0.626587	0.328869	0.208028	0.147863	0.40226	0.979234
RIT1	0.116015	0.352363	0.201974	0.205396	0.394339	0.116257	0.61178	0.440558	0.137794	0.836175	0.895616	0.493077	0.176614	0.0783016	0.127888	0.0789562	0.935354	0.409939	0.673092	0.1398	0.188476	0.0643887	1	0.524884	0.433435	0.0966729	0.202143	0.133214	0.112511	1	0.0664269	0.310479	0.0855289	0.0689936	0.20507	0.0161405	0.305303	0.14568	0.194854	0.0577454	0.0741385	0.478618	0.561743	0.626587	0.328869	0.208028	0.147863	0.40226	0.979234
KIAA0907	0.132761	0.452459	0.258079	0.240045	0.34324	0.123074	0.589555	0.819307	0.110765	0.958675	0.806613	0.551728	0.183456	0.0727523	0.148522	0.0976757	0.883643	0.432611	0.653908	0.162126	0.211142	0.0681168	1	0.594869	0.336226	0.0950668	0.173098	0.112673	0.145879	1	0.0657124	0.302958	0.101091	0.0677985	0.229424	0.0134897	0.325495	0.14693	0.222534	0.0517941	0.0621601	0.468297	0.571083	0.52835	0.320691	0.235546	0.132334	0.366197	0.890998
RXFP4	0.132761	0.452459	0.258079	0.240045	0.34324	0.123074	0.589555	0.819307	0.110765	0.958675	0.806613	0.551728	0.183456	0.0727523	0.148522	0.0976757	0.883643	0.432611	0.653908	0.162126	0.211142	0.0681168	1	0.594869	0.336226	0.0950668	0.173098	0.112673	0.145879	1	0.0657124	0.302958	0.101091	0.0677985	0.229424	0.0134897	0.325495	0.14693	0.222534	0.0517941	0.0621601	0.468297	0.571083	0.52835	0.320691	0.235546	0.132334	0.366197	0.890998
ARHGEF2	0.132761	0.452459	0.258079	0.240045	0.34324	0.123074	0.589555	0.819307	0.110765	0.958675	0.806613	0.551728	0.183456	0.0727523	0.148522	0.0976757	0.883643	0.432611	0.653908	0.162126	0.211142	0.0681168	1	0.594869	0.336226	0.0950668	0.173098	0.112673	0.145879	1	0.0657124	0.302958	0.101091	0.0677985	0.229424	0.0134897	0.325495	0.14693	0.222534	0.0517941	0.0621601	0.468297	0.571083	0.52835	0.320691	0.235546	0.132334	0.366197	0.890998
SSR2	0.0947412	0.484144	0.233566	0.181601	0.327749	0.136548	0.68421	0.896143	0.106093	0.773999	0.999804	0.446093	0.237152	0.0803489	0.19993	0.0823468	0.809669	0.363122	0.686851	0.204399	0.152273	0.0486503	1	0.484111	0.346773	0.104145	0.183726	0.1261	0.207227	1	0.0460751	0.329716	0.130786	0.0899032	0.175604	0.0156967	0.402777	0.166701	0.179698	0.063579	0.0790044	0.577511	0.699203	0.482997	0.413027	0.172617	0.152283	0.35946	0.919434
UBQLN4	0.0947412	0.484144	0.233566	0.181601	0.327749	0.136548	0.68421	0.896143	0.106093	0.773999	0.999804	0.446093	0.237152	0.0803489	0.19993	0.0823468	0.809669	0.363122	0.686851	0.204399	0.152273	0.0486503	1	0.484111	0.346773	0.104145	0.183726	0.1261	0.207227	1	0.0460751	0.329716	0.130786	0.0899032	0.175604	0.0156967	0.402777	0.166701	0.179698	0.063579	0.0790044	0.577511	0.699203	0.482997	0.413027	0.172617	0.152283	0.35946	0.919434
LAMTOR2	0.216037	0.425731	0.215511	0.266117	0.400263	0.221567	0.846861	0.736734	0.134476	0.94606	0.959257	0.508996	0.283566	0.102147	0.24673	0.17629	0.852276	0.477299	0.736698	0.276169	0.277903	0.130804	1	0.527956	0.327149	0.112628	0.12892	0.104532	0.247027	1	0.116739	0.220776	0.192054	0.224165	0.233801	0.0455364	0.243092	0.121911	0.220393	0.108451	0.0713022	0.391825	0.488253	0.465903	0.229343	0.297653	0.127358	0.5451	0.668599
RAB25	0.216037	0.425731	0.215511	0.266117	0.400263	0.221567	0.846861	0.736734	0.134476	0.94606	0.959257	0.508996	0.283566	0.102147	0.24673	0.17629	0.852276	0.477299	0.736698	0.276169	0.277903	0.130804	1	0.527956	0.327149	0.112628	0.12892	0.104532	0.247027	1	0.116739	0.220776	0.192054	0.224165	0.233801	0.0455364	0.243092	0.121911	0.220393	0.108451	0.0713022	0.391825	0.488253	0.465903	0.229343	0.297653	0.127358	0.5451	0.668599
MEX3A	0.216037	0.425731	0.215511	0.266117	0.400263	0.221567	0.846861	0.736734	0.134476	0.94606	0.959257	0.508996	0.283566	0.102147	0.24673	0.17629	0.852276	0.477299	0.736698	0.276169	0.277903	0.130804	1	0.527956	0.327149	0.112628	0.12892	0.104532	0.247027	1	0.116739	0.220776	0.192054	0.224165	0.233801	0.0455364	0.243092	0.121911	0.220393	0.108451	0.0713022	0.391825	0.488253	0.465903	0.229343	0.297653	0.127358	0.5451	0.668599
LMNA	0.216037	0.425731	0.215511	0.266117	0.400263	0.221567	0.846861	0.736734	0.134476	0.94606	0.959257	0.508996	0.283566	0.102147	0.24673	0.17629	0.852276	0.477299	0.736698	0.276169	0.277903	0.130804	1	0.527956	0.327149	0.112628	0.12892	0.104532	0.247027	1	0.116739	0.220776	0.192054	0.224165	0.233801	0.0455364	0.243092	0.121911	0.220393	0.108451	0.0713022	0.391825	0.488253	0.465903	0.229343	0.297653	0.127358	0.5451	0.668599
SEMA4A	0.216037	0.425731	0.215511	0.266117	0.400263	0.221567	0.846861	0.736734	0.134476	0.94606	0.959257	0.508996	0.283566	0.102147	0.24673	0.17629	0.852276	0.477299	0.736698	0.276169	0.277903	0.130804	1	0.527956	0.327149	0.112628	0.12892	0.104532	0.247027	1	0.116739	0.220776	0.192054	0.224165	0.233801	0.0455364	0.243092	0.121911	0.220393	0.108451	0.0713022	0.391825	0.488253	0.465903	0.229343	0.297653	0.127358	0.5451	0.668599
SLC25A44	0.183581	0.325871	0.160611	0.222202	0.476539	0.214073	0.895103	0.338619	0.181473	0.791346	0.835865	0.440409	0.280671	0.115985	0.212021	0.140879	0.913739	0.446431	0.761537	0.23912	0.241937	0.118965	1	0.447644	0.436875	0.120823	0.162331	0.135166	0.195256	1	0.113801	0.229922	0.162812	0.239569	0.205008	0.0583263	0.229963	0.122786	0.190248	0.121511	0.0939393	0.414745	0.490585	0.583263	0.246836	0.256526	0.152591	0.604874	0.766887
PMF1-BGLAP	0.183581	0.325871	0.160611	0.222202	0.476539	0.214073	0.895103	0.338619	0.181473	0.791346	0.835865	0.440409	0.280671	0.115985	0.212021	0.140879	0.913739	0.446431	0.761537	0.23912	0.241937	0.118965	1	0.447644	0.436875	0.120823	0.162331	0.135166	0.195256	1	0.113801	0.229922	0.162812	0.239569	0.205008	0.0583263	0.229963	0.122786	0.190248	0.121511	0.0939393	0.414745	0.490585	0.583263	0.246836	0.256526	0.152591	0.604874	0.766887
PMF1	0.183581	0.325871	0.160611	0.222202	0.476539	0.214073	0.895103	0.338619	0.181473	0.791346	0.835865	0.440409	0.280671	0.115985	0.212021	0.140879	0.913739	0.446431	0.761537	0.23912	0.241937	0.118965	1	0.447644	0.436875	0.120823	0.162331	0.135166	0.195256	1	0.113801	0.229922	0.162812	0.239569	0.205008	0.0583263	0.229963	0.122786	0.190248	0.121511	0.0939393	0.414745	0.490585	0.583263	0.246836	0.256526	0.152591	0.604874	0.766887
BGLAP	0.183581	0.325871	0.160611	0.222202	0.476539	0.214073	0.895103	0.338619	0.181473	0.791346	0.835865	0.440409	0.280671	0.115985	0.212021	0.140879	0.913739	0.446431	0.761537	0.23912	0.241937	0.118965	1	0.447644	0.436875	0.120823	0.162331	0.135166	0.195256	1	0.113801	0.229922	0.162812	0.239569	0.205008	0.0583263	0.229963	0.122786	0.190248	0.121511	0.0939393	0.414745	0.490585	0.583263	0.246836	0.256526	0.152591	0.604874	0.766887
PAQR6	0.183581	0.325871	0.160611	0.222202	0.476539	0.214073	0.895103	0.338619	0.181473	0.791346	0.835865	0.440409	0.280671	0.115985	0.212021	0.140879	0.913739	0.446431	0.761537	0.23912	0.241937	0.118965	1	0.447644	0.436875	0.120823	0.162331	0.135166	0.195256	1	0.113801	0.229922	0.162812	0.239569	0.205008	0.0583263	0.229963	0.122786	0.190248	0.121511	0.0939393	0.414745	0.490585	0.583263	0.246836	0.256526	0.152591	0.604874	0.766887
SMG5	0.183581	0.325871	0.160611	0.222202	0.476539	0.214073	0.895103	0.338619	0.181473	0.791346	0.835865	0.440409	0.280671	0.115985	0.212021	0.140879	0.913739	0.446431	0.761537	0.23912	0.241937	0.118965	1	0.447644	0.436875	0.120823	0.162331	0.135166	0.195256	1	0.113801	0.229922	0.162812	0.239569	0.205008	0.0583263	0.229963	0.122786	0.190248	0.121511	0.0939393	0.414745	0.490585	0.583263	0.246836	0.256526	0.152591	0.604874	0.766887
TMEM79	0.183581	0.325871	0.160611	0.222202	0.476539	0.214073	0.895103	0.338619	0.181473	0.791346	0.835865	0.440409	0.280671	0.115985	0.212021	0.140879	0.913739	0.446431	0.761537	0.23912	0.241937	0.118965	1	0.447644	0.436875	0.120823	0.162331	0.135166	0.195256	1	0.113801	0.229922	0.162812	0.239569	0.205008	0.0583263	0.229963	0.122786	0.190248	0.121511	0.0939393	0.414745	0.490585	0.583263	0.246836	0.256526	0.152591	0.604874	0.766887
GLMP	0.183581	0.325871	0.160611	0.222202	0.476539	0.214073	0.895103	0.338619	0.181473	0.791346	0.835865	0.440409	0.280671	0.115985	0.212021	0.140879	0.913739	0.446431	0.761537	0.23912	0.241937	0.118965	1	0.447644	0.436875	0.120823	0.162331	0.135166	0.195256	1	0.113801	0.229922	0.162812	0.239569	0.205008	0.0583263	0.229963	0.122786	0.190248	0.121511	0.0939393	0.414745	0.490585	0.583263	0.246836	0.256526	0.152591	0.604874	0.766887
VHLL	0.183581	0.325871	0.160611	0.222202	0.476539	0.214073	0.895103	0.338619	0.181473	0.791346	0.835865	0.440409	0.280671	0.115985	0.212021	0.140879	0.913739	0.446431	0.761537	0.23912	0.241937	0.118965	1	0.447644	0.436875	0.120823	0.162331	0.135166	0.195256	1	0.113801	0.229922	0.162812	0.239569	0.205008	0.0583263	0.229963	0.122786	0.190248	0.121511	0.0939393	0.414745	0.490585	0.583263	0.246836	0.256526	0.152591	0.604874	0.766887
CCT3	0.183581	0.325871	0.160611	0.222202	0.476539	0.214073	0.895103	0.338619	0.181473	0.791346	0.835865	0.440409	0.280671	0.115985	0.212021	0.140879	0.913739	0.446431	0.761537	0.23912	0.241937	0.118965	1	0.447644	0.436875	0.120823	0.162331	0.135166	0.195256	1	0.113801	0.229922	0.162812	0.239569	0.205008	0.0583263	0.229963	0.122786	0.190248	0.121511	0.0939393	0.414745	0.490585	0.583263	0.246836	0.256526	0.152591	0.604874	0.766887
TSACC	0.183581	0.325871	0.160611	0.222202	0.476539	0.214073	0.895103	0.338619	0.181473	0.791346	0.835865	0.440409	0.280671	0.115985	0.212021	0.140879	0.913739	0.446431	0.761537	0.23912	0.241937	0.118965	1	0.447644	0.436875	0.120823	0.162331	0.135166	0.195256	1	0.113801	0.229922	0.162812	0.239569	0.205008	0.0583263	0.229963	0.122786	0.190248	0.121511	0.0939393	0.414745	0.490585	0.583263	0.246836	0.256526	0.152591	0.604874	0.766887
RHBG	0.183581	0.325871	0.160611	0.222202	0.476539	0.214073	0.895103	0.338619	0.181473	0.791346	0.835865	0.440409	0.280671	0.115985	0.212021	0.140879	0.913739	0.446431	0.761537	0.23912	0.241937	0.118965	1	0.447644	0.436875	0.120823	0.162331	0.135166	0.195256	1	0.113801	0.229922	0.162812	0.239569	0.205008	0.0583263	0.229963	0.122786	0.190248	0.121511	0.0939393	0.414745	0.490585	0.583263	0.246836	0.256526	0.152591	0.604874	0.766887
C1orf61	0.183581	0.325871	0.160611	0.222202	0.476539	0.214073	0.895103	0.338619	0.181473	0.791346	0.835865	0.440409	0.280671	0.115985	0.212021	0.140879	0.913739	0.446431	0.761537	0.23912	0.241937	0.118965	1	0.447644	0.436875	0.120823	0.162331	0.135166	0.195256	1	0.113801	0.229922	0.162812	0.239569	0.205008	0.0583263	0.229963	0.122786	0.190248	0.121511	0.0939393	0.414745	0.490585	0.583263	0.246836	0.256526	0.152591	0.604874	0.766887
MEF2D	0.183581	0.325871	0.160611	0.222202	0.476539	0.214073	0.895103	0.338619	0.181473	0.791346	0.835865	0.440409	0.280671	0.115985	0.212021	0.140879	0.913739	0.446431	0.761537	0.23912	0.241937	0.118965	1	0.447644	0.436875	0.120823	0.162331	0.135166	0.195256	1	0.113801	0.229922	0.162812	0.239569	0.205008	0.0583263	0.229963	0.122786	0.190248	0.121511	0.0939393	0.414745	0.490585	0.583263	0.246836	0.256526	0.152591	0.604874	0.766887
IQGAP3	0.183581	0.325871	0.160611	0.222202	0.476539	0.214073	0.895103	0.338619	0.181473	0.791346	0.835865	0.440409	0.280671	0.115985	0.212021	0.140879	0.913739	0.446431	0.761537	0.23912	0.241937	0.118965	1	0.447644	0.436875	0.120823	0.162331	0.135166	0.195256	1	0.113801	0.229922	0.162812	0.239569	0.205008	0.0583263	0.229963	0.122786	0.190248	0.121511	0.0939393	0.414745	0.490585	0.583263	0.246836	0.256526	0.152591	0.604874	0.766887
TTC24	0.266335	0.279915	0.220621	0.29301	0.43022	0.293906	0.913227	0.33848	0.293935	0.999186	0.818709	0.598899	0.511664	0.175683	0.372561	0.113501	0.66658	0.657867	0.797454	0.457092	0.352172	0.151139	1	0.598716	0.271614	0.0984981	0.249844	0.224232	0.305863	1	0.15741	0.308418	0.297763	0.448806	0.288662	0.0675796	0.286084	0.192028	0.219735	0.169577	0.145428	0.346184	0.450513	0.658889	0.226364	0.360202	0.246759	0.931977	0.710897
APOA1BP	0.266335	0.279915	0.220621	0.29301	0.43022	0.293906	0.913227	0.33848	0.293935	0.999186	0.818709	0.598899	0.511664	0.175683	0.372561	0.113501	0.66658	0.657867	0.797454	0.457092	0.352172	0.151139	1	0.598716	0.271614	0.0984981	0.249844	0.224232	0.305863	1	0.15741	0.308418	0.297763	0.448806	0.288662	0.0675796	0.286084	0.192028	0.219735	0.169577	0.145428	0.346184	0.450513	0.658889	0.226364	0.360202	0.246759	0.931977	0.710897
GPATCH4	0.266335	0.279915	0.220621	0.29301	0.43022	0.293906	0.913227	0.33848	0.293935	0.999186	0.818709	0.598899	0.511664	0.175683	0.372561	0.113501	0.66658	0.657867	0.797454	0.457092	0.352172	0.151139	1	0.598716	0.271614	0.0984981	0.249844	0.224232	0.305863	1	0.15741	0.308418	0.297763	0.448806	0.288662	0.0675796	0.286084	0.192028	0.219735	0.169577	0.145428	0.346184	0.450513	0.658889	0.226364	0.360202	0.246759	0.931977	0.710897
AL365181.2	0.266335	0.279915	0.220621	0.29301	0.43022	0.293906	0.913227	0.33848	0.293935	0.999186	0.818709	0.598899	0.511664	0.175683	0.372561	0.113501	0.66658	0.657867	0.797454	0.457092	0.352172	0.151139	1	0.598716	0.271614	0.0984981	0.249844	0.224232	0.305863	1	0.15741	0.308418	0.297763	0.448806	0.288662	0.0675796	0.286084	0.192028	0.219735	0.169577	0.145428	0.346184	0.450513	0.658889	0.226364	0.360202	0.246759	0.931977	0.710897
HAPLN2	0.266335	0.279915	0.220621	0.29301	0.43022	0.293906	0.913227	0.33848	0.293935	0.999186	0.818709	0.598899	0.511664	0.175683	0.372561	0.113501	0.66658	0.657867	0.797454	0.457092	0.352172	0.151139	1	0.598716	0.271614	0.0984981	0.249844	0.224232	0.305863	1	0.15741	0.308418	0.297763	0.448806	0.288662	0.0675796	0.286084	0.192028	0.219735	0.169577	0.145428	0.346184	0.450513	0.658889	0.226364	0.360202	0.246759	0.931977	0.710897
BCAN	0.179005	0.327206	0.248004	0.287513	0.379946	0.295927	0.978535	0.39397	0.23156	0.899872	0.790898	0.505489	0.529847	0.26611	0.379921	0.113017	0.839219	0.567188	0.967132	0.434269	0.254361	0.131845	1	0.711161	0.381012	0.133351	0.212351	0.181644	0.376744	1	0.145106	0.314306	0.265012	0.361883	0.295654	0.0605557	0.311788	0.152514	0.266726	0.242392	0.182054	0.40002	0.504806	0.566481	0.267339	0.293994	0.202365	0.694039	0.837533
NES	0.179005	0.327206	0.248004	0.287513	0.379946	0.295927	0.978535	0.39397	0.23156	0.899872	0.790898	0.505489	0.529847	0.26611	0.379921	0.113017	0.839219	0.567188	0.967132	0.434269	0.254361	0.131845	1	0.711161	0.381012	0.133351	0.212351	0.181644	0.376744	1	0.145106	0.314306	0.265012	0.361883	0.295654	0.0605557	0.311788	0.152514	0.266726	0.242392	0.182054	0.40002	0.504806	0.566481	0.267339	0.293994	0.202365	0.694039	0.837533
CRABP2	0.179005	0.327206	0.248004	0.287513	0.379946	0.295927	0.978535	0.39397	0.23156	0.899872	0.790898	0.505489	0.529847	0.26611	0.379921	0.113017	0.839219	0.567188	0.967132	0.434269	0.254361	0.131845	1	0.711161	0.381012	0.133351	0.212351	0.181644	0.376744	1	0.145106	0.314306	0.265012	0.361883	0.295654	0.0605557	0.311788	0.152514	0.266726	0.242392	0.182054	0.40002	0.504806	0.566481	0.267339	0.293994	0.202365	0.694039	0.837533
ISG20L2	0.179005	0.327206	0.248004	0.287513	0.379946	0.295927	0.978535	0.39397	0.23156	0.899872	0.790898	0.505489	0.529847	0.26611	0.379921	0.113017	0.839219	0.567188	0.967132	0.434269	0.254361	0.131845	1	0.711161	0.381012	0.133351	0.212351	0.181644	0.376744	1	0.145106	0.314306	0.265012	0.361883	0.295654	0.0605557	0.311788	0.152514	0.266726	0.242392	0.182054	0.40002	0.504806	0.566481	0.267339	0.293994	0.202365	0.694039	0.837533
RRNAD1	0.179005	0.327206	0.248004	0.287513	0.379946	0.295927	0.978535	0.39397	0.23156	0.899872	0.790898	0.505489	0.529847	0.26611	0.379921	0.113017	0.839219	0.567188	0.967132	0.434269	0.254361	0.131845	1	0.711161	0.381012	0.133351	0.212351	0.181644	0.376744	1	0.145106	0.314306	0.265012	0.361883	0.295654	0.0605557	0.311788	0.152514	0.266726	0.242392	0.182054	0.40002	0.504806	0.566481	0.267339	0.293994	0.202365	0.694039	0.837533
MRPL24	0.179005	0.327206	0.248004	0.287513	0.379946	0.295927	0.978535	0.39397	0.23156	0.899872	0.790898	0.505489	0.529847	0.26611	0.379921	0.113017	0.839219	0.567188	0.967132	0.434269	0.254361	0.131845	1	0.711161	0.381012	0.133351	0.212351	0.181644	0.376744	1	0.145106	0.314306	0.265012	0.361883	0.295654	0.0605557	0.311788	0.152514	0.266726	0.242392	0.182054	0.40002	0.504806	0.566481	0.267339	0.293994	0.202365	0.694039	0.837533
HDGF	0.179005	0.327206	0.248004	0.287513	0.379946	0.295927	0.978535	0.39397	0.23156	0.899872	0.790898	0.505489	0.529847	0.26611	0.379921	0.113017	0.839219	0.567188	0.967132	0.434269	0.254361	0.131845	1	0.711161	0.381012	0.133351	0.212351	0.181644	0.376744	1	0.145106	0.314306	0.265012	0.361883	0.295654	0.0605557	0.311788	0.152514	0.266726	0.242392	0.182054	0.40002	0.504806	0.566481	0.267339	0.293994	0.202365	0.694039	0.837533
PRCC	0.179005	0.327206	0.248004	0.287513	0.379946	0.295927	0.978535	0.39397	0.23156	0.899872	0.790898	0.505489	0.529847	0.26611	0.379921	0.113017	0.839219	0.567188	0.967132	0.434269	0.254361	0.131845	1	0.711161	0.381012	0.133351	0.212351	0.181644	0.376744	1	0.145106	0.314306	0.265012	0.361883	0.295654	0.0605557	0.311788	0.152514	0.266726	0.242392	0.182054	0.40002	0.504806	0.566481	0.267339	0.293994	0.202365	0.694039	0.837533
SH2D2A	0.111722	0.353024	0.273178	0.240692	0.328341	0.223333	0.855198	0.495337	0.209473	0.823982	0.71915	0.491908	0.483412	0.237513	0.348334	0.0611895	0.835592	0.506411	0.92755	0.375456	0.18556	0.0748909	1	0.694576	0.354839	0.113413	0.271187	0.21217	0.355071	1	0.0890656	0.404697	0.223503	0.206537	0.263107	0.0267365	0.425912	0.201761	0.24324	0.191064	0.19332	0.498041	0.623443	0.585293	0.373532	0.222819	0.236147	0.542883	0.981466
NTRK1	0.111722	0.353024	0.273178	0.240692	0.328341	0.223333	0.855198	0.495337	0.209473	0.823982	0.71915	0.491908	0.483412	0.237513	0.348334	0.0611895	0.835592	0.506411	0.92755	0.375456	0.18556	0.0748909	1	0.694576	0.354839	0.113413	0.271187	0.21217	0.355071	1	0.0890656	0.404697	0.223503	0.206537	0.263107	0.0267365	0.425912	0.201761	0.24324	0.191064	0.19332	0.498041	0.623443	0.585293	0.373532	0.222819	0.236147	0.542883	0.981466
OR6Y1	0.798372	0.887853	0.832425	0.874788	0.112806	0.203479	0.107344	0.917168	0.107648	0.327188	0.553151	0.746189	0.11071	0.24105	0.119777	0.874104	0.939906	0.908936	0.766066	0.228898	0.999633	0.935232	1	0.79475	0.331329	0.213433	0.201943	0.10395	0.653524	1	0.897711	0.383834	0.202556	0.248529	0.758734	0.406534	0.365497	0.232171	0.854325	0.65048	0.286272	0.558719	0.82373	0.285776	0.410325	0.944901	0.128056	0.810015	0.753932
OR6P1	0.798372	0.887853	0.832425	0.874788	0.112806	0.203479	0.107344	0.917168	0.107648	0.327188	0.553151	0.746189	0.11071	0.24105	0.119777	0.874104	0.939906	0.908936	0.766066	0.228898	0.999633	0.935232	1	0.79475	0.331329	0.213433	0.201943	0.10395	0.653524	1	0.897711	0.383834	0.202556	0.248529	0.758734	0.406534	0.365497	0.232171	0.854325	0.65048	0.286272	0.558719	0.82373	0.285776	0.410325	0.944901	0.128056	0.810015	0.753932
OR10X1	0.798372	0.887853	0.832425	0.874788	0.112806	0.203479	0.107344	0.917168	0.107648	0.327188	0.553151	0.746189	0.11071	0.24105	0.119777	0.874104	0.939906	0.908936	0.766066	0.228898	0.999633	0.935232	1	0.79475	0.331329	0.213433	0.201943	0.10395	0.653524	1	0.897711	0.383834	0.202556	0.248529	0.758734	0.406534	0.365497	0.232171	0.854325	0.65048	0.286272	0.558719	0.82373	0.285776	0.410325	0.944901	0.128056	0.810015	0.753932
OR10J5	0.938471	0.445178	0.419823	0.810774	0.111643	0.146127	0.293551	0.375367	0.138705	0.165152	0.258802	0.89322	0.164444	0.499658	0.136598	0.707346	0.787819	0.686058	0.688861	0.274183	0.881544	0.981071	1	0.957129	0.310357	0.0650307	0.0361703	0.0352987	0.294164	1	0.865375	0.444303	0.167164	0.562061	0.473488	0.120144	0.183986	0.0415541	0.54142	0.9607	0.131325	0.22492	0.321	0.180093	0.11016	0.632733	0.048251	0.48724	0.469261
APCS	0.938471	0.445178	0.419823	0.810774	0.111643	0.146127	0.293551	0.375367	0.138705	0.165152	0.258802	0.89322	0.164444	0.499658	0.136598	0.707346	0.787819	0.686058	0.688861	0.274183	0.881544	0.981071	1	0.957129	0.310357	0.0650307	0.0361703	0.0352987	0.294164	1	0.865375	0.444303	0.167164	0.562061	0.473488	0.120144	0.183986	0.0415541	0.54142	0.9607	0.131325	0.22492	0.321	0.180093	0.11016	0.632733	0.048251	0.48724	0.469261
CRP	0.938471	0.445178	0.419823	0.810774	0.111643	0.146127	0.293551	0.375367	0.138705	0.165152	0.258802	0.89322	0.164444	0.499658	0.136598	0.707346	0.787819	0.686058	0.688861	0.274183	0.881544	0.981071	1	0.957129	0.310357	0.0650307	0.0361703	0.0352987	0.294164	1	0.865375	0.444303	0.167164	0.562061	0.473488	0.120144	0.183986	0.0415541	0.54142	0.9607	0.131325	0.22492	0.321	0.180093	0.11016	0.632733	0.048251	0.48724	0.469261
DUSP23	0.892435	0.448168	0.353147	0.649995	0.109605	0.13072	0.238076	0.280301	0.143876	0.095026	0.16632	0.746495	0.116663	0.447748	0.0977521	0.779081	0.661221	0.576177	0.657236	0.206232	0.943559	0.873248	1	0.830214	0.286187	0.0599668	0.0338098	0.0314941	0.208427	1	0.991383	0.391709	0.125859	0.425881	0.358243	0.110397	0.120058	0.0368418	0.438009	0.910142	0.102643	0.149318	0.220733	0.188959	0.06673	0.492532	0.041875	0.418764	0.424537
FCRL6	0.814937	0.505546	0.316052	0.609564	0.100499	0.150885	0.263756	0.21468	0.16567	0.103462	0.141891	0.697775	0.185191	0.434666	0.130182	0.788862	0.558664	0.520861	0.645717	0.276948	0.869271	0.811061	1	0.889904	0.305667	0.0528855	0.0423265	0.0440332	0.171752	1	0.968587	0.474319	0.176712	0.596947	0.329526	0.109222	0.0973687	0.0475205	0.450417	0.934109	0.115493	0.11961	0.173044	0.181379	0.0476979	0.458948	0.0589432	0.251083	0.357084
SLAMF8	0.814937	0.505546	0.316052	0.609564	0.100499	0.150885	0.263756	0.21468	0.16567	0.103462	0.141891	0.697775	0.185191	0.434666	0.130182	0.788862	0.558664	0.520861	0.645717	0.276948	0.869271	0.811061	1	0.889904	0.305667	0.0528855	0.0423265	0.0440332	0.171752	1	0.968587	0.474319	0.176712	0.596947	0.329526	0.109222	0.0973687	0.0475205	0.450417	0.934109	0.115493	0.11961	0.173044	0.181379	0.0476979	0.458948	0.0589432	0.251083	0.357084
C1orf204	0.814937	0.505546	0.316052	0.609564	0.100499	0.150885	0.263756	0.21468	0.16567	0.103462	0.141891	0.697775	0.185191	0.434666	0.130182	0.788862	0.558664	0.520861	0.645717	0.276948	0.869271	0.811061	1	0.889904	0.305667	0.0528855	0.0423265	0.0440332	0.171752	1	0.968587	0.474319	0.176712	0.596947	0.329526	0.109222	0.0973687	0.0475205	0.450417	0.934109	0.115493	0.11961	0.173044	0.181379	0.0476979	0.458948	0.0589432	0.251083	0.357084
VSIG8	0.814937	0.505546	0.316052	0.609564	0.100499	0.150885	0.263756	0.21468	0.16567	0.103462	0.141891	0.697775	0.185191	0.434666	0.130182	0.788862	0.558664	0.520861	0.645717	0.276948	0.869271	0.811061	1	0.889904	0.305667	0.0528855	0.0423265	0.0440332	0.171752	1	0.968587	0.474319	0.176712	0.596947	0.329526	0.109222	0.0973687	0.0475205	0.450417	0.934109	0.115493	0.11961	0.173044	0.181379	0.0476979	0.458948	0.0589432	0.251083	0.357084
RP11-190A12.7	0.814937	0.505546	0.316052	0.609564	0.100499	0.150885	0.263756	0.21468	0.16567	0.103462	0.141891	0.697775	0.185191	0.434666	0.130182	0.788862	0.558664	0.520861	0.645717	0.276948	0.869271	0.811061	1	0.889904	0.305667	0.0528855	0.0423265	0.0440332	0.171752	1	0.968587	0.474319	0.176712	0.596947	0.329526	0.109222	0.0973687	0.0475205	0.450417	0.934109	0.115493	0.11961	0.173044	0.181379	0.0476979	0.458948	0.0589432	0.251083	0.357084
CFAP45	0.814937	0.505546	0.316052	0.609564	0.100499	0.150885	0.263756	0.21468	0.16567	0.103462	0.141891	0.697775	0.185191	0.434666	0.130182	0.788862	0.558664	0.520861	0.645717	0.276948	0.869271	0.811061	1	0.889904	0.305667	0.0528855	0.0423265	0.0440332	0.171752	1	0.968587	0.474319	0.176712	0.596947	0.329526	0.109222	0.0973687	0.0475205	0.450417	0.934109	0.115493	0.11961	0.173044	0.181379	0.0476979	0.458948	0.0589432	0.251083	0.357084
TAGLN2	0.814937	0.505546	0.316052	0.609564	0.100499	0.150885	0.263756	0.21468	0.16567	0.103462	0.141891	0.697775	0.185191	0.434666	0.130182	0.788862	0.558664	0.520861	0.645717	0.276948	0.869271	0.811061	1	0.889904	0.305667	0.0528855	0.0423265	0.0440332	0.171752	1	0.968587	0.474319	0.176712	0.596947	0.329526	0.109222	0.0973687	0.0475205	0.450417	0.934109	0.115493	0.11961	0.173044	0.181379	0.0476979	0.458948	0.0589432	0.251083	0.357084
IGSF9	0.814937	0.505546	0.316052	0.609564	0.100499	0.150885	0.263756	0.21468	0.16567	0.103462	0.141891	0.697775	0.185191	0.434666	0.130182	0.788862	0.558664	0.520861	0.645717	0.276948	0.869271	0.811061	1	0.889904	0.305667	0.0528855	0.0423265	0.0440332	0.171752	1	0.968587	0.474319	0.176712	0.596947	0.329526	0.109222	0.0973687	0.0475205	0.450417	0.934109	0.115493	0.11961	0.173044	0.181379	0.0476979	0.458948	0.0589432	0.251083	0.357084
SLAMF9	0.814937	0.505546	0.316052	0.609564	0.100499	0.150885	0.263756	0.21468	0.16567	0.103462	0.141891	0.697775	0.185191	0.434666	0.130182	0.788862	0.558664	0.520861	0.645717	0.276948	0.869271	0.811061	1	0.889904	0.305667	0.0528855	0.0423265	0.0440332	0.171752	1	0.968587	0.474319	0.176712	0.596947	0.329526	0.109222	0.0973687	0.0475205	0.450417	0.934109	0.115493	0.11961	0.173044	0.181379	0.0476979	0.458948	0.0589432	0.251083	0.357084
PIGM	0.814937	0.505546	0.316052	0.609564	0.100499	0.150885	0.263756	0.21468	0.16567	0.103462	0.141891	0.697775	0.185191	0.434666	0.130182	0.788862	0.558664	0.520861	0.645717	0.276948	0.869271	0.811061	1	0.889904	0.305667	0.0528855	0.0423265	0.0440332	0.171752	1	0.968587	0.474319	0.176712	0.596947	0.329526	0.109222	0.0973687	0.0475205	0.450417	0.934109	0.115493	0.11961	0.173044	0.181379	0.0476979	0.458948	0.0589432	0.251083	0.357084
KCNJ10	0.814937	0.505546	0.316052	0.609564	0.100499	0.150885	0.263756	0.21468	0.16567	0.103462	0.141891	0.697775	0.185191	0.434666	0.130182	0.788862	0.558664	0.520861	0.645717	0.276948	0.869271	0.811061	1	0.889904	0.305667	0.0528855	0.0423265	0.0440332	0.171752	1	0.968587	0.474319	0.176712	0.596947	0.329526	0.109222	0.0973687	0.0475205	0.450417	0.934109	0.115493	0.11961	0.173044	0.181379	0.0476979	0.458948	0.0589432	0.251083	0.357084
KCNJ9	0.814937	0.505546	0.316052	0.609564	0.100499	0.150885	0.263756	0.21468	0.16567	0.103462	0.141891	0.697775	0.185191	0.434666	0.130182	0.788862	0.558664	0.520861	0.645717	0.276948	0.869271	0.811061	1	0.889904	0.305667	0.0528855	0.0423265	0.0440332	0.171752	1	0.968587	0.474319	0.176712	0.596947	0.329526	0.109222	0.0973687	0.0475205	0.450417	0.934109	0.115493	0.11961	0.173044	0.181379	0.0476979	0.458948	0.0589432	0.251083	0.357084
IGSF8	0.814937	0.505546	0.316052	0.609564	0.100499	0.150885	0.263756	0.21468	0.16567	0.103462	0.141891	0.697775	0.185191	0.434666	0.130182	0.788862	0.558664	0.520861	0.645717	0.276948	0.869271	0.811061	1	0.889904	0.305667	0.0528855	0.0423265	0.0440332	0.171752	1	0.968587	0.474319	0.176712	0.596947	0.329526	0.109222	0.0973687	0.0475205	0.450417	0.934109	0.115493	0.11961	0.173044	0.181379	0.0476979	0.458948	0.0589432	0.251083	0.357084
ATP1A2	0.814937	0.505546	0.316052	0.609564	0.100499	0.150885	0.263756	0.21468	0.16567	0.103462	0.141891	0.697775	0.185191	0.434666	0.130182	0.788862	0.558664	0.520861	0.645717	0.276948	0.869271	0.811061	1	0.889904	0.305667	0.0528855	0.0423265	0.0440332	0.171752	1	0.968587	0.474319	0.176712	0.596947	0.329526	0.109222	0.0973687	0.0475205	0.450417	0.934109	0.115493	0.11961	0.173044	0.181379	0.0476979	0.458948	0.0589432	0.251083	0.357084
ATP1A4	0.814937	0.505546	0.316052	0.609564	0.100499	0.150885	0.263756	0.21468	0.16567	0.103462	0.141891	0.697775	0.185191	0.434666	0.130182	0.788862	0.558664	0.520861	0.645717	0.276948	0.869271	0.811061	1	0.889904	0.305667	0.0528855	0.0423265	0.0440332	0.171752	1	0.968587	0.474319	0.176712	0.596947	0.329526	0.109222	0.0973687	0.0475205	0.450417	0.934109	0.115493	0.11961	0.173044	0.181379	0.0476979	0.458948	0.0589432	0.251083	0.357084
CASQ1	0.97392	0.502691	0.373905	0.766125	0.100239	0.168119	0.319806	0.289717	0.161636	0.175153	0.216774	0.834472	0.257913	0.482378	0.179833	0.717313	0.662876	0.616055	0.674466	0.362054	0.96427	0.948092	1	0.985077	0.329844	0.0558779	0.0462604	0.0510531	0.235974	1	0.892142	0.537012	0.233588	0.759768	0.434682	0.117222	0.147408	0.0546863	0.552827	0.984572	0.14436	0.179752	0.253154	0.17127	0.0774258	0.587521	0.070034	0.290059	0.394229
PEA15	0.920422	0.646089	0.49085	0.887643	0.132174	0.16435	0.342299	0.0815121	0.207461	0.262298	0.280117	0.929181	0.263475	0.527557	0.159985	0.632025	0.623613	0.665501	0.691371	0.32631	0.876041	0.98416	1	0.89477	0.454754	0.0564216	0.0599416	0.0660735	0.194265	1	0.856586	0.583572	0.209787	0.782997	0.5168	0.130937	0.141741	0.0546869	0.644121	0.994128	0.172611	0.203123	0.262416	0.25555	0.0908708	0.680757	0.0833169	0.275937	0.481191
FAM78B	0.418742	0.796358	0.827496	0.68286	0.0817825	0.116098	0.135871	0.949152	0.0476041	0.555191	0.602888	0.973703	0.163262	0.193003	0.134634	0.482672	0.816038	0.898614	0.867323	0.216288	0.589664	0.400409	1	0.57976	0.872188	0.0558104	0.0092639	0.0176249	0.233993	1	0.335718	0.310891	0.130537	0.3706	0.931119	0.0434133	0.73803	0.0111519	0.833038	0.444649	0.58982	0.830305	0.963078	0.0549971	0.594709	0.854095	0.0199509	0.869872	0.830582
POGK	0.418742	0.796358	0.827496	0.68286	0.0817825	0.116098	0.135871	0.949152	0.0476041	0.555191	0.602888	0.973703	0.163262	0.193003	0.134634	0.482672	0.816038	0.898614	0.867323	0.216288	0.589664	0.400409	1	0.57976	0.872188	0.0558104	0.0092639	0.0176249	0.233993	1	0.335718	0.310891	0.130537	0.3706	0.931119	0.0434133	0.73803	0.0111519	0.833038	0.444649	0.58982	0.830305	0.963078	0.0549971	0.594709	0.854095	0.0199509	0.869872	0.830582
TADA1	0.418742	0.796358	0.827496	0.68286	0.0817825	0.116098	0.135871	0.949152	0.0476041	0.555191	0.602888	0.973703	0.163262	0.193003	0.134634	0.482672	0.816038	0.898614	0.867323	0.216288	0.589664	0.400409	1	0.57976	0.872188	0.0558104	0.0092639	0.0176249	0.233993	1	0.335718	0.310891	0.130537	0.3706	0.931119	0.0434133	0.73803	0.0111519	0.833038	0.444649	0.58982	0.830305	0.963078	0.0549971	0.594709	0.854095	0.0199509	0.869872	0.830582
ILDR2	0.418742	0.796358	0.827496	0.68286	0.0817825	0.116098	0.135871	0.949152	0.0476041	0.555191	0.602888	0.973703	0.163262	0.193003	0.134634	0.482672	0.816038	0.898614	0.867323	0.216288	0.589664	0.400409	1	0.57976	0.872188	0.0558104	0.0092639	0.0176249	0.233993	1	0.335718	0.310891	0.130537	0.3706	0.931119	0.0434133	0.73803	0.0111519	0.833038	0.444649	0.58982	0.830305	0.963078	0.0549971	0.594709	0.854095	0.0199509	0.869872	0.830582
MAEL	0.418742	0.796358	0.827496	0.68286	0.0817825	0.116098	0.135871	0.949152	0.0476041	0.555191	0.602888	0.973703	0.163262	0.193003	0.134634	0.482672	0.816038	0.898614	0.867323	0.216288	0.589664	0.400409	1	0.57976	0.872188	0.0558104	0.0092639	0.0176249	0.233993	1	0.335718	0.310891	0.130537	0.3706	0.931119	0.0434133	0.73803	0.0111519	0.833038	0.444649	0.58982	0.830305	0.963078	0.0549971	0.594709	0.854095	0.0199509	0.869872	0.830582
PRDX6	0.119353	0.389244	0.26406	0.151036	0.0356204	0.0161194	0.0797	0.457274	0.00730508	0.418858	0.766892	0.544497	0.0910157	0.0228813	0.0585579	0.0677915	0.665892	0.409371	0.891405	0.0809769	0.218541	0.037249	1	0.183427	0.514812	0.0408961	0.00331414	0.00607836	0.0459084	1	0.016041	0.297867	0.0371954	0.171038	0.197963	0.00426411	0.934343	0.00583321	0.108214	0.0577636	0.612184	0.830187	0.668307	0.0139803	0.81608	0.210589	0.00807403	0.702296	0.463584
SLC9C2	0.0994008	0.761287	0.484481	0.363566	0.0185644	0.0595599	0.225117	0.719581	0.00378235	0.553368	0.886532	0.548839	0.155492	0.165483	0.118435	0.184404	0.625577	0.489935	0.855369	0.15862	0.20778	0.103522	1	0.264885	0.628469	0.0385933	0.00319451	0.0050129	0.0848987	1	0.0732112	0.629569	0.0812951	0.280582	0.50993	0.00420848	0.8561	0.00607821	0.417443	0.379631	0.471889	0.938553	0.784078	0.012113	0.655776	0.280418	0.0079403	0.567694	0.499583
ANKRD45	0.0707671	0.815277	0.4192	0.331792	0.0207078	0.0535515	0.214332	0.810463	0.00327813	0.563956	0.759101	0.46478	0.103636	0.157601	0.0939152	0.156135	0.500435	0.402758	0.796777	0.124448	0.153214	0.0778419	1	0.278808	0.692735	0.0463969	0.0021665	0.00299374	0.109849	1	0.0600324	0.507697	0.0561228	0.19637	0.457822	0.00587519	0.928026	0.00410501	0.405104	0.350549	0.450702	0.873406	0.702271	0.0131845	0.762621	0.241557	0.00458632	0.381449	0.44488
KLHL20	0.0707671	0.815277	0.4192	0.331792	0.0207078	0.0535515	0.214332	0.810463	0.00327813	0.563956	0.759101	0.46478	0.103636	0.157601	0.0939152	0.156135	0.500435	0.402758	0.796777	0.124448	0.153214	0.0778419	1	0.278808	0.692735	0.0463969	0.0021665	0.00299374	0.109849	1	0.0600324	0.507697	0.0561228	0.19637	0.457822	0.00587519	0.928026	0.00410501	0.405104	0.350549	0.450702	0.873406	0.702271	0.0131845	0.762621	0.241557	0.00458632	0.381449	0.44488
CENPL	0.0337587	0.783954	0.564438	0.446504	0.0492718	0.126871	0.419854	0.988348	0.0100008	0.669168	0.806855	0.415315	0.217684	0.310795	0.206285	0.165591	0.537869	0.472285	0.807808	0.245706	0.0871226	0.0724729	1	0.50206	0.874131	0.112325	0.00872527	0.010542	0.16667	1	0.071226	0.738316	0.126016	0.294273	0.555958	0.0110354	0.481018	0.0148081	0.526536	0.560233	0.253522	0.807616	0.980361	0.0267815	0.436651	0.200439	0.0160682	0.296108	0.645851
DARS2	0.095858	0.615561	0.855683	0.684282	0.0716631	0.0996095	0.299934	0.907118	0.0114881	0.97813	0.951065	0.636438	0.160522	0.401564	0.158625	0.379275	0.645906	0.67996	0.882119	0.20109	0.193769	0.197832	1	0.637086	0.966285	0.0938366	0.00954672	0.00898739	0.146477	1	0.197362	0.792803	0.0968395	0.263459	0.855107	0.0109436	0.303709	0.014033	0.880764	0.74714	0.165656	0.593072	0.742659	0.0461151	0.283682	0.420709	0.0136618	0.298849	0.894108
ZBTB37	0.095858	0.615561	0.855683	0.684282	0.0716631	0.0996095	0.299934	0.907118	0.0114881	0.97813	0.951065	0.636438	0.160522	0.401564	0.158625	0.379275	0.645906	0.67996	0.882119	0.20109	0.193769	0.197832	1	0.637086	0.966285	0.0938366	0.00954672	0.00898739	0.146477	1	0.197362	0.792803	0.0968395	0.263459	0.855107	0.0109436	0.303709	0.014033	0.880764	0.74714	0.165656	0.593072	0.742659	0.0461151	0.283682	0.420709	0.0136618	0.298849	0.894108
RABGAP1L	0.0225267	0.875824	0.307072	0.18	0.183491	0.356276	0.644049	0.835001	0.0999031	0.43037	0.465495	0.25951	0.639155	0.0935717	0.575532	0.066383	0.434506	0.28444	0.892976	0.553149	0.0533454	0.0173597	1	0.396092	0.479697	0.419739	0.0689673	0.174096	0.245886	1	0.0118274	0.440155	0.464993	0.498047	0.17878	0.0477059	0.738839	0.123712	0.153141	0.129656	0.666347	0.947198	0.804896	0.0870811	0.804615	0.0852336	0.190437	0.511222	0.566078
EPC2	0.818891	0.910175	0.976137	0.830349	0.1867	0.193978	0.0664294	0.797091	0.182687	0.790414	0.956242	0.902697	0.30825	0.297875	0.294053	0.549301	0.512347	0.882139	0.827287	0.530441	0.806007	0.706906	1	0.284106	0.0806623	0.0474771	0.148531	0.154921	0.233916	1	0.669261	0.344888	0.322306	0.701615	0.844753	0.137375	0.927005	0.234742	0.688898	0.499175	0.28185	0.376838	0.54129	0.394942	0.266796	0.823986	0.169336	0.965129	0.293844
RBMS3	0.329636	0.394382	0.42441	0.330432	0.305668	0.603381	0.760308	0.188654	0.138964	0.495019	0.250347	0.310981	0.455915	0.238066	0.517054	0.58454	0.379626	0.354538	0.630372	0.438603	0.375154	0.40777	1	0.177298	0.769797	0.241157	0.466995	0.181274	0.244832	1	0.452117	0.610459	0.350224	0.673428	0.530501	0.593265	0.490401	0.699284	0.655356	0.401919	0.829052	0.387537	0.399218	0.288562	0.307132	0.399665	0.353545	0.500875	0.499235
ARPP21	0.263163	0.253489	0.329379	0.274758	0.466348	0.324278	0.0623941	0.687055	0.275503	0.357881	0.250808	0.24338	0.880294	0.328268	0.991115	0.214676	0.225337	0.329916	0.203673	0.797846	0.24854	0.222782	1	0.440506	0.20385	0.199802	0.0966062	0.148235	0.214376	1	0.19605	0.240572	0.587637	0.478648	0.203752	0.284553	0.359683	0.0951133	0.183639	0.253708	0.569091	0.364063	0.384036	0.180469	0.25142	0.225009	0.128463	0.20625	0.973198
STAC	0.263163	0.253489	0.329379	0.274758	0.466348	0.324278	0.0623941	0.687055	0.275503	0.357881	0.250808	0.24338	0.880294	0.328268	0.991115	0.214676	0.225337	0.329916	0.203673	0.797846	0.24854	0.222782	1	0.440506	0.20385	0.199802	0.0966062	0.148235	0.214376	1	0.19605	0.240572	0.587637	0.478648	0.203752	0.284553	0.359683	0.0951133	0.183639	0.253708	0.569091	0.364063	0.384036	0.180469	0.25142	0.225009	0.128463	0.20625	0.973198
ROBO1	0.30708	0.67656	0.270598	0.215269	0.96974	0.616926	0.763132	0.631953	0.774898	0.420729	0.417769	0.208217	0.458585	0.701714	0.734518	0.462822	0.528509	0.192849	0.786269	0.800234	0.255566	0.424287	1	0.483792	0.786971	0.706841	0.807391	0.963875	0.998553	1	0.405752	0.277953	0.998013	0.93236	0.356846	0.76453	0.522485	0.469796	0.493931	0.419313	0.645438	0.503024	0.58525	0.988424	0.524397	0.323937	0.91035	0.913946	0.563979
PROS1	0.734168	0.29078	0.54482	0.689955	0.481427	0.825857	0.696968	0.673356	0.950106	0.885877	0.568201	0.823341	0.82513	0.711396	0.885629	0.643004	0.993443	0.853221	0.533052	0.852457	0.740649	0.609383	1	0.875696	0.798769	0.788318	0.794361	0.818642	0.924608	1	0.577193	0.834688	0.82414	0.801011	0.538243	0.59284	0.997901	0.718845	0.493382	0.615452	0.911267	0.913071	0.891062	0.557853	0.874983	0.93935	0.798857	0.963458	0.795436
ARL13B	0.711923	0.466059	0.60268	0.748146	0.540775	0.553481	0.788924	0.9462	0.914434	0.940753	0.514209	0.847464	0.888068	0.760962	0.864263	0.811199	0.863118	0.904747	0.438944	0.621323	0.749139	0.731085	1	0.804764	0.98401	0.909884	0.831979	0.997082	0.752145	1	0.695381	0.979944	0.613419	0.559346	0.670325	0.633758	0.891167	0.826347	0.674102	0.695505	0.840623	0.965982	0.770966	0.520445	0.984332	0.970988	0.996579	0.904002	0.7555
STX19	0.711923	0.466059	0.60268	0.748146	0.540775	0.553481	0.788924	0.9462	0.914434	0.940753	0.514209	0.847464	0.888068	0.760962	0.864263	0.811199	0.863118	0.904747	0.438944	0.621323	0.749139	0.731085	1	0.804764	0.98401	0.909884	0.831979	0.997082	0.752145	1	0.695381	0.979944	0.613419	0.559346	0.670325	0.633758	0.891167	0.826347	0.674102	0.695505	0.840623	0.965982	0.770966	0.520445	0.984332	0.970988	0.996579	0.904002	0.7555
COL8A1	0.922075	0.398978	0.369746	0.424767	0.650891	0.744498	0.810402	0.659164	0.371012	0.649918	0.492956	0.87319	0.621269	0.624902	0.722718	0.403729	0.925664	0.886624	0.952172	0.985767	0.958297	0.339494	1	0.482952	0.294942	0.922052	0.636037	0.588438	0.722754	1	0.328743	0.953382	0.845798	0.861793	0.390049	0.228604	0.794062	0.573395	0.323727	0.500298	0.598529	0.76685	0.917461	0.713677	0.878189	0.572029	0.55643	0.762691	0.477925
CMSS1	0.968148	0.299186	0.389948	0.407725	0.610217	0.663998	0.68743	0.545617	0.357866	0.673787	0.454892	0.847395	0.717985	0.528899	0.823425	0.371615	0.900978	0.878692	0.848933	0.920925	0.958567	0.325354	1	0.442003	0.390229	0.753957	0.625519	0.518083	0.541549	1	0.305264	0.897935	0.715488	0.762251	0.387676	0.230158	0.775518	0.643313	0.323945	0.444101	0.653092	0.774165	0.937777	0.721297	0.87918	0.572704	0.541894	0.857504	0.556445
FILIP1L	0.968148	0.299186	0.389948	0.407725	0.610217	0.663998	0.68743	0.545617	0.357866	0.673787	0.454892	0.847395	0.717985	0.528899	0.823425	0.371615	0.900978	0.878692	0.848933	0.920925	0.958567	0.325354	1	0.442003	0.390229	0.753957	0.625519	0.518083	0.541549	1	0.305264	0.897935	0.715488	0.762251	0.387676	0.230158	0.775518	0.643313	0.323945	0.444101	0.653092	0.774165	0.937777	0.721297	0.87918	0.572704	0.541894	0.857504	0.556445
LSAMP	0.383969	0.589041	0.430148	0.503575	0.460674	0.712408	0.424228	0.125029	0.994877	0.760999	0.89513	0.939975	0.515922	0.867775	0.732867	0.0457188	0.485348	0.95505	0.196449	0.659966	0.6725	0.079062	1	0.766467	0.951277	0.378031	0.522139	0.804131	0.375735	1	0.07369	0.114917	0.647205	0.734419	0.110625	0.143589	0.552708	0.617746	0.0432703	0.432702	0.822734	0.620819	0.812414	0.321664	0.539264	0.140868	0.90663	0.936231	0.650079
OSTC	0.765688	0.350692	0.53139	0.67316	0.634163	0.586013	0.458048	0.201532	0.695448	0.810457	0.862045	0.934445	0.746422	0.67304	0.391593	0.23529	0.575295	0.996644	0.283186	0.317299	0.768824	0.394058	1	0.835114	0.147111	0.755886	0.522392	0.640139	0.559617	1	0.463908	0.447058	0.321272	0.972992	0.673103	0.334535	0.25059	0.327547	0.460588	0.81256	0.11366	0.442087	0.427846	0.343969	0.341449	0.581362	0.591408	0.391673	0.650956
ETNPPL	0.765688	0.350692	0.53139	0.67316	0.634163	0.586013	0.458048	0.201532	0.695448	0.810457	0.862045	0.934445	0.746422	0.67304	0.391593	0.23529	0.575295	0.996644	0.283186	0.317299	0.768824	0.394058	1	0.835114	0.147111	0.755886	0.522392	0.640139	0.559617	1	0.463908	0.447058	0.321272	0.972992	0.673103	0.334535	0.25059	0.327547	0.460588	0.81256	0.11366	0.442087	0.427846	0.343969	0.341449	0.581362	0.591408	0.391673	0.650956
COL25A1	0.765688	0.350692	0.53139	0.67316	0.634163	0.586013	0.458048	0.201532	0.695448	0.810457	0.862045	0.934445	0.746422	0.67304	0.391593	0.23529	0.575295	0.996644	0.283186	0.317299	0.768824	0.394058	1	0.835114	0.147111	0.755886	0.522392	0.640139	0.559617	1	0.463908	0.447058	0.321272	0.972992	0.673103	0.334535	0.25059	0.327547	0.460588	0.81256	0.11366	0.442087	0.427846	0.343969	0.341449	0.581362	0.591408	0.391673	0.650956
ELF2	0.782	0.603256	0.572717	0.14948	0.276192	0.416539	0.415119	0.58882	0.288176	0.235315	0.603988	0.309199	0.994823	0.237198	0.461678	0.631523	0.641222	0.479374	0.744817	0.734565	0.674133	0.291933	1	0.271921	0.0808936	0.443004	0.274601	0.335377	0.668683	1	0.22645	0.534884	0.609511	0.69625	0.212082	0.899799	0.181031	0.280746	0.293454	0.223541	0.1135	0.100844	0.125484	0.202713	0.133434	0.230589	0.321565	0.288371	0.199893
LRBA	0.820161	0.149555	0.540625	0.201864	0.0775172	0.780088	0.295416	0.815306	0.478723	0.522709	0.864866	0.326009	0.149057	0.262158	0.0447994	0.52528	0.975312	0.551107	0.267816	0.125139	0.647982	0.442314	1	0.399314	0.576447	0.160724	0.491329	0.501216	0.86543	1	0.49065	0.261985	0.221124	0.802231	0.340476	0.804694	0.105992	0.514891	0.371283	0.211792	0.0833756	0.237588	0.243116	0.219523	0.215137	0.476928	0.510735	0.890096	0.413449
RPS3A	0.820161	0.149555	0.540625	0.201864	0.0775172	0.780088	0.295416	0.815306	0.478723	0.522709	0.864866	0.326009	0.149057	0.262158	0.0447994	0.52528	0.975312	0.551107	0.267816	0.125139	0.647982	0.442314	1	0.399314	0.576447	0.160724	0.491329	0.501216	0.86543	1	0.49065	0.261985	0.221124	0.802231	0.340476	0.804694	0.105992	0.514891	0.371283	0.211792	0.0833756	0.237588	0.243116	0.219523	0.215137	0.476928	0.510735	0.890096	0.413449
SH3D19	0.803734	0.127833	0.551955	0.192551	0.0636757	0.60828	0.193979	0.807278	0.407872	0.508417	0.847928	0.31254	0.198431	0.225027	0.0655257	0.486951	0.980357	0.543114	0.150507	0.151133	0.632627	0.412808	1	0.354763	0.46339	0.101405	0.412147	0.404646	0.953853	1	0.467326	0.2609	0.28233	0.780144	0.331332	0.712456	0.0897035	0.436672	0.362549	0.190789	0.0602906	0.196367	0.195728	0.186386	0.177835	0.45813	0.417683	0.961489	0.324474
PRSS48	0.807118	0.0952582	0.648938	0.221186	0.0435984	0.50506	0.299507	0.228169	0.37886	0.786401	0.499676	0.518616	0.329504	0.26136	0.192467	0.370429	0.526241	0.721249	0.150324	0.218649	0.976443	0.469499	1	0.434451	0.533447	0.138519	0.343678	0.358171	0.94007	1	0.458392	0.193168	0.43554	0.915488	0.352501	0.616917	0.165685	0.376753	0.339727	0.180989	0.0965103	0.352409	0.365126	0.166896	0.338142	0.599542	0.370423	0.943887	0.475489
FAM160A1	0.550382	0.111773	0.733529	0.352994	0.201587	0.975899	0.719885	0.771955	0.689279	0.939457	0.38094	0.744742	0.197524	0.25847	0.0984414	0.936664	0.471671	0.931519	0.433292	0.12519	0.747207	0.887082	1	0.720959	0.712257	0.257259	0.645814	0.634354	0.743789	1	0.888389	0.353291	0.235979	0.921463	0.583342	0.897362	0.301623	0.662891	0.641988	0.2352	0.157154	0.544344	0.557676	0.37133	0.4903	0.977056	0.646607	0.757923	0.69176
GATB	0.807118	0.0952582	0.648938	0.221186	0.0435984	0.50506	0.299507	0.228169	0.37886	0.786401	0.499676	0.518616	0.329504	0.26136	0.192467	0.370429	0.526241	0.721249	0.150324	0.218649	0.976443	0.469499	1	0.434451	0.533447	0.138519	0.343678	0.358171	0.94007	1	0.458392	0.193168	0.43554	0.915488	0.352501	0.616917	0.165685	0.376753	0.339727	0.180989	0.0965103	0.352409	0.365126	0.166896	0.338142	0.599542	0.370423	0.943887	0.475489
FBXW7	0.885401	0.0683292	0.37074	0.136363	0.0360409	0.435334	0.297874	0.120536	0.303756	0.412161	0.932813	0.334791	0.316877	0.155856	0.252546	0.12191	0.81158	0.505613	0.0798082	0.250198	0.69071	0.226101	1	0.22301	0.705116	0.0842905	0.31245	0.3508	0.692683	1	0.191842	0.118155	0.481902	0.807695	0.175894	0.431651	0.117795	0.38298	0.145847	0.114148	0.0859641	0.269456	0.289497	0.142553	0.250659	0.374502	0.386722	0.996789	0.467699
RBM46	0.879121	0.148906	0.545748	0.187782	0.0490465	0.920742	0.43689	0.102777	0.482629	0.548825	0.475046	0.33234	0.369012	0.256502	0.165419	0.448245	0.940842	0.476946	0.157871	0.223448	0.667643	0.548723	1	0.364584	0.839366	0.121048	0.412416	0.430801	0.709287	1	0.518366	0.164914	0.28735	0.762973	0.342701	0.842306	0.138993	0.47212	0.340931	0.174354	0.135751	0.296977	0.317563	0.176701	0.271874	0.468494	0.462735	0.798885	0.522366
FSTL5	0.534425	0.146244	0.358792	0.126164	0.07161	0.946678	0.920551	0.490394	0.272011	0.386346	0.893845	0.310252	0.0830117	0.525193	0.0461507	0.133528	0.894782	0.495934	0.3115	0.0755668	0.473308	0.164244	1	0.643208	0.661156	0.643883	0.396546	0.481741	0.582211	1	0.190391	0.428657	0.246384	0.865611	0.176759	0.469608	0.0655611	0.471346	0.178319	0.277125	0.0855092	0.137326	0.143832	0.110412	0.115918	0.271549	0.515603	0.63543	0.259752
45352	0.970048	0.100449	0.564098	0.198637	0.15302	0.607118	0.34364	0.943833	0.561939	0.712363	0.599003	0.58777	0.246456	0.333227	0.0641516	0.647871	0.997851	0.73333	0.748762	0.225917	0.885607	0.473136	1	0.652495	0.425607	0.662085	0.530515	0.585294	0.582386	1	0.538026	0.153665	0.392824	0.606308	0.298049	0.751337	0.108375	0.491931	0.355925	0.206298	0.0631905	0.222001	0.222322	0.22856	0.184573	0.503734	0.497962	0.875501	0.38571
TENM3	0.342874	0.0457058	0.383074	0.0760815	0.188631	0.524248	0.362984	0.234565	0.921685	0.114903	0.911424	0.243866	0.138477	0.328002	0.0972785	0.0860591	0.843973	0.694846	0.624164	0.271592	0.388414	0.0603419	1	0.438999	0.0548614	0.734353	0.639131	0.923684	0.83595	1	0.123092	0.179873	0.449828	0.686783	0.0984924	0.504649	0.0102457	0.436829	0.0569179	0.194254	0.000732237	0.00751443	0.0122965	0.286077	0.00842514	0.0910525	0.704227	0.858709	0.0150869
DCTD	0.342874	0.0457058	0.383074	0.0760815	0.188631	0.524248	0.362984	0.234565	0.921685	0.114903	0.911424	0.243866	0.138477	0.328002	0.0972785	0.0860591	0.843973	0.694846	0.624164	0.271592	0.388414	0.0603419	1	0.438999	0.0548614	0.734353	0.639131	0.923684	0.83595	1	0.123092	0.179873	0.449828	0.686783	0.0984924	0.504649	0.0102457	0.436829	0.0569179	0.194254	0.000732237	0.00751443	0.0122965	0.286077	0.00842514	0.0910525	0.704227	0.858709	0.0150869
WWC2	0.342874	0.0457058	0.383074	0.0760815	0.188631	0.524248	0.362984	0.234565	0.921685	0.114903	0.911424	0.243866	0.138477	0.328002	0.0972785	0.0860591	0.843973	0.694846	0.624164	0.271592	0.388414	0.0603419	1	0.438999	0.0548614	0.734353	0.639131	0.923684	0.83595	1	0.123092	0.179873	0.449828	0.686783	0.0984924	0.504649	0.0102457	0.436829	0.0569179	0.194254	0.000732237	0.00751443	0.0122965	0.286077	0.00842514	0.0910525	0.704227	0.858709	0.0150869
CLDN22	0.342874	0.0457058	0.383074	0.0760815	0.188631	0.524248	0.362984	0.234565	0.921685	0.114903	0.911424	0.243866	0.138477	0.328002	0.0972785	0.0860591	0.843973	0.694846	0.624164	0.271592	0.388414	0.0603419	1	0.438999	0.0548614	0.734353	0.639131	0.923684	0.83595	1	0.123092	0.179873	0.449828	0.686783	0.0984924	0.504649	0.0102457	0.436829	0.0569179	0.194254	0.000732237	0.00751443	0.0122965	0.286077	0.00842514	0.0910525	0.704227	0.858709	0.0150869
CLDN24	0.342874	0.0457058	0.383074	0.0760815	0.188631	0.524248	0.362984	0.234565	0.921685	0.114903	0.911424	0.243866	0.138477	0.328002	0.0972785	0.0860591	0.843973	0.694846	0.624164	0.271592	0.388414	0.0603419	1	0.438999	0.0548614	0.734353	0.639131	0.923684	0.83595	1	0.123092	0.179873	0.449828	0.686783	0.0984924	0.504649	0.0102457	0.436829	0.0569179	0.194254	0.000732237	0.00751443	0.0122965	0.286077	0.00842514	0.0910525	0.704227	0.858709	0.0150869
CDKN2AIP	0.342874	0.0457058	0.383074	0.0760815	0.188631	0.524248	0.362984	0.234565	0.921685	0.114903	0.911424	0.243866	0.138477	0.328002	0.0972785	0.0860591	0.843973	0.694846	0.624164	0.271592	0.388414	0.0603419	1	0.438999	0.0548614	0.734353	0.639131	0.923684	0.83595	1	0.123092	0.179873	0.449828	0.686783	0.0984924	0.504649	0.0102457	0.436829	0.0569179	0.194254	0.000732237	0.00751443	0.0122965	0.286077	0.00842514	0.0910525	0.704227	0.858709	0.0150869
ING2	0.342874	0.0457058	0.383074	0.0760815	0.188631	0.524248	0.362984	0.234565	0.921685	0.114903	0.911424	0.243866	0.138477	0.328002	0.0972785	0.0860591	0.843973	0.694846	0.624164	0.271592	0.388414	0.0603419	1	0.438999	0.0548614	0.734353	0.639131	0.923684	0.83595	1	0.123092	0.179873	0.449828	0.686783	0.0984924	0.504649	0.0102457	0.436829	0.0569179	0.194254	0.000732237	0.00751443	0.0122965	0.286077	0.00842514	0.0910525	0.704227	0.858709	0.0150869
RWDD4	0.342874	0.0457058	0.383074	0.0760815	0.188631	0.524248	0.362984	0.234565	0.921685	0.114903	0.911424	0.243866	0.138477	0.328002	0.0972785	0.0860591	0.843973	0.694846	0.624164	0.271592	0.388414	0.0603419	1	0.438999	0.0548614	0.734353	0.639131	0.923684	0.83595	1	0.123092	0.179873	0.449828	0.686783	0.0984924	0.504649	0.0102457	0.436829	0.0569179	0.194254	0.000732237	0.00751443	0.0122965	0.286077	0.00842514	0.0910525	0.704227	0.858709	0.0150869
TRAPPC11	0.342874	0.0457058	0.383074	0.0760815	0.188631	0.524248	0.362984	0.234565	0.921685	0.114903	0.911424	0.243866	0.138477	0.328002	0.0972785	0.0860591	0.843973	0.694846	0.624164	0.271592	0.388414	0.0603419	1	0.438999	0.0548614	0.734353	0.639131	0.923684	0.83595	1	0.123092	0.179873	0.449828	0.686783	0.0984924	0.504649	0.0102457	0.436829	0.0569179	0.194254	0.000732237	0.00751443	0.0122965	0.286077	0.00842514	0.0910525	0.704227	0.858709	0.0150869
STOX2	0.342874	0.0457058	0.383074	0.0760815	0.188631	0.524248	0.362984	0.234565	0.921685	0.114903	0.911424	0.243866	0.138477	0.328002	0.0972785	0.0860591	0.843973	0.694846	0.624164	0.271592	0.388414	0.0603419	1	0.438999	0.0548614	0.734353	0.639131	0.923684	0.83595	1	0.123092	0.179873	0.449828	0.686783	0.0984924	0.504649	0.0102457	0.436829	0.0569179	0.194254	0.000732237	0.00751443	0.0122965	0.286077	0.00842514	0.0910525	0.704227	0.858709	0.0150869
ENPP6	0.342874	0.0457058	0.383074	0.0760815	0.188631	0.524248	0.362984	0.234565	0.921685	0.114903	0.911424	0.243866	0.138477	0.328002	0.0972785	0.0860591	0.843973	0.694846	0.624164	0.271592	0.388414	0.0603419	1	0.438999	0.0548614	0.734353	0.639131	0.923684	0.83595	1	0.123092	0.179873	0.449828	0.686783	0.0984924	0.504649	0.0102457	0.436829	0.0569179	0.194254	0.000732237	0.00751443	0.0122965	0.286077	0.00842514	0.0910525	0.704227	0.858709	0.0150869
IRF2	0.928975	0.171545	0.878503	0.40842	0.297333	0.857422	0.481939	0.324742	0.918425	0.608001	0.47912	0.760324	0.0577114	0.688724	0.0169643	0.176059	0.677776	0.791264	0.875208	0.0960234	0.92588	0.210533	1	0.922034	0.149445	0.869421	0.608863	0.950368	0.548696	1	0.277239	0.365626	0.179502	0.958188	0.283656	0.439414	0.0188027	0.594439	0.125712	0.475151	0.00524768	0.0401285	0.0506046	0.288632	0.0403042	0.400921	0.792972	0.697152	0.300904
HCN1	0.206955	0.633372	0.757987	0.78554	0.633163	0.96382	0.613372	0.0315281	0.17343	0.367617	0.393135	0.579424	0.743392	0.580408	0.29911	0.516087	0.147824	0.605516	0.0462927	0.85013	0.268772	0.527629	1	0.689791	0.526397	0.555039	0.664836	0.673958	0.585532	1	0.685435	0.724891	0.86988	0.279693	0.789438	0.193701	0.759459	0.46516	0.99998	0.793678	0.81462	0.727067	0.800321	0.403898	0.466502	0.546883	0.807941	0.0183022	0.876734
EMB	0.327829	0.899516	0.905978	0.887905	0.0854184	0.755809	0.885491	0.0428081	0.122257	0.446197	0.653389	0.710936	0.968065	0.519045	0.580944	0.638427	0.354815	0.850072	0.000903212	0.897362	0.397659	0.69987	1	0.691748	0.317467	0.634511	0.627661	0.484186	0.764572	1	0.909508	0.77386	0.605851	0.197554	0.961092	0.151667	0.307425	0.494625	0.901956	0.695534	0.825938	0.338838	0.347592	0.239856	0.122189	0.721725	0.660512	0.033941	0.692658
PARP8	0.265402	0.681439	0.704537	0.777568	0.061014	0.733941	0.966613	0.0326816	0.0690661	0.324015	0.532752	0.583434	0.964024	0.622892	0.585978	0.675567	0.278034	0.767624	0.000735631	0.870251	0.327343	0.650874	1	0.847069	0.335441	0.679024	0.611031	0.43207	0.804875	1	0.876837	0.751417	0.619658	0.177198	0.889886	0.167549	0.258373	0.455518	0.938823	0.792452	0.861529	0.282077	0.286602	0.17202	0.0840341	0.64471	0.607378	0.0361759	0.558103
PDE4D	0.251679	0.499682	0.282716	0.295689	0.0802099	0.212376	0.457729	0.510044	0.120653	0.351096	0.345185	0.280693	0.478415	0.781847	0.650652	0.335815	0.328553	0.265311	0.0451655	0.55855	0.248042	0.306823	1	0.455392	0.478786	0.314338	0.219051	0.161299	0.398251	1	0.365221	0.304862	0.375399	0.295704	0.336957	0.0898334	0.235793	0.219956	0.408555	0.434336	0.722592	0.262483	0.214585	0.194433	0.157354	0.314312	0.211322	0.0423666	0.506214
KHDRBS2	0.642529	0.67305	0.605563	0.558766	0.98936	0.0890597	0.0462305	0.616054	0.597892	0.966748	0.877683	0.431241	0.024226	0.218756	0.0352069	0.705774	0.200189	0.131446	0.386527	0.0586945	0.545347	0.629524	1	0.690528	0.0912123	0.173122	0.147469	0.130525	0.24944	1	0.484441	0.0059969	0.0560589	0.3021	0.304161	0.434596	0.26185	0.200985	0.37112	0.0352856	0.00377891	0.151467	0.178318	0.858436	0.156471	0.353295	0.141466	0.141236	0.0768518
FKBP1C	0.597726	0.937614	0.747207	0.717391	0.819103	0.282091	0.123035	0.772513	0.890902	0.989141	0.812114	0.707945	0.265109	0.764576	0.288992	0.684773	0.475876	0.270773	0.580018	0.353888	0.659262	0.587482	1	0.914512	0.140253	0.708313	0.303832	0.457766	0.75846	1	0.511894	0.0321625	0.308443	0.852116	0.328876	0.44245	0.358018	0.319057	0.304565	0.200266	0.167157	0.193488	0.257574	0.794166	0.226417	0.335212	0.402464	0.187606	0.0607851
LGSN	0.758184	0.871064	0.877775	0.932688	0.704442	0.239474	0.0783908	0.719336	0.946175	0.758529	0.51656	0.880714	0.149444	0.735131	0.165975	0.813441	0.51106	0.332644	0.680106	0.232932	0.817977	0.749549	1	0.697736	0.118108	0.704084	0.256732	0.36536	0.639248	1	0.663954	0.0197859	0.19714	0.664348	0.455818	0.450828	0.236711	0.243516	0.428675	0.169609	0.0845138	0.116673	0.157669	0.652065	0.139509	0.458054	0.303849	0.174015	0.0473967
PTP4A1	0.758184	0.871064	0.877775	0.932688	0.704442	0.239474	0.0783908	0.719336	0.946175	0.758529	0.51656	0.880714	0.149444	0.735131	0.165975	0.813441	0.51106	0.332644	0.680106	0.232932	0.817977	0.749549	1	0.697736	0.118108	0.704084	0.256732	0.36536	0.639248	1	0.663954	0.0197859	0.19714	0.664348	0.455818	0.450828	0.236711	0.243516	0.428675	0.169609	0.0845138	0.116673	0.157669	0.652065	0.139509	0.458054	0.303849	0.174015	0.0473967
PHF3	0.758184	0.871064	0.877775	0.932688	0.704442	0.239474	0.0783908	0.719336	0.946175	0.758529	0.51656	0.880714	0.149444	0.735131	0.165975	0.813441	0.51106	0.332644	0.680106	0.232932	0.817977	0.749549	1	0.697736	0.118108	0.704084	0.256732	0.36536	0.639248	1	0.663954	0.0197859	0.19714	0.664348	0.455818	0.450828	0.236711	0.243516	0.428675	0.169609	0.0845138	0.116673	0.157669	0.652065	0.139509	0.458054	0.303849	0.174015	0.0473967
EYS	0.827616	0.683099	0.758426	0.654378	0.643346	0.170199	0.0689386	0.557448	0.61228	0.36602	0.489558	0.748886	0.102529	0.983637	0.0510206	0.757431	0.874895	0.828075	0.966137	0.170359	0.737533	0.784562	1	0.73898	0.553675	0.37586	0.241696	0.240867	0.626626	1	0.837105	0.29918	0.163076	0.803384	0.865026	0.883628	0.326453	0.237281	0.867158	0.78627	0.472547	0.173661	0.273063	0.876666	0.117053	0.988493	0.244035	0.566132	0.158598
BAI3	0.364802	0.73257	0.596724	0.529052	0.323906	0.167012	0.152038	0.194167	0.38557	0.455593	0.395545	0.309309	0.282577	0.64215	0.147876	0.462581	0.457003	0.244409	0.176955	0.241212	0.339755	0.553344	1	0.411354	0.121858	0.035815	0.399602	0.387149	0.0944479	1	0.522263	0.313763	0.169229	0.733108	0.583353	0.485837	0.286182	0.480011	0.624891	0.383034	0.184162	0.154436	0.241249	0.823993	0.128175	0.385151	0.511532	0.518954	0.113716
LMBRD1	0.709285	0.622949	0.555121	0.735183	0.577235	0.32532	0.385518	0.383366	0.604736	0.832763	0.618439	0.572339	0.376523	0.542172	0.22411	0.663376	0.779995	0.431208	0.359222	0.360551	0.660586	0.807037	1	0.666862	0.0732535	0.128155	0.616318	0.52371	0.310154	1	0.746885	0.228368	0.260936	0.76739	0.714726	0.863034	0.217244	0.817645	0.744831	0.41003	0.20587	0.0703473	0.103407	0.827245	0.0955896	0.656299	0.779253	0.7455	0.105715
COL19A1	0.802834	0.404101	0.624309	0.720599	0.247348	0.224568	0.254702	0.442296	0.482298	0.859493	0.737818	0.654576	0.428374	0.524543	0.252213	0.730732	0.973921	0.543079	0.0851372	0.421264	0.757523	0.854102	1	0.63642	0.16071	0.0456072	0.452094	0.367012	0.356753	1	0.831797	0.276104	0.284125	0.830633	0.765478	0.806345	0.371031	0.646267	0.798897	0.422462	0.40447	0.142964	0.211883	0.87006	0.181768	0.725777	0.592351	0.835417	0.222079
COL9A1	0.717168	0.527365	0.631117	0.747003	0.162888	0.149551	0.219692	0.375423	0.421775	0.734169	0.618218	0.624628	0.314256	0.559204	0.158005	0.550842	0.833372	0.549096	0.0183366	0.283649	0.690966	0.807737	1	0.660884	0.17464	0.0264156	0.335699	0.303465	0.198472	1	0.788016	0.344464	0.183445	0.650721	0.761854	0.592433	0.51682	0.516267	0.785583	0.463079	0.461542	0.229083	0.310994	0.669257	0.278167	0.743823	0.519732	0.64974	0.258649
FAM135A	0.717168	0.527365	0.631117	0.747003	0.162888	0.149551	0.219692	0.375423	0.421775	0.734169	0.618218	0.624628	0.314256	0.559204	0.158005	0.550842	0.833372	0.549096	0.0183366	0.283649	0.690966	0.807737	1	0.660884	0.17464	0.0264156	0.335699	0.303465	0.198472	1	0.788016	0.344464	0.183445	0.650721	0.761854	0.592433	0.51682	0.516267	0.785583	0.463079	0.461542	0.229083	0.310994	0.669257	0.278167	0.743823	0.519732	0.64974	0.258649
C6orf57	0.717168	0.527365	0.631117	0.747003	0.162888	0.149551	0.219692	0.375423	0.421775	0.734169	0.618218	0.624628	0.314256	0.559204	0.158005	0.550842	0.833372	0.549096	0.0183366	0.283649	0.690966	0.807737	1	0.660884	0.17464	0.0264156	0.335699	0.303465	0.198472	1	0.788016	0.344464	0.183445	0.650721	0.761854	0.592433	0.51682	0.516267	0.785583	0.463079	0.461542	0.229083	0.310994	0.669257	0.278167	0.743823	0.519732	0.64974	0.258649
SMAP1	0.717168	0.527365	0.631117	0.747003	0.162888	0.149551	0.219692	0.375423	0.421775	0.734169	0.618218	0.624628	0.314256	0.559204	0.158005	0.550842	0.833372	0.549096	0.0183366	0.283649	0.690966	0.807737	1	0.660884	0.17464	0.0264156	0.335699	0.303465	0.198472	1	0.788016	0.344464	0.183445	0.650721	0.761854	0.592433	0.51682	0.516267	0.785583	0.463079	0.461542	0.229083	0.310994	0.669257	0.278167	0.743823	0.519732	0.64974	0.258649
B3GAT2	0.717168	0.527365	0.631117	0.747003	0.162888	0.149551	0.219692	0.375423	0.421775	0.734169	0.618218	0.624628	0.314256	0.559204	0.158005	0.550842	0.833372	0.549096	0.0183366	0.283649	0.690966	0.807737	1	0.660884	0.17464	0.0264156	0.335699	0.303465	0.198472	1	0.788016	0.344464	0.183445	0.650721	0.761854	0.592433	0.51682	0.516267	0.785583	0.463079	0.461542	0.229083	0.310994	0.669257	0.278167	0.743823	0.519732	0.64974	0.258649
OGFRL1	0.717168	0.527365	0.631117	0.747003	0.162888	0.149551	0.219692	0.375423	0.421775	0.734169	0.618218	0.624628	0.314256	0.559204	0.158005	0.550842	0.833372	0.549096	0.0183366	0.283649	0.690966	0.807737	1	0.660884	0.17464	0.0264156	0.335699	0.303465	0.198472	1	0.788016	0.344464	0.183445	0.650721	0.761854	0.592433	0.51682	0.516267	0.785583	0.463079	0.461542	0.229083	0.310994	0.669257	0.278167	0.743823	0.519732	0.64974	0.258649
RIMS1	0.906058	0.67509	0.753714	0.962253	0.261736	0.0935854	0.122452	0.315228	0.446956	0.967684	0.939325	0.809315	0.152459	0.563191	0.0699934	0.714186	0.875702	0.668493	0.0642398	0.13995	0.880352	0.992804	1	0.920596	0.162656	0.0263007	0.238487	0.197663	0.107839	1	0.985977	0.274529	0.0837563	0.458892	0.951764	0.537461	0.293964	0.340494	0.984531	0.457205	0.309392	0.112858	0.15519	0.846575	0.139764	0.949781	0.344202	0.554197	0.177894
KCNQ5	0.803333	0.860984	0.688845	0.967541	0.49556	0.147869	0.204272	0.282599	0.548617	0.981377	0.804177	0.72459	0.12539	0.59291	0.0592334	0.626769	0.683547	0.560431	0.206189	0.10527	0.777291	0.951642	1	0.943853	0.0865695	0.0665532	0.348948	0.304416	0.0868907	1	0.896522	0.252657	0.0731376	0.409284	0.896778	0.565444	0.190014	0.463334	0.923937	0.461725	0.168109	0.0632084	0.082372	0.917102	0.0835027	0.880848	0.484032	0.470141	0.0897582
SIM1	0.912013	0.448549	0.920473	0.502734	0.461426	0.850735	0.971988	0.807592	0.738305	0.354625	0.477531	0.625818	0.956413	0.177565	0.880114	0.928615	0.417504	0.735511	0.4775	0.957893	0.938025	0.986823	1	0.26152	0.816609	0.38282	0.865065	0.989736	0.738749	1	0.928908	0.496486	0.950866	0.839058	0.999755	0.766084	0.34548	0.751983	0.977421	0.633148	0.93011	0.460829	0.488959	0.694749	0.391596	0.982917	0.858513	0.56102	0.444796
ASCC3	0.618088	0.36347	0.598678	0.326713	0.380186	0.731448	0.866044	0.824754	0.633516	0.273977	0.245862	0.411883	0.675295	0.0938538	0.736652	0.868089	0.245278	0.455635	0.537236	0.737576	0.654798	0.764199	1	0.150389	0.730622	0.384798	0.916516	0.86743	0.649664	1	0.673846	0.2727	0.809765	0.613337	0.691126	0.796891	0.223678	0.827678	0.741709	0.367498	0.884672	0.302686	0.309827	0.647792	0.238018	0.737253	0.971448	0.858605	0.321271
GRIK2	0.174498	0.0387489	0.153534	0.0361922	0.101816	0.134674	0.228157	0.0771596	0.334441	0.0186471	0.0330838	0.07188	0.397875	0.0277844	0.355669	0.0816303	0.29122	0.128149	0.124231	0.336613	0.16081	0.0737169	1	0.00753371	0.691135	0.066373	0.600654	0.543419	0.0938725	1	0.0590107	0.0926647	0.351337	0.438182	0.0938835	0.466828	0.0647357	0.559666	0.0719505	0.078569	0.554481	0.0777433	0.105837	0.290993	0.0754717	0.0881733	0.646982	0.89108	0.118736
PRDM1	0.676148	0.95634	0.728819	0.428592	0.204779	0.261792	0.744523	0.456938	0.214726	0.516701	0.400579	0.664754	0.733607	0.852398	0.681896	0.50143	0.753072	0.554244	0.69751	0.615614	0.660034	0.319283	0.537243	0.697353	0.585089	0.663967	0.474737	0.258525	0.94498	1	0.463486	0.722115	0.412089	0.384646	0.906066	0.678209	0.138433	0.673747	0.810172	0.900513	0.219876	0.0925533	0.0982382	0.213431	0.0984888	0.583026	0.343529	0.533555	0.241337
ATG5	0.613819	0.892955	0.787042	0.421015	0.16014	0.373196	0.879888	0.269712	0.138283	0.427635	0.312765	0.607247	0.699878	0.894091	0.739106	0.737571	0.630493	0.599207	0.615029	0.645975	0.584322	0.377255	0.461876	0.648493	0.31882	0.71743	0.441273	0.196285	0.883941	1	0.571984	0.882157	0.425764	0.381762	0.979515	0.823341	0.0616266	0.687079	0.603501	0.844208	0.128106	0.0382136	0.0423714	0.143541	0.041084	0.637814	0.294196	0.346221	0.134657
ARMC2	0.421413	0.991004	0.949288	0.474265	0.649759	0.337957	0.918412	0.958608	0.756467	0.373739	0.510256	0.621974	0.463839	0.173852	0.561858	0.192907	0.973295	0.699797	0.33085	0.92754	0.281142	0.190283	1	0.703503	0.577575	0.802045	0.792901	0.745372	0.652794	1	0.251277	0.871394	0.586971	0.884567	0.538808	0.213099	0.318373	0.938034	0.514466	0.491534	0.57885	0.306481	0.28631	0.715076	0.283601	0.395544	0.834184	0.651556	0.722415
SESN1	0.791643	0.579762	0.410757	0.776271	0.287389	0.865311	0.31562	0.362763	0.370824	0.958197	0.949202	0.591268	0.105906	0.0839864	0.136303	0.826993	0.398443	0.566827	0.946544	0.37371	0.962194	0.779046	0.410975	0.220202	0.785045	0.547667	0.308082	0.399067	0.657648	1	0.925203	0.473696	0.716229	0.404868	0.648322	0.860745	0.856463	0.191216	0.678304	0.170943	0.636364	0.949326	0.955218	0.324756	0.941869	0.787943	0.343154	0.696073	0.587376
CEP57L1	0.791643	0.579762	0.410757	0.776271	0.287389	0.865311	0.31562	0.362763	0.370824	0.958197	0.949202	0.591268	0.105906	0.0839864	0.136303	0.826993	0.398443	0.566827	0.946544	0.37371	0.962194	0.779046	0.410975	0.220202	0.785045	0.547667	0.308082	0.399067	0.657648	1	0.925203	0.473696	0.716229	0.404868	0.648322	0.860745	0.856463	0.191216	0.678304	0.170943	0.636364	0.949326	0.955218	0.324756	0.941869	0.787943	0.343154	0.696073	0.587376
CD164	0.791643	0.579762	0.410757	0.776271	0.287389	0.865311	0.31562	0.362763	0.370824	0.958197	0.949202	0.591268	0.105906	0.0839864	0.136303	0.826993	0.398443	0.566827	0.946544	0.37371	0.962194	0.779046	0.410975	0.220202	0.785045	0.547667	0.308082	0.399067	0.657648	1	0.925203	0.473696	0.716229	0.404868	0.648322	0.860745	0.856463	0.191216	0.678304	0.170943	0.636364	0.949326	0.955218	0.324756	0.941869	0.787943	0.343154	0.696073	0.587376
PPIL6	0.791643	0.579762	0.410757	0.776271	0.287389	0.865311	0.31562	0.362763	0.370824	0.958197	0.949202	0.591268	0.105906	0.0839864	0.136303	0.826993	0.398443	0.566827	0.946544	0.37371	0.962194	0.779046	0.410975	0.220202	0.785045	0.547667	0.308082	0.399067	0.657648	1	0.925203	0.473696	0.716229	0.404868	0.648322	0.860745	0.856463	0.191216	0.678304	0.170943	0.636364	0.949326	0.955218	0.324756	0.941869	0.787943	0.343154	0.696073	0.587376
SMPD2	0.791643	0.579762	0.410757	0.776271	0.287389	0.865311	0.31562	0.362763	0.370824	0.958197	0.949202	0.591268	0.105906	0.0839864	0.136303	0.826993	0.398443	0.566827	0.946544	0.37371	0.962194	0.779046	0.410975	0.220202	0.785045	0.547667	0.308082	0.399067	0.657648	1	0.925203	0.473696	0.716229	0.404868	0.648322	0.860745	0.856463	0.191216	0.678304	0.170943	0.636364	0.949326	0.955218	0.324756	0.941869	0.787943	0.343154	0.696073	0.587376
MICAL1	0.791643	0.579762	0.410757	0.776271	0.287389	0.865311	0.31562	0.362763	0.370824	0.958197	0.949202	0.591268	0.105906	0.0839864	0.136303	0.826993	0.398443	0.566827	0.946544	0.37371	0.962194	0.779046	0.410975	0.220202	0.785045	0.547667	0.308082	0.399067	0.657648	1	0.925203	0.473696	0.716229	0.404868	0.648322	0.860745	0.856463	0.191216	0.678304	0.170943	0.636364	0.949326	0.955218	0.324756	0.941869	0.787943	0.343154	0.696073	0.587376
ZBTB24	0.791643	0.579762	0.410757	0.776271	0.287389	0.865311	0.31562	0.362763	0.370824	0.958197	0.949202	0.591268	0.105906	0.0839864	0.136303	0.826993	0.398443	0.566827	0.946544	0.37371	0.962194	0.779046	0.410975	0.220202	0.785045	0.547667	0.308082	0.399067	0.657648	1	0.925203	0.473696	0.716229	0.404868	0.648322	0.860745	0.856463	0.191216	0.678304	0.170943	0.636364	0.949326	0.955218	0.324756	0.941869	0.787943	0.343154	0.696073	0.587376
AK9	0.922486	0.837414	0.778138	0.805584	0.85529	0.520757	0.744342	0.830869	0.872277	0.650183	0.564259	0.7381	0.635654	0.337242	0.85714	0.524636	0.40627	0.880729	0.769934	0.883932	0.912509	0.47902	0.352139	0.618833	0.877868	0.901817	0.645806	0.875074	0.722502	1	0.593767	0.937111	0.581179	0.684096	0.985114	0.630444	0.770151	0.475386	0.992037	0.413809	0.852629	0.683262	0.66015	0.626807	0.599723	0.838433	0.796799	0.79239	0.949333
FIG4	0.922486	0.837414	0.778138	0.805584	0.85529	0.520757	0.744342	0.830869	0.872277	0.650183	0.564259	0.7381	0.635654	0.337242	0.85714	0.524636	0.40627	0.880729	0.769934	0.883932	0.912509	0.47902	0.352139	0.618833	0.877868	0.901817	0.645806	0.875074	0.722502	1	0.593767	0.937111	0.581179	0.684096	0.985114	0.630444	0.770151	0.475386	0.992037	0.413809	0.852629	0.683262	0.66015	0.626807	0.599723	0.838433	0.796799	0.79239	0.949333
GPR6	0.41893	0.910942	0.453618	0.6617	0.828186	0.481487	0.990503	0.914022	0.741948	0.780719	0.488318	0.271322	0.797277	0.26541	0.584488	0.705426	0.173991	0.456728	0.817936	0.493041	0.47287	0.884211	0.0956113	0.269896	0.692829	0.892085	0.769612	0.921649	0.498292	1	0.991554	0.826497	0.265265	0.717629	0.574089	0.527368	0.942475	0.668394	0.712591	0.332095	0.815787	0.992961	0.977027	0.51715	0.958168	0.663161	0.954766	0.819079	0.883462
WASF1	0.41893	0.910942	0.453618	0.6617	0.828186	0.481487	0.990503	0.914022	0.741948	0.780719	0.488318	0.271322	0.797277	0.26541	0.584488	0.705426	0.173991	0.456728	0.817936	0.493041	0.47287	0.884211	0.0956113	0.269896	0.692829	0.892085	0.769612	0.921649	0.498292	1	0.991554	0.826497	0.265265	0.717629	0.574089	0.527368	0.942475	0.668394	0.712591	0.332095	0.815787	0.992961	0.977027	0.51715	0.958168	0.663161	0.954766	0.819079	0.883462
CDC40	0.297132	0.851721	0.249105	0.499408	0.994711	0.578505	0.974593	0.766326	0.886296	0.59854	0.287713	0.166162	0.854811	0.237354	0.695701	0.819881	0.252344	0.382862	0.825463	0.616588	0.333044	0.994208	0.0955371	0.181916	0.756331	0.923385	0.89262	0.793883	0.6765	1	0.911463	0.788044	0.357942	0.903041	0.461333	0.473501	0.856974	0.672098	0.60556	0.281941	0.85412	0.883439	0.824206	0.705101	0.831922	0.537736	0.88496	0.921779	0.942456
METTL24	0.297132	0.851721	0.249105	0.499408	0.994711	0.578505	0.974593	0.766326	0.886296	0.59854	0.287713	0.166162	0.854811	0.237354	0.695701	0.819881	0.252344	0.382862	0.825463	0.616588	0.333044	0.994208	0.0955371	0.181916	0.756331	0.923385	0.89262	0.793883	0.6765	1	0.911463	0.788044	0.357942	0.903041	0.461333	0.473501	0.856974	0.672098	0.60556	0.281941	0.85412	0.883439	0.824206	0.705101	0.831922	0.537736	0.88496	0.921779	0.942456
DDO	0.309657	0.38207	0.128497	0.26987	0.239338	0.830377	0.468117	0.450414	0.241326	0.425486	0.133029	0.180232	0.433979	0.023765	0.568591	0.808783	0.165666	0.209883	0.787982	0.738536	0.418174	0.637849	0.0954716	0.0298557	0.929853	0.433441	0.396134	0.572728	0.805843	1	0.523971	0.620898	0.764616	0.925435	0.242996	0.799304	0.50736	0.304663	0.325528	0.0868523	0.585936	0.575306	0.666145	0.233227	0.622971	0.284352	0.5358	0.717702	0.622715
SLC22A16	0.174922	0.199962	0.0680598	0.136502	0.139409	0.909239	0.429635	0.389212	0.150466	0.241442	0.0862929	0.0882935	0.703574	0.0127372	0.829206	0.5016	0.0900116	0.105497	0.620316	0.855226	0.222739	0.354561	1	0.0146645	0.895036	0.415137	0.321225	0.50404	0.639039	1	0.296411	0.339999	0.745906	0.462982	0.125977	0.785959	0.342766	0.24937	0.175136	0.0438305	0.495554	0.427341	0.525235	0.139299	0.476126	0.147154	0.456392	0.519191	0.539444
CDK19	0.309657	0.38207	0.128497	0.26987	0.239338	0.830377	0.468117	0.450414	0.241326	0.425486	0.133029	0.180232	0.433979	0.023765	0.568591	0.808783	0.165666	0.209883	0.787982	0.738536	0.418174	0.637849	0.0954716	0.0298557	0.929853	0.433441	0.396134	0.572728	0.805843	1	0.523971	0.620898	0.764616	0.925435	0.242996	0.799304	0.50736	0.304663	0.325528	0.0868523	0.585936	0.575306	0.666145	0.233227	0.622971	0.284352	0.5358	0.717702	0.622715
AMD1	0.309657	0.38207	0.128497	0.26987	0.239338	0.830377	0.468117	0.450414	0.241326	0.425486	0.133029	0.180232	0.433979	0.023765	0.568591	0.808783	0.165666	0.209883	0.787982	0.738536	0.418174	0.637849	0.0954716	0.0298557	0.929853	0.433441	0.396134	0.572728	0.805843	1	0.523971	0.620898	0.764616	0.925435	0.242996	0.799304	0.50736	0.304663	0.325528	0.0868523	0.585936	0.575306	0.666145	0.233227	0.622971	0.284352	0.5358	0.717702	0.622715
GTF3C6	0.25827	0.563364	0.221893	0.289573	0.174039	0.841024	0.498046	0.52768	0.234689	0.406102	0.2148	0.181858	0.496692	0.0516855	0.633756	0.77037	0.129733	0.192911	0.834513	0.777142	0.378147	0.621803	0.0955476	0.0467158	0.830175	0.528924	0.461195	0.678877	0.986551	1	0.523618	0.78627	0.753887	0.868312	0.278762	0.848935	0.276559	0.346012	0.378159	0.124446	0.428283	0.332968	0.41477	0.209398	0.34738	0.274022	0.628765	0.593256	0.447851
RPF2	0.25827	0.563364	0.221893	0.289573	0.174039	0.841024	0.498046	0.52768	0.234689	0.406102	0.2148	0.181858	0.496692	0.0516855	0.633756	0.77037	0.129733	0.192911	0.834513	0.777142	0.378147	0.621803	0.0955476	0.0467158	0.830175	0.528924	0.461195	0.678877	0.986551	1	0.523618	0.78627	0.753887	0.868312	0.278762	0.848935	0.276559	0.346012	0.378159	0.124446	0.428283	0.332968	0.41477	0.209398	0.34738	0.274022	0.628765	0.593256	0.447851
SLC16A10	0.25827	0.563364	0.221893	0.289573	0.174039	0.841024	0.498046	0.52768	0.234689	0.406102	0.2148	0.181858	0.496692	0.0516855	0.633756	0.77037	0.129733	0.192911	0.834513	0.777142	0.378147	0.621803	0.0955476	0.0467158	0.830175	0.528924	0.461195	0.678877	0.986551	1	0.523618	0.78627	0.753887	0.868312	0.278762	0.848935	0.276559	0.346012	0.378159	0.124446	0.428283	0.332968	0.41477	0.209398	0.34738	0.274022	0.628765	0.593256	0.447851
KIAA1919	0.25827	0.563364	0.221893	0.289573	0.174039	0.841024	0.498046	0.52768	0.234689	0.406102	0.2148	0.181858	0.496692	0.0516855	0.633756	0.77037	0.129733	0.192911	0.834513	0.777142	0.378147	0.621803	0.0955476	0.0467158	0.830175	0.528924	0.461195	0.678877	0.986551	1	0.523618	0.78627	0.753887	0.868312	0.278762	0.848935	0.276559	0.346012	0.378159	0.124446	0.428283	0.332968	0.41477	0.209398	0.34738	0.274022	0.628765	0.593256	0.447851
REV3L	0.309657	0.38207	0.128497	0.26987	0.239338	0.830377	0.468117	0.450414	0.241326	0.425486	0.133029	0.180232	0.433979	0.023765	0.568591	0.808783	0.165666	0.209883	0.787982	0.738536	0.418174	0.637849	0.0954716	0.0298557	0.929853	0.433441	0.396134	0.572728	0.805843	1	0.523971	0.620898	0.764616	0.925435	0.242996	0.799304	0.50736	0.304663	0.325528	0.0868523	0.585936	0.575306	0.666145	0.233227	0.622971	0.284352	0.5358	0.717702	0.622715
TRAF3IP2	0.309657	0.38207	0.128497	0.26987	0.239338	0.830377	0.468117	0.450414	0.241326	0.425486	0.133029	0.180232	0.433979	0.023765	0.568591	0.808783	0.165666	0.209883	0.787982	0.738536	0.418174	0.637849	0.0954716	0.0298557	0.929853	0.433441	0.396134	0.572728	0.805843	1	0.523971	0.620898	0.764616	0.925435	0.242996	0.799304	0.50736	0.304663	0.325528	0.0868523	0.585936	0.575306	0.666145	0.233227	0.622971	0.284352	0.5358	0.717702	0.622715
FYN	0.337561	0.407713	0.178605	0.276986	0.535575	0.781098	0.321758	0.474577	0.63161	0.465854	0.16253	0.20502	0.595258	0.030555	0.729182	0.952272	0.149677	0.224199	0.746894	0.903593	0.499154	0.745603	0.0954928	0.0247059	0.776924	0.37503	0.462378	0.87551	0.743596	1	0.578481	0.542571	0.577832	0.637481	0.247602	0.742373	0.801338	0.309582	0.318337	0.0962989	0.568946	0.838722	0.894212	0.428247	0.863566	0.281793	0.703284	0.813267	0.880359
WISP3	0.403132	0.612734	0.320066	0.402888	0.275581	0.861824	0.468136	0.903872	0.308016	0.544	0.274269	0.285505	0.616373	0.0474162	0.99711	0.78498	0.0487915	0.316207	0.631027	0.850119	0.590761	0.897248	0.0954928	0.0485911	0.363416	0.436813	0.311796	0.567237	0.940311	1	0.714662	0.654291	0.404431	0.536837	0.36938	0.782279	0.24616	0.300801	0.484628	0.140791	0.229856	0.340854	0.358971	0.180643	0.361789	0.409531	0.528318	0.437001	0.594654
TUBE1	0.273979	0.292616	0.12161	0.234212	0.42116	0.935469	0.403621	0.683046	0.431837	0.338576	0.0982406	0.172541	0.476674	0.022387	0.753392	0.943025	0.0751919	0.239975	0.552616	0.881582	0.435002	0.736114	0.0953866	0.00967593	0.226963	0.350036	0.415662	0.711506	0.557518	1	0.5902	0.66348	0.577462	0.681429	0.245184	0.729576	0.406261	0.299222	0.349309	0.0899818	0.232185	0.451709	0.49608	0.30761	0.477952	0.269228	0.598304	0.520834	0.51748
FAM229B	0.273979	0.292616	0.12161	0.234212	0.42116	0.935469	0.403621	0.683046	0.431837	0.338576	0.0982406	0.172541	0.476674	0.022387	0.753392	0.943025	0.0751919	0.239975	0.552616	0.881582	0.435002	0.736114	0.0953866	0.00967593	0.226963	0.350036	0.415662	0.711506	0.557518	1	0.5902	0.66348	0.577462	0.681429	0.245184	0.729576	0.406261	0.299222	0.349309	0.0899818	0.232185	0.451709	0.49608	0.30761	0.477952	0.269228	0.598304	0.520834	0.51748
LAMA4	0.403132	0.612734	0.320066	0.402888	0.275581	0.861824	0.468136	0.903872	0.308016	0.544	0.274269	0.285505	0.616373	0.0474162	0.99711	0.78498	0.0487915	0.316207	0.631027	0.850119	0.590761	0.897248	0.0954928	0.0485911	0.363416	0.436813	0.311796	0.567237	0.940311	1	0.714662	0.654291	0.404431	0.536837	0.36938	0.782279	0.24616	0.300801	0.484628	0.140791	0.229856	0.340854	0.358971	0.180643	0.361789	0.409531	0.528318	0.437001	0.594654
RP11-506B6.7	0.403132	0.612734	0.320066	0.402888	0.275581	0.861824	0.468136	0.903872	0.308016	0.544	0.274269	0.285505	0.616373	0.0474162	0.99711	0.78498	0.0487915	0.316207	0.631027	0.850119	0.590761	0.897248	0.0954928	0.0485911	0.363416	0.436813	0.311796	0.567237	0.940311	1	0.714662	0.654291	0.404431	0.536837	0.36938	0.782279	0.24616	0.300801	0.484628	0.140791	0.229856	0.340854	0.358971	0.180643	0.361789	0.409531	0.528318	0.437001	0.594654
RFPL4B	0.246157	0.257359	0.070113	0.229299	0.133984	0.998667	0.597762	0.681171	0.0590593	0.287338	0.06549	0.149268	0.291154	0.0150958	0.57246	0.905396	0.0802205	0.232697	0.564597	0.691773	0.351768	0.614934	0.0953401	0.00918073	0.299165	0.417847	0.35431	0.394705	0.597609	1	0.534158	0.778379	0.793043	0.840984	0.247398	0.794891	0.095921	0.298768	0.369379	0.0829393	0.229478	0.161765	0.232153	0.126212	0.206167	0.278417	0.431228	0.417232	0.231327
MARCKS	0.522342	0.501141	0.245593	0.522023	0.196426	0.900586	0.326353	0.468339	0.197799	0.760403	0.837373	0.365149	0.0754408	0.0755581	0.161997	0.841253	0.228785	0.337861	0.799738	0.371767	0.687421	0.990662	0.535754	0.299557	0.310184	0.425824	0.218131	0.213868	0.513566	1	0.858061	0.334771	0.703153	0.449052	0.453214	0.931828	0.464975	0.162099	0.574431	0.091519	0.427186	0.614114	0.675147	0.220107	0.757266	0.539967	0.200044	0.252174	0.309499
HDAC2	0.522342	0.501141	0.245593	0.522023	0.196426	0.900586	0.326353	0.468339	0.197799	0.760403	0.837373	0.365149	0.0754408	0.0755581	0.161997	0.841253	0.228785	0.337861	0.799738	0.371767	0.687421	0.990662	0.535754	0.299557	0.310184	0.425824	0.218131	0.213868	0.513566	1	0.858061	0.334771	0.703153	0.449052	0.453214	0.931828	0.464975	0.162099	0.574431	0.091519	0.427186	0.614114	0.675147	0.220107	0.757266	0.539967	0.200044	0.252174	0.309499
HS3ST5	0.758312	0.895693	0.696132	0.865787	0.21942	0.8283	0.539893	0.502517	0.370612	0.820676	0.582827	0.623035	0.46564	0.375456	0.378844	0.876945	0.471331	0.688992	0.768945	0.792062	0.981393	0.722237	0.410824	0.547274	0.280257	0.556824	0.322779	0.506951	0.837915	1	0.817556	0.918474	0.981296	0.727939	0.83811	0.884272	0.411914	0.24048	0.91916	0.408089	0.267653	0.579239	0.714938	0.212575	0.688194	0.878203	0.438203	0.413207	0.291047
FRK	0.803315	0.582901	0.803743	0.603598	0.858162	0.464034	0.673379	0.702941	0.547746	0.647178	0.247027	0.753184	0.929776	0.825484	0.94205	0.372493	0.671199	0.864275	0.572965	0.618739	0.500958	0.396342	1	0.80366	0.265701	0.748526	0.45439	0.673663	0.403358	1	0.437734	0.690281	0.419478	0.410359	0.736631	0.519332	0.783516	0.371625	0.659658	0.816131	0.154778	0.755106	0.774217	0.383033	0.858588	0.721341	0.536404	0.444863	0.461694
NT5DC1	0.803315	0.582901	0.803743	0.603598	0.858162	0.464034	0.673379	0.702941	0.547746	0.647178	0.247027	0.753184	0.929776	0.825484	0.94205	0.372493	0.671199	0.864275	0.572965	0.618739	0.500958	0.396342	1	0.80366	0.265701	0.748526	0.45439	0.673663	0.403358	1	0.437734	0.690281	0.419478	0.410359	0.736631	0.519332	0.783516	0.371625	0.659658	0.816131	0.154778	0.755106	0.774217	0.383033	0.858588	0.721341	0.536404	0.444863	0.461694
COL10A1	0.803315	0.582901	0.803743	0.603598	0.858162	0.464034	0.673379	0.702941	0.547746	0.647178	0.247027	0.753184	0.929776	0.825484	0.94205	0.372493	0.671199	0.864275	0.572965	0.618739	0.500958	0.396342	1	0.80366	0.265701	0.748526	0.45439	0.673663	0.403358	1	0.437734	0.690281	0.419478	0.410359	0.736631	0.519332	0.783516	0.371625	0.659658	0.816131	0.154778	0.755106	0.774217	0.383033	0.858588	0.721341	0.536404	0.444863	0.461694
TSPYL4	0.803315	0.582901	0.803743	0.603598	0.858162	0.464034	0.673379	0.702941	0.547746	0.647178	0.247027	0.753184	0.929776	0.825484	0.94205	0.372493	0.671199	0.864275	0.572965	0.618739	0.500958	0.396342	1	0.80366	0.265701	0.748526	0.45439	0.673663	0.403358	1	0.437734	0.690281	0.419478	0.410359	0.736631	0.519332	0.783516	0.371625	0.659658	0.816131	0.154778	0.755106	0.774217	0.383033	0.858588	0.721341	0.536404	0.444863	0.461694
DSE	0.803315	0.582901	0.803743	0.603598	0.858162	0.464034	0.673379	0.702941	0.547746	0.647178	0.247027	0.753184	0.929776	0.825484	0.94205	0.372493	0.671199	0.864275	0.572965	0.618739	0.500958	0.396342	1	0.80366	0.265701	0.748526	0.45439	0.673663	0.403358	1	0.437734	0.690281	0.419478	0.410359	0.736631	0.519332	0.783516	0.371625	0.659658	0.816131	0.154778	0.755106	0.774217	0.383033	0.858588	0.721341	0.536404	0.444863	0.461694
TSPYL1	0.728785	0.342571	0.595231	0.517685	0.879484	0.490494	0.79151	0.671941	0.699665	0.48256	0.187694	0.630417	0.926696	0.966448	0.996055	0.391771	0.774034	0.844022	0.519936	0.663548	0.42481	0.374676	1	0.640755	0.228782	0.714641	0.440995	0.66764	0.435716	1	0.431791	0.764753	0.49801	0.450482	0.695526	0.571405	0.890741	0.394614	0.624517	0.890498	0.140281	0.864542	0.899229	0.456035	0.973751	0.676457	0.552474	0.334285	0.642778
FAM26F	0.728785	0.342571	0.595231	0.517685	0.879484	0.490494	0.79151	0.671941	0.699665	0.48256	0.187694	0.630417	0.926696	0.966448	0.996055	0.391771	0.774034	0.844022	0.519936	0.663548	0.42481	0.374676	1	0.640755	0.228782	0.714641	0.440995	0.66764	0.435716	1	0.431791	0.764753	0.49801	0.450482	0.695526	0.571405	0.890741	0.394614	0.624517	0.890498	0.140281	0.864542	0.899229	0.456035	0.973751	0.676457	0.552474	0.334285	0.642778
TRAPPC3L	0.728785	0.342571	0.595231	0.517685	0.879484	0.490494	0.79151	0.671941	0.699665	0.48256	0.187694	0.630417	0.926696	0.966448	0.996055	0.391771	0.774034	0.844022	0.519936	0.663548	0.42481	0.374676	1	0.640755	0.228782	0.714641	0.440995	0.66764	0.435716	1	0.431791	0.764753	0.49801	0.450482	0.695526	0.571405	0.890741	0.394614	0.624517	0.890498	0.140281	0.864542	0.899229	0.456035	0.973751	0.676457	0.552474	0.334285	0.642778
FAM26E	0.728785	0.342571	0.595231	0.517685	0.879484	0.490494	0.79151	0.671941	0.699665	0.48256	0.187694	0.630417	0.926696	0.966448	0.996055	0.391771	0.774034	0.844022	0.519936	0.663548	0.42481	0.374676	1	0.640755	0.228782	0.714641	0.440995	0.66764	0.435716	1	0.431791	0.764753	0.49801	0.450482	0.695526	0.571405	0.890741	0.394614	0.624517	0.890498	0.140281	0.864542	0.899229	0.456035	0.973751	0.676457	0.552474	0.334285	0.642778
FAM26D	0.728785	0.342571	0.595231	0.517685	0.879484	0.490494	0.79151	0.671941	0.699665	0.48256	0.187694	0.630417	0.926696	0.966448	0.996055	0.391771	0.774034	0.844022	0.519936	0.663548	0.42481	0.374676	1	0.640755	0.228782	0.714641	0.440995	0.66764	0.435716	1	0.431791	0.764753	0.49801	0.450482	0.695526	0.571405	0.890741	0.394614	0.624517	0.890498	0.140281	0.864542	0.899229	0.456035	0.973751	0.676457	0.552474	0.334285	0.642778
RWDD1	0.728785	0.342571	0.595231	0.517685	0.879484	0.490494	0.79151	0.671941	0.699665	0.48256	0.187694	0.630417	0.926696	0.966448	0.996055	0.391771	0.774034	0.844022	0.519936	0.663548	0.42481	0.374676	1	0.640755	0.228782	0.714641	0.440995	0.66764	0.435716	1	0.431791	0.764753	0.49801	0.450482	0.695526	0.571405	0.890741	0.394614	0.624517	0.890498	0.140281	0.864542	0.899229	0.456035	0.973751	0.676457	0.552474	0.334285	0.642778
RSPH4A	0.728785	0.342571	0.595231	0.517685	0.879484	0.490494	0.79151	0.671941	0.699665	0.48256	0.187694	0.630417	0.926696	0.966448	0.996055	0.391771	0.774034	0.844022	0.519936	0.663548	0.42481	0.374676	1	0.640755	0.228782	0.714641	0.440995	0.66764	0.435716	1	0.431791	0.764753	0.49801	0.450482	0.695526	0.571405	0.890741	0.394614	0.624517	0.890498	0.140281	0.864542	0.899229	0.456035	0.973751	0.676457	0.552474	0.334285	0.642778
ZUFSP	0.937034	0.659293	0.938358	0.792104	0.370053	0.6153	0.661851	0.950695	0.481551	0.718173	0.30282	0.899285	0.64025	0.588405	0.665453	0.758809	0.537745	0.856661	0.944012	0.956376	0.665322	0.649054	1	0.966056	0.305296	0.979464	0.29479	0.537366	0.673817	1	0.747142	0.884969	0.741667	0.57605	0.94751	0.905735	0.283639	0.281963	0.998994	0.559608	0.165974	0.436675	0.536909	0.220188	0.524935	0.991095	0.471533	0.226288	0.416779
KPNA5	0.937034	0.659293	0.938358	0.792104	0.370053	0.6153	0.661851	0.950695	0.481551	0.718173	0.30282	0.899285	0.64025	0.588405	0.665453	0.758809	0.537745	0.856661	0.944012	0.956376	0.665322	0.649054	1	0.966056	0.305296	0.979464	0.29479	0.537366	0.673817	1	0.747142	0.884969	0.741667	0.57605	0.94751	0.905735	0.283639	0.281963	0.998994	0.559608	0.165974	0.436675	0.536909	0.220188	0.524935	0.991095	0.471533	0.226288	0.416779
FAM162B	0.937034	0.659293	0.938358	0.792104	0.370053	0.6153	0.661851	0.950695	0.481551	0.718173	0.30282	0.899285	0.64025	0.588405	0.665453	0.758809	0.537745	0.856661	0.944012	0.956376	0.665322	0.649054	1	0.966056	0.305296	0.979464	0.29479	0.537366	0.673817	1	0.747142	0.884969	0.741667	0.57605	0.94751	0.905735	0.283639	0.281963	0.998994	0.559608	0.165974	0.436675	0.536909	0.220188	0.524935	0.991095	0.471533	0.226288	0.416779
GPRC6A	0.975966	0.754346	0.972902	0.797943	0.448988	0.590321	0.659954	0.944977	0.4775	0.668009	0.372663	0.892252	0.664	0.549318	0.684535	0.701642	0.612529	0.894577	0.963813	0.924525	0.608975	0.608968	1	0.97652	0.323774	0.976373	0.244724	0.463191	0.740329	1	0.717016	0.787067	0.715488	0.525804	0.932839	0.872679	0.514558	0.253707	0.984958	0.529346	0.218657	0.706273	0.791652	0.231746	0.853362	0.968086	0.407642	0.27049	0.584247
HSF2	0.674561	0.291329	0.545127	0.24768	0.922308	0.362651	0.719576	0.500383	0.806243	0.521663	0.21751	0.298292	0.579056	0.724887	0.457243	0.391225	0.735712	0.575455	0.913949	0.661412	0.439901	0.138574	1	0.47114	0.709484	0.455228	0.676306	0.715449	0.611367	1	0.146409	0.788774	0.791645	0.660034	0.265206	0.696771	0.510663	0.682645	0.255674	0.512014	0.698339	0.637801	0.655422	0.859416	0.621811	0.271242	0.701924	0.906576	0.56679
SERINC1	0.674561	0.291329	0.545127	0.24768	0.922308	0.362651	0.719576	0.500383	0.806243	0.521663	0.21751	0.298292	0.579056	0.724887	0.457243	0.391225	0.735712	0.575455	0.913949	0.661412	0.439901	0.138574	1	0.47114	0.709484	0.455228	0.676306	0.715449	0.611367	1	0.146409	0.788774	0.791645	0.660034	0.265206	0.696771	0.510663	0.682645	0.255674	0.512014	0.698339	0.637801	0.655422	0.859416	0.621811	0.271242	0.701924	0.906576	0.56679
PKIB	0.434616	0.187834	0.350247	0.146928	0.714115	0.41513	0.8676	0.455781	0.656688	0.335265	0.109072	0.186485	0.445845	0.57896	0.355204	0.235911	0.87111	0.374835	0.980982	0.585497	0.260801	0.0777788	1	0.356339	0.767647	0.498123	0.631379	0.713302	0.606351	1	0.0864564	0.709019	0.705259	0.613705	0.166907	0.62578	0.788366	0.682484	0.163086	0.383266	0.911129	0.890735	0.878387	0.673562	0.862578	0.15661	0.713973	0.923717	0.860214
FABP7	0.489056	0.153846	0.310485	0.150146	0.763086	0.440389	0.867853	0.44394	0.646261	0.364399	0.0765843	0.195429	0.430911	0.556522	0.347385	0.259254	0.806375	0.398329	0.976682	0.564491	0.290803	0.0887183	1	0.353377	0.731331	0.477164	0.579711	0.654901	0.553496	1	0.0983992	0.646622	0.684514	0.650853	0.171334	0.641615	0.537978	0.642912	0.169331	0.37775	0.821002	0.649388	0.655432	0.657093	0.591149	0.173956	0.664278	0.879563	0.684609
SMPDL3A	0.489056	0.153846	0.310485	0.150146	0.763086	0.440389	0.867853	0.44394	0.646261	0.364399	0.0765843	0.195429	0.430911	0.556522	0.347385	0.259254	0.806375	0.398329	0.976682	0.564491	0.290803	0.0887183	1	0.353377	0.731331	0.477164	0.579711	0.654901	0.553496	1	0.0983992	0.646622	0.684514	0.650853	0.171334	0.641615	0.537978	0.642912	0.169331	0.37775	0.821002	0.649388	0.655432	0.657093	0.591149	0.173956	0.664278	0.879563	0.684609
CLVS2	0.507879	0.106027	0.263442	0.107581	0.590085	0.361787	0.805392	0.369542	0.594649	0.338506	0.0700923	0.170283	0.468705	0.492591	0.39802	0.184038	0.696787	0.362863	0.885338	0.657625	0.278281	0.0583715	1	0.304391	0.88034	0.397514	0.608552	0.66436	0.509538	1	0.0700425	0.673388	0.796518	0.459531	0.128924	0.513664	0.8915	0.679073	0.128063	0.310345	0.922399	0.967155	0.931625	0.629381	0.921279	0.122737	0.68954	0.934861	0.810614
TRDN	0.434616	0.187834	0.350247	0.146928	0.714115	0.41513	0.8676	0.455781	0.656688	0.335265	0.109072	0.186485	0.445845	0.57896	0.355204	0.235911	0.87111	0.374835	0.980982	0.585497	0.260801	0.0777788	1	0.356339	0.767647	0.498123	0.631379	0.713302	0.606351	1	0.0864564	0.709019	0.705259	0.613705	0.166907	0.62578	0.788366	0.682484	0.163086	0.383266	0.911129	0.890735	0.878387	0.673562	0.862578	0.15661	0.713973	0.923717	0.860214
NKAIN2	0.473796	0.22927	0.511794	0.285687	0.613981	0.522947	0.96888	0.320058	0.952534	0.246134	0.20395	0.291237	0.301649	0.923125	0.270659	0.248948	0.849087	0.642725	0.572309	0.444201	0.364628	0.203223	1	0.486594	0.710201	0.405718	0.904643	0.889798	0.454564	1	0.230718	0.771275	0.52363	0.80993	0.335396	0.587601	0.868261	0.928134	0.257805	0.639625	0.979751	0.98682	0.97158	0.847292	0.981454	0.329937	0.9058	0.67794	0.796232
MAP3K5	0.38605	0.231953	0.879559	0.789137	0.694089	0.431403	0.0333623	0.542788	0.147765	0.806658	0.631414	0.537532	0.0884572	0.189587	0.178127	0.743675	0.0916655	0.292932	0.819099	0.196864	0.491463	0.963327	1	0.45104	0.528237	0.626932	0.171282	0.104354	0.340917	1	0.845371	0.476278	0.227777	0.418769	0.828864	0.910578	0.670185	0.131735	0.851885	0.3821	0.89392	0.427422	0.546641	0.252799	0.601328	0.645149	0.119532	0.0676332	0.593398
PEX7	0.38605	0.231953	0.879559	0.789137	0.694089	0.431403	0.0333623	0.542788	0.147765	0.806658	0.631414	0.537532	0.0884572	0.189587	0.178127	0.743675	0.0916655	0.292932	0.819099	0.196864	0.491463	0.963327	1	0.45104	0.528237	0.626932	0.171282	0.104354	0.340917	1	0.845371	0.476278	0.227777	0.418769	0.828864	0.910578	0.670185	0.131735	0.851885	0.3821	0.89392	0.427422	0.546641	0.252799	0.601328	0.645149	0.119532	0.0676332	0.593398
SLC35D3	0.430145	0.286668	0.844383	0.822979	0.759224	0.455579	0.0461968	0.563493	0.153482	0.862494	0.628984	0.579059	0.0801955	0.189031	0.170522	0.723341	0.09442	0.3167	0.805781	0.19316	0.535905	0.994767	1	0.471361	0.574843	0.630499	0.143166	0.0885459	0.328651	1	0.874741	0.3869	0.229919	0.458837	0.839592	0.907514	0.888102	0.114554	0.858287	0.38116	0.805248	0.636088	0.737784	0.274345	0.872248	0.684091	0.0983082	0.0693591	0.742503
IL20RA	0.430145	0.286668	0.844383	0.822979	0.759224	0.455579	0.0461968	0.563493	0.153482	0.862494	0.628984	0.579059	0.0801955	0.189031	0.170522	0.723341	0.09442	0.3167	0.805781	0.19316	0.535905	0.994767	1	0.471361	0.574843	0.630499	0.143166	0.0885459	0.328651	1	0.874741	0.3869	0.229919	0.458837	0.839592	0.907514	0.888102	0.114554	0.858287	0.38116	0.805248	0.636088	0.737784	0.274345	0.872248	0.684091	0.0983082	0.0693591	0.742503
IL22RA2	0.635807	0.428457	0.83534	0.975751	0.443882	0.769753	0.0723458	0.377048	0.426249	0.925425	0.749145	0.821488	0.0921758	0.2554	0.182943	0.248288	0.164616	0.476887	0.714187	0.19858	0.796454	0.579465	1	0.659634	0.696123	0.954878	0.390829	0.25822	0.433156	1	0.672437	0.580502	0.257147	0.455344	0.875155	0.353282	0.498475	0.157065	0.495031	0.509364	0.566604	0.813469	0.737561	0.934865	0.668332	0.97747	0.236825	0.114765	0.923566
IFNGR1	0.548642	0.332696	0.877319	0.964259	0.55828	0.700592	0.0442038	0.381414	0.381055	0.980583	0.738314	0.741896	0.100724	0.239425	0.190721	0.312629	0.142928	0.419202	0.747147	0.203514	0.705623	0.658581	1	0.613677	0.616086	0.989809	0.48691	0.292815	0.441569	1	0.755884	0.694386	0.252784	0.402738	0.914701	0.4168	0.842019	0.221089	0.520025	0.491071	0.691407	0.824412	0.960054	0.844216	0.950516	0.937823	0.287652	0.104576	0.723634
OLIG3	0.512715	0.896581	0.702319	0.765691	0.66829	0.621737	0.00846814	0.501022	0.280636	0.798256	0.531138	0.528414	0.109512	0.11252	0.213323	0.353202	0.139248	0.37202	0.865542	0.232793	0.590568	0.748981	1	0.370572	0.843561	0.60918	0.54464	0.255039	0.348249	1	0.8576	0.715504	0.279728	0.369474	0.973668	0.358214	0.952417	0.359398	0.605483	0.338451	0.647223	0.640481	0.817453	0.628844	0.766404	0.849669	0.313224	0.213646	0.610402
TNFAIP3	0.586604	0.691807	0.818215	0.852479	0.881348	0.704062	0.00779995	0.353236	0.214442	0.897303	0.608875	0.592337	0.128221	0.116743	0.275291	0.311415	0.121754	0.404241	0.879894	0.289933	0.658958	0.695942	1	0.443084	0.94064	0.60328	0.401402	0.186815	0.426568	1	0.827259	0.684509	0.357937	0.402069	0.970579	0.399636	0.825863	0.35236	0.565046	0.356613	0.643825	0.56579	0.727296	0.400188	0.709478	0.921011	0.260347	0.19535	0.708997
KIAA1244	0.586604	0.691807	0.818215	0.852479	0.881348	0.704062	0.00779995	0.353236	0.214442	0.897303	0.608875	0.592337	0.128221	0.116743	0.275291	0.311415	0.121754	0.404241	0.879894	0.289933	0.658958	0.695942	1	0.443084	0.94064	0.60328	0.401402	0.186815	0.426568	1	0.827259	0.684509	0.357937	0.402069	0.970579	0.399636	0.825863	0.35236	0.565046	0.356613	0.643825	0.56579	0.727296	0.400188	0.709478	0.921011	0.260347	0.19535	0.708997
HEBP2	0.75966	0.77387	0.88593	0.923825	0.292139	0.809515	0.0180722	0.549709	0.450421	0.967612	0.696158	0.815426	0.143736	0.196591	0.278493	0.316313	0.205106	0.573303	0.988366	0.290837	0.848346	0.617351	1	0.620481	0.999382	0.727158	0.729013	0.378386	0.382854	1	0.739119	0.92224	0.351803	0.489359	0.853859	0.341797	0.838701	0.551696	0.52853	0.498292	0.536356	0.898416	0.92194	0.989755	0.992413	0.919914	0.446985	0.286464	0.908441
NHSL1	0.512715	0.896581	0.702319	0.765691	0.66829	0.621737	0.00846814	0.501022	0.280636	0.798256	0.531138	0.528414	0.109512	0.11252	0.213323	0.353202	0.139248	0.37202	0.865542	0.232793	0.590568	0.748981	1	0.370572	0.843561	0.60918	0.54464	0.255039	0.348249	1	0.8576	0.715504	0.279728	0.369474	0.973668	0.358214	0.952417	0.359398	0.605483	0.338451	0.647223	0.640481	0.817453	0.628844	0.766404	0.849669	0.313224	0.213646	0.610402
RP3-509I19.11	0.574916	0.974469	0.656122	0.798022	0.557499	0.663931	0.0121843	0.51024	0.296698	0.855092	0.51919	0.568689	0.100963	0.107497	0.204763	0.300024	0.150396	0.405018	0.853414	0.230373	0.647925	0.687818	1	0.381686	0.937188	0.610306	0.469864	0.222348	0.330164	1	0.796548	0.62529	0.283604	0.400545	0.997244	0.309241	0.758797	0.30683	0.588015	0.333082	0.541465	0.942329	0.921519	0.68581	0.903048	0.911559	0.270942	0.251518	0.765564
CCDC28A	0.574916	0.974469	0.656122	0.798022	0.557499	0.663931	0.0121843	0.51024	0.296698	0.855092	0.51919	0.568689	0.100963	0.107497	0.204763	0.300024	0.150396	0.405018	0.853414	0.230373	0.647925	0.687818	1	0.381686	0.937188	0.610306	0.469864	0.222348	0.330164	1	0.796548	0.62529	0.283604	0.400545	0.997244	0.309241	0.758797	0.30683	0.588015	0.333082	0.541465	0.942329	0.921519	0.68581	0.903048	0.911559	0.270942	0.251518	0.765564
ECT2L	0.652331	0.79774	0.782443	0.889001	0.781897	0.751724	0.0105001	0.348115	0.219407	0.958334	0.603007	0.634802	0.121261	0.11054	0.272627	0.263849	0.127626	0.437073	0.86967	0.294402	0.718755	0.636737	1	0.457765	0.964449	0.602023	0.336805	0.158746	0.41548	1	0.769223	0.601284	0.371186	0.434436	0.944316	0.356315	0.920142	0.302467	0.545117	0.351399	0.546889	0.837854	0.962465	0.429688	0.98179	0.983972	0.222478	0.223559	0.868136
REPS1	0.379363	0.693784	0.730224	0.655225	0.65298	0.407459	0.00785504	0.611015	0.124673	0.68883	0.485072	0.408886	0.0978622	0.105624	0.197241	0.711002	0.0991615	0.279275	0.605752	0.219941	0.436781	0.940499	1	0.296631	0.70938	0.400243	0.199016	0.100752	0.287551	1	0.819381	0.522551	0.24898	0.390175	0.775552	0.748847	0.558971	0.176168	0.879056	0.288568	0.825686	0.330647	0.474363	0.200724	0.481335	0.614532	0.138588	0.132214	0.517896
ABRACL	0.31969	0.89154	0.620877	0.571857	0.785911	0.345672	0.00892273	0.821073	0.15785	0.59397	0.414445	0.353056	0.0824917	0.0998026	0.150189	0.807979	0.109483	0.249465	0.577867	0.17466	0.377732	0.866065	1	0.239398	0.614599	0.394379	0.259337	0.134229	0.227845	1	0.769639	0.533904	0.190233	0.359757	0.711657	0.736839	0.643361	0.180924	0.946263	0.268585	0.84443	0.374584	0.53208	0.303652	0.519267	0.545175	0.163106	0.13941	0.431061
HECA	0.31969	0.89154	0.620877	0.571857	0.785911	0.345672	0.00892273	0.821073	0.15785	0.59397	0.414445	0.353056	0.0824917	0.0998026	0.150189	0.807979	0.109483	0.249465	0.577867	0.17466	0.377732	0.866065	1	0.239398	0.614599	0.394379	0.259337	0.134229	0.227845	1	0.769639	0.533904	0.190233	0.359757	0.711657	0.736839	0.643361	0.180924	0.946263	0.268585	0.84443	0.374584	0.53208	0.303652	0.519267	0.545175	0.163106	0.13941	0.431061
TXLNB	0.512715	0.896581	0.702319	0.765691	0.66829	0.621737	0.00846814	0.501022	0.280636	0.798256	0.531138	0.528414	0.109512	0.11252	0.213323	0.353202	0.139248	0.37202	0.865542	0.232793	0.590568	0.748981	1	0.370572	0.843561	0.60918	0.54464	0.255039	0.348249	1	0.8576	0.715504	0.279728	0.369474	0.973668	0.358214	0.952417	0.359398	0.605483	0.338451	0.647223	0.640481	0.817453	0.628844	0.766404	0.849669	0.313224	0.213646	0.610402
CITED2	0.512715	0.896581	0.702319	0.765691	0.66829	0.621737	0.00846814	0.501022	0.280636	0.798256	0.531138	0.528414	0.109512	0.11252	0.213323	0.353202	0.139248	0.37202	0.865542	0.232793	0.590568	0.748981	1	0.370572	0.843561	0.60918	0.54464	0.255039	0.348249	1	0.8576	0.715504	0.279728	0.369474	0.973668	0.358214	0.952417	0.359398	0.605483	0.338451	0.647223	0.640481	0.817453	0.628844	0.766404	0.849669	0.313224	0.213646	0.610402
NMBR	0.63769	0.0714881	0.49768	0.25032	0.34361	0.705261	0.272941	0.431674	0.916429	0.440272	0.73763	0.375014	0.327647	0.878372	0.524542	0.306706	0.43854	0.688119	0.83737	0.488213	0.498691	0.301929	1	0.38874	0.871102	0.813926	0.485645	0.526919	0.519863	1	0.423027	0.727776	0.61118	0.803733	0.428683	0.733082	0.606991	0.575665	0.324788	0.708176	0.4776	0.766419	0.645464	0.949552	0.670119	0.353293	0.553553	0.232856	0.448378
GJE1	0.63769	0.0714881	0.49768	0.25032	0.34361	0.705261	0.272941	0.431674	0.916429	0.440272	0.73763	0.375014	0.327647	0.878372	0.524542	0.306706	0.43854	0.688119	0.83737	0.488213	0.498691	0.301929	1	0.38874	0.871102	0.813926	0.485645	0.526919	0.519863	1	0.423027	0.727776	0.61118	0.803733	0.428683	0.733082	0.606991	0.575665	0.324788	0.708176	0.4776	0.766419	0.645464	0.949552	0.670119	0.353293	0.553553	0.232856	0.448378
VTA1	0.63769	0.0714881	0.49768	0.25032	0.34361	0.705261	0.272941	0.431674	0.916429	0.440272	0.73763	0.375014	0.327647	0.878372	0.524542	0.306706	0.43854	0.688119	0.83737	0.488213	0.498691	0.301929	1	0.38874	0.871102	0.813926	0.485645	0.526919	0.519863	1	0.423027	0.727776	0.61118	0.803733	0.428683	0.733082	0.606991	0.575665	0.324788	0.708176	0.4776	0.766419	0.645464	0.949552	0.670119	0.353293	0.553553	0.232856	0.448378
GPR126	0.607195	0.189592	0.484349	0.313057	0.338395	0.816947	0.155872	0.518185	0.947243	0.45965	0.843186	0.450722	0.314722	0.946201	0.494379	0.336717	0.482946	0.722325	0.92573	0.479915	0.534094	0.331864	1	0.500916	0.675727	0.86533	0.619794	0.526133	0.40403	1	0.476047	0.805827	0.543935	0.719011	0.452636	0.605717	0.633577	0.888468	0.331045	0.829282	0.442574	0.758078	0.611556	0.891854	0.677661	0.373337	0.662024	0.371203	0.386925
HIVEP2	0.709636	0.445409	0.723668	0.435559	0.384849	0.829228	0.0980062	0.558951	0.766455	0.633477	0.997197	0.617642	0.329372	0.76098	0.540683	0.321848	0.43219	0.799494	0.854603	0.511608	0.653195	0.394496	1	0.70194	0.67232	0.767954	0.611913	0.509072	0.400375	1	0.536039	0.742393	0.618578	0.736368	0.555231	0.555865	0.757758	0.81068	0.40608	0.980833	0.430494	0.884017	0.733966	0.945409	0.795562	0.467765	0.618222	0.458385	0.572854
AIG1	0.79008	0.635337	0.853699	0.490388	0.250186	0.927263	0.0927951	0.836589	0.927349	0.734303	0.889017	0.676808	0.283739	0.747269	0.422692	0.396715	0.495086	0.829649	0.815946	0.404999	0.718234	0.439816	1	0.788924	0.774859	0.765117	0.81956	0.669076	0.299733	1	0.563512	0.683847	0.483777	0.684133	0.605649	0.5174	0.638639	0.807205	0.45313	0.997982	0.437473	0.831172	0.660632	0.766588	0.760169	0.516832	0.729066	0.508513	0.672027
ADAT2	0.79008	0.635337	0.853699	0.490388	0.250186	0.927263	0.0927951	0.836589	0.927349	0.734303	0.889017	0.676808	0.283739	0.747269	0.422692	0.396715	0.495086	0.829649	0.815946	0.404999	0.718234	0.439816	1	0.788924	0.774859	0.765117	0.81956	0.669076	0.299733	1	0.563512	0.683847	0.483777	0.684133	0.605649	0.5174	0.638639	0.807205	0.45313	0.997982	0.437473	0.831172	0.660632	0.766588	0.760169	0.516832	0.729066	0.508513	0.672027
PEX3	0.79008	0.635337	0.853699	0.490388	0.250186	0.927263	0.0927951	0.836589	0.927349	0.734303	0.889017	0.676808	0.283739	0.747269	0.422692	0.396715	0.495086	0.829649	0.815946	0.404999	0.718234	0.439816	1	0.788924	0.774859	0.765117	0.81956	0.669076	0.299733	1	0.563512	0.683847	0.483777	0.684133	0.605649	0.5174	0.638639	0.807205	0.45313	0.997982	0.437473	0.831172	0.660632	0.766588	0.760169	0.516832	0.729066	0.508513	0.672027
FUCA2	0.79008	0.635337	0.853699	0.490388	0.250186	0.927263	0.0927951	0.836589	0.927349	0.734303	0.889017	0.676808	0.283739	0.747269	0.422692	0.396715	0.495086	0.829649	0.815946	0.404999	0.718234	0.439816	1	0.788924	0.774859	0.765117	0.81956	0.669076	0.299733	1	0.563512	0.683847	0.483777	0.684133	0.605649	0.5174	0.638639	0.807205	0.45313	0.997982	0.437473	0.831172	0.660632	0.766588	0.760169	0.516832	0.729066	0.508513	0.672027
PHACTR2	0.844257	0.451783	0.909423	0.433638	0.245858	0.823833	0.166945	0.749698	0.894554	0.743605	0.968284	0.616661	0.291238	0.883066	0.441666	0.368134	0.451247	0.807199	0.962236	0.402092	0.701133	0.417701	1	0.693842	0.996157	0.935925	0.683437	0.685836	0.38698	1	0.515949	0.596028	0.539774	0.763315	0.59582	0.625891	0.61229	0.494811	0.459692	0.896324	0.471799	0.841972	0.697531	0.815732	0.754979	0.511231	0.622209	0.354559	0.776905
RP3-468K18.5	0.728499	0.139611	0.617748	0.276762	0.196008	0.809024	0.286917	0.708269	0.834134	0.528196	0.839026	0.404316	0.271756	0.846471	0.381013	0.401515	0.524751	0.711951	0.862303	0.353286	0.555003	0.345365	1	0.433742	0.954919	0.792202	0.703641	0.739338	0.396169	1	0.445509	0.652375	0.44152	0.746815	0.474815	0.704122	0.480098	0.539867	0.374257	0.696389	0.499834	0.710449	0.568318	0.589856	0.634954	0.39721	0.681544	0.243781	0.550849
LTV1	0.728499	0.139611	0.617748	0.276762	0.196008	0.809024	0.286917	0.708269	0.834134	0.528196	0.839026	0.404316	0.271756	0.846471	0.381013	0.401515	0.524751	0.711951	0.862303	0.353286	0.555003	0.345365	1	0.433742	0.954919	0.792202	0.703641	0.739338	0.396169	1	0.445509	0.652375	0.44152	0.746815	0.474815	0.704122	0.480098	0.539867	0.374257	0.696389	0.499834	0.710449	0.568318	0.589856	0.634954	0.39721	0.681544	0.243781	0.550849
RP3-468K18.7	0.728499	0.139611	0.617748	0.276762	0.196008	0.809024	0.286917	0.708269	0.834134	0.528196	0.839026	0.404316	0.271756	0.846471	0.381013	0.401515	0.524751	0.711951	0.862303	0.353286	0.555003	0.345365	1	0.433742	0.954919	0.792202	0.703641	0.739338	0.396169	1	0.445509	0.652375	0.44152	0.746815	0.474815	0.704122	0.480098	0.539867	0.374257	0.696389	0.499834	0.710449	0.568318	0.589856	0.634954	0.39721	0.681544	0.243781	0.550849
ZC2HC1B	0.728499	0.139611	0.617748	0.276762	0.196008	0.809024	0.286917	0.708269	0.834134	0.528196	0.839026	0.404316	0.271756	0.846471	0.381013	0.401515	0.524751	0.711951	0.862303	0.353286	0.555003	0.345365	1	0.433742	0.954919	0.792202	0.703641	0.739338	0.396169	1	0.445509	0.652375	0.44152	0.746815	0.474815	0.704122	0.480098	0.539867	0.374257	0.696389	0.499834	0.710449	0.568318	0.589856	0.634954	0.39721	0.681544	0.243781	0.550849
PLAGL1	0.748221	0.293687	0.760958	0.381978	0.389954	0.728963	0.166941	0.478157	0.722921	0.631542	0.92113	0.559083	0.341516	0.884368	0.571963	0.290854	0.389612	0.775923	0.93353	0.521669	0.631108	0.369534	1	0.611383	0.84644	0.94979	0.490361	0.506469	0.502894	1	0.489872	0.667816	0.689458	0.814099	0.540331	0.659936	0.735125	0.531231	0.405	0.887305	0.458001	0.895228	0.771442	0.882138	0.789872	0.456465	0.519736	0.32594	0.654759
SF3B5	0.99215	0.449725	0.989593	0.523624	0.570382	0.608952	0.283237	0.519072	0.592911	0.846363	0.869294	0.739701	0.411475	0.726279	0.672065	0.474771	0.310279	0.989129	0.976619	0.575254	0.847404	0.565701	1	0.716904	0.881873	0.807343	0.418391	0.527929	0.553283	1	0.723667	0.752016	0.780873	0.804116	0.780267	0.731634	0.956047	0.538929	0.642498	0.904112	0.613284	0.807344	0.94731	0.606513	0.911089	0.6703	0.548545	0.319744	0.959247
STX11	0.99215	0.449725	0.989593	0.523624	0.570382	0.608952	0.283237	0.519072	0.592911	0.846363	0.869294	0.739701	0.411475	0.726279	0.672065	0.474771	0.310279	0.989129	0.976619	0.575254	0.847404	0.565701	1	0.716904	0.881873	0.807343	0.418391	0.527929	0.553283	1	0.723667	0.752016	0.780873	0.804116	0.780267	0.731634	0.956047	0.538929	0.642498	0.904112	0.613284	0.807344	0.94731	0.606513	0.911089	0.6703	0.548545	0.319744	0.959247
UTRN	0.680532	0.584507	0.711136	0.873469	0.654591	0.668828	0.217632	0.407594	0.437689	0.860445	0.559313	0.915924	0.2355	0.393733	0.558052	0.810246	0.159032	0.678871	0.991142	0.387903	0.812357	0.982791	1	0.87401	0.942608	0.929468	0.336498	0.4322	0.368728	1	0.843196	0.917404	0.660376	0.436685	0.839827	0.879857	0.573114	0.482682	0.989917	0.560078	0.714573	0.47463	0.594309	0.395763	0.538034	0.959582	0.428204	0.189827	0.642574
EPM2A	0.365341	0.734634	0.5324	0.737757	0.967903	0.811515	0.0909118	0.369597	0.264644	0.551041	0.466379	0.575368	0.158626	0.269294	0.40097	0.83825	0.0728932	0.387697	0.966181	0.256034	0.467907	0.615229	1	0.632948	0.638209	0.699693	0.233816	0.273135	0.320206	1	0.492003	0.594727	0.43029	0.29374	0.518459	0.786436	0.265999	0.312928	0.6665	0.346347	0.866044	0.204646	0.275253	0.233584	0.24389	0.55369	0.264829	0.0918767	0.316036
AL023806.1	0.419867	0.82918	0.4938	0.803068	0.92983	0.921278	0.117769	0.396678	0.269824	0.617784	0.463609	0.635505	0.162559	0.261179	0.426794	0.931236	0.0773979	0.433413	0.994181	0.28098	0.53349	0.69398	1	0.671373	0.761638	0.745777	0.166917	0.233963	0.33299	1	0.555523	0.530309	0.486488	0.341701	0.550433	0.84009	0.4139	0.237164	0.68828	0.35217	0.989415	0.332349	0.414636	0.244065	0.398884	0.632045	0.217158	0.115113	0.417757
FBXO30	0.419867	0.82918	0.4938	0.803068	0.92983	0.921278	0.117769	0.396678	0.269824	0.617784	0.463609	0.635505	0.162559	0.261179	0.426794	0.931236	0.0773979	0.433413	0.994181	0.28098	0.53349	0.69398	1	0.671373	0.761638	0.745777	0.166917	0.233963	0.33299	1	0.555523	0.530309	0.486488	0.341701	0.550433	0.84009	0.4139	0.237164	0.68828	0.35217	0.989415	0.332349	0.414636	0.244065	0.398884	0.632045	0.217158	0.115113	0.417757
SHPRH	0.517	0.363444	0.763556	0.959987	0.837251	0.988431	0.223035	0.370559	0.411936	0.857362	0.642047	0.878121	0.169739	0.396344	0.407496	0.912726	0.0947757	0.506244	0.882333	0.271738	0.678452	0.805258	1	0.9617	0.742365	0.942194	0.168115	0.267	0.380775	1	0.634245	0.475952	0.430304	0.349456	0.68541	0.759415	0.550496	0.273882	0.820161	0.485959	0.985424	0.451843	0.549709	0.361049	0.528194	0.776421	0.251886	0.0583282	0.611756
GRM1	0.4	0.560722	0.573206	0.954422	0.562398	0.899684	0.277438	0.698846	0.645193	0.703374	0.526037	0.80488	0.147115	0.414192	0.284917	0.743019	0.132993	0.465925	0.917361	0.167396	0.582974	0.72303	1	0.876138	0.540966	0.972175	0.28565	0.451475	0.296164	1	0.59782	0.554497	0.279637	0.330408	0.619812	0.820163	0.730745	0.260684	0.733424	0.495607	0.967022	0.553913	0.680829	0.6422	0.622243	0.69476	0.364343	0.0654582	0.492052
RAB32	0.298681	0.547037	0.602412	0.974228	0.648417	0.880623	0.330898	0.618497	0.480112	0.664696	0.580418	0.74917	0.148043	0.582328	0.283986	0.706841	0.0929266	0.406606	0.932599	0.144005	0.474285	0.663872	1	0.946232	0.450147	0.840535	0.20669	0.335365	0.345931	1	0.563817	0.605403	0.231893	0.248719	0.63767	0.735749	0.759478	0.17475	0.814002	0.607745	0.953094	0.574638	0.696761	0.54368	0.63325	0.630274	0.260051	0.0296327	0.408119
ADGB	0.153652	0.593878	0.434475	0.567217	0.692011	0.394299	0.18701	0.795629	0.239297	0.364344	0.353892	0.395431	0.0731319	0.474047	0.13936	0.326921	0.0512371	0.214042	0.52758	0.0718071	0.238552	0.316752	1	0.610046	0.228865	0.67534	0.170964	0.185107	0.166912	1	0.272225	0.34317	0.113701	0.19962	0.331533	0.350585	0.420567	0.157915	0.404124	0.394954	0.633672	0.307101	0.390539	0.26059	0.375049	0.305186	0.160448	0.0188222	0.226945
STXBP5	0.307686	0.820586	0.514861	0.805829	0.942194	0.900446	0.142908	0.3294	0.173932	0.571616	0.512228	0.569408	0.158079	0.374168	0.427653	0.898499	0.0453436	0.366607	0.809433	0.248847	0.419931	0.625476	1	0.820946	0.65753	0.899116	0.107826	0.15145	0.399313	1	0.511812	0.577656	0.416833	0.241967	0.558644	0.735873	0.423251	0.148322	0.769788	0.435044	0.995319	0.339678	0.415289	0.180649	0.397751	0.557813	0.134658	0.0558335	0.329807
SAMD5	0.861823	0.399052	0.984914	0.581228	0.57923	0.411604	0.643761	0.330409	0.516324	0.923876	0.724651	0.856513	0.32438	0.745496	0.720604	0.617567	0.26938	0.917343	0.782377	0.476152	0.991509	0.736169	1	0.75349	0.777319	0.711906	0.691437	0.649617	0.486138	1	0.870231	0.593892	0.775168	0.401061	0.806566	0.740939	0.800384	0.853942	0.590238	0.985413	0.511466	0.699194	0.844524	0.53812	0.722484	0.781052	0.718745	0.161524	0.813005
SASH1	0.397559	0.210286	0.761082	0.92119	0.774373	0.79071	0.314682	0.557639	0.483478	0.900328	0.783538	0.856446	0.21472	0.603806	0.379229	0.788077	0.0754279	0.389825	0.720785	0.230567	0.58611	0.702139	1	0.768774	0.825731	0.774202	0.116555	0.290207	0.56026	1	0.543483	0.412785	0.395783	0.288914	0.609548	0.539641	0.983247	0.114614	0.723327	0.587858	0.706804	0.83861	0.949215	0.443796	0.918651	0.633104	0.179293	0.113355	0.891684
UST	0.34944	0.153904	0.956507	0.829388	0.762722	0.958893	0.414477	0.758936	0.664816	0.865921	0.889504	0.940331	0.302851	0.769552	0.457579	0.618638	0.0694087	0.390603	0.679152	0.299701	0.548959	0.601083	1	0.5859	0.7838	0.676843	0.236207	0.581542	0.658755	1	0.457377	0.561515	0.515956	0.2564	0.619923	0.419167	0.928729	0.295287	0.665592	0.684236	0.814795	0.786143	0.911695	0.555794	0.798289	0.574972	0.467497	0.101086	0.913472
TAB2	0.448546	0.201807	0.994831	0.715769	0.646164	0.948518	0.457499	0.802645	0.735036	0.991732	0.888667	0.93293	0.318637	0.756558	0.479576	0.716671	0.0905678	0.463813	0.702708	0.335513	0.675046	0.717525	1	0.520267	0.643559	0.673134	0.165129	0.528349	0.6529	1	0.546255	0.449424	0.573505	0.32156	0.672568	0.486958	0.792562	0.214214	0.692463	0.698526	0.649823	0.941947	0.834729	0.607356	0.903165	0.697587	0.401425	0.160626	0.856186
SUMO4	0.448546	0.201807	0.994831	0.715769	0.646164	0.948518	0.457499	0.802645	0.735036	0.991732	0.888667	0.93293	0.318637	0.756558	0.479576	0.716671	0.0905678	0.463813	0.702708	0.335513	0.675046	0.717525	1	0.520267	0.643559	0.673134	0.165129	0.528349	0.6529	1	0.546255	0.449424	0.573505	0.32156	0.672568	0.486958	0.792562	0.214214	0.692463	0.698526	0.649823	0.941947	0.834729	0.607356	0.903165	0.697587	0.401425	0.160626	0.856186
ZC3H12D	0.441859	0.429662	0.783818	0.979019	0.476774	0.953265	0.381852	0.952715	0.999166	0.801485	0.742168	0.91678	0.344578	0.54323	0.474189	0.542152	0.0721692	0.364085	0.604555	0.316226	0.614064	0.563425	1	0.729912	0.831597	0.662695	0.29684	0.79439	0.588901	1	0.39729	0.256976	0.610647	0.308892	0.442428	0.612549	0.949656	0.351373	0.438761	0.456703	0.949297	0.866939	0.991176	0.657766	0.856471	0.55587	0.638677	0.191795	0.941882
PPIL4	0.441859	0.429662	0.783818	0.979019	0.476774	0.953265	0.381852	0.952715	0.999166	0.801485	0.742168	0.91678	0.344578	0.54323	0.474189	0.542152	0.0721692	0.364085	0.604555	0.316226	0.614064	0.563425	1	0.729912	0.831597	0.662695	0.29684	0.79439	0.588901	1	0.39729	0.256976	0.610647	0.308892	0.442428	0.612549	0.949656	0.351373	0.438761	0.456703	0.949297	0.866939	0.991176	0.657766	0.856471	0.55587	0.638677	0.191795	0.941882
GINM1	0.441859	0.429662	0.783818	0.979019	0.476774	0.953265	0.381852	0.952715	0.999166	0.801485	0.742168	0.91678	0.344578	0.54323	0.474189	0.542152	0.0721692	0.364085	0.604555	0.316226	0.614064	0.563425	1	0.729912	0.831597	0.662695	0.29684	0.79439	0.588901	1	0.39729	0.256976	0.610647	0.308892	0.442428	0.612549	0.949656	0.351373	0.438761	0.456703	0.949297	0.866939	0.991176	0.657766	0.856471	0.55587	0.638677	0.191795	0.941882
KATNA1	0.441859	0.429662	0.783818	0.979019	0.476774	0.953265	0.381852	0.952715	0.999166	0.801485	0.742168	0.91678	0.344578	0.54323	0.474189	0.542152	0.0721692	0.364085	0.604555	0.316226	0.614064	0.563425	1	0.729912	0.831597	0.662695	0.29684	0.79439	0.588901	1	0.39729	0.256976	0.610647	0.308892	0.442428	0.612549	0.949656	0.351373	0.438761	0.456703	0.949297	0.866939	0.991176	0.657766	0.856471	0.55587	0.638677	0.191795	0.941882
LATS1	0.448546	0.201807	0.994831	0.715769	0.646164	0.948518	0.457499	0.802645	0.735036	0.991732	0.888667	0.93293	0.318637	0.756558	0.479576	0.716671	0.0905678	0.463813	0.702708	0.335513	0.675046	0.717525	1	0.520267	0.643559	0.673134	0.165129	0.528349	0.6529	1	0.546255	0.449424	0.573505	0.32156	0.672568	0.486958	0.792562	0.214214	0.692463	0.698526	0.649823	0.941947	0.834729	0.607356	0.903165	0.697587	0.401425	0.160626	0.856186
AL358852.1	0.228638	0.212849	0.875514	0.927015	0.694729	0.846373	0.688446	0.673036	0.696	0.70397	0.473646	0.807394	0.570992	0.773009	0.836489	0.561962	0.053166	0.282914	0.760327	0.547327	0.390697	0.462522	1	0.702754	0.546714	0.608151	0.240419	0.743021	0.868431	1	0.316772	0.597823	0.912802	0.489797	0.474293	0.550113	0.988625	0.337264	0.531877	0.733148	0.710722	0.877098	0.971067	0.533275	0.890361	0.451819	0.624575	0.187434	0.835841
NUP43	0.228638	0.212849	0.875514	0.927015	0.694729	0.846373	0.688446	0.673036	0.696	0.70397	0.473646	0.807394	0.570992	0.773009	0.836489	0.561962	0.053166	0.282914	0.760327	0.547327	0.390697	0.462522	1	0.702754	0.546714	0.608151	0.240419	0.743021	0.868431	1	0.316772	0.597823	0.912802	0.489797	0.474293	0.550113	0.988625	0.337264	0.531877	0.733148	0.710722	0.877098	0.971067	0.533275	0.890361	0.451819	0.624575	0.187434	0.835841
PCMT1	0.228638	0.212849	0.875514	0.927015	0.694729	0.846373	0.688446	0.673036	0.696	0.70397	0.473646	0.807394	0.570992	0.773009	0.836489	0.561962	0.053166	0.282914	0.760327	0.547327	0.390697	0.462522	1	0.702754	0.546714	0.608151	0.240419	0.743021	0.868431	1	0.316772	0.597823	0.912802	0.489797	0.474293	0.550113	0.988625	0.337264	0.531877	0.733148	0.710722	0.877098	0.971067	0.533275	0.890361	0.451819	0.624575	0.187434	0.835841
LRP11	0.228638	0.212849	0.875514	0.927015	0.694729	0.846373	0.688446	0.673036	0.696	0.70397	0.473646	0.807394	0.570992	0.773009	0.836489	0.561962	0.053166	0.282914	0.760327	0.547327	0.390697	0.462522	1	0.702754	0.546714	0.608151	0.240419	0.743021	0.868431	1	0.316772	0.597823	0.912802	0.489797	0.474293	0.550113	0.988625	0.337264	0.531877	0.733148	0.710722	0.877098	0.971067	0.533275	0.890361	0.451819	0.624575	0.187434	0.835841
RAET1E	0.173995	0.155889	0.937314	0.963613	0.811972	0.95174	0.613531	0.63017	0.622138	0.581076	0.508327	0.698389	0.52257	0.78475	0.782187	0.472471	0.0399085	0.239021	0.731482	0.47421	0.310753	0.378423	1	0.764051	0.687407	0.611213	0.324012	0.791138	0.865376	1	0.263855	0.719284	0.805792	0.378468	0.438776	0.466487	0.737437	0.443117	0.515078	0.711747	0.877885	0.61803	0.72274	0.481114	0.608179	0.361943	0.693307	0.112	0.923086
RAET1G	0.173995	0.155889	0.937314	0.963613	0.811972	0.95174	0.613531	0.63017	0.622138	0.581076	0.508327	0.698389	0.52257	0.78475	0.782187	0.472471	0.0399085	0.239021	0.731482	0.47421	0.310753	0.378423	1	0.764051	0.687407	0.611213	0.324012	0.791138	0.865376	1	0.263855	0.719284	0.805792	0.378468	0.438776	0.466487	0.737437	0.443117	0.515078	0.711747	0.877885	0.61803	0.72274	0.481114	0.608179	0.361943	0.693307	0.112	0.923086
ULBP2	0.228638	0.212849	0.875514	0.927015	0.694729	0.846373	0.688446	0.673036	0.696	0.70397	0.473646	0.807394	0.570992	0.773009	0.836489	0.561962	0.053166	0.282914	0.760327	0.547327	0.390697	0.462522	1	0.702754	0.546714	0.608151	0.240419	0.743021	0.868431	1	0.316772	0.597823	0.912802	0.489797	0.474293	0.550113	0.988625	0.337264	0.531877	0.733148	0.710722	0.877098	0.971067	0.533275	0.890361	0.451819	0.624575	0.187434	0.835841
ULBP1	0.228638	0.212849	0.875514	0.927015	0.694729	0.846373	0.688446	0.673036	0.696	0.70397	0.473646	0.807394	0.570992	0.773009	0.836489	0.561962	0.053166	0.282914	0.760327	0.547327	0.390697	0.462522	1	0.702754	0.546714	0.608151	0.240419	0.743021	0.868431	1	0.316772	0.597823	0.912802	0.489797	0.474293	0.550113	0.988625	0.337264	0.531877	0.733148	0.710722	0.877098	0.971067	0.533275	0.890361	0.451819	0.624575	0.187434	0.835841
RAET1L	0.228638	0.212849	0.875514	0.927015	0.694729	0.846373	0.688446	0.673036	0.696	0.70397	0.473646	0.807394	0.570992	0.773009	0.836489	0.561962	0.053166	0.282914	0.760327	0.547327	0.390697	0.462522	1	0.702754	0.546714	0.608151	0.240419	0.743021	0.868431	1	0.316772	0.597823	0.912802	0.489797	0.474293	0.550113	0.988625	0.337264	0.531877	0.733148	0.710722	0.877098	0.971067	0.533275	0.890361	0.451819	0.624575	0.187434	0.835841
ULBP3	0.228638	0.212849	0.875514	0.927015	0.694729	0.846373	0.688446	0.673036	0.696	0.70397	0.473646	0.807394	0.570992	0.773009	0.836489	0.561962	0.053166	0.282914	0.760327	0.547327	0.390697	0.462522	1	0.702754	0.546714	0.608151	0.240419	0.743021	0.868431	1	0.316772	0.597823	0.912802	0.489797	0.474293	0.550113	0.988625	0.337264	0.531877	0.733148	0.710722	0.877098	0.971067	0.533275	0.890361	0.451819	0.624575	0.187434	0.835841
PPP1R14C	0.176289	0.252414	0.886183	0.839228	0.878818	0.466659	0.88339	0.314516	0.368784	0.603714	0.461705	0.856061	0.548753	0.931783	0.995229	0.715437	0.0234211	0.343575	0.921443	0.646799	0.36062	0.535373	1	0.676832	0.831215	0.503557	0.190045	0.570307	0.891911	1	0.403748	0.893563	0.970656	0.573498	0.598283	0.601382	0.52566	0.321046	0.7334	0.895038	0.891812	0.453569	0.503541	0.314056	0.471386	0.541941	0.510459	0.00628881	0.692577
IYD	0.176289	0.252414	0.886183	0.839228	0.878818	0.466659	0.88339	0.314516	0.368784	0.603714	0.461705	0.856061	0.548753	0.931783	0.995229	0.715437	0.0234211	0.343575	0.921443	0.646799	0.36062	0.535373	1	0.676832	0.831215	0.503557	0.190045	0.570307	0.891911	1	0.403748	0.893563	0.970656	0.573498	0.598283	0.601382	0.52566	0.321046	0.7334	0.895038	0.891812	0.453569	0.503541	0.314056	0.471386	0.541941	0.510459	0.00628881	0.692577
PLEKHG1	0.0974678	0.317595	0.653655	0.861973	0.946355	0.644963	0.816208	0.398239	0.283327	0.358273	0.359813	0.641035	0.499807	0.798216	0.91832	0.427923	0.0212441	0.227299	0.931487	0.488393	0.208629	0.240834	1	0.860585	0.949993	0.618782	0.114972	0.492611	0.730118	1	0.1529	0.704298	0.833285	0.475058	0.338674	0.310719	0.596893	0.229623	0.409706	0.678424	0.981475	0.504534	0.567057	0.277856	0.525656	0.302234	0.462699	0.00285125	0.756233
MTHFD1L	0.19497	0.166521	0.897108	0.885119	0.732917	0.730004	0.565434	0.295745	0.214254	0.5406	0.495817	0.783982	0.310027	0.775599	0.738995	0.715967	0.0120251	0.374364	0.993789	0.4379	0.357843	0.513001	1	0.746587	0.469715	0.515875	0.0929146	0.297102	0.804805	1	0.365521	0.564566	0.715728	0.570768	0.635028	0.588078	0.253286	0.170813	0.762025	0.894149	0.499905	0.221518	0.250272	0.14854	0.234312	0.519474	0.263127	0.0128504	0.43591
AKAP12	0.19497	0.166521	0.897108	0.885119	0.732917	0.730004	0.565434	0.295745	0.214254	0.5406	0.495817	0.783982	0.310027	0.775599	0.738995	0.715967	0.0120251	0.374364	0.993789	0.4379	0.357843	0.513001	1	0.746587	0.469715	0.515875	0.0929146	0.297102	0.804805	1	0.365521	0.564566	0.715728	0.570768	0.635028	0.588078	0.253286	0.170813	0.762025	0.894149	0.499905	0.221518	0.250272	0.14854	0.234312	0.519474	0.263127	0.0128504	0.43591
ZBTB2	0.19497	0.166521	0.897108	0.885119	0.732917	0.730004	0.565434	0.295745	0.214254	0.5406	0.495817	0.783982	0.310027	0.775599	0.738995	0.715967	0.0120251	0.374364	0.993789	0.4379	0.357843	0.513001	1	0.746587	0.469715	0.515875	0.0929146	0.297102	0.804805	1	0.365521	0.564566	0.715728	0.570768	0.635028	0.588078	0.253286	0.170813	0.762025	0.894149	0.499905	0.221518	0.250272	0.14854	0.234312	0.519474	0.263127	0.0128504	0.43591
RMND1	0.19497	0.166521	0.897108	0.885119	0.732917	0.730004	0.565434	0.295745	0.214254	0.5406	0.495817	0.783982	0.310027	0.775599	0.738995	0.715967	0.0120251	0.374364	0.993789	0.4379	0.357843	0.513001	1	0.746587	0.469715	0.515875	0.0929146	0.297102	0.804805	1	0.365521	0.564566	0.715728	0.570768	0.635028	0.588078	0.253286	0.170813	0.762025	0.894149	0.499905	0.221518	0.250272	0.14854	0.234312	0.519474	0.263127	0.0128504	0.43591
C6orf211	0.19497	0.166521	0.897108	0.885119	0.732917	0.730004	0.565434	0.295745	0.214254	0.5406	0.495817	0.783982	0.310027	0.775599	0.738995	0.715967	0.0120251	0.374364	0.993789	0.4379	0.357843	0.513001	1	0.746587	0.469715	0.515875	0.0929146	0.297102	0.804805	1	0.365521	0.564566	0.715728	0.570768	0.635028	0.588078	0.253286	0.170813	0.762025	0.894149	0.499905	0.221518	0.250272	0.14854	0.234312	0.519474	0.263127	0.0128504	0.43591
CCDC170	0.0554258	0.0446266	0.864	0.988245	0.898331	0.358445	0.710815	0.264114	0.472084	0.253933	0.518326	0.400611	0.800921	0.623538	0.755321	0.761448	0.00516227	0.292923	0.983847	0.790848	0.12553	0.427754	1	0.72118	0.414305	0.236508	0.374242	0.742646	0.990264	1	0.421265	0.855034	0.857085	0.850578	0.76943	0.670652	0.251653	0.505467	0.818592	0.706613	0.85417	0.158333	0.186964	0.197433	0.173552	0.310102	0.732625	0.012622	0.223415
ESR1	0.0459314	0.0615449	0.970109	0.967674	0.550439	0.239403	0.276596	0.269236	0.663092	0.262127	0.485394	0.40208	0.914738	0.487465	0.566806	0.759965	0.00708301	0.263958	0.923326	0.988164	0.112668	0.431296	1	0.671786	0.674384	0.212898	0.633585	0.919645	0.9331	1	0.451794	0.586948	0.62967	0.869097	0.747425	0.678815	0.482758	0.739965	0.799589	0.675321	0.711914	0.304826	0.354037	0.385781	0.326874	0.299882	0.924575	0.00846305	0.330686
OPRM1	0.158152	0.643036	0.303428	0.368915	0.641006	0.704537	0.493424	0.74443	0.175861	0.333574	0.160566	0.370341	0.691782	0.273098	0.929566	0.218968	0.0277505	0.185513	0.538156	0.515233	0.229335	0.164496	1	0.565027	0.668027	0.873621	0.116706	0.338819	0.434238	1	0.120855	0.351201	0.711937	0.161376	0.170211	0.192815	0.238517	0.332013	0.186691	0.239569	0.542915	0.26586	0.335448	0.159723	0.293191	0.197652	0.354662	0.00476906	0.708732
IPCEF1	0.158152	0.643036	0.303428	0.368915	0.641006	0.704537	0.493424	0.74443	0.175861	0.333574	0.160566	0.370341	0.691782	0.273098	0.929566	0.218968	0.0277505	0.185513	0.538156	0.515233	0.229335	0.164496	1	0.565027	0.668027	0.873621	0.116706	0.338819	0.434238	1	0.120855	0.351201	0.711937	0.161376	0.170211	0.192815	0.238517	0.332013	0.186691	0.239569	0.542915	0.26586	0.335448	0.159723	0.293191	0.197652	0.354662	0.00476906	0.708732
CNKSR3	0.149663	0.891505	0.425554	0.387982	0.705477	0.89116	0.230186	0.650438	0.302536	0.29664	0.207026	0.346395	0.427023	0.29828	0.794284	0.203458	0.0183812	0.151817	0.590597	0.316259	0.196199	0.155978	1	0.640122	0.925015	0.869643	0.209142	0.461435	0.403911	1	0.112962	0.410262	0.467113	0.0856574	0.170432	0.169279	0.19707	0.42721	0.212223	0.238538	0.581823	0.216369	0.300624	0.267974	0.222659	0.172386	0.452845	0.00188485	0.714299
SCAF8	0.2178	0.498537	0.71953	0.732829	0.754607	0.808686	0.619663	0.494693	0.292693	0.53855	0.355306	0.648337	0.405935	0.579381	0.796453	0.352915	0.0403553	0.282106	0.765476	0.441194	0.334377	0.227424	1	0.94811	0.534871	0.93865	0.333223	0.572774	0.677672	1	0.15426	0.884505	0.701912	0.219717	0.269847	0.331286	0.169297	0.71038	0.337091	0.468947	0.439976	0.18724	0.234371	0.271414	0.188883	0.278839	0.670169	0.00682813	0.562937
ARID1B	0.239663	0.586063	0.714474	0.634414	0.842794	0.96901	0.302933	0.537669	0.867203	0.517219	0.303196	0.605424	0.475941	0.46769	0.854832	0.468152	0.0399231	0.272651	0.678422	0.478492	0.381848	0.290342	1	0.781059	0.342964	0.779772	0.431117	0.930121	0.477287	1	0.171651	0.641177	0.84479	0.388385	0.227811	0.385936	0.517508	0.685485	0.266351	0.389191	0.50197	0.451324	0.520418	0.619193	0.425391	0.233681	0.896789	0.0432554	0.928214
TMEM242	0.2178	0.498537	0.71953	0.732829	0.754607	0.808686	0.619663	0.494693	0.292693	0.53855	0.355306	0.648337	0.405935	0.579381	0.796453	0.352915	0.0403553	0.282106	0.765476	0.441194	0.334377	0.227424	1	0.94811	0.534871	0.93865	0.333223	0.572774	0.677672	1	0.15426	0.884505	0.701912	0.219717	0.269847	0.331286	0.169297	0.71038	0.337091	0.468947	0.439976	0.18724	0.234371	0.271414	0.188883	0.278839	0.670169	0.00682813	0.562937
ZDHHC14	0.2178	0.498537	0.71953	0.732829	0.754607	0.808686	0.619663	0.494693	0.292693	0.53855	0.355306	0.648337	0.405935	0.579381	0.796453	0.352915	0.0403553	0.282106	0.765476	0.441194	0.334377	0.227424	1	0.94811	0.534871	0.93865	0.333223	0.572774	0.677672	1	0.15426	0.884505	0.701912	0.219717	0.269847	0.331286	0.169297	0.71038	0.337091	0.468947	0.439976	0.18724	0.234371	0.271414	0.188883	0.278839	0.670169	0.00682813	0.562937
SNX9	0.2178	0.498537	0.71953	0.732829	0.754607	0.808686	0.619663	0.494693	0.292693	0.53855	0.355306	0.648337	0.405935	0.579381	0.796453	0.352915	0.0403553	0.282106	0.765476	0.441194	0.334377	0.227424	1	0.94811	0.534871	0.93865	0.333223	0.572774	0.677672	1	0.15426	0.884505	0.701912	0.219717	0.269847	0.331286	0.169297	0.71038	0.337091	0.468947	0.439976	0.18724	0.234371	0.271414	0.188883	0.278839	0.670169	0.00682813	0.562937
RSPH3	0.18754	0.478061	0.6045	0.775582	0.799876	0.393542	0.754109	0.261447	0.65954	0.656202	0.271644	0.491073	0.773712	0.946445	0.776098	0.83125	0.0372824	0.23844	0.994578	0.793768	0.276535	0.448555	1	0.992643	0.494913	0.649414	0.703731	0.959053	0.997875	1	0.470475	0.719377	0.803507	0.618441	0.479685	0.852099	0.278994	0.930853	0.684834	0.784504	0.715662	0.260621	0.309718	0.471718	0.26929	0.276882	0.993805	0.0137769	0.69343
TAGAP	0.18754	0.478061	0.6045	0.775582	0.799876	0.393542	0.754109	0.261447	0.65954	0.656202	0.271644	0.491073	0.773712	0.946445	0.776098	0.83125	0.0372824	0.23844	0.994578	0.793768	0.276535	0.448555	1	0.992643	0.494913	0.649414	0.703731	0.959053	0.997875	1	0.470475	0.719377	0.803507	0.618441	0.479685	0.852099	0.278994	0.930853	0.684834	0.784504	0.715662	0.260621	0.309718	0.471718	0.26929	0.276882	0.993805	0.0137769	0.69343
FNDC1	0.144915	0.394245	0.649731	0.67085	0.922546	0.527913	0.916526	0.24385	0.567845	0.531327	0.301242	0.41617	0.669641	0.885769	0.867956	0.699059	0.0319595	0.198381	0.9985	0.672882	0.219927	0.353069	1	0.921437	0.373425	0.689669	0.751855	0.95851	0.976414	1	0.367136	0.689155	0.944417	0.460971	0.420621	0.758149	0.141455	0.984269	0.632734	0.712453	0.552448	0.129517	0.166318	0.40173	0.130984	0.220105	0.986176	0.0119137	0.460359
IGF2R	0.180417	0.723378	0.502829	0.569867	0.647885	0.909961	0.60445	0.47047	0.210558	0.483262	0.308439	0.52801	0.331506	0.429262	0.722063	0.299259	0.0352386	0.231599	0.707051	0.393376	0.29045	0.183963	1	0.811618	0.469949	0.995269	0.289656	0.470651	0.696208	1	0.127129	0.788922	0.657589	0.186026	0.195085	0.342185	0.0995685	0.560192	0.265202	0.33727	0.404343	0.119214	0.150988	0.196159	0.125334	0.218469	0.538196	0.00954578	0.382614
SLC22A1	0.180417	0.723378	0.502829	0.569867	0.647885	0.909961	0.60445	0.47047	0.210558	0.483262	0.308439	0.52801	0.331506	0.429262	0.722063	0.299259	0.0352386	0.231599	0.707051	0.393376	0.29045	0.183963	1	0.811618	0.469949	0.995269	0.289656	0.470651	0.696208	1	0.127129	0.788922	0.657589	0.186026	0.195085	0.342185	0.0995685	0.560192	0.265202	0.33727	0.404343	0.119214	0.150988	0.196159	0.125334	0.218469	0.538196	0.00954578	0.382614
SLC22A2	0.180417	0.723378	0.502829	0.569867	0.647885	0.909961	0.60445	0.47047	0.210558	0.483262	0.308439	0.52801	0.331506	0.429262	0.722063	0.299259	0.0352386	0.231599	0.707051	0.393376	0.29045	0.183963	1	0.811618	0.469949	0.995269	0.289656	0.470651	0.696208	1	0.127129	0.788922	0.657589	0.186026	0.195085	0.342185	0.0995685	0.560192	0.265202	0.33727	0.404343	0.119214	0.150988	0.196159	0.125334	0.218469	0.538196	0.00954578	0.382614
SLC22A3	0.180417	0.723378	0.502829	0.569867	0.647885	0.909961	0.60445	0.47047	0.210558	0.483262	0.308439	0.52801	0.331506	0.429262	0.722063	0.299259	0.0352386	0.231599	0.707051	0.393376	0.29045	0.183963	1	0.811618	0.469949	0.995269	0.289656	0.470651	0.696208	1	0.127129	0.788922	0.657589	0.186026	0.195085	0.342185	0.0995685	0.560192	0.265202	0.33727	0.404343	0.119214	0.150988	0.196159	0.125334	0.218469	0.538196	0.00954578	0.382614
LPA	0.180417	0.723378	0.502829	0.569867	0.647885	0.909961	0.60445	0.47047	0.210558	0.483262	0.308439	0.52801	0.331506	0.429262	0.722063	0.299259	0.0352386	0.231599	0.707051	0.393376	0.29045	0.183963	1	0.811618	0.469949	0.995269	0.289656	0.470651	0.696208	1	0.127129	0.788922	0.657589	0.186026	0.195085	0.342185	0.0995685	0.560192	0.265202	0.33727	0.404343	0.119214	0.150988	0.196159	0.125334	0.218469	0.538196	0.00954578	0.382614
PDE10A	0.584019	0.973338	0.610356	0.882408	0.392503	0.970351	0.350399	0.963816	0.159629	0.687288	0.650129	0.611992	0.102133	0.288027	0.29143	0.649393	0.0479981	0.503277	0.442666	0.21994	0.555005	0.66394	1	0.834849	0.915655	0.11369	0.0469612	0.108165	0.155072	1	0.498486	0.505411	0.404869	0.118436	0.562224	0.339967	0.592967	0.175446	0.597394	0.303877	0.845021	0.645173	0.752684	0.18715	0.705299	0.718259	0.171556	0.129465	0.701125
MLLT4	0.55393	0.92451	0.607182	0.767582	0.911895	0.823491	0.169036	0.997064	0.646927	0.648381	0.558046	0.569599	0.158468	0.240451	0.349189	0.753687	0.0441698	0.453602	0.375324	0.260512	0.566734	0.680618	1	0.636078	0.609198	0.0639689	0.125635	0.426377	0.0850825	1	0.455816	0.359332	0.530753	0.260861	0.454442	0.395185	0.967199	0.208415	0.464003	0.257406	0.799921	0.95814	0.940256	0.495484	0.994631	0.580403	0.372037	0.222112	0.946901
KIF25	0.584019	0.973338	0.610356	0.882408	0.392503	0.970351	0.350399	0.963816	0.159629	0.687288	0.650129	0.611992	0.102133	0.288027	0.29143	0.649393	0.0479981	0.503277	0.442666	0.21994	0.555005	0.66394	1	0.834849	0.915655	0.11369	0.0469612	0.108165	0.155072	1	0.498486	0.505411	0.404869	0.118436	0.562224	0.339967	0.592967	0.175446	0.597394	0.303877	0.845021	0.645173	0.752684	0.18715	0.705299	0.718259	0.171556	0.129465	0.701125
FRMD1	0.584019	0.973338	0.610356	0.882408	0.392503	0.970351	0.350399	0.963816	0.159629	0.687288	0.650129	0.611992	0.102133	0.288027	0.29143	0.649393	0.0479981	0.503277	0.442666	0.21994	0.555005	0.66394	1	0.834849	0.915655	0.11369	0.0469612	0.108165	0.155072	1	0.498486	0.505411	0.404869	0.118436	0.562224	0.339967	0.592967	0.175446	0.597394	0.303877	0.845021	0.645173	0.752684	0.18715	0.705299	0.718259	0.171556	0.129465	0.701125
DACT2	0.584019	0.973338	0.610356	0.882408	0.392503	0.970351	0.350399	0.963816	0.159629	0.687288	0.650129	0.611992	0.102133	0.288027	0.29143	0.649393	0.0479981	0.503277	0.442666	0.21994	0.555005	0.66394	1	0.834849	0.915655	0.11369	0.0469612	0.108165	0.155072	1	0.498486	0.505411	0.404869	0.118436	0.562224	0.339967	0.592967	0.175446	0.597394	0.303877	0.845021	0.645173	0.752684	0.18715	0.705299	0.718259	0.171556	0.129465	0.701125
SMOC2	0.584019	0.973338	0.610356	0.882408	0.392503	0.970351	0.350399	0.963816	0.159629	0.687288	0.650129	0.611992	0.102133	0.288027	0.29143	0.649393	0.0479981	0.503277	0.442666	0.21994	0.555005	0.66394	1	0.834849	0.915655	0.11369	0.0469612	0.108165	0.155072	1	0.498486	0.505411	0.404869	0.118436	0.562224	0.339967	0.592967	0.175446	0.597394	0.303877	0.845021	0.645173	0.752684	0.18715	0.705299	0.718259	0.171556	0.129465	0.701125
THBS2	0.584019	0.973338	0.610356	0.882408	0.392503	0.970351	0.350399	0.963816	0.159629	0.687288	0.650129	0.611992	0.102133	0.288027	0.29143	0.649393	0.0479981	0.503277	0.442666	0.21994	0.555005	0.66394	1	0.834849	0.915655	0.11369	0.0469612	0.108165	0.155072	1	0.498486	0.505411	0.404869	0.118436	0.562224	0.339967	0.592967	0.175446	0.597394	0.303877	0.845021	0.645173	0.752684	0.18715	0.705299	0.718259	0.171556	0.129465	0.701125
WDR27	0.491664	0.778787	0.44282	0.725851	0.30605	0.93231	0.344668	0.921444	0.115239	0.62889	0.584062	0.512277	0.0849118	0.211771	0.263413	0.564649	0.0408111	0.417778	0.399987	0.19806	0.484981	0.549686	1	0.653498	0.809844	0.112017	0.0433155	0.0854061	0.171393	1	0.407509	0.45084	0.382907	0.101784	0.43196	0.35097	0.420144	0.132926	0.483043	0.216624	0.927073	0.469333	0.564796	0.134281	0.530799	0.588133	0.134357	0.123051	0.498405
C6orf120	0.491664	0.778787	0.44282	0.725851	0.30605	0.93231	0.344668	0.921444	0.115239	0.62889	0.584062	0.512277	0.0849118	0.211771	0.263413	0.564649	0.0408111	0.417778	0.399987	0.19806	0.484981	0.549686	1	0.653498	0.809844	0.112017	0.0433155	0.0854061	0.171393	1	0.407509	0.45084	0.382907	0.101784	0.43196	0.35097	0.420144	0.132926	0.483043	0.216624	0.927073	0.469333	0.564796	0.134281	0.530799	0.588133	0.134357	0.123051	0.498405
PHF10	0.362951	0.896151	0.4832	0.634055	0.232604	0.804364	0.275279	0.863526	0.109411	0.517817	0.571506	0.430657	0.087832	0.23875	0.243027	0.45531	0.0330058	0.33129	0.408255	0.17105	0.373396	0.43116	1	0.615176	0.618227	0.150067	0.108676	0.138335	0.188832	1	0.319381	0.561227	0.325834	0.0765263	0.382142	0.30424	0.233274	0.229437	0.46066	0.224846	0.835794	0.263776	0.342716	0.111171	0.296521	0.453269	0.203756	0.0754714	0.321025
TCTE3	0.362951	0.896151	0.4832	0.634055	0.232604	0.804364	0.275279	0.863526	0.109411	0.517817	0.571506	0.430657	0.087832	0.23875	0.243027	0.45531	0.0330058	0.33129	0.408255	0.17105	0.373396	0.43116	1	0.615176	0.618227	0.150067	0.108676	0.138335	0.188832	1	0.319381	0.561227	0.325834	0.0765263	0.382142	0.30424	0.233274	0.229437	0.46066	0.224846	0.835794	0.263776	0.342716	0.111171	0.296521	0.453269	0.203756	0.0754714	0.321025
ERMARD	0.320234	0.530343	0.377525	0.428246	0.213549	0.898062	0.185988	0.897033	0.0746012	0.342445	0.334443	0.335815	0.161175	0.130803	0.325516	0.337734	0.031126	0.313545	0.275999	0.157889	0.30583	0.347571	1	0.298946	0.57957	0.136329	0.139129	0.153188	0.0570642	1	0.277813	0.425909	0.249721	0.0372483	0.314609	0.179318	0.294456	0.300847	0.340776	0.186716	0.697743	0.292434	0.431344	0.0854685	0.330397	0.35964	0.248907	0.10949	0.395356
DLL1	0.859509	0.761585	0.784514	0.854325	0.371647	0.99161	0.314343	0.890059	0.168945	0.896399	0.750545	0.887148	0.0526842	0.293523	0.142366	0.805524	0.110807	0.870317	0.387135	0.143747	0.877723	0.977239	1	0.609631	0.663795	0.205566	0.153304	0.155829	0.139314	1	0.8136	0.652676	0.277121	0.0836147	0.863291	0.382747	0.534054	0.35422	0.838046	0.469468	0.906117	0.547382	0.672752	0.203907	0.580698	0.968852	0.268373	0.348375	0.564474
FAM120B	0.859509	0.761585	0.784514	0.854325	0.371647	0.99161	0.314343	0.890059	0.168945	0.896399	0.750545	0.887148	0.0526842	0.293523	0.142366	0.805524	0.110807	0.870317	0.387135	0.143747	0.877723	0.977239	1	0.609631	0.663795	0.205566	0.153304	0.155829	0.139314	1	0.8136	0.652676	0.277121	0.0836147	0.863291	0.382747	0.534054	0.35422	0.838046	0.469468	0.906117	0.547382	0.672752	0.203907	0.580698	0.968852	0.268373	0.348375	0.564474
PSMB1	0.859509	0.761585	0.784514	0.854325	0.371647	0.99161	0.314343	0.890059	0.168945	0.896399	0.750545	0.887148	0.0526842	0.293523	0.142366	0.805524	0.110807	0.870317	0.387135	0.143747	0.877723	0.977239	1	0.609631	0.663795	0.205566	0.153304	0.155829	0.139314	1	0.8136	0.652676	0.277121	0.0836147	0.863291	0.382747	0.534054	0.35422	0.838046	0.469468	0.906117	0.547382	0.672752	0.203907	0.580698	0.968852	0.268373	0.348375	0.564474
TBP	0.859509	0.761585	0.784514	0.854325	0.371647	0.99161	0.314343	0.890059	0.168945	0.896399	0.750545	0.887148	0.0526842	0.293523	0.142366	0.805524	0.110807	0.870317	0.387135	0.143747	0.877723	0.977239	1	0.609631	0.663795	0.205566	0.153304	0.155829	0.139314	1	0.8136	0.652676	0.277121	0.0836147	0.863291	0.382747	0.534054	0.35422	0.838046	0.469468	0.906117	0.547382	0.672752	0.203907	0.580698	0.968852	0.268373	0.348375	0.564474
PDCD2	0.859509	0.761585	0.784514	0.854325	0.371647	0.99161	0.314343	0.890059	0.168945	0.896399	0.750545	0.887148	0.0526842	0.293523	0.142366	0.805524	0.110807	0.870317	0.387135	0.143747	0.877723	0.977239	1	0.609631	0.663795	0.205566	0.153304	0.155829	0.139314	1	0.8136	0.652676	0.277121	0.0836147	0.863291	0.382747	0.534054	0.35422	0.838046	0.469468	0.906117	0.547382	0.672752	0.203907	0.580698	0.968852	0.268373	0.348375	0.564474
AUTS2	0.806501	0.791598	0.666877	0.956821	0.694562	0.495607	0.298833	0.597875	0.541564	0.958272	0.671791	0.961897	0.589437	0.937555	0.488164	0.779296	0.675273	0.901894	0.910335	0.647106	0.968526	0.960176	1	0.647731	0.193446	0.432888	0.895235	0.864985	0.484151	1	0.860761	0.943052	0.619183	0.852983	0.879617	0.878217	0.669118	0.83865	0.876639	0.956347	0.541239	0.694219	0.746698	0.583885	0.764037	0.821849	0.846383	0.691832	0.260108
DPP6	0.612504	0.302886	0.509566	0.663153	0.740066	0.0891276	0.045376	0.876243	0.204215	0.611525	0.536333	0.777395	0.02101	0.129765	0.0276173	0.674793	0.514927	0.375301	0.519179	0.039017	0.574195	0.368534	1	0.261578	0.969492	0.325202	0.0575119	0.087927	0.403754	1	0.35437	0.255441	0.0582066	0.0299986	0.586372	0.220879	0.510152	0.066853	0.82675	0.226212	0.449085	0.716625	0.906273	0.334843	0.850921	0.566215	0.0746733	0.755189	0.953028
RBM33	0.794241	0.416595	0.878623	0.835438	0.290091	0.659804	0.188846	0.392472	0.8013	0.445514	0.922325	0.772269	0.355398	0.793272	0.373085	0.742577	0.937773	0.970482	0.737158	0.395152	0.848846	0.646402	1	0.806718	0.849527	0.729077	0.548363	0.659187	0.795571	1	0.654269	0.976812	0.461889	0.401116	0.734217	0.606288	0.694986	0.754313	0.582785	0.761167	0.701014	0.873401	0.876771	0.570089	0.966064	0.907362	0.573052	0.938946	0.479188
OR4F21	0.854968	0.748045	0.280596	0.720623	0.86525	0.211601	0.341526	0.293062	0.110476	0.937967	0.392026	0.978188	0.0522322	0.0247096	0.0801978	0.973251	0.298327	0.64461	0.501361	0.0451625	0.938597	0.89334	1	0.178937	0.173403	0.0356987	0.414577	0.173192	0.0137272	1	0.946341	0.0888248	0.0466912	0.0360469	0.883133	0.501067	0.354725	0.466602	0.783602	0.197966	0.0901443	0.410685	0.464858	0.95239	0.41231	0.637318	0.235055	0.868618	0.684982
ZNF596	0.854968	0.748045	0.280596	0.720623	0.86525	0.211601	0.341526	0.293062	0.110476	0.937967	0.392026	0.978188	0.0522322	0.0247096	0.0801978	0.973251	0.298327	0.64461	0.501361	0.0451625	0.938597	0.89334	1	0.178937	0.173403	0.0356987	0.414577	0.173192	0.0137272	1	0.946341	0.0888248	0.0466912	0.0360469	0.883133	0.501067	0.354725	0.466602	0.783602	0.197966	0.0901443	0.410685	0.464858	0.95239	0.41231	0.637318	0.235055	0.868618	0.684982
FBXO25	0.854968	0.748045	0.280596	0.720623	0.86525	0.211601	0.341526	0.293062	0.110476	0.937967	0.392026	0.978188	0.0522322	0.0247096	0.0801978	0.973251	0.298327	0.64461	0.501361	0.0451625	0.938597	0.89334	1	0.178937	0.173403	0.0356987	0.414577	0.173192	0.0137272	1	0.946341	0.0888248	0.0466912	0.0360469	0.883133	0.501067	0.354725	0.466602	0.783602	0.197966	0.0901443	0.410685	0.464858	0.95239	0.41231	0.637318	0.235055	0.868618	0.684982
TDRP	0.854968	0.748045	0.280596	0.720623	0.86525	0.211601	0.341526	0.293062	0.110476	0.937967	0.392026	0.978188	0.0522322	0.0247096	0.0801978	0.973251	0.298327	0.64461	0.501361	0.0451625	0.938597	0.89334	1	0.178937	0.173403	0.0356987	0.414577	0.173192	0.0137272	1	0.946341	0.0888248	0.0466912	0.0360469	0.883133	0.501067	0.354725	0.466602	0.783602	0.197966	0.0901443	0.410685	0.464858	0.95239	0.41231	0.637318	0.235055	0.868618	0.684982
ERICH1	0.854968	0.748045	0.280596	0.720623	0.86525	0.211601	0.341526	0.293062	0.110476	0.937967	0.392026	0.978188	0.0522322	0.0247096	0.0801978	0.973251	0.298327	0.64461	0.501361	0.0451625	0.938597	0.89334	1	0.178937	0.173403	0.0356987	0.414577	0.173192	0.0137272	1	0.946341	0.0888248	0.0466912	0.0360469	0.883133	0.501067	0.354725	0.466602	0.783602	0.197966	0.0901443	0.410685	0.464858	0.95239	0.41231	0.637318	0.235055	0.868618	0.684982
DLGAP2	0.821904	0.899989	0.191259	0.740112	0.714332	0.305461	0.498807	0.71628	0.115959	0.857131	0.516826	0.880719	0.133194	0.0328239	0.137193	0.795844	0.51185	0.654592	0.468782	0.0891814	0.81544	0.94849	1	0.215112	0.310821	0.0274839	0.47557	0.27912	0.0208889	1	0.98153	0.177928	0.0879452	0.0807076	0.981391	0.448834	0.284303	0.538333	0.931867	0.219529	0.19478	0.437392	0.479484	0.787001	0.388835	0.69241	0.350583	0.970415	0.719847
CSMD1	0.355098	0.256014	0.0743711	0.0568623	0.322917	0.193557	0.531183	0.494582	0.0323439	0.153626	0.141746	0.0185255	0.0775008	0.0122327	0.0831362	0.0141709	0.16793	0.114507	0.923129	0.0332906	0.192705	0.168178	1	0.00271442	0.617444	0.0168918	0.168752	0.128866	0.0142206	1	0.133278	0.0114836	0.0498497	0.00416824	0.159807	0.103832	0.643248	0.253263	0.145644	0.0435831	0.91421	0.651155	0.55207	0.12896	0.767782	0.323819	0.205202	0.696575	0.349264
TUSC3	0.128063	0.515237	0.619232	0.479671	0.723636	0.0454664	0.970548	0.332962	0.210657	0.228218	0.0555429	0.187752	0.418185	0.769688	0.216178	0.295681	0.253643	0.118193	0.881593	0.101032	0.119604	0.227938	1	0.966234	0.981054	0.99784	0.0214623	0.124698	0.228762	1	0.207069	0.802929	0.103443	0.520295	0.342255	0.0723139	0.483434	0.0066106	0.356907	0.799399	0.409589	0.712879	0.821656	0.420881	0.622019	0.200559	0.0548669	0.023011	0.70678
MSR1	0.134625	0.797878	0.633735	0.517241	0.284619	0.0278035	0.560874	0.450148	0.0274923	0.242957	0.0300647	0.192459	0.111563	0.677278	0.0900544	0.336213	0.167568	0.20538	0.950689	0.0326517	0.133958	0.256607	1	0.33299	0.711582	0.917599	0.0123889	0.029155	0.0826057	1	0.254968	0.837034	0.027386	0.250593	0.442493	0.0664924	0.743025	0.010921	0.478139	0.76459	0.6409	0.991712	0.894588	0.104362	0.896453	0.242096	0.0240551	0.0455699	0.958792
MTUS1	0.204623	0.672388	0.532327	0.234397	0.179585	0.0542741	0.24733	0.102334	0.0994185	0.151412	0.0128206	0.180903	0.0963756	0.133268	0.062234	0.158527	0.179303	0.21336	0.367608	0.0306025	0.189707	0.200251	1	0.0751353	0.183212	0.266082	0.110274	0.13662	0.0337972	1	0.16632	0.288794	0.0508803	0.140754	0.220096	0.0450508	0.57102	0.11083	0.214344	0.259773	0.531319	0.459121	0.461629	0.137961	0.587201	0.179593	0.135551	0.247742	0.450094
FGL1	0.246578	0.61067	0.534247	0.24851	0.269186	0.0785116	0.276709	0.124286	0.139132	0.21896	0.0238305	0.210078	0.124184	0.0945793	0.0881129	0.212814	0.253422	0.223412	0.562163	0.0552254	0.228494	0.229733	1	0.0759489	0.218715	0.359539	0.14163	0.175811	0.0728193	1	0.189885	0.242172	0.0839542	0.287225	0.238282	0.0740452	0.702854	0.136635	0.232761	0.212992	0.605471	0.593462	0.584539	0.202968	0.738392	0.188359	0.165923	0.337699	0.549524
PCM1	0.246578	0.61067	0.534247	0.24851	0.269186	0.0785116	0.276709	0.124286	0.139132	0.21896	0.0238305	0.210078	0.124184	0.0945793	0.0881129	0.212814	0.253422	0.223412	0.562163	0.0552254	0.228494	0.229733	1	0.0759489	0.218715	0.359539	0.14163	0.175811	0.0728193	1	0.189885	0.242172	0.0839542	0.287225	0.238282	0.0740452	0.702854	0.136635	0.232761	0.212992	0.605471	0.593462	0.584539	0.202968	0.738392	0.188359	0.165923	0.337699	0.549524
ASAH1	0.246578	0.61067	0.534247	0.24851	0.269186	0.0785116	0.276709	0.124286	0.139132	0.21896	0.0238305	0.210078	0.124184	0.0945793	0.0881129	0.212814	0.253422	0.223412	0.562163	0.0552254	0.228494	0.229733	1	0.0759489	0.218715	0.359539	0.14163	0.175811	0.0728193	1	0.189885	0.242172	0.0839542	0.287225	0.238282	0.0740452	0.702854	0.136635	0.232761	0.212992	0.605471	0.593462	0.584539	0.202968	0.738392	0.188359	0.165923	0.337699	0.549524
KIF13B	0.207397	0.122455	0.388005	0.777348	0.385606	0.904654	0.801276	0.719803	0.767056	0.385803	0.961794	0.682204	0.745312	0.268876	0.839487	0.434054	0.189727	0.719027	0.145109	0.9809	0.352352	0.420225	1	0.396837	0.106531	0.537454	0.458817	0.816737	0.920177	1	0.384785	0.756789	0.937746	0.714018	0.897247	0.465922	0.266767	0.731014	0.949569	0.260495	0.382819	0.209214	0.221748	0.187113	0.240762	0.504057	0.922086	0.384292	0.30064
DUSP4	0.263475	0.123885	0.341964	0.653033	0.408749	0.973666	0.95096	0.6598	0.748268	0.548213	0.721911	0.834489	0.980631	0.277721	0.835249	0.532952	0.245923	0.856895	0.190105	0.763358	0.450578	0.527376	1	0.276674	0.0960258	0.59014	0.375115	0.647771	0.903609	1	0.502424	0.869125	0.660222	0.895496	0.776483	0.471657	0.349973	0.581883	0.923443	0.277172	0.447906	0.279562	0.288353	0.217549	0.330936	0.624155	0.732286	0.364274	0.330215
SARAF	0.263475	0.123885	0.341964	0.653033	0.408749	0.973666	0.95096	0.6598	0.748268	0.548213	0.721911	0.834489	0.980631	0.277721	0.835249	0.532952	0.245923	0.856895	0.190105	0.763358	0.450578	0.527376	1	0.276674	0.0960258	0.59014	0.375115	0.647771	0.903609	1	0.502424	0.869125	0.660222	0.895496	0.776483	0.471657	0.349973	0.581883	0.923443	0.277172	0.447906	0.279562	0.288353	0.217549	0.330936	0.624155	0.732286	0.364274	0.330215
LEPROTL1	0.263475	0.123885	0.341964	0.653033	0.408749	0.973666	0.95096	0.6598	0.748268	0.548213	0.721911	0.834489	0.980631	0.277721	0.835249	0.532952	0.245923	0.856895	0.190105	0.763358	0.450578	0.527376	1	0.276674	0.0960258	0.59014	0.375115	0.647771	0.903609	1	0.502424	0.869125	0.660222	0.895496	0.776483	0.471657	0.349973	0.581883	0.923443	0.277172	0.447906	0.279562	0.288353	0.217549	0.330936	0.624155	0.732286	0.364274	0.330215
MBOAT4	0.263475	0.123885	0.341964	0.653033	0.408749	0.973666	0.95096	0.6598	0.748268	0.548213	0.721911	0.834489	0.980631	0.277721	0.835249	0.532952	0.245923	0.856895	0.190105	0.763358	0.450578	0.527376	1	0.276674	0.0960258	0.59014	0.375115	0.647771	0.903609	1	0.502424	0.869125	0.660222	0.895496	0.776483	0.471657	0.349973	0.581883	0.923443	0.277172	0.447906	0.279562	0.288353	0.217549	0.330936	0.624155	0.732286	0.364274	0.330215
DCTN6	0.263475	0.123885	0.341964	0.653033	0.408749	0.973666	0.95096	0.6598	0.748268	0.548213	0.721911	0.834489	0.980631	0.277721	0.835249	0.532952	0.245923	0.856895	0.190105	0.763358	0.450578	0.527376	1	0.276674	0.0960258	0.59014	0.375115	0.647771	0.903609	1	0.502424	0.869125	0.660222	0.895496	0.776483	0.471657	0.349973	0.581883	0.923443	0.277172	0.447906	0.279562	0.288353	0.217549	0.330936	0.624155	0.732286	0.364274	0.330215
RBPMS	0.511453	0.272766	0.299564	0.54808	0.382452	0.261878	0.29064	0.290672	0.800328	0.943476	0.631094	0.96736	0.331923	0.55763	0.202168	0.842033	0.613469	0.870392	0.191888	0.238842	0.689799	0.788918	1	0.448257	0.11424	0.5432	0.135078	0.349845	0.188377	1	0.669801	0.746828	0.199677	0.977146	0.729867	0.315072	0.947068	0.172895	0.866092	0.554419	0.728026	0.873876	0.852634	0.370473	0.988194	0.686516	0.323354	0.37394	0.762674
GTF2E2	0.453946	0.330702	0.422956	0.599488	0.0986698	0.288238	0.462376	0.322826	0.306195	0.989054	0.638164	0.8739	0.267928	0.580378	0.162488	0.655341	0.598116	0.790668	0.172842	0.194048	0.604059	0.666964	1	0.425176	0.153015	0.743881	0.0990011	0.181019	0.351446	1	0.597799	0.83402	0.142718	0.747611	0.772905	0.271263	0.558116	0.143442	0.881271	0.589792	0.626702	0.505715	0.497029	0.119343	0.636621	0.663356	0.21787	0.301209	0.290563
SMIM18	0.56112	0.712871	0.770991	0.980238	0.0810243	0.139725	0.24273	0.255854	0.190771	0.79371	0.680253	0.744978	0.20814	0.825189	0.129097	0.52644	0.718937	0.701314	0.261961	0.11123	0.69678	0.576353	1	0.693937	0.00711924	0.551066	0.0707833	0.143426	0.281292	1	0.510588	0.273511	0.108756	0.523684	0.820989	0.210943	0.312732	0.0975654	0.739697	0.836113	0.17737	0.296562	0.304014	0.0993421	0.41291	0.558754	0.157349	0.330158	0.111222
GSR	0.56112	0.712871	0.770991	0.980238	0.0810243	0.139725	0.24273	0.255854	0.190771	0.79371	0.680253	0.744978	0.20814	0.825189	0.129097	0.52644	0.718937	0.701314	0.261961	0.11123	0.69678	0.576353	1	0.693937	0.00711924	0.551066	0.0707833	0.143426	0.281292	1	0.510588	0.273511	0.108756	0.523684	0.820989	0.210943	0.312732	0.0975654	0.739697	0.836113	0.17737	0.296562	0.304014	0.0993421	0.41291	0.558754	0.157349	0.330158	0.111222
UBXN8	0.56112	0.712871	0.770991	0.980238	0.0810243	0.139725	0.24273	0.255854	0.190771	0.79371	0.680253	0.744978	0.20814	0.825189	0.129097	0.52644	0.718937	0.701314	0.261961	0.11123	0.69678	0.576353	1	0.693937	0.00711924	0.551066	0.0707833	0.143426	0.281292	1	0.510588	0.273511	0.108756	0.523684	0.820989	0.210943	0.312732	0.0975654	0.739697	0.836113	0.17737	0.296562	0.304014	0.0993421	0.41291	0.558754	0.157349	0.330158	0.111222
PPP2CB	0.769716	0.715175	0.600549	0.872778	0.567581	0.851295	0.778298	0.3345	0.824636	0.760275	0.472584	0.946113	0.587889	0.710931	0.597813	0.811109	0.772047	0.999996	0.215345	0.507957	0.946051	0.788541	1	0.438313	0.0107876	0.638409	0.539489	0.658398	0.988151	1	0.741817	0.967043	0.604378	0.941679	0.931591	0.899793	0.181175	0.615111	0.826947	0.906171	0.0541075	0.147575	0.215097	0.39116	0.191106	0.733693	0.656881	0.304713	0.0652198
TEX15	0.769716	0.715175	0.600549	0.872778	0.567581	0.851295	0.778298	0.3345	0.824636	0.760275	0.472584	0.946113	0.587889	0.710931	0.597813	0.811109	0.772047	0.999996	0.215345	0.507957	0.946051	0.788541	1	0.438313	0.0107876	0.638409	0.539489	0.658398	0.988151	1	0.741817	0.967043	0.604378	0.941679	0.931591	0.899793	0.181175	0.615111	0.826947	0.906171	0.0541075	0.147575	0.215097	0.39116	0.191106	0.733693	0.656881	0.304713	0.0652198
NRG1	0.957888	0.977963	0.785392	0.604072	0.900645	0.622688	0.871365	0.812839	0.525632	0.767913	0.35409	0.769786	0.916232	0.650566	0.897867	0.860589	0.394096	0.770502	0.985579	0.81717	0.766456	0.813627	1	0.563995	0.468575	0.818897	0.842772	0.672244	0.514435	1	0.799915	0.841596	0.762304	0.203248	0.786538	0.701544	0.556904	0.728537	0.970783	0.784014	0.327565	0.714303	0.753173	0.993899	0.742465	0.92261	0.693995	0.777621	0.612111
TTI2	0.886996	0.370571	0.621253	0.546101	0.607058	0.0793991	0.214735	0.13406	0.41602	0.966297	0.4048	0.729112	0.726019	0.276157	0.552755	0.533345	0.874409	0.65103	0.491174	0.464412	0.841476	0.683271	1	0.334145	0.219183	0.0414393	0.503913	0.426609	0.249626	1	0.602017	0.536389	0.386846	0.213636	0.573315	0.185961	0.376889	0.352102	0.625015	0.416067	0.229142	0.412189	0.39813	0.859509	0.419929	0.727893	0.438142	0.593541	0.352336
MAK16	0.886996	0.370571	0.621253	0.546101	0.607058	0.0793991	0.214735	0.13406	0.41602	0.966297	0.4048	0.729112	0.726019	0.276157	0.552755	0.533345	0.874409	0.65103	0.491174	0.464412	0.841476	0.683271	1	0.334145	0.219183	0.0414393	0.503913	0.426609	0.249626	1	0.602017	0.536389	0.386846	0.213636	0.573315	0.185961	0.376889	0.352102	0.625015	0.416067	0.229142	0.412189	0.39813	0.859509	0.419929	0.727893	0.438142	0.593541	0.352336
RNF122	0.886996	0.370571	0.621253	0.546101	0.607058	0.0793991	0.214735	0.13406	0.41602	0.966297	0.4048	0.729112	0.726019	0.276157	0.552755	0.533345	0.874409	0.65103	0.491174	0.464412	0.841476	0.683271	1	0.334145	0.219183	0.0414393	0.503913	0.426609	0.249626	1	0.602017	0.536389	0.386846	0.213636	0.573315	0.185961	0.376889	0.352102	0.625015	0.416067	0.229142	0.412189	0.39813	0.859509	0.419929	0.727893	0.438142	0.593541	0.352336
DUSP26	0.863265	0.400692	0.710228	0.543592	0.433822	0.0509793	0.101747	0.177414	0.294973	0.976871	0.426403	0.72328	0.524711	0.244014	0.433677	0.568954	0.985035	0.656585	0.504358	0.359664	0.850113	0.694073	1	0.327483	0.257063	0.0450724	0.303124	0.239931	0.238285	1	0.602817	0.44223	0.277738	0.206707	0.603275	0.196689	0.485151	0.235158	0.67149	0.416521	0.306304	0.516755	0.50828	0.630659	0.519182	0.742887	0.257569	0.600822	0.413318
UNC5D	0.337386	0.397837	0.971956	0.947726	0.692172	0.722278	0.594083	0.961645	0.924823	0.78609	0.856462	0.7049	0.49202	0.638093	0.69191	0.944939	0.31294	0.634156	0.868535	0.72635	0.554456	0.793409	1	0.66429	0.631169	0.454878	0.651852	0.90492	0.952657	1	0.796531	0.880016	0.856234	0.719723	0.965295	0.909512	0.492869	0.687749	0.935756	0.833614	0.889251	0.382215	0.330798	0.936626	0.381274	0.722115	0.806485	0.191145	0.392084
KCNU1	0.221649	0.158894	0.952164	0.970749	0.174424	0.104656	0.100618	0.0811356	0.595501	0.549382	0.912077	0.547866	0.474083	0.398358	0.260897	0.899786	0.213193	0.612629	0.390789	0.228012	0.384168	0.693852	1	0.551025	0.286803	0.108784	0.847029	0.610495	0.873788	1	0.788907	0.594608	0.387813	0.305229	0.992253	0.511538	0.634942	0.839722	0.922134	0.737228	0.572516	0.559221	0.530267	0.709821	0.592728	0.659721	0.647864	0.130364	0.40493
ZNF703	0.428794	0.199277	0.810725	0.828268	0.172341	0.0700334	0.0836711	0.778472	0.173418	0.767179	0.68541	0.785147	0.275388	0.559475	0.347363	0.877261	0.491836	0.730419	0.352746	0.225561	0.597205	0.842647	1	0.780869	0.691851	0.0957549	0.306741	0.0372225	0.992358	1	0.808645	0.579858	0.215148	0.246824	0.907592	0.574819	0.613461	0.221815	0.965246	0.706381	0.868214	0.73057	0.67313	0.361061	0.737175	0.778815	0.0473834	0.761219	0.931856
ERLIN2	0.448477	0.222137	0.838043	0.821449	0.129314	0.0410641	0.0372982	0.851854	0.115621	0.756857	0.703589	0.805904	0.136987	0.529149	0.221538	0.887894	0.58665	0.74847	0.328937	0.122601	0.623502	0.869965	1	0.79518	0.751921	0.111728	0.16503	0.01078	0.97998	1	0.829085	0.466674	0.105732	0.204974	0.91185	0.575804	0.446054	0.132464	0.946346	0.698935	0.984727	0.568821	0.498379	0.246323	0.565983	0.787146	0.015848	0.860023	0.80575
PROSC	0.448477	0.222137	0.838043	0.821449	0.129314	0.0410641	0.0372982	0.851854	0.115621	0.756857	0.703589	0.805904	0.136987	0.529149	0.221538	0.887894	0.58665	0.74847	0.328937	0.122601	0.623502	0.869965	1	0.79518	0.751921	0.111728	0.16503	0.01078	0.97998	1	0.829085	0.466674	0.105732	0.204974	0.91185	0.575804	0.446054	0.132464	0.946346	0.698935	0.984727	0.568821	0.498379	0.246323	0.565983	0.787146	0.015848	0.860023	0.80575
GPR124	0.448477	0.222137	0.838043	0.821449	0.129314	0.0410641	0.0372982	0.851854	0.115621	0.756857	0.703589	0.805904	0.136987	0.529149	0.221538	0.887894	0.58665	0.74847	0.328937	0.122601	0.623502	0.869965	1	0.79518	0.751921	0.111728	0.16503	0.01078	0.97998	1	0.829085	0.466674	0.105732	0.204974	0.91185	0.575804	0.446054	0.132464	0.946346	0.698935	0.984727	0.568821	0.498379	0.246323	0.565983	0.787146	0.015848	0.860023	0.80575
BRF2	0.448477	0.222137	0.838043	0.821449	0.129314	0.0410641	0.0372982	0.851854	0.115621	0.756857	0.703589	0.805904	0.136987	0.529149	0.221538	0.887894	0.58665	0.74847	0.328937	0.122601	0.623502	0.869965	1	0.79518	0.751921	0.111728	0.16503	0.01078	0.97998	1	0.829085	0.466674	0.105732	0.204974	0.91185	0.575804	0.446054	0.132464	0.946346	0.698935	0.984727	0.568821	0.498379	0.246323	0.565983	0.787146	0.015848	0.860023	0.80575
RAB11FIP1	0.448477	0.222137	0.838043	0.821449	0.129314	0.0410641	0.0372982	0.851854	0.115621	0.756857	0.703589	0.805904	0.136987	0.529149	0.221538	0.887894	0.58665	0.74847	0.328937	0.122601	0.623502	0.869965	1	0.79518	0.751921	0.111728	0.16503	0.01078	0.97998	1	0.829085	0.466674	0.105732	0.204974	0.91185	0.575804	0.446054	0.132464	0.946346	0.698935	0.984727	0.568821	0.498379	0.246323	0.565983	0.787146	0.015848	0.860023	0.80575
GOT1L1	0.499073	0.42719	0.877858	0.86018	0.276545	0.0651272	0.0823418	0.694704	0.198032	0.750493	0.800588	0.826351	0.113755	0.67646	0.220662	0.711628	0.768778	0.75343	0.639877	0.122697	0.678484	0.804793	1	0.84149	0.462453	0.27705	0.270485	0.00863891	0.986161	1	0.751774	0.698651	0.110284	0.195291	0.992809	0.758622	0.638917	0.188149	0.832806	0.82887	0.755154	0.706716	0.598926	0.48329	0.727727	0.740106	0.0124161	0.861192	0.852591
ADRB3	0.499073	0.42719	0.877858	0.86018	0.276545	0.0651272	0.0823418	0.694704	0.198032	0.750493	0.800588	0.826351	0.113755	0.67646	0.220662	0.711628	0.768778	0.75343	0.639877	0.122697	0.678484	0.804793	1	0.84149	0.462453	0.27705	0.270485	0.00863891	0.986161	1	0.751774	0.698651	0.110284	0.195291	0.992809	0.758622	0.638917	0.188149	0.832806	0.82887	0.755154	0.706716	0.598926	0.48329	0.727727	0.740106	0.0124161	0.861192	0.852591
EIF4EBP1	0.510827	0.381542	0.841938	0.844469	0.21706	0.0431941	0.0524875	0.731992	0.148659	0.762296	0.772438	0.837623	0.0544345	0.62622	0.110712	0.737751	0.826302	0.764834	0.669173	0.0554945	0.683067	0.820786	1	0.834097	0.695298	0.250113	0.185661	0.00336583	0.930499	1	0.756565	0.600726	0.0439496	0.141242	0.993092	0.729052	0.534919	0.121733	0.852211	0.77637	0.856503	0.611157	0.512588	0.395213	0.637395	0.744302	0.00484674	0.742313	0.704736
ASH2L	0.539149	0.344796	0.796607	0.826875	0.19868	0.0398299	0.0499847	0.875918	0.137885	0.783417	0.775888	0.862265	0.0577741	0.605287	0.0992071	0.791018	0.790592	0.783393	0.568331	0.0486523	0.705581	0.850821	1	0.795338	0.578413	0.192836	0.178268	0.0023873	0.880618	1	0.782955	0.596594	0.0373268	0.147242	0.966538	0.641243	0.566439	0.123244	0.893953	0.757011	0.789344	0.647306	0.557705	0.398925	0.680498	0.770809	0.00414084	0.790921	0.707177
STAR	0.539149	0.344796	0.796607	0.826875	0.19868	0.0398299	0.0499847	0.875918	0.137885	0.783417	0.775888	0.862265	0.0577741	0.605287	0.0992071	0.791018	0.790592	0.783393	0.568331	0.0486523	0.705581	0.850821	1	0.795338	0.578413	0.192836	0.178268	0.0023873	0.880618	1	0.782955	0.596594	0.0373268	0.147242	0.966538	0.641243	0.566439	0.123244	0.893953	0.757011	0.789344	0.647306	0.557705	0.398925	0.680498	0.770809	0.00414084	0.790921	0.707177
LSM1	0.539149	0.344796	0.796607	0.826875	0.19868	0.0398299	0.0499847	0.875918	0.137885	0.783417	0.775888	0.862265	0.0577741	0.605287	0.0992071	0.791018	0.790592	0.783393	0.568331	0.0486523	0.705581	0.850821	1	0.795338	0.578413	0.192836	0.178268	0.0023873	0.880618	1	0.782955	0.596594	0.0373268	0.147242	0.966538	0.641243	0.566439	0.123244	0.893953	0.757011	0.789344	0.647306	0.557705	0.398925	0.680498	0.770809	0.00414084	0.790921	0.707177
BAG4	0.536024	0.180728	0.74109	0.755442	0.0846308	0.0177561	0.0155324	0.812249	0.0712383	0.791444	0.758315	0.88069	0.036124	0.426684	0.0748457	0.940786	0.744715	0.846604	0.359171	0.0307142	0.698345	0.968719	1	0.734664	0.990028	0.105609	0.088523	0.00235265	0.909504	1	0.917837	0.317385	0.0258831	0.095396	0.823416	0.515474	0.3034	0.0610004	0.950443	0.57665	0.897369	0.400014	0.333567	0.182847	0.399444	0.87096	0.00355092	0.873615	0.579909
DDHD2	0.630167	0.157184	0.613357	0.691788	0.102667	0.0246135	0.0193577	0.792592	0.0570682	0.841162	0.80361	0.895931	0.0368475	0.38373	0.0844881	0.974835	0.824273	0.935833	0.308785	0.028595	0.733036	0.909971	1	0.722871	0.818547	0.17511	0.0995912	0.0035048	0.909063	1	0.973755	0.311868	0.0266973	0.0718204	0.707676	0.470511	0.264428	0.0761787	0.840324	0.512865	0.826372	0.300286	0.259888	0.174384	0.317307	0.977567	0.00502885	0.605841	0.470973
PPAPDC1B	0.578085	0.211011	0.72867	0.813743	0.101323	0.064772	0.0431521	0.844857	0.0945676	0.73013	0.726168	0.787001	0.0800655	0.511252	0.157658	0.971069	0.709413	0.835232	0.281168	0.0734173	0.671422	0.988441	1	0.859519	0.919938	0.21673	0.178334	0.0119719	0.988085	1	0.941908	0.411404	0.063531	0.112881	0.839143	0.525057	0.293523	0.150881	0.954014	0.644709	0.861031	0.368404	0.315593	0.204904	0.369896	0.882602	0.0170224	0.748608	0.533851
WHSC1L1	0.647997	0.21403	0.6956	0.775228	0.106379	0.0415218	0.0329778	0.819976	0.0693818	0.789155	0.797532	0.851975	0.0484157	0.472092	0.103609	0.985303	0.854657	0.910295	0.267687	0.0401804	0.741988	0.941641	1	0.802422	0.995995	0.21106	0.129763	0.00626952	0.903461	1	0.998578	0.390177	0.0359525	0.0823774	0.79259	0.483654	0.320587	0.107642	0.920521	0.607948	0.98725	0.355132	0.312063	0.186899	0.369653	0.94007	0.00926099	0.611663	0.529239
LETM2	0.647997	0.21403	0.6956	0.775228	0.106379	0.0415218	0.0329778	0.819976	0.0693818	0.789155	0.797532	0.851975	0.0484157	0.472092	0.103609	0.985303	0.854657	0.910295	0.267687	0.0401804	0.741988	0.941641	1	0.802422	0.995995	0.21106	0.129763	0.00626952	0.903461	1	0.998578	0.390177	0.0359525	0.0823774	0.79259	0.483654	0.320587	0.107642	0.920521	0.607948	0.98725	0.355132	0.312063	0.186899	0.369653	0.94007	0.00926099	0.611663	0.529239
FGFR1	0.647997	0.21403	0.6956	0.775228	0.106379	0.0415218	0.0329778	0.819976	0.0693818	0.789155	0.797532	0.851975	0.0484157	0.472092	0.103609	0.985303	0.854657	0.910295	0.267687	0.0401804	0.741988	0.941641	1	0.802422	0.995995	0.21106	0.129763	0.00626952	0.903461	1	0.998578	0.390177	0.0359525	0.0823774	0.79259	0.483654	0.320587	0.107642	0.920521	0.607948	0.98725	0.355132	0.312063	0.186899	0.369653	0.94007	0.00926099	0.611663	0.529239
C8orf86	0.663986	0.199838	0.700189	0.770252	0.082016	0.0387573	0.0202301	0.918912	0.0591853	0.820734	0.788818	0.868386	0.0529312	0.493545	0.108682	0.97083	0.827817	0.894054	0.190271	0.0433972	0.752854	0.942665	1	0.782261	0.822554	0.181426	0.12181	0.00449006	0.928938	1	0.991525	0.427898	0.0383341	0.0850731	0.800995	0.519741	0.25719	0.107716	0.925329	0.630715	0.829929	0.285627	0.247616	0.150666	0.298037	0.945721	0.00764181	0.635163	0.438395
TACC1	0.402047	0.587456	0.873915	0.973752	0.246846	0.337877	0.120426	0.260905	0.221386	0.586285	0.509184	0.580203	0.328592	0.820168	0.626199	0.60366	0.71167	0.594643	0.935101	0.524035	0.505448	0.779189	1	0.795805	0.317466	0.960738	0.364054	0.0625158	0.530549	1	0.711104	0.756159	0.450594	0.30755	0.88011	0.722076	0.166891	0.320221	0.668063	0.938628	0.344411	0.270758	0.20501	0.155912	0.303445	0.649691	0.0645076	0.971316	0.358335
PLEKHA2	0.172027	0.618819	0.774875	0.808757	0.432162	0.305606	0.0710569	0.27021	0.403582	0.358276	0.627383	0.369531	0.226201	0.629102	0.489853	0.314875	0.446561	0.403227	0.471562	0.499359	0.265984	0.483459	1	0.940028	0.580499	0.867829	0.513034	0.147746	0.536862	1	0.470719	0.773715	0.544423	0.530448	0.708339	0.460562	0.327934	0.479604	0.553785	0.871054	0.52782	0.449654	0.327957	0.34575	0.479839	0.412533	0.138397	0.594809	0.69472
HTRA4	0.213077	0.404931	0.959565	0.887678	0.318511	0.317843	0.0671968	0.480561	0.339309	0.418833	0.625708	0.436238	0.266688	0.544885	0.408355	0.445463	0.339771	0.451598	0.683429	0.450796	0.309522	0.570112	1	0.902315	0.836425	0.468371	0.517809	0.13229	0.689944	1	0.547054	0.752514	0.495532	0.588897	0.808368	0.695056	0.404973	0.534921	0.693912	0.78945	0.668277	0.560354	0.445858	0.359528	0.610584	0.485385	0.149405	0.460589	0.710314
TM2D2	0.213077	0.404931	0.959565	0.887678	0.318511	0.317843	0.0671968	0.480561	0.339309	0.418833	0.625708	0.436238	0.266688	0.544885	0.408355	0.445463	0.339771	0.451598	0.683429	0.450796	0.309522	0.570112	1	0.902315	0.836425	0.468371	0.517809	0.13229	0.689944	1	0.547054	0.752514	0.495532	0.588897	0.808368	0.695056	0.404973	0.534921	0.693912	0.78945	0.668277	0.560354	0.445858	0.359528	0.610584	0.485385	0.149405	0.460589	0.710314
ADAM9	0.23164	0.344486	0.962034	0.919946	0.282334	0.322869	0.0659266	0.642076	0.315968	0.443941	0.624043	0.464731	0.285013	0.513939	0.378424	0.51462	0.306148	0.470927	0.793852	0.43168	0.327732	0.608064	1	0.838503	0.972113	0.353987	0.519507	0.126402	0.760901	1	0.579845	0.743319	0.475818	0.612781	0.85035	0.822833	0.442658	0.561083	0.757202	0.757039	0.737709	0.614271	0.509615	0.364838	0.674495	0.516508	0.154531	0.415488	0.716492
ADAM32	0.270914	0.40486	0.886135	0.982404	0.334358	0.39007	0.142094	0.922131	0.411914	0.468695	0.563384	0.487029	0.379704	0.534342	0.487058	0.675558	0.320124	0.554761	0.779463	0.510341	0.360051	0.725536	1	0.997547	0.896091	0.4048	0.534299	0.165281	0.762156	1	0.694232	0.641301	0.53141	0.643913	0.970322	0.956313	0.446855	0.583243	0.885327	0.695715	0.847452	0.638314	0.5477	0.428965	0.720297	0.588932	0.187132	0.541237	0.803718
ADAM18	0.171984	0.655353	0.880168	0.845808	0.56683	0.298346	0.127523	0.539683	0.509206	0.307128	0.60097	0.348873	0.245362	0.526795	0.483145	0.42534	0.43214	0.470536	0.353186	0.464819	0.249183	0.559729	1	0.897126	0.935499	0.895723	0.604833	0.217468	0.590416	1	0.554282	0.618965	0.498166	0.470658	0.816032	0.545406	0.489131	0.564805	0.670706	0.741759	0.824139	0.629444	0.512442	0.504707	0.67969	0.445169	0.200083	0.602991	0.962452
ADAM2	0.243186	0.741382	0.73244	0.812919	0.430445	0.309341	0.166743	0.465299	0.347067	0.409548	0.415553	0.411572	0.396592	0.905645	0.599172	0.513353	0.538859	0.479141	0.705085	0.541198	0.336504	0.591541	1	0.62824	0.684275	0.935264	0.459144	0.128652	0.505278	1	0.552019	0.845782	0.46386	0.456221	0.732369	0.661499	0.496036	0.395609	0.534699	0.956385	0.666324	0.644966	0.551733	0.300221	0.699011	0.487872	0.116054	0.828521	0.775049
IDO1	0.364189	0.695582	0.992203	0.92533	0.560404	0.385555	0.292866	0.349192	0.338825	0.683622	0.718945	0.621562	0.607559	0.652978	0.818239	0.69883	0.795602	0.718056	0.699571	0.651015	0.499999	0.793782	1	0.971523	0.358911	0.837169	0.54087	0.223772	0.871123	1	0.780822	0.817708	0.579738	0.439061	0.97479	0.815358	0.595702	0.453733	0.750291	0.780008	0.519493	0.697218	0.654587	0.322656	0.779201	0.697278	0.208348	0.971076	0.760436
IDO2	0.161478	0.95681	0.667452	0.718599	0.787289	0.660018	0.528639	0.345403	0.881474	0.305127	0.474322	0.3229	0.94377	0.942416	0.752421	0.37903	0.405505	0.454746	0.631693	0.868514	0.255699	0.455973	1	0.60658	0.712164	0.947283	0.981458	0.725697	0.662726	1	0.492609	0.817426	0.893322	0.837727	0.654315	0.676186	0.49972	0.826056	0.453995	0.920355	0.813971	0.501874	0.522302	0.970827	0.461128	0.424885	0.660761	0.530732	0.459373
C8orf4	0.253424	0.98544	0.847715	0.93682	0.895633	0.590377	0.335601	0.363579	0.749625	0.397295	0.593538	0.699784	0.649274	0.729912	0.374709	0.375224	0.425195	0.803516	0.350297	0.448172	0.384324	0.709347	1	0.790324	0.953435	0.687883	0.549301	0.522407	0.538429	1	0.828901	0.932022	0.502091	0.839788	0.939611	0.581863	0.454233	0.423947	0.779284	0.682559	0.962038	0.415876	0.457178	0.738088	0.348828	0.794568	0.417032	0.818746	0.344109
ZMAT4	0.271306	0.936155	0.838206	0.947329	0.987324	0.450308	0.248082	0.337569	0.652532	0.419841	0.601331	0.694691	0.750301	0.694438	0.489615	0.373578	0.387644	0.785718	0.406364	0.556269	0.410155	0.706435	1	0.834144	0.975785	0.605168	0.457748	0.422751	0.597834	1	0.813581	0.972206	0.633669	0.878782	0.97161	0.694098	0.451774	0.346853	0.747321	0.691273	0.980043	0.416148	0.466175	0.66613	0.349634	0.778592	0.331985	0.819415	0.370496
SFRP1	0.617693	0.571432	0.473275	0.375761	0.366806	0.220464	0.169769	0.781225	0.190873	0.717884	0.670512	0.418598	0.700493	0.436692	0.689361	0.397433	0.836918	0.51367	0.561068	0.88544	0.543663	0.332454	1	0.487426	0.88648	0.20096	0.17162	0.172547	0.609756	1	0.298431	0.675505	0.826509	0.749564	0.337645	0.241101	0.665976	0.161858	0.431568	0.379872	0.942961	0.677441	0.719079	0.231125	0.55473	0.347652	0.165197	0.853258	0.929823
GOLGA7	0.895766	0.91011	0.814109	0.890764	0.853523	0.533494	0.534368	0.336385	0.736046	0.848362	0.778619	0.920629	0.298998	0.811777	0.26011	0.982699	0.577001	0.853111	0.696771	0.376187	0.992568	0.874928	1	0.798069	0.535816	0.743027	0.506061	0.646574	0.519749	1	0.895329	0.759603	0.634783	0.851685	0.948628	0.689174	0.627437	0.302953	0.87392	0.884885	0.92745	0.592946	0.678119	0.565788	0.539868	0.878475	0.503839	0.70911	0.624788
GINS4	0.85204	0.976888	0.790915	0.871964	0.833295	0.436744	0.35971	0.358917	0.702146	0.816664	0.839319	0.931189	0.360014	0.895783	0.323873	0.985176	0.551269	0.860122	0.816804	0.432629	0.99799	0.873891	1	0.844844	0.670307	0.998768	0.521305	0.582614	0.61765	1	0.88588	0.789794	0.739882	0.922177	0.96043	0.737008	0.610068	0.365512	0.841246	0.935995	0.994948	0.564399	0.644886	0.578638	0.521042	0.896505	0.496782	0.649181	0.568916
AGPAT6	0.895766	0.91011	0.814109	0.890764	0.853523	0.533494	0.534368	0.336385	0.736046	0.848362	0.778619	0.920629	0.298998	0.811777	0.26011	0.982699	0.577001	0.853111	0.696771	0.376187	0.992568	0.874928	1	0.798069	0.535816	0.743027	0.506061	0.646574	0.519749	1	0.895329	0.759603	0.634783	0.851685	0.948628	0.689174	0.627437	0.302953	0.87392	0.884885	0.92745	0.592946	0.678119	0.565788	0.539868	0.878475	0.503839	0.70911	0.624788
NKX6-3	0.895766	0.91011	0.814109	0.890764	0.853523	0.533494	0.534368	0.336385	0.736046	0.848362	0.778619	0.920629	0.298998	0.811777	0.26011	0.982699	0.577001	0.853111	0.696771	0.376187	0.992568	0.874928	1	0.798069	0.535816	0.743027	0.506061	0.646574	0.519749	1	0.895329	0.759603	0.634783	0.851685	0.948628	0.689174	0.627437	0.302953	0.87392	0.884885	0.92745	0.592946	0.678119	0.565788	0.539868	0.878475	0.503839	0.70911	0.624788
ANK1	0.748124	0.57643	0.582895	0.978112	0.765322	0.442541	0.598129	0.40687	0.590613	0.942014	0.676757	0.792781	0.399197	0.489801	0.519705	0.871616	0.495428	0.561393	0.88013	0.541057	0.857712	0.977056	1	0.645938	0.396051	0.878453	0.347834	0.538136	0.891921	1	0.922335	0.470633	0.856948	0.752634	0.801786	0.519726	0.44395	0.238689	0.576244	0.53229	0.925301	0.457296	0.477982	0.389822	0.382557	0.86934	0.440448	0.785051	0.520326
KAT6A	0.479045	0.715205	0.618297	0.302737	0.112565	0.0833705	0.202301	0.610201	0.125489	0.268873	0.394024	0.405165	0.862929	0.763955	0.846798	0.300082	0.54443	0.607847	0.82145	0.629933	0.424112	0.280477	1	0.505299	0.0199037	0.521734	0.0726044	0.118271	0.423471	1	0.306889	0.670755	0.3867	0.227577	0.38037	0.215726	0.429386	0.0363289	0.530101	0.653574	0.389589	0.412875	0.408971	0.030451	0.511848	0.352918	0.0918784	0.246032	0.535342
AP3M2	0.618669	0.76924	0.973783	0.585646	0.580116	0.644755	0.870829	0.220914	0.41438	0.526429	0.807559	0.571845	0.605295	0.642943	0.603895	0.50728	0.835803	0.904757	0.83525	0.786027	0.53892	0.463973	1	0.848108	0.0738426	0.715879	0.411273	0.445969	0.978125	1	0.551935	0.743595	0.956407	0.652152	0.665812	0.533199	0.879971	0.325832	0.922436	0.863392	0.516175	0.862309	0.830556	0.174297	0.978993	0.527913	0.408746	0.516444	0.880819
PLAT	0.618669	0.76924	0.973783	0.585646	0.580116	0.644755	0.870829	0.220914	0.41438	0.526429	0.807559	0.571845	0.605295	0.642943	0.603895	0.50728	0.835803	0.904757	0.83525	0.786027	0.53892	0.463973	1	0.848108	0.0738426	0.715879	0.411273	0.445969	0.978125	1	0.551935	0.743595	0.956407	0.652152	0.665812	0.533199	0.879971	0.325832	0.922436	0.863392	0.516175	0.862309	0.830556	0.174297	0.978993	0.527913	0.408746	0.516444	0.880819
IKBKB	0.797295	0.482	0.603255	0.919309	0.799975	0.591402	0.779272	0.093925	0.410988	0.636787	0.927066	0.782276	0.570557	0.409056	0.632133	0.911987	0.854897	0.839883	0.544249	0.710068	0.682255	0.900935	1	0.62572	0.217152	0.634308	0.35764	0.416286	0.869966	1	0.990679	0.49492	0.98336	0.956214	0.840545	0.748762	0.626679	0.27664	0.541738	0.495409	0.982252	0.661711	0.708535	0.209595	0.578861	0.91025	0.35111	0.740464	0.845872
POLB	0.829254	0.867522	0.802372	0.851078	0.627822	0.633008	0.844582	0.227075	0.468465	0.605848	0.956182	0.77391	0.395598	0.549511	0.465513	0.697921	0.984108	0.859723	0.962343	0.619472	0.688175	0.784624	1	0.67019	0.107291	0.793307	0.459231	0.520396	0.879722	1	0.896634	0.484387	0.92669	0.997418	0.975864	0.615991	0.978514	0.387462	0.806117	0.671472	0.554622	0.970533	0.994403	0.201974	0.887179	0.817591	0.465519	0.859818	0.992397
DKK4	0.829254	0.867522	0.802372	0.851078	0.627822	0.633008	0.844582	0.227075	0.468465	0.605848	0.956182	0.77391	0.395598	0.549511	0.465513	0.697921	0.984108	0.859723	0.962343	0.619472	0.688175	0.784624	1	0.67019	0.107291	0.793307	0.459231	0.520396	0.879722	1	0.896634	0.484387	0.92669	0.997418	0.975864	0.615991	0.978514	0.387462	0.806117	0.671472	0.554622	0.970533	0.994403	0.201974	0.887179	0.817591	0.465519	0.859818	0.992397
VDAC3	0.829254	0.867522	0.802372	0.851078	0.627822	0.633008	0.844582	0.227075	0.468465	0.605848	0.956182	0.77391	0.395598	0.549511	0.465513	0.697921	0.984108	0.859723	0.962343	0.619472	0.688175	0.784624	1	0.67019	0.107291	0.793307	0.459231	0.520396	0.879722	1	0.896634	0.484387	0.92669	0.997418	0.975864	0.615991	0.978514	0.387462	0.806117	0.671472	0.554622	0.970533	0.994403	0.201974	0.887179	0.817591	0.465519	0.859818	0.992397
SLC20A2	0.893254	0.90979	0.808633	0.82834	0.958404	0.931032	0.939172	0.121097	0.709585	0.872305	0.735236	0.77285	0.25832	0.597588	0.240757	0.939909	0.863786	0.93187	0.488979	0.32478	0.735239	0.825593	1	0.642936	0.145536	0.423764	0.669052	0.683945	0.413286	1	0.944182	0.694454	0.644722	0.746394	0.970862	0.992391	0.692374	0.541911	0.783297	0.76758	0.832535	0.616895	0.710772	0.422517	0.580929	0.749361	0.578768	0.972653	0.750557
SMIM19	0.893254	0.90979	0.808633	0.82834	0.958404	0.931032	0.939172	0.121097	0.709585	0.872305	0.735236	0.77285	0.25832	0.597588	0.240757	0.939909	0.863786	0.93187	0.488979	0.32478	0.735239	0.825593	1	0.642936	0.145536	0.423764	0.669052	0.683945	0.413286	1	0.944182	0.694454	0.644722	0.746394	0.970862	0.992391	0.692374	0.541911	0.783297	0.76758	0.832535	0.616895	0.710772	0.422517	0.580929	0.749361	0.578768	0.972653	0.750557
CHRNB3	0.918464	0.854179	0.789268	0.884874	0.915271	0.905307	0.966169	0.153458	0.707757	0.860904	0.767837	0.821432	0.233847	0.515821	0.24857	0.827378	0.831117	0.868366	0.50501	0.302173	0.757047	0.836273	1	0.568505	0.279682	0.476509	0.662256	0.697691	0.440349	1	0.9644	0.652792	0.653691	0.738832	0.980323	0.912176	0.773565	0.547985	0.761868	0.681164	0.768978	0.636739	0.737462	0.390843	0.625795	0.818947	0.602485	0.941775	0.735748
CHRNA6	0.922044	0.850905	0.705097	0.956056	0.830258	0.795047	0.836206	0.193663	0.738683	0.881014	0.852745	0.938248	0.255735	0.535137	0.334771	0.900591	0.717095	0.78629	0.76016	0.373524	0.901961	0.959965	1	0.682803	0.186508	0.719306	0.666312	0.796795	0.526296	1	0.973663	0.612907	0.650097	0.656579	0.902927	0.839013	0.723726	0.553358	0.71289	0.628363	0.63441	0.5893	0.656658	0.371589	0.568565	0.907847	0.682649	0.734379	0.70328
THAP1	0.913928	0.806138	0.934698	0.638849	0.77438	0.655306	0.599012	0.180806	0.673888	0.729981	0.816688	0.697366	0.41466	0.942461	0.404027	0.80434	0.866743	0.927466	0.642712	0.533292	0.745338	0.696034	1	0.990263	0.0963282	0.689198	0.626274	0.703219	0.532469	1	0.731327	0.952799	0.726998	0.958833	0.699596	0.808432	0.858118	0.461093	0.892315	0.925556	0.374426	0.977863	0.915454	0.353632	0.95258	0.616702	0.569748	0.893908	0.983155
RNF170	0.800119	0.717506	0.832178	0.552912	0.754886	0.68696	0.647246	0.141357	0.66111	0.614735	0.807359	0.594531	0.416125	0.969767	0.37945	0.663669	0.976995	0.823693	0.803106	0.522542	0.639171	0.579866	1	0.940901	0.103009	0.739074	0.643219	0.69223	0.598579	1	0.618461	0.840737	0.747141	0.806961	0.609178	0.744281	0.732544	0.49279	0.793666	0.830411	0.385189	0.935945	0.840139	0.345938	0.953743	0.527868	0.582952	0.931513	0.887764
HOOK3	0.800119	0.717506	0.832178	0.552912	0.754886	0.68696	0.647246	0.141357	0.66111	0.614735	0.807359	0.594531	0.416125	0.969767	0.37945	0.663669	0.976995	0.823693	0.803106	0.522542	0.639171	0.579866	1	0.940901	0.103009	0.739074	0.643219	0.69223	0.598579	1	0.618461	0.840737	0.747141	0.806961	0.609178	0.744281	0.732544	0.49279	0.793666	0.830411	0.385189	0.935945	0.840139	0.345938	0.953743	0.527868	0.582952	0.931513	0.887764
RP11-598P20.5	0.843768	0.892066	0.991588	0.695435	0.969758	0.674714	0.533549	0.273155	0.825176	0.989311	0.940958	0.739543	0.206664	0.971215	0.189164	0.957701	0.576487	0.99233	0.759873	0.216994	0.963808	0.8398	1	0.959287	0.531762	0.788584	0.479689	0.71281	0.764035	1	0.756288	0.936538	0.338152	0.742694	0.66912	0.690598	0.339972	0.341204	0.871639	0.783219	0.798429	0.277085	0.319839	0.589474	0.227723	0.682833	0.561906	0.738479	0.291848
FNTA	0.932702	0.909077	0.976353	0.862281	0.920574	0.73777	0.512592	0.0593129	0.669346	0.918947	0.841524	0.710624	0.334032	0.953621	0.254401	0.583904	0.65537	0.929184	0.832776	0.324125	0.881696	0.943784	1	0.984433	0.551433	0.920123	0.563323	0.641258	0.764331	1	0.997812	0.809817	0.454072	0.939346	0.913804	0.883343	0.419715	0.371968	0.833715	0.916908	0.974198	0.363199	0.439084	0.601391	0.306659	0.849091	0.517266	0.899495	0.409264
POMK	0.949208	0.569614	0.83971	0.964733	0.705	0.814773	0.958224	0.0461087	0.953992	0.850627	0.833648	0.808223	0.277375	0.612899	0.201669	0.647233	0.926073	0.901542	0.921041	0.310806	0.75822	0.946725	1	0.746931	0.909561	0.500055	0.893965	0.939345	0.556014	1	0.969317	0.766267	0.434878	0.906154	0.885832	0.921942	0.41988	0.843991	0.669419	0.70128	0.538463	0.391567	0.482307	0.953607	0.377001	0.885632	0.944351	0.791971	0.431586
HGSNAT	0.949208	0.569614	0.83971	0.964733	0.705	0.814773	0.958224	0.0461087	0.953992	0.850627	0.833648	0.808223	0.277375	0.612899	0.201669	0.647233	0.926073	0.901542	0.921041	0.310806	0.75822	0.946725	1	0.746931	0.909561	0.500055	0.893965	0.939345	0.556014	1	0.969317	0.766267	0.434878	0.906154	0.885832	0.921942	0.41988	0.843991	0.669419	0.70128	0.538463	0.391567	0.482307	0.953607	0.377001	0.885632	0.944351	0.791971	0.431586
SPIDR	0.653476	0.391173	0.323128	0.394597	0.716751	0.606808	0.298285	0.324094	0.840487	0.492213	0.438743	0.655136	0.889069	0.468293	0.626749	0.554704	0.350465	0.349135	0.745733	0.788338	0.669957	0.504842	1	0.349422	0.349031	0.696507	0.801342	0.471053	0.841825	1	0.452169	0.930153	0.613223	0.80125	0.256932	0.913785	0.347471	0.762038	0.300965	0.36354	0.984759	0.303123	0.413378	0.987482	0.24077	0.464751	0.497225	0.501902	0.932361
CEBPD	0.653476	0.391173	0.323128	0.394597	0.716751	0.606808	0.298285	0.324094	0.840487	0.492213	0.438743	0.655136	0.889069	0.468293	0.626749	0.554704	0.350465	0.349135	0.745733	0.788338	0.669957	0.504842	1	0.349422	0.349031	0.696507	0.801342	0.471053	0.841825	1	0.452169	0.930153	0.613223	0.80125	0.256932	0.913785	0.347471	0.762038	0.300965	0.36354	0.984759	0.303123	0.413378	0.987482	0.24077	0.464751	0.497225	0.501902	0.932361
PRKDC	0.653476	0.391173	0.323128	0.394597	0.716751	0.606808	0.298285	0.324094	0.840487	0.492213	0.438743	0.655136	0.889069	0.468293	0.626749	0.554704	0.350465	0.349135	0.745733	0.788338	0.669957	0.504842	1	0.349422	0.349031	0.696507	0.801342	0.471053	0.841825	1	0.452169	0.930153	0.613223	0.80125	0.256932	0.913785	0.347471	0.762038	0.300965	0.36354	0.984759	0.303123	0.413378	0.987482	0.24077	0.464751	0.497225	0.501902	0.932361
MCM4	0.653476	0.391173	0.323128	0.394597	0.716751	0.606808	0.298285	0.324094	0.840487	0.492213	0.438743	0.655136	0.889069	0.468293	0.626749	0.554704	0.350465	0.349135	0.745733	0.788338	0.669957	0.504842	1	0.349422	0.349031	0.696507	0.801342	0.471053	0.841825	1	0.452169	0.930153	0.613223	0.80125	0.256932	0.913785	0.347471	0.762038	0.300965	0.36354	0.984759	0.303123	0.413378	0.987482	0.24077	0.464751	0.497225	0.501902	0.932361
UBE2V2	0.653476	0.391173	0.323128	0.394597	0.716751	0.606808	0.298285	0.324094	0.840487	0.492213	0.438743	0.655136	0.889069	0.468293	0.626749	0.554704	0.350465	0.349135	0.745733	0.788338	0.669957	0.504842	1	0.349422	0.349031	0.696507	0.801342	0.471053	0.841825	1	0.452169	0.930153	0.613223	0.80125	0.256932	0.913785	0.347471	0.762038	0.300965	0.36354	0.984759	0.303123	0.413378	0.987482	0.24077	0.464751	0.497225	0.501902	0.932361
EFCAB1	0.629509	0.848256	0.260526	0.521497	0.117506	0.215664	0.0405446	0.365899	0.270407	0.47879	0.398695	0.697669	0.412751	0.97097	0.310204	0.673698	0.502774	0.429332	0.951346	0.413763	0.667297	0.698799	1	0.407431	0.107489	0.555562	0.19893	0.100875	0.900958	1	0.696731	0.34865	0.269843	0.568269	0.420948	0.808433	0.461497	0.269676	0.477651	0.736214	0.366499	0.634617	0.498399	0.156331	0.726037	0.621132	0.119364	0.421265	0.454471
SNAI2	0.629509	0.848256	0.260526	0.521497	0.117506	0.215664	0.0405446	0.365899	0.270407	0.47879	0.398695	0.697669	0.412751	0.97097	0.310204	0.673698	0.502774	0.429332	0.951346	0.413763	0.667297	0.698799	1	0.407431	0.107489	0.555562	0.19893	0.100875	0.900958	1	0.696731	0.34865	0.269843	0.568269	0.420948	0.808433	0.461497	0.269676	0.477651	0.736214	0.366499	0.634617	0.498399	0.156331	0.726037	0.621132	0.119364	0.421265	0.454471
C8orf22	0.769228	0.68698	0.260051	0.464907	0.114353	0.215388	0.0420916	0.230325	0.221523	0.54026	0.436659	0.765976	0.359611	0.935951	0.259143	0.642506	0.652853	0.511228	0.953154	0.34816	0.800772	0.710186	1	0.422702	0.153365	0.572218	0.151103	0.0806244	0.829962	1	0.707361	0.392491	0.222255	0.47884	0.369012	0.708929	0.508912	0.206241	0.421821	0.610457	0.491278	0.689491	0.535253	0.12706	0.773854	0.6168	0.0905267	0.467532	0.513964
SNTG1	0.569283	0.771331	0.282425	0.51909	0.532913	0.354847	0.0655018	0.419515	0.836897	0.412796	0.447777	0.643792	0.78684	0.974213	0.677885	0.593729	0.360525	0.453593	0.98919	0.82784	0.602104	0.650857	1	0.412981	0.778618	0.595459	0.454045	0.401296	0.968277	1	0.722664	0.43095	0.668948	0.912162	0.480353	0.883278	0.956702	0.519385	0.565135	0.74785	0.669769	0.831921	0.967055	0.609716	0.790299	0.67594	0.394123	0.212075	0.872785
PXDNL	0.741168	0.741974	0.596868	0.703311	0.122278	0.31294	0.0759934	0.621954	0.616325	0.714442	0.722049	0.810714	0.764682	0.501808	0.685677	0.837275	0.485769	0.619206	0.639968	0.820628	0.73531	0.829928	1	0.98194	0.0351811	0.396993	0.321325	0.316318	0.643305	1	0.929784	0.187891	0.6506	0.870031	0.656463	0.77402	0.465323	0.378153	0.889998	0.952839	0.367827	0.738487	0.569149	0.225788	0.86332	0.805299	0.298388	0.168918	0.558956
PCMTD1	0.66156	0.939987	0.371985	0.535051	0.129566	0.425317	0.0559106	0.415071	0.717975	0.54178	0.570466	0.696764	0.786033	0.64942	0.735683	0.635696	0.498479	0.525138	0.452629	0.947132	0.637506	0.638109	1	0.814323	0.0277342	0.645454	0.478287	0.39125	0.91726	1	0.709672	0.321326	0.76621	0.892338	0.464337	0.9244	0.281497	0.501243	0.622428	0.806292	0.241654	0.494155	0.35284	0.250686	0.587227	0.648509	0.349805	0.159516	0.340364
ST18	0.905612	0.578383	0.863043	0.901029	0.0891566	0.40892	0.0425375	0.487814	0.51613	0.907227	0.912235	0.909495	0.85863	0.341938	0.831694	0.923301	0.685387	0.968337	0.528741	0.934278	0.978262	0.966784	1	0.740825	0.075455	0.542174	0.393875	0.305026	0.691252	1	0.894335	0.16734	0.705926	0.577667	0.979799	0.784778	0.249321	0.424973	0.909801	0.671588	0.271387	0.460373	0.31576	0.170479	0.553435	0.902177	0.261787	0.246246	0.33816
FAM150A	0.905612	0.578383	0.863043	0.901029	0.0891566	0.40892	0.0425375	0.487814	0.51613	0.907227	0.912235	0.909495	0.85863	0.341938	0.831694	0.923301	0.685387	0.968337	0.528741	0.934278	0.978262	0.966784	1	0.740825	0.075455	0.542174	0.393875	0.305026	0.691252	1	0.894335	0.16734	0.705926	0.577667	0.979799	0.784778	0.249321	0.424973	0.909801	0.671588	0.271387	0.460373	0.31576	0.170479	0.553435	0.902177	0.261787	0.246246	0.33816
RB1CC1	0.950209	0.615039	0.978011	0.740013	0.0914115	0.228806	0.022045	0.478027	0.273106	0.973644	0.958426	0.723203	0.515877	0.412286	0.426265	0.896549	0.892053	0.841038	0.929198	0.429853	0.815581	0.752276	1	0.89015	0.13354	0.496297	0.179974	0.111621	0.590196	1	0.710258	0.163812	0.267086	0.286822	0.826993	0.482467	0.363937	0.214894	0.806499	0.567471	0.358231	0.543879	0.397574	0.116638	0.608599	0.704802	0.094892	0.560144	0.496495
NPBWR1	0.821758	0.458756	0.786046	0.581356	0.070987	0.130472	0.0288516	0.596742	0.195511	0.832535	0.894187	0.603992	0.455934	0.327354	0.357492	0.677622	0.921071	0.680644	0.934615	0.297005	0.682487	0.539854	1	0.732783	0.245386	0.324934	0.12898	0.0871288	0.429022	1	0.492914	0.111231	0.17426	0.219409	0.628107	0.269553	0.43519	0.18346	0.587146	0.407342	0.4764	0.63454	0.466621	0.106163	0.693269	0.531021	0.0826141	0.637146	0.621499
OPRK1	0.749487	0.618304	0.879585	0.652311	0.105695	0.147938	0.0364565	0.379814	0.203475	0.840337	0.918235	0.621642	0.440401	0.372582	0.36667	0.780803	0.943079	0.650879	0.887007	0.313067	0.646745	0.59923	1	0.804892	0.448955	0.493689	0.13788	0.0893985	0.514157	1	0.550551	0.108221	0.185783	0.231799	0.720055	0.330236	0.524968	0.188916	0.695291	0.478742	0.673198	0.726217	0.527222	0.121765	0.770983	0.582194	0.0814321	0.656805	0.63722
ATP6V1H	0.936113	0.50297	0.861558	0.595594	0.101753	0.145469	0.0318743	0.596714	0.243232	0.915603	0.986225	0.686813	0.508578	0.3231	0.43801	0.746722	0.825007	0.74955	0.788317	0.387152	0.800837	0.607932	1	0.815753	0.327693	0.463789	0.183023	0.106859	0.588754	1	0.560814	0.0950072	0.23416	0.292655	0.662253	0.409325	0.455799	0.249522	0.640624	0.404302	0.482963	0.647431	0.473969	0.149675	0.705335	0.580753	0.106221	0.587701	0.553927
RGS20	0.936113	0.50297	0.861558	0.595594	0.101753	0.145469	0.0318743	0.596714	0.243232	0.915603	0.986225	0.686813	0.508578	0.3231	0.43801	0.746722	0.825007	0.74955	0.788317	0.387152	0.800837	0.607932	1	0.815753	0.327693	0.463789	0.183023	0.106859	0.588754	1	0.560814	0.0950072	0.23416	0.292655	0.662253	0.409325	0.455799	0.249522	0.640624	0.404302	0.482963	0.647431	0.473969	0.149675	0.705335	0.580753	0.106221	0.587701	0.553927
TCEA1	0.936113	0.50297	0.861558	0.595594	0.101753	0.145469	0.0318743	0.596714	0.243232	0.915603	0.986225	0.686813	0.508578	0.3231	0.43801	0.746722	0.825007	0.74955	0.788317	0.387152	0.800837	0.607932	1	0.815753	0.327693	0.463789	0.183023	0.106859	0.588754	1	0.560814	0.0950072	0.23416	0.292655	0.662253	0.409325	0.455799	0.249522	0.640624	0.404302	0.482963	0.647431	0.473969	0.149675	0.705335	0.580753	0.106221	0.587701	0.553927
AC100821.2	0.936113	0.50297	0.861558	0.595594	0.101753	0.145469	0.0318743	0.596714	0.243232	0.915603	0.986225	0.686813	0.508578	0.3231	0.43801	0.746722	0.825007	0.74955	0.788317	0.387152	0.800837	0.607932	1	0.815753	0.327693	0.463789	0.183023	0.106859	0.588754	1	0.560814	0.0950072	0.23416	0.292655	0.662253	0.409325	0.455799	0.249522	0.640624	0.404302	0.482963	0.647431	0.473969	0.149675	0.705335	0.580753	0.106221	0.587701	0.553927
LYPLA1	0.813747	0.554385	0.989169	0.770763	0.372578	0.502659	0.188797	0.371998	0.606305	0.869514	0.810973	0.911025	0.730595	0.375619	0.705044	0.880753	0.69757	0.969646	0.577076	0.63594	0.943504	0.938079	1	0.918901	0.600171	0.866086	0.628903	0.345978	0.909869	1	0.914806	0.175707	0.456746	0.340479	0.901636	0.733012	0.639651	0.758851	0.921336	0.539346	0.617279	0.860798	0.692164	0.461541	0.874741	0.898143	0.361053	0.435739	0.776332
MRPL15	0.813747	0.554385	0.989169	0.770763	0.372578	0.502659	0.188797	0.371998	0.606305	0.869514	0.810973	0.911025	0.730595	0.375619	0.705044	0.880753	0.69757	0.969646	0.577076	0.63594	0.943504	0.938079	1	0.918901	0.600171	0.866086	0.628903	0.345978	0.909869	1	0.914806	0.175707	0.456746	0.340479	0.901636	0.733012	0.639651	0.758851	0.921336	0.539346	0.617279	0.860798	0.692164	0.461541	0.874741	0.898143	0.361053	0.435739	0.776332
SOX17	0.936113	0.50297	0.861558	0.595594	0.101753	0.145469	0.0318743	0.596714	0.243232	0.915603	0.986225	0.686813	0.508578	0.3231	0.43801	0.746722	0.825007	0.74955	0.788317	0.387152	0.800837	0.607932	1	0.815753	0.327693	0.463789	0.183023	0.106859	0.588754	1	0.560814	0.0950072	0.23416	0.292655	0.662253	0.409325	0.455799	0.249522	0.640624	0.404302	0.482963	0.647431	0.473969	0.149675	0.705335	0.580753	0.106221	0.587701	0.553927
RP1	0.749487	0.618304	0.879585	0.652311	0.105695	0.147938	0.0364565	0.379814	0.203475	0.840337	0.918235	0.621642	0.440401	0.372582	0.36667	0.780803	0.943079	0.650879	0.887007	0.313067	0.646745	0.59923	1	0.804892	0.448955	0.493689	0.13788	0.0893985	0.514157	1	0.550551	0.108221	0.185783	0.231799	0.720055	0.330236	0.524968	0.188916	0.695291	0.478742	0.673198	0.726217	0.527222	0.121765	0.770983	0.582194	0.0814321	0.656805	0.63722
XKR4	0.773917	0.751402	0.826613	0.616911	0.263168	0.377573	0.137737	0.42389	0.393516	0.886608	0.902454	0.579554	0.58111	0.418819	0.583663	0.757203	0.825374	0.586728	0.733758	0.51209	0.676502	0.561105	1	0.869518	0.834722	0.763784	0.347387	0.235865	0.666006	1	0.493654	0.0738903	0.363263	0.240441	0.632288	0.499918	0.493333	0.44811	0.593099	0.434555	0.814124	0.704295	0.516157	0.24003	0.736406	0.518692	0.22734	0.660534	0.734474
TMEM68	0.749487	0.618304	0.879585	0.652311	0.105695	0.147938	0.0364565	0.379814	0.203475	0.840337	0.918235	0.621642	0.440401	0.372582	0.36667	0.780803	0.943079	0.650879	0.887007	0.313067	0.646745	0.59923	1	0.804892	0.448955	0.493689	0.13788	0.0893985	0.514157	1	0.550551	0.108221	0.185783	0.231799	0.720055	0.330236	0.524968	0.188916	0.695291	0.478742	0.673198	0.726217	0.527222	0.121765	0.770983	0.582194	0.0814321	0.656805	0.63722
TGS1	0.815961	0.212531	0.665714	0.410511	0.0761507	0.134667	0.0184066	0.611434	0.505319	0.622063	0.835256	0.515024	0.74068	0.106502	0.822918	0.658885	0.909728	0.72825	0.500056	0.671073	0.69566	0.51132	1	0.36442	0.0630041	0.239273	0.365176	0.269059	0.472927	1	0.491236	0.056214	0.470113	0.320347	0.530509	0.366055	0.128291	0.390444	0.49517	0.24036	0.132374	0.262932	0.177152	0.165598	0.310668	0.460038	0.242005	0.289855	0.145119
LYN	0.815961	0.212531	0.665714	0.410511	0.0761507	0.134667	0.0184066	0.611434	0.505319	0.622063	0.835256	0.515024	0.74068	0.106502	0.822918	0.658885	0.909728	0.72825	0.500056	0.671073	0.69566	0.51132	1	0.36442	0.0630041	0.239273	0.365176	0.269059	0.472927	1	0.491236	0.056214	0.470113	0.320347	0.530509	0.366055	0.128291	0.390444	0.49517	0.24036	0.132374	0.262932	0.177152	0.165598	0.310668	0.460038	0.242005	0.289855	0.145119
RPS20	0.988677	0.342356	0.793598	0.533907	0.105593	0.197757	0.0352871	0.697625	0.569806	0.799213	0.868558	0.672791	0.752708	0.169823	0.796993	0.662269	0.66389	0.825774	0.423317	0.765763	0.855956	0.569439	1	0.483114	0.116371	0.311332	0.372666	0.301945	0.53199	1	0.502008	0.0793041	0.548943	0.455524	0.619306	0.534203	0.198438	0.419626	0.545906	0.327697	0.222085	0.382445	0.268207	0.19327	0.453713	0.559731	0.278717	0.314418	0.245369
MOS	0.988677	0.342356	0.793598	0.533907	0.105593	0.197757	0.0352871	0.697625	0.569806	0.799213	0.868558	0.672791	0.752708	0.169823	0.796993	0.662269	0.66389	0.825774	0.423317	0.765763	0.855956	0.569439	1	0.483114	0.116371	0.311332	0.372666	0.301945	0.53199	1	0.502008	0.0793041	0.548943	0.455524	0.619306	0.534203	0.198438	0.419626	0.545906	0.327697	0.222085	0.382445	0.268207	0.19327	0.453713	0.559731	0.278717	0.314418	0.245369
PLAG1	0.988677	0.342356	0.793598	0.533907	0.105593	0.197757	0.0352871	0.697625	0.569806	0.799213	0.868558	0.672791	0.752708	0.169823	0.796993	0.662269	0.66389	0.825774	0.423317	0.765763	0.855956	0.569439	1	0.483114	0.116371	0.311332	0.372666	0.301945	0.53199	1	0.502008	0.0793041	0.548943	0.455524	0.619306	0.534203	0.198438	0.419626	0.545906	0.327697	0.222085	0.382445	0.268207	0.19327	0.453713	0.559731	0.278717	0.314418	0.245369
CHCHD7	0.988677	0.342356	0.793598	0.533907	0.105593	0.197757	0.0352871	0.697625	0.569806	0.799213	0.868558	0.672791	0.752708	0.169823	0.796993	0.662269	0.66389	0.825774	0.423317	0.765763	0.855956	0.569439	1	0.483114	0.116371	0.311332	0.372666	0.301945	0.53199	1	0.502008	0.0793041	0.548943	0.455524	0.619306	0.534203	0.198438	0.419626	0.545906	0.327697	0.222085	0.382445	0.268207	0.19327	0.453713	0.559731	0.278717	0.314418	0.245369
SDR16C5	0.988677	0.342356	0.793598	0.533907	0.105593	0.197757	0.0352871	0.697625	0.569806	0.799213	0.868558	0.672791	0.752708	0.169823	0.796993	0.662269	0.66389	0.825774	0.423317	0.765763	0.855956	0.569439	1	0.483114	0.116371	0.311332	0.372666	0.301945	0.53199	1	0.502008	0.0793041	0.548943	0.455524	0.619306	0.534203	0.198438	0.419626	0.545906	0.327697	0.222085	0.382445	0.268207	0.19327	0.453713	0.559731	0.278717	0.314418	0.245369
PENK	0.649761	0.330155	0.654062	0.466673	0.0575056	0.142082	0.025741	0.471021	0.308547	0.525794	0.691717	0.477468	0.513119	0.148628	0.532563	0.549848	0.895035	0.604623	0.5327	0.470936	0.57181	0.445257	1	0.347242	0.106114	0.279745	0.193112	0.163013	0.354466	1	0.399711	0.0675832	0.315623	0.278925	0.560214	0.397236	0.12482	0.227497	0.489318	0.31194	0.199607	0.244494	0.164533	0.0833805	0.291669	0.461734	0.141441	0.565108	0.150848
IMPAD1	0.878502	0.467255	0.853123	0.614322	0.071323	0.171386	0.0375139	0.444759	0.340428	0.638744	0.902451	0.587422	0.632249	0.249048	0.538509	0.698548	0.823945	0.827124	0.500381	0.571869	0.726134	0.67926	1	0.422108	0.168884	0.20196	0.225211	0.192708	0.274068	1	0.632341	0.185014	0.351718	0.522171	0.815594	0.463807	0.321139	0.283052	0.76474	0.492855	0.285151	0.555533	0.444681	0.119507	0.686593	0.673581	0.171868	0.477493	0.249059
FAM110B	0.608654	0.230783	0.461543	0.355993	0.0292306	0.0737657	0.0216356	0.376209	0.172809	0.430433	0.686022	0.352153	0.461278	0.115443	0.378787	0.494562	0.867972	0.505164	0.552838	0.403434	0.498493	0.432055	1	0.185944	0.106849	0.105381	0.118679	0.0930137	0.285383	1	0.388232	0.0833743	0.23882	0.397336	0.507159	0.3598	0.16069	0.134683	0.49181	0.244785	0.178564	0.299596	0.215947	0.0494809	0.406763	0.404543	0.0770317	0.557093	0.0935353
UBXN2B	0.719824	0.193112	0.493254	0.424663	0.0152037	0.0920404	0.0291946	0.530354	0.118886	0.51661	0.791623	0.448285	0.53743	0.138221	0.387278	0.583001	0.999287	0.589718	0.72592	0.440841	0.61677	0.539853	1	0.221013	0.0956002	0.0968079	0.112426	0.0821562	0.288801	1	0.486266	0.0858218	0.262415	0.48477	0.577193	0.374841	0.209344	0.148914	0.516821	0.279248	0.200185	0.37339	0.269472	0.0465699	0.511735	0.487605	0.0753663	0.501507	0.143921
CYP7A1	0.719824	0.193112	0.493254	0.424663	0.0152037	0.0920404	0.0291946	0.530354	0.118886	0.51661	0.791623	0.448285	0.53743	0.138221	0.387278	0.583001	0.999287	0.589718	0.72592	0.440841	0.61677	0.539853	1	0.221013	0.0956002	0.0968079	0.112426	0.0821562	0.288801	1	0.486266	0.0858218	0.262415	0.48477	0.577193	0.374841	0.209344	0.148914	0.516821	0.279248	0.200185	0.37339	0.269472	0.0465699	0.511735	0.487605	0.0753663	0.501507	0.143921
SDCBP	0.810518	0.340851	0.7307	0.537327	0.023788	0.128606	0.0278741	0.64503	0.183933	0.561651	0.919161	0.542968	0.673142	0.222561	0.482081	0.659061	0.927852	0.722623	0.704875	0.539886	0.688604	0.640477	1	0.354903	0.079353	0.115459	0.135496	0.121401	0.236979	1	0.580118	0.123624	0.321061	0.59396	0.710894	0.38328	0.304152	0.188833	0.623916	0.412235	0.203622	0.51466	0.401003	0.0717561	0.685434	0.593287	0.111815	0.495446	0.221758
NSMAF	0.816971	0.406703	0.76838	0.575358	0.0128595	0.1823	0.0702328	0.661966	0.118745	0.557925	0.985069	0.559459	0.687026	0.276388	0.490241	0.615014	0.896554	0.768199	0.707881	0.551301	0.681382	0.639017	1	0.456038	0.0860981	0.195929	0.122547	0.0973781	0.308974	1	0.601623	0.173037	0.310732	0.560268	0.766537	0.376337	0.215988	0.187875	0.686847	0.481453	0.17173	0.390182	0.303818	0.045236	0.552083	0.644917	0.101524	0.546621	0.135966
TOX	0.747508	0.506332	0.748707	0.539395	0.0357929	0.0815284	0.0347313	0.797119	0.126922	0.649026	0.96617	0.490402	0.448379	0.278874	0.226695	0.542606	0.991501	0.57875	0.633169	0.248666	0.583347	0.543533	1	0.586485	0.886357	0.213095	0.0842165	0.0548042	0.356528	1	0.503197	0.115448	0.109933	0.310043	0.670014	0.293222	0.566166	0.128703	0.621207	0.407408	0.620352	0.785988	0.68005	0.093518	0.935417	0.547444	0.0501459	0.55175	0.500091
CA8	0.689435	0.319706	0.496991	0.356833	0.023167	0.0802523	0.0469708	0.381498	0.0835433	0.511385	0.817006	0.377036	0.359632	0.185629	0.271651	0.460753	0.928809	0.542848	0.605133	0.265861	0.534621	0.419785	1	0.355984	0.143332	0.240763	0.0875011	0.0394637	0.46752	1	0.410324	0.119356	0.129612	0.286914	0.510814	0.368667	0.146103	0.113554	0.558316	0.276693	0.17105	0.253499	0.190489	0.0385979	0.349394	0.427213	0.0394972	0.754965	0.0616013
RAB2A	0.684543	0.341314	0.440521	0.347718	0.0152317	0.112031	0.060944	0.432573	0.0450107	0.466911	0.699465	0.377021	0.502194	0.18012	0.379443	0.487647	0.867422	0.506133	0.788975	0.333363	0.539516	0.440287	1	0.338065	0.112977	0.191617	0.079595	0.0393371	0.359691	1	0.418102	0.147687	0.175146	0.385314	0.494135	0.400243	0.18456	0.112228	0.534624	0.267167	0.176295	0.299334	0.242052	0.0277671	0.440252	0.424292	0.0447265	0.757999	0.0912249
CHD7	0.754128	0.461302	0.535386	0.411611	0.0350692	0.0756155	0.0363171	0.406091	0.0986205	0.500155	0.763115	0.409823	0.402677	0.206953	0.298737	0.542466	0.851353	0.541156	0.787026	0.261757	0.579268	0.507252	1	0.412204	0.26993	0.195803	0.0846874	0.0516871	0.332014	1	0.478053	0.155909	0.142184	0.34869	0.538938	0.421193	0.252589	0.100076	0.599897	0.294164	0.258623	0.395773	0.346985	0.0608412	0.553342	0.472519	0.0495446	0.805372	0.170039
CLVS1	0.76561	0.294353	0.594519	0.465052	0.0285017	0.172952	0.0924995	0.831923	0.193903	0.567731	0.98228	0.520251	0.529053	0.271817	0.365405	0.32724	0.978226	0.66719	0.989455	0.434494	0.648947	0.428063	1	0.469476	0.251492	0.314573	0.125047	0.123777	0.668829	1	0.400154	0.175788	0.290646	0.370334	0.478644	0.346772	0.187287	0.162758	0.414766	0.317288	0.175972	0.33915	0.302531	0.0623196	0.43677	0.441855	0.121345	0.672748	0.108069
ASPH	0.850526	0.510235	0.886672	0.60532	0.0585785	0.267974	0.0941947	0.661486	0.315814	0.627975	0.895926	0.637826	0.694786	0.429356	0.484317	0.411289	0.96365	0.817628	0.974607	0.555564	0.720115	0.539497	1	0.710259	0.211272	0.385316	0.16594	0.199174	0.56811	1	0.505816	0.250298	0.368981	0.482878	0.626635	0.35599	0.320765	0.23238	0.535012	0.486509	0.198451	0.529081	0.49461	0.109869	0.653985	0.560955	0.195846	0.672076	0.196905
NKAIN3	0.756799	0.75666	0.936249	0.637696	0.0742024	0.319698	0.132326	0.96452	0.33382	0.607573	0.868755	0.61501	0.717328	0.540908	0.55445	0.429662	0.953518	0.829667	0.869367	0.597051	0.659537	0.530876	1	0.764487	0.153428	0.565896	0.149893	0.208653	0.631749	1	0.515224	0.351779	0.409513	0.507659	0.67287	0.310787	0.330128	0.164271	0.607217	0.606278	0.218976	0.531071	0.498775	0.10564	0.674289	0.551795	0.180002	0.781681	0.124677
GGH	0.905917	0.81773	0.944269	0.762601	0.0819384	0.399967	0.172364	0.777066	0.378838	0.769488	0.735515	0.762164	0.878399	0.646753	0.653482	0.544764	0.848977	0.963786	0.954341	0.754479	0.801921	0.665932	1	0.91218	0.250802	0.584878	0.177082	0.253294	0.710447	1	0.636387	0.408319	0.53468	0.643915	0.783048	0.323634	0.535098	0.204965	0.687674	0.705828	0.304436	0.793212	0.74007	0.147527	0.976616	0.659482	0.224009	0.641935	0.298092
TTPA	0.905917	0.81773	0.944269	0.762601	0.0819384	0.399967	0.172364	0.777066	0.378838	0.769488	0.735515	0.762164	0.878399	0.646753	0.653482	0.544764	0.848977	0.963786	0.954341	0.754479	0.801921	0.665932	1	0.91218	0.250802	0.584878	0.177082	0.253294	0.710447	1	0.636387	0.408319	0.53468	0.643915	0.783048	0.323634	0.535098	0.204965	0.687674	0.705828	0.304436	0.793212	0.74007	0.147527	0.976616	0.659482	0.224009	0.641935	0.298092
YTHDF3	0.619777	0.534189	0.710622	0.506732	0.0357672	0.040337	0.052382	0.278914	0.169669	0.514578	0.793723	0.480451	0.415378	0.313965	0.273662	0.343573	0.568216	0.546555	0.357125	0.131487	0.537439	0.437075	1	0.572681	0.361632	0.134689	0.0470232	0.136259	0.0377278	1	0.375156	0.101788	0.0959516	0.166765	0.500067	0.0737147	0.499061	0.0410681	0.398584	0.385361	0.524812	0.575384	0.566044	0.130778	0.690689	0.406171	0.111921	0.801559	0.253289
BHLHE22	0.715797	0.385992	0.64029	0.527331	0.0193843	0.289946	0.233416	0.174269	0.089226	0.68193	0.64821	0.629704	0.87956	0.373588	0.557917	0.63533	0.938568	0.709742	0.830003	0.577637	0.72639	0.59495	1	0.397355	0.0442647	0.307851	0.0363029	0.112724	0.468645	1	0.512122	0.253182	0.504515	0.825321	0.572604	0.123372	0.55741	0.0470752	0.407692	0.482461	0.194535	0.547746	0.43289	0.0445944	0.707518	0.476689	0.0743089	0.731938	0.259184
CYP7B1	0.715797	0.385992	0.64029	0.527331	0.0193843	0.289946	0.233416	0.174269	0.089226	0.68193	0.64821	0.629704	0.87956	0.373588	0.557917	0.63533	0.938568	0.709742	0.830003	0.577637	0.72639	0.59495	1	0.397355	0.0442647	0.307851	0.0363029	0.112724	0.468645	1	0.512122	0.253182	0.504515	0.825321	0.572604	0.123372	0.55741	0.0470752	0.407692	0.482461	0.194535	0.547746	0.43289	0.0445944	0.707518	0.476689	0.0743089	0.731938	0.259184
ARMC1	0.947908	0.293651	0.592914	0.479625	0.154801	0.603901	0.414086	0.397366	0.381102	0.768064	0.680704	0.708277	0.966227	0.261219	0.816186	0.777714	0.817154	0.846799	0.376353	0.818289	0.905204	0.694664	1	0.464135	0.0732254	0.62069	0.326206	0.392835	0.784919	1	0.625222	0.213227	0.774142	0.789643	0.555049	0.354953	0.540431	0.391175	0.445066	0.371035	0.142903	0.511698	0.433467	0.182602	0.577724	0.585838	0.323798	0.525903	0.258789
MTFR1	0.931552	0.266447	0.622624	0.541582	0.12414	0.664975	0.453868	0.277624	0.336242	0.865225	0.794751	0.827883	0.861258	0.292156	0.852103	0.872292	0.66843	0.954061	0.453928	0.902088	0.960156	0.809633	1	0.524283	0.0643068	0.622309	0.343406	0.395571	0.841584	1	0.73523	0.22348	0.855351	0.910047	0.614921	0.389158	0.6181	0.432567	0.471942	0.406155	0.150982	0.596746	0.499678	0.187517	0.689897	0.675294	0.343141	0.449129	0.333434
PDE7A	0.783915	0.15344	0.400462	0.348507	0.0660748	0.654693	0.483816	0.420005	0.206778	0.590699	0.73606	0.558165	0.967887	0.149465	0.829136	0.530859	0.983922	0.672322	0.878289	0.798243	0.749493	0.513513	1	0.365124	0.0768997	0.366505	0.257778	0.257263	0.472279	1	0.457784	0.0745434	0.655246	0.439677	0.418222	0.195455	0.388429	0.383629	0.308276	0.239945	0.179785	0.428556	0.36918	0.128719	0.495113	0.455702	0.26039	0.627585	0.160806
DNAJC5B	0.577248	0.211687	0.344557	0.32164	0.0710774	0.684847	0.497616	0.699027	0.154382	0.436932	0.521517	0.43457	0.941471	0.142385	0.878011	0.503675	0.609291	0.497704	0.956742	0.763992	0.559333	0.446954	1	0.303376	0.0835214	0.327776	0.204257	0.240799	0.293259	1	0.386201	0.0982865	0.640209	0.418186	0.390677	0.164826	0.427715	0.301048	0.302131	0.240203	0.227487	0.457557	0.410084	0.0946397	0.541912	0.393694	0.237116	0.750324	0.182517
TRIM55	0.560295	0.195363	0.350876	0.3176	0.0454323	0.709772	0.410755	0.853298	0.125988	0.408697	0.532201	0.421285	0.915498	0.157301	0.897888	0.518814	0.628852	0.51692	0.64574	0.794697	0.548451	0.446275	1	0.285047	0.0531304	0.263177	0.190652	0.220381	0.292105	1	0.39111	0.11972	0.662658	0.419435	0.403028	0.185631	0.333545	0.307119	0.311898	0.263234	0.159108	0.350482	0.318441	0.0698047	0.419966	0.390907	0.231291	0.748409	0.117929
CRH	0.560295	0.195363	0.350876	0.3176	0.0454323	0.709772	0.410755	0.853298	0.125988	0.408697	0.532201	0.421285	0.915498	0.157301	0.897888	0.518814	0.628852	0.51692	0.64574	0.794697	0.548451	0.446275	1	0.285047	0.0531304	0.263177	0.190652	0.220381	0.292105	1	0.39111	0.11972	0.662658	0.419435	0.403028	0.185631	0.333545	0.307119	0.311898	0.263234	0.159108	0.350482	0.318441	0.0698047	0.419966	0.390907	0.231291	0.748409	0.117929
RRS1	0.704477	0.436148	0.600962	0.475039	0.137739	0.16005	0.047064	0.831757	0.356573	0.478819	0.669198	0.495453	0.564048	0.229345	0.416939	0.593518	0.516772	0.575629	0.556235	0.218021	0.618773	0.579588	1	0.478234	0.196534	0.192349	0.162716	0.307854	0.0648665	1	0.500545	0.113243	0.223907	0.215768	0.496121	0.17955	0.595036	0.175919	0.430819	0.328651	0.384426	0.636819	0.638897	0.211788	0.724937	0.485677	0.243389	0.996131	0.365415
ADHFE1	0.704477	0.436148	0.600962	0.475039	0.137739	0.16005	0.047064	0.831757	0.356573	0.478819	0.669198	0.495453	0.564048	0.229345	0.416939	0.593518	0.516772	0.575629	0.556235	0.218021	0.618773	0.579588	1	0.478234	0.196534	0.192349	0.162716	0.307854	0.0648665	1	0.500545	0.113243	0.223907	0.215768	0.496121	0.17955	0.595036	0.175919	0.430819	0.328651	0.384426	0.636819	0.638897	0.211788	0.724937	0.485677	0.243389	0.996131	0.365415
C8orf46	0.704477	0.436148	0.600962	0.475039	0.137739	0.16005	0.047064	0.831757	0.356573	0.478819	0.669198	0.495453	0.564048	0.229345	0.416939	0.593518	0.516772	0.575629	0.556235	0.218021	0.618773	0.579588	1	0.478234	0.196534	0.192349	0.162716	0.307854	0.0648665	1	0.500545	0.113243	0.223907	0.215768	0.496121	0.17955	0.595036	0.175919	0.430819	0.328651	0.384426	0.636819	0.638897	0.211788	0.724937	0.485677	0.243389	0.996131	0.365415
MYBL1	0.704477	0.436148	0.600962	0.475039	0.137739	0.16005	0.047064	0.831757	0.356573	0.478819	0.669198	0.495453	0.564048	0.229345	0.416939	0.593518	0.516772	0.575629	0.556235	0.218021	0.618773	0.579588	1	0.478234	0.196534	0.192349	0.162716	0.307854	0.0648665	1	0.500545	0.113243	0.223907	0.215768	0.496121	0.17955	0.595036	0.175919	0.430819	0.328651	0.384426	0.636819	0.638897	0.211788	0.724937	0.485677	0.243389	0.996131	0.365415
VCPIP1	0.704477	0.436148	0.600962	0.475039	0.137739	0.16005	0.047064	0.831757	0.356573	0.478819	0.669198	0.495453	0.564048	0.229345	0.416939	0.593518	0.516772	0.575629	0.556235	0.218021	0.618773	0.579588	1	0.478234	0.196534	0.192349	0.162716	0.307854	0.0648665	1	0.500545	0.113243	0.223907	0.215768	0.496121	0.17955	0.595036	0.175919	0.430819	0.328651	0.384426	0.636819	0.638897	0.211788	0.724937	0.485677	0.243389	0.996131	0.365415
C8orf44-SGK3	0.966975	0.42015	0.981864	0.769168	0.078281	0.186218	0.0302121	0.621632	0.478812	0.874268	0.744125	0.84796	0.480031	0.490247	0.350044	0.951474	0.951791	0.973277	0.680266	0.288094	0.962384	0.900049	1	0.904203	0.510215	0.478997	0.191648	0.249437	0.813396	1	0.866937	0.192788	0.300037	0.345829	0.788167	0.394511	0.48891	0.227542	0.709307	0.625639	0.430873	0.590191	0.544394	0.20472	0.669094	0.801358	0.189038	0.647109	0.488567
C8orf44	0.966975	0.42015	0.981864	0.769168	0.078281	0.186218	0.0302121	0.621632	0.478812	0.874268	0.744125	0.84796	0.480031	0.490247	0.350044	0.951474	0.951791	0.973277	0.680266	0.288094	0.962384	0.900049	1	0.904203	0.510215	0.478997	0.191648	0.249437	0.813396	1	0.866937	0.192788	0.300037	0.345829	0.788167	0.394511	0.48891	0.227542	0.709307	0.625639	0.430873	0.590191	0.544394	0.20472	0.669094	0.801358	0.189038	0.647109	0.488567
AC090154.1	0.966975	0.42015	0.981864	0.769168	0.078281	0.186218	0.0302121	0.621632	0.478812	0.874268	0.744125	0.84796	0.480031	0.490247	0.350044	0.951474	0.951791	0.973277	0.680266	0.288094	0.962384	0.900049	1	0.904203	0.510215	0.478997	0.191648	0.249437	0.813396	1	0.866937	0.192788	0.300037	0.345829	0.788167	0.394511	0.48891	0.227542	0.709307	0.625639	0.430873	0.590191	0.544394	0.20472	0.669094	0.801358	0.189038	0.647109	0.488567
SGK3	0.952995	0.45327	0.97074	0.772267	0.120112	0.189671	0.0496015	0.498868	0.550072	0.900285	0.757159	0.858237	0.461176	0.458779	0.341096	0.926547	0.975799	0.999406	0.977302	0.273877	0.969619	0.895418	1	0.925792	0.691244	0.544236	0.203329	0.270491	0.79732	1	0.853487	0.163003	0.288711	0.341976	0.769098	0.357842	0.61131	0.224191	0.690927	0.588568	0.574462	0.739192	0.680765	0.268535	0.828752	0.799503	0.194522	0.652851	0.688383
MCMDC2	0.679771	0.479734	0.56808	0.449711	0.165901	0.122708	0.0626822	0.61677	0.336151	0.480043	0.602078	0.46909	0.439232	0.186846	0.326026	0.502851	0.450967	0.50584	0.7571	0.139075	0.583451	0.515674	1	0.464566	0.237901	0.232354	0.116045	0.248642	0.05697	1	0.423754	0.0755133	0.155285	0.178738	0.434507	0.133571	0.608045	0.110767	0.372798	0.279282	0.449204	0.659233	0.664198	0.205452	0.753917	0.444564	0.182501	0.851749	0.379696
TCF24	0.670577	0.517178	0.562344	0.448998	0.223675	0.194465	0.093041	0.721987	0.406635	0.459115	0.628671	0.484157	0.519145	0.201964	0.405999	0.508813	0.403117	0.526123	0.857517	0.190985	0.592455	0.51637	1	0.501783	0.216145	0.329414	0.154462	0.304019	0.0850516	1	0.433841	0.0759265	0.209151	0.178995	0.436925	0.151123	0.563502	0.154976	0.372268	0.297699	0.423078	0.603384	0.609569	0.232265	0.682897	0.457262	0.227251	0.883147	0.362039
PPP1R42	0.658856	0.485257	0.570031	0.446804	0.159652	0.189171	0.0625774	0.867492	0.350067	0.439706	0.64011	0.475334	0.540096	0.218328	0.417932	0.526489	0.422092	0.545078	0.600269	0.200772	0.586255	0.520087	1	0.481062	0.138173	0.266022	0.14664	0.288356	0.0808317	1	0.442725	0.0906651	0.217048	0.183035	0.450803	0.168848	0.472721	0.15638	0.384875	0.319768	0.323921	0.498212	0.508826	0.185585	0.568523	0.45775	0.226072	0.892832	0.244453
COPS5	0.696544	0.468673	0.596962	0.475834	0.186046	0.248333	0.0702633	0.950833	0.431003	0.457859	0.701306	0.512677	0.665368	0.250591	0.5179	0.60479	0.468052	0.601605	0.630346	0.297306	0.630202	0.583967	1	0.516998	0.177439	0.275198	0.215416	0.376445	0.0966752	1	0.516217	0.116982	0.300349	0.218649	0.502533	0.205579	0.550489	0.241892	0.433739	0.353115	0.358647	0.581138	0.584351	0.239586	0.654044	0.501623	0.303058	0.962648	0.348125
CSPP1	0.696544	0.468673	0.596962	0.475834	0.186046	0.248333	0.0702633	0.950833	0.431003	0.457859	0.701306	0.512677	0.665368	0.250591	0.5179	0.60479	0.468052	0.601605	0.630346	0.297306	0.630202	0.583967	1	0.516998	0.177439	0.275198	0.215416	0.376445	0.0966752	1	0.516217	0.116982	0.300349	0.218649	0.502533	0.205579	0.550489	0.241892	0.433739	0.353115	0.358647	0.581138	0.584351	0.239586	0.654044	0.501623	0.303058	0.962648	0.348125
ARFGEF1	0.64866	0.735805	0.689921	0.536831	0.644403	0.771662	0.295404	0.452561	0.814409	0.529732	0.685398	0.454461	0.986349	0.558008	0.952076	0.995488	0.423612	0.532657	0.798906	0.745366	0.568525	0.748919	1	0.650785	0.201295	0.911009	0.634819	0.789482	0.700553	1	0.780093	0.477445	0.783032	0.469981	0.67866	0.558112	0.659486	0.59611	0.686915	0.601727	0.516675	0.674576	0.646531	0.50613	0.731871	0.504739	0.646596	0.977108	0.565926
CPA6	0.64866	0.735805	0.689921	0.536831	0.644403	0.771662	0.295404	0.452561	0.814409	0.529732	0.685398	0.454461	0.986349	0.558008	0.952076	0.995488	0.423612	0.532657	0.798906	0.745366	0.568525	0.748919	1	0.650785	0.201295	0.911009	0.634819	0.789482	0.700553	1	0.780093	0.477445	0.783032	0.469981	0.67866	0.558112	0.659486	0.59611	0.686915	0.601727	0.516675	0.674576	0.646531	0.50613	0.731871	0.504739	0.646596	0.977108	0.565926
PREX2	0.64866	0.735805	0.689921	0.536831	0.644403	0.771662	0.295404	0.452561	0.814409	0.529732	0.685398	0.454461	0.986349	0.558008	0.952076	0.995488	0.423612	0.532657	0.798906	0.745366	0.568525	0.748919	1	0.650785	0.201295	0.911009	0.634819	0.789482	0.700553	1	0.780093	0.477445	0.783032	0.469981	0.67866	0.558112	0.659486	0.59611	0.686915	0.601727	0.516675	0.674576	0.646531	0.50613	0.731871	0.504739	0.646596	0.977108	0.565926
C8orf34	0.561878	0.660984	0.606307	0.471174	0.612623	0.767653	0.304476	0.401006	0.755762	0.459954	0.671085	0.385799	0.938033	0.498573	0.939931	0.879056	0.337908	0.45163	0.965069	0.703626	0.486683	0.647976	1	0.591006	0.210707	0.838082	0.611552	0.736476	0.614734	1	0.687248	0.413008	0.710391	0.361354	0.608918	0.492406	0.578073	0.58621	0.624165	0.535707	0.546448	0.614497	0.593915	0.482907	0.661879	0.438206	0.616762	0.938453	0.480399
SULF1	0.622962	0.759385	0.682103	0.492542	0.896413	0.967666	0.376954	0.372046	0.893504	0.455453	0.653725	0.413148	0.925582	0.562323	0.858716	0.969828	0.360134	0.513873	0.708622	0.885079	0.534924	0.694492	1	0.648632	0.235286	0.88332	0.841135	0.980158	0.81018	1	0.730714	0.544762	0.944924	0.473922	0.63218	0.648462	0.499595	0.783621	0.657089	0.581368	0.372169	0.491069	0.525061	0.627422	0.493751	0.470446	0.84383	0.984147	0.392971
SLCO5A1	0.622962	0.759385	0.682103	0.492542	0.896413	0.967666	0.376954	0.372046	0.893504	0.455453	0.653725	0.413148	0.925582	0.562323	0.858716	0.969828	0.360134	0.513873	0.708622	0.885079	0.534924	0.694492	1	0.648632	0.235286	0.88332	0.841135	0.980158	0.81018	1	0.730714	0.544762	0.944924	0.473922	0.63218	0.648462	0.499595	0.783621	0.657089	0.581368	0.372169	0.491069	0.525061	0.627422	0.493751	0.470446	0.84383	0.984147	0.392971
PRDM14	0.461314	0.650414	0.438926	0.403186	0.91221	0.870414	0.52072	0.538571	0.873668	0.398319	0.53268	0.327809	0.712054	0.626091	0.848772	0.712766	0.496096	0.395647	0.817903	0.903967	0.400774	0.519161	1	0.609135	0.335247	0.826305	0.875797	0.891448	0.612047	1	0.571061	0.652583	0.911034	0.425602	0.491513	0.397952	0.824853	0.708568	0.522541	0.540039	0.91054	0.940032	0.942757	0.851838	0.892902	0.351854	0.907454	0.82495	0.628393
NCOA2	0.716672	0.880383	0.726441	0.594638	0.764503	0.801762	0.679356	0.344066	0.635727	0.576253	0.981149	0.554835	0.395974	0.882751	0.541697	0.904812	0.945072	0.779081	0.446251	0.614553	0.633034	0.724636	1	0.898772	0.229718	0.855497	0.890252	0.699395	0.878709	1	0.799841	0.974152	0.673787	0.905326	0.714166	0.738381	0.801529	0.964551	0.763717	0.797603	0.519142	0.714954	0.749568	0.899289	0.619687	0.57836	0.893959	0.620381	0.629407
TRAM1	0.461314	0.650414	0.438926	0.403186	0.91221	0.870414	0.52072	0.538571	0.873668	0.398319	0.53268	0.327809	0.712054	0.626091	0.848772	0.712766	0.496096	0.395647	0.817903	0.903967	0.400774	0.519161	1	0.609135	0.335247	0.826305	0.875797	0.891448	0.612047	1	0.571061	0.652583	0.911034	0.425602	0.491513	0.397952	0.824853	0.708568	0.522541	0.540039	0.91054	0.940032	0.942757	0.851838	0.892902	0.351854	0.907454	0.82495	0.628393
LACTB2	0.461314	0.650414	0.438926	0.403186	0.91221	0.870414	0.52072	0.538571	0.873668	0.398319	0.53268	0.327809	0.712054	0.626091	0.848772	0.712766	0.496096	0.395647	0.817903	0.903967	0.400774	0.519161	1	0.609135	0.335247	0.826305	0.875797	0.891448	0.612047	1	0.571061	0.652583	0.911034	0.425602	0.491513	0.397952	0.824853	0.708568	0.522541	0.540039	0.91054	0.940032	0.942757	0.851838	0.892902	0.351854	0.907454	0.82495	0.628393
XKR9	0.461314	0.650414	0.438926	0.403186	0.91221	0.870414	0.52072	0.538571	0.873668	0.398319	0.53268	0.327809	0.712054	0.626091	0.848772	0.712766	0.496096	0.395647	0.817903	0.903967	0.400774	0.519161	1	0.609135	0.335247	0.826305	0.875797	0.891448	0.612047	1	0.571061	0.652583	0.911034	0.425602	0.491513	0.397952	0.824853	0.708568	0.522541	0.540039	0.91054	0.940032	0.942757	0.851838	0.892902	0.351854	0.907454	0.82495	0.628393
EYA1	0.424077	0.553282	0.370126	0.358467	0.950256	0.997556	0.65301	0.539057	0.957763	0.374507	0.496998	0.30933	0.579682	0.592331	0.734281	0.678531	0.513305	0.381762	0.80259	0.950268	0.381582	0.475016	1	0.545103	0.174288	0.828415	0.85926	0.946153	0.661677	1	0.529414	0.647061	0.984567	0.466124	0.460449	0.389368	0.989838	0.732469	0.481484	0.516371	0.712216	0.875114	0.843427	0.676623	0.926985	0.326769	0.884878	0.887131	0.392744
MSC	0.449026	0.50443	0.418247	0.403873	0.935066	0.95144	0.630493	0.559397	0.943247	0.445646	0.618059	0.35558	0.781923	0.601719	0.890384	0.632545	0.459579	0.437573	0.90629	0.91512	0.400681	0.488274	1	0.580488	0.19631	0.803432	0.749074	0.929415	0.64526	1	0.547594	0.564307	0.869163	0.317931	0.497975	0.316898	0.959897	0.632896	0.507252	0.537756	0.927312	0.962032	0.894839	0.725348	0.975559	0.367358	0.766953	0.820968	0.425545
TRPA1	0.449026	0.50443	0.418247	0.403873	0.935066	0.95144	0.630493	0.559397	0.943247	0.445646	0.618059	0.35558	0.781923	0.601719	0.890384	0.632545	0.459579	0.437573	0.90629	0.91512	0.400681	0.488274	1	0.580488	0.19631	0.803432	0.749074	0.929415	0.64526	1	0.547594	0.564307	0.869163	0.317931	0.497975	0.316898	0.959897	0.632896	0.507252	0.537756	0.927312	0.962032	0.894839	0.725348	0.975559	0.367358	0.766953	0.820968	0.425545
C8orf89	0.688143	0.846028	0.732179	0.605368	0.606759	0.412772	0.849475	0.278934	0.819383	0.756574	0.853543	0.575347	0.383953	0.945491	0.371973	0.898779	0.931618	0.834666	0.219076	0.42789	0.603289	0.691518	1	0.876099	0.237862	0.511618	0.853883	0.959049	0.825051	1	0.851711	0.968329	0.646843	0.780037	0.771091	0.934005	0.980426	0.93683	0.87917	0.810196	0.758514	0.760773	0.889848	0.969008	0.671542	0.628621	0.952627	0.90327	0.483262
RPL7	0.688143	0.846028	0.732179	0.605368	0.606759	0.412772	0.849475	0.278934	0.819383	0.756574	0.853543	0.575347	0.383953	0.945491	0.371973	0.898779	0.931618	0.834666	0.219076	0.42789	0.603289	0.691518	1	0.876099	0.237862	0.511618	0.853883	0.959049	0.825051	1	0.851711	0.968329	0.646843	0.780037	0.771091	0.934005	0.980426	0.93683	0.87917	0.810196	0.758514	0.760773	0.889848	0.969008	0.671542	0.628621	0.952627	0.90327	0.483262
RDH10	0.688143	0.846028	0.732179	0.605368	0.606759	0.412772	0.849475	0.278934	0.819383	0.756574	0.853543	0.575347	0.383953	0.945491	0.371973	0.898779	0.931618	0.834666	0.219076	0.42789	0.603289	0.691518	1	0.876099	0.237862	0.511618	0.853883	0.959049	0.825051	1	0.851711	0.968329	0.646843	0.780037	0.771091	0.934005	0.980426	0.93683	0.87917	0.810196	0.758514	0.760773	0.889848	0.969008	0.671542	0.628621	0.952627	0.90327	0.483262
STAU2	0.688143	0.846028	0.732179	0.605368	0.606759	0.412772	0.849475	0.278934	0.819383	0.756574	0.853543	0.575347	0.383953	0.945491	0.371973	0.898779	0.931618	0.834666	0.219076	0.42789	0.603289	0.691518	1	0.876099	0.237862	0.511618	0.853883	0.959049	0.825051	1	0.851711	0.968329	0.646843	0.780037	0.771091	0.934005	0.980426	0.93683	0.87917	0.810196	0.758514	0.760773	0.889848	0.969008	0.671542	0.628621	0.952627	0.90327	0.483262
HNF4G	0.168281	0.268948	0.157477	0.209584	0.520301	0.59673	0.751383	0.673728	0.392286	0.346772	0.503668	0.179371	0.746604	0.464472	0.720513	0.400736	0.228058	0.265086	0.795107	0.884176	0.185626	0.238819	1	0.494328	0.229913	0.978413	0.561321	0.475549	0.70453	1	0.342363	0.437095	0.908422	0.279814	0.312909	0.288707	0.339306	0.539274	0.334047	0.371737	0.891826	0.383237	0.287465	0.344976	0.380354	0.202412	0.442574	0.299355	0.137715
[truncated: 1,271 more rows]
[truncated: 231 more columns]

## Sheet: Supplementary Table3
Supplementary Table 3: fold change of NN correlation between gain and loss of 2,177 CNA genes
	ABCC11	ACTA2	ACTG2	ADAM9	ADGRE5	ADH1B	ADIPOQ	AGR3	AIF1	AKR1C1	AKR1C3	ALDH1A3	ANGPT2	ANKRD28	ANKRD29	ANKRD30A	APOBEC3A	APOBEC3B	APOC1	AQP1	AQP3	AR	AVPR1A	BACE2	BANK1	BASP1	C1QA	C1QC	C2orf42	C5orf46	C6orf132	C15orf48	CAV1	CAVIN2	CCDC6	CCDC80	CCL5	CCL8	CCND1	CCPG1	CCR7	CD3E	CD3G	CD4	CD8A	CD9	CD14	CD19	CD27
[truncated: 2,177 more rows]
[truncated: 231 more columns]

## Sheet: Supplementary Table 4
Supplementary Table 4: Breast cancer tissue cohort summary
[truncated: 27 more rows]

[truncated: 1 more sheets: Supplementary Table 5]
