# Supplementary material for: Spatial gene expression at single-cell resolution from histology using deep learning with GHIST
Source: Nat Methods. 2025 Sep 15;22(9):1900–10. doi: 10.1038/s41592-025-02795-z (PMC12446070; doi:10.1038/s41592-025-02795-z)
Supplement: Supplementary file 4 — Supplementary Data 1 [file 41592_2025_2795_MOESM4_ESM.xlsx]

## Sheet: BreastCancer1
Supplementary Data 1. Spatially variable gene stats calculated on ground truth expression.
genes	p.value	estimate	adj.p.value	score	av_expr	high_expr
ADIPOQ	4.77053e-159	28.0782	1.57177e-158	10235.9	1.73117	166
OPRPN	6.34795e-194	16.1964	2.23248e-193	7205.01	1.43918	220
SCD	1.4822e-323	8.91059	6.91692e-323	6623.61	3.58068	3000
FASN	1.4822e-323	8.26659	6.91692e-323	6144.9	2.79812	3003
CEACAM6	1.4822e-323	7.78523	6.91692e-323	5787.08	2.6147	2998
AGR3	1.4822e-323	7.30195	6.91692e-323	5427.84	1.22673	1423
FOXA1	1.4822e-323	6.87371	6.91692e-323	5109.51	3.27771	2995
KRT23	1.4822e-323	6.58897	6.91692e-323	4897.85	1.50813	689
EPCAM	1.4822e-323	6.58265	6.91692e-323	4893.16	3.40046	3000
KRT6B	1.4822e-323	6.39134	6.91692e-323	4750.95	1.49573	926
ABCC11	1.4822e-323	6.31589	6.91692e-323	4694.86	1.8493	3000
ERBB2	1.4822e-323	5.98221	6.91692e-323	4446.83	4.48254	3000
TACSTD2	1.4822e-323	5.93832	6.91692e-323	4414.2	3.16519	2999
GATA3	1.4822e-323	5.87958	6.91692e-323	4370.54	3.40871	3000
KRT14	1.4822e-323	5.71927	6.91692e-323	4251.37	1.76257	1378
KRT5	1.4822e-323	5.68276	6.91692e-323	4224.23	1.52638	1079
KRT7	1.4822e-323	5.36719	6.91692e-323	3989.66	3.80441	2999
ANKRD30A	1.4822e-323	5.2404	6.91692e-323	3895.4	3.24471	3000
MLPH	1.4822e-323	5.21962	6.91692e-323	3879.96	2.72756	3000
SERHL2	1.4822e-323	5.12434	6.91692e-323	3809.14	1.81569	2999
ADH1B	1.4822e-323	4.8449	6.91692e-323	3601.41	1.93074	1030
SERPINA3	1.4822e-323	4.72001	6.91692e-323	3508.58	2.11415	2999
KRT8	1.4822e-323	4.63668	6.91692e-323	3446.64	2.94923	3000
CXCL12	1.4822e-323	4.61479	6.91692e-323	3430.36	3.055	3001
PTPRC	1.4822e-323	4.58671	6.91692e-323	3409.49	3.08749	3006
CCDC80	1.4822e-323	4.26972	6.91692e-323	3173.86	2.64793	2999
ELF3	1.4822e-323	4.22694	6.91692e-323	3142.06	1.32179	3000
KRT15	1.4822e-323	4.0995	6.91692e-323	3047.33	1.49281	1595
MYO5B	1.4822e-323	4.05881	6.91692e-323	3017.08	1.65605	3000
SFRP1	1.4822e-323	4.05616	6.91692e-323	3015.12	1.82377	2198
CDH1	1.4822e-323	4.00134	6.91692e-323	2974.36	2.30429	2999
CXCR4	1.4822e-323	3.96601	6.91692e-323	2948.1	3.21548	3004
S100A14	1.4822e-323	3.92462	6.91692e-323	2917.33	2.04703	3003
CD9	1.4822e-323	3.87215	6.91692e-323	2878.33	2.3912	3000
TFAP2A	1.4822e-323	3.86254	6.91692e-323	2871.18	1.19658	3000
CCND1	1.4822e-323	3.82226	6.91692e-323	2841.24	3.44496	3000
CLDN4	1.4822e-323	3.62726	6.91692e-323	2696.29	1.20279	2629
IL7R	1.4822e-323	3.58028	6.91692e-323	2661.37	2.79594	2792
AR	1.4822e-323	3.57369	6.91692e-323	2656.47	1.4313	3000
KRT16	3.54398e-230	5.01753	1.36946e-229	2650.91	1.15844	633
PTGDS	1.4822e-323	3.47255	6.91692e-323	2581.29	2.07981	2190
POSTN	1.4822e-323	3.42075	6.91692e-323	2542.79	3.84514	2988
LYPD3	1.4822e-323	3.41615	6.91692e-323	2539.37	1.61549	3001
LUM	1.4822e-323	3.39396	6.91692e-323	2522.87	4.08754	3000
ESR1	1.4822e-323	3.38568	6.91692e-323	2516.72	1.17444	1686
MS4A1	1.19803e-206	5.25679	4.41156e-206	2492.52	2.64263	565
DSP	1.4822e-323	3.2554	6.91692e-323	2419.87	1.93382	3001
SFRP4	1.4822e-323	3.22753	6.91692e-323	2399.16	2.05661	1978
MZB1	1.4822e-323	3.12822	6.91692e-323	2325.34	1.49317	1999
KLF5	1.4822e-323	3.08825	6.91692e-323	2295.62	1.23131	2784
MYH11	6.34663e-265	3.76182	2.57986e-264	2288.46	1.55243	965
FBLN1	1.4822e-323	3.03647	6.91692e-323	2257.14	1.90126	2202
TRAC	1.4822e-323	2.97475	6.91692e-323	2211.25	2.39248	3000
PTN	1.4822e-323	2.90489	6.91692e-323	2159.33	1.55238	1632
CENPF	1.4822e-323	2.87284	6.91692e-323	2135.5	1.27476	1792
PCLAF	1.4822e-323	2.86807	6.91692e-323	2131.96	1.30348	2500
CD3E	1.4822e-323	2.82986	6.91692e-323	2103.55	2.50033	2752
SELL	5.41736e-291	3.12098	2.26084e-290	2085.94	2.0343	1336
TOP2A	1.4822e-323	2.76958	6.91692e-323	2058.75	1.41864	2275
MMP2	1.4822e-323	2.75348	6.91692e-323	2046.77	2.21148	2999
CYTIP	1.4822e-323	2.66714	6.91692e-323	1982.6	2.10006	2814
IL2RG	1.4822e-323	2.63784	6.91692e-323	1960.82	2.02868	2460
IGF1	6.11741e-318	2.59045	2.69683e-317	1892.1	1.81009	1963
TCIM	1.4822e-323	2.50504	6.91692e-323	1862.1	2.53487	3000
TRAF4	1.4822e-323	2.50258	6.91692e-323	1860.27	1.38483	3000
TENT5C	1.4822e-323	2.49385	6.91692e-323	1853.78	2.01419	3000
CTTN	1.4822e-323	2.43829	6.91692e-323	1812.48	2.59564	3011
SDC4	1.4822e-323	2.40549	6.91692e-323	1788.1	1.01992	2201
JUP	1.4822e-323	2.40482	6.91692e-323	1787.6	1.13333	3000
DSC2	1.4822e-323	2.38951	6.91692e-323	1776.22	1.2397	2798
ZEB2	1.4822e-323	2.31307	6.91692e-323	1719.4	2.57125	3003
MYLK	1.4822e-323	2.25686	6.91692e-323	1677.62	1.95809	2655
STC1	3.57688e-211	3.44432	1.33281e-210	1669.02	0.994876	892
HOOK2	3.60484e-304	2.38492	1.54564e-303	1666.35	1.04031	2088
GPR183	1.27215e-312	2.31485	5.53031e-312	1662.44	2.0491	2334
PDGFRA	2.6062e-320	2.23509	1.16535e-319	1644.74	1.91091	2614
PDGFRB	1.4822e-323	2.1843	6.91692e-323	1623.68	2.08678	2833
ENAH	1.4822e-323	2.15071	6.91692e-323	1598.71	2.05964	3000
SLC5A6	1.4822e-323	2.14392	6.91692e-323	1593.67	1.28832	2998
S100A4	1.4822e-323	2.12092	6.91692e-323	1576.57	2.10267	3000
CD4	1.48066e-302	2.07506	6.26277e-302	1442.14	2.21902	3000
PIGR	3.12434e-67	8.87184	6.30914e-67	1358.58	1.12299	179
C6orf132	2.12448e-240	2.44371	8.31203e-240	1348.6	0.883263	1632
CCR7	2.23498e-174	3.18137	7.44201e-174	1272.06	2.00145	903
USP53	8.82205e-273	1.97885	3.63329e-272	1239.61	1.66088	2998
SQLE	7.52797e-262	1.94798	3.02084e-261	1171.24	1.30982	3001
CEACAM8	1.72131e-149	3.37358	5.23076e-149	1155.59	0.836264	730
PDK4	2.77499e-241	1.92783	1.09946e-240	1067.83	2.16528	3000
CD247	2.28076e-182	2.39441	7.75955e-182	1001.45	1.95309	1417
CD69	1.28529e-189	2.29477	4.46997e-189	998.081	2.08346	1587
BANK1	4.01042e-119	3.63282	1.06378e-118	990.375	2.19519	602
RTKN2	8.689e-206	2.08062	3.16239e-205	982.409	1.17912	2019
MKI67	2.68151e-184	2.28119	9.22322e-184	964.236	1.07685	1533
SH3YL1	1.28886e-223	1.85332	4.91968e-223	951.168	1.6039	2996
LDHB	8.67974e-220	1.85985	3.2732e-219	938.123	1.94398	2999
LTB	2.44789e-138	2.91368	7.02925e-138	923.234	1.90101	884
TCF4	1.7989e-200	1.94363	6.47191e-200	893.933	1.71697	2440
DPT	1.11566e-150	2.58655	3.45743e-150	893.079	1.52803	1133
LYZ	2.34281e-195	1.79519	8.33294e-195	804.52	2.26531	3000
KLRB1	1.32997e-158	2.18835	4.33624e-158	795.516	2.15857	1531
LRRC15	4.40266e-130	2.60244	1.2195e-129	775.148	1.51429	980
OCIAD2	6.52324e-179	1.82984	2.19546e-178	750.76	1.08963	2509
MMP12	5.07957e-38	8.2274	8.68801e-38	706.512	1.48971	138
CD3D	2.18946e-136	2.21464	6.23e-136	691.784	1.93134	1332
TUBB2B	7.40469e-141	2.13795	2.16605e-140	689.835	0.906451	1444
MEDAG	2.88919e-97	3.07207	6.74864e-97	682.89	1.3963	704
C5orf46	4.34256e-53	5.30726	8.18807e-53	639.889	1.13065	244
BASP1	2.64892e-158	1.69137	8.54753e-158	613.688	1.93162	2999
CAV1	1.22748e-149	1.77015	3.76669e-149	606.949	1.8232	2464
AQP1	9.56781e-149	1.77791	2.85212e-148	605.958	1.94983	2395
FLNB	8.23372e-157	1.68039	2.62975e-156	603.927	2.12546	2994
ACTA2	3.18448e-156	1.68309	1.00681e-155	602.621	2.61878	2997
NARS	2.09057e-155	1.67085	6.54348e-155	595.096	2.32894	2999
DMKN	9.32141e-118	2.18576	2.45177e-117	589.003	0.909299	1196
PTRHD1	1.76911e-139	1.79277	5.12713e-139	572.769	1.0287	2133
LEP	8.30296e-18	14.529	1.14486e-17	571.424	1.07765	66
TPD52	3.53771e-149	1.65299	1.06471e-148	565.027	2.34189	3001
S100A8	1.86581e-42	5.8064	3.33713e-42	557.907	1.26643	193
CD3G	1.32346e-115	2.10308	3.42351e-115	556.3	1.92149	1316
HMGA1	3.32978e-145	1.64323	9.83228e-145	546.657	1.46234	3000
CLCA2	2.49322e-43	5.4117	4.53708e-43	530.875	0.957774	209
ALDH1A3	4.40319e-95	2.423	1.02089e-94	526.429	1.36693	939
MRC1	1.32562e-109	2.08165	3.29302e-109	521.869	1.96691	1361
CRISPLD2	1.13699e-130	1.725	3.17748e-130	516.135	1.58365	2373
CD27	8.42281e-93	2.39032	1.92434e-92	506.77	1.82922	908
GJB2	9.60317e-84	2.59183	2.11676e-83	495.441	1.47929	723
SMS	3.34086e-132	1.60706	9.42063e-132	486.513	1.86656	3003
ZEB1	4.98115e-120	1.71547	1.34405e-119	471.247	1.59307	2266
HOXD8	3.44411e-123	1.66831	9.45621e-123	470.433	1.15464	2475
PRDM1	1.75108e-119	1.66029	4.68451e-119	454.002	1.85426	2455
SMAP2	3.57228e-123	1.58679	9.72283e-123	447.388	1.8979	2997
PECAM1	2.89491e-117	1.64164	7.55088e-117	440.517	2.02713	2552
KIT	3.75525e-67	2.87069	7.53458e-67	439.073	1.54223	576
CCL5	3.84703e-108	1.76122	9.48128e-108	435.606	2.16561	1892
HPX	2.37923e-72	2.57947	4.96466e-72	425.404	0.805083	659
LPL	6.21546e-75	2.47799	1.32343e-74	423.406	1.47947	792
GLIPR1	4.93442e-114	1.56664	1.26596e-113	408.733	1.71663	2957
FAM107B	2.24459e-113	1.55668	5.71185e-113	403.777	2.11013	3000
KARS	4.82655e-111	1.5814	1.20857e-110	401.695	1.0918	2743
RHOH	1.19416e-111	1.54555	3.01429e-111	394.748	1.48683	2999
SLAMF1	4.56634e-88	1.94074	1.02825e-87	390.3	1.83278	1311
EGFR	2.51406e-99	1.71007	6.00689e-99	388.245	1.32511	1981
TRIB1	6.94093e-103	1.59846	1.68412e-102	376.003	1.18378	2445
DST	3.54868e-106	1.53412	8.67762e-106	372.497	2.49966	2999
SCGB2A1	1.64068e-30	5.30597	2.58057e-30	363.896	0.779147	172
FGL2	7.94165e-100	1.59436	1.9121e-99	363.812	2.01863	2477
EDNRB	2.80583e-75	2.09159	6.01523e-75	359.046	1.52073	1068
DNTTIP1	1.5674e-98	1.56981	3.68868e-98	353.527	1.09855	2528
CD8A	6.30391e-88	1.73323	1.39938e-87	348.009	2.27363	1699
BACE2	9.69452e-99	1.542	2.29878e-98	348.005	1.22814	2743
RUNX1	1.77858e-94	1.49779	4.09335e-94	323.324	2.39339	3005
AQP3	7.74409e-65	2.18395	1.52447e-64	322.397	1.41061	843
CD68	7.75069e-91	1.51593	1.75795e-90	314.537	1.80345	2796
CD93	1.758e-81	1.67237	3.82121e-81	310.969	1.93735	1830
TCF7	2.65603e-71	1.84722	5.50555e-71	300.186	1.65623	1266
SLAMF7	7.395e-74	1.77718	1.56394e-73	299.26	2.06815	1408
CCDC6	4.69525e-88	1.46983	1.04972e-87	295.555	1.97544	3000
PPARG	1.00229e-73	1.68631	2.10548e-73	283.446	1.26135	1663
CTLA4	1.71164e-59	2.09383	3.32759e-59	283.327	2.08047	870
GZMA	1.30217e-67	1.78282	2.64662e-67	274.57	2.20028	1333
ADAM9	4.89411e-82	1.45615	1.07123e-81	272.626	1.97138	3002
MDM2	2.5035e-79	1.44395	5.4041e-79	261.336	2.49243	3000
CD163	6.17943e-70	1.63763	1.27247e-69	260.972	1.87615	1755
ADGRE5	4.18321e-69	1.51176	8.5578e-69	238.023	1.65862	2225
C15orf48	3.38154e-40	2.55232	5.97978e-40	231.968	1.27329	488
PGR	7.72134e-32	3.15642	1.23937e-31	226.122	1.16822	329
CD79A	3.26441e-39	2.54758	5.67645e-39	225.761	1.91679	488
VWF	3.90375e-61	1.6186	7.63671e-61	225.14	1.90956	1601
CD19	4.67043e-31	3.20415	7.42053e-31	223.775	1.92222	305
AIF1	1.5792e-66	1.46609	3.14835e-66	222.132	1.74321	2450
MMP1	7.23001e-26	3.83378	1.09854e-25	221.934	1.3823	218
EIF4EBP1	1.03693e-58	1.62282	2.00345e-58	216.669	0.989764	1534
OXTR	4.2835e-46	2.01297	7.84055e-46	210.283	0.930057	776
ITM2C	1.59146e-65	1.40103	3.15271e-65	209.039	1.85983	2997
ANGPT2	1.29756e-39	2.31848	2.28167e-39	207.598	1.48653	579
C1QA	6.8412e-50	1.72011	1.26704e-49	194.727	1.60936	1235
TIGIT	2.19671e-36	2.34082	3.7166e-36	192.195	1.88226	527
CDC42EP1	4.01691e-47	1.78504	7.39584e-47	190.697	0.93531	1026
CAVIN2	8.72067e-36	2.33422	1.45966e-35	188.435	1.4821	544
FBLIM1	1.63299e-51	1.50408	3.06064e-51	175.889	1.33591	1801
POLR2J3	1.09625e-54	1.35585	2.10507e-54	168.461	3.21745	3000
ESM1	6.03542e-26	2.85138	9.26023e-26	165.578	1.61804	316
QARS	8.16989e-54	1.35203	1.55925e-53	165.271	1.72576	2999
ZNF562	9.03284e-54	1.35177	1.7135e-53	165.103	1.57611	2998
LPXN	3.85374e-51	1.40878	7.17988e-51	163.535	1.65062	2331
CD79B	1.60555e-19	3.45436	2.22361e-19	149.49	1.5858	213
APOC1	1.5984e-40	1.61301	2.8426e-40	147.807	1.45392	1231
FCER1A	7.10886e-26	2.41537	1.0854e-25	139.864	1.74896	422
SLC25A37	5.93682e-43	1.42365	1.07412e-42	138.421	1.12175	1921
RAPGEF3	1.08002e-36	1.64658	1.83721e-36	136.363	1.03831	1073
CCL8	1.76435e-20	2.97994	2.48757e-20	135.539	1.53987	277
TNFRSF17	4.69229e-23	2.63229	6.8311e-23	135.335	1.63201	333
CD8B	2.83217e-34	1.73573	4.71526e-34	134.08	1.8294	908
CXCL16	8.23356e-43	1.36657	1.48109e-42	132.424	1.17829	2333
RAMP2	4.31371e-34	1.72016	7.10626e-34	132.154	1.70097	948
CD14	2.71794e-39	1.43366	4.75261e-39	127.31	1.63849	1809
CLEC14A	4.4287e-33	1.70449	7.2575e-33	126.979	1.93135	945
EDN1	1.7092e-22	2.46574	2.47676e-22	123.585	1.55004	380
AKR1C3	3.47111e-23	2.31439	5.0769e-23	119.688	1.18393	431
DUSP5	4.70987e-39	1.35085	8.1447e-39	119.214	1.2289	2266
MMRN2	9.29003e-29	1.75233	1.44666e-28	113.106	1.52819	810
ACTG2	2.09036e-38	1.2913	3.59497e-38	112.035	2.34815	3002
LGALSL	4.07964e-32	1.51001	6.58209e-32	109.138	0.982284	1262
FSTL3	1.04367e-32	1.46943	1.70139e-32	108.209	1.13038	1420
FOXC2	5.96505e-22	2.13554	8.60397e-22	104.366	1.13465	450
ERN1	5.5422e-36	1.27963	9.32639e-36	103.882	1.74564	2999
SPIB	7.81281e-20	2.32911	1.08685e-19	102.471	1.61843	374
CD1C	6.0513e-21	2.18797	8.60935e-21	101.859	1.8307	422
AKR1C1	2.32839e-27	1.65383	3.60784e-27	101.42	1.15544	915
C1QC	1.17183e-31	1.42257	1.87134e-31	101.317	1.66252	1627
SVIL	3.92337e-34	1.27155	6.49743e-34	97.8091	1.79548	3000
KDR	1.2765e-26	1.62677	1.96819e-26	96.9933	1.69933	923
TAC1	7.44564e-20	2.13352	1.04506e-19	93.9688	1.4156	440
NOSTRIN	6.01785e-25	1.64933	9.01238e-25	91.9831	1.29546	844
SEC11C	2.90265e-32	1.26053	4.70741e-32	91.536	1.70743	2997
ANKRD28	5.02782e-31	1.31091	7.94802e-31	91.4558	1.12411	2239
HDC	2.354e-29	1.2484	3.684e-29	82.2932	1.42284	2998
PCOLCE	6.15115e-21	1.70871	8.71181e-21	79.5193	1.19443	716
TCL1A	8.90724e-09	4.07809	1.06819e-08	75.5932	1.768	110
FAM49A	7.69529e-22	1.53597	1.10487e-21	74.6731	1.37618	980
RAB30	9.02682e-25	1.32311	1.34543e-24	73.2531	1.25813	1813
AVPR1A	9.5941e-16	2.03234	1.29998e-15	70.2787	1.60513	409
PIM1	8.51513e-24	1.31452	1.26314e-23	69.8273	1.49217	1848
SRPK1	2.13857e-25	1.22684	3.23368e-25	69.6898	1.47937	3000
SERPINB9	5.68213e-25	1.22531	8.55051e-25	68.4058	1.74323	3000
ELF5	1.59934e-13	2.29047	2.09453e-13	67.4864	1.06488	297
FCER1G	9.86775e-24	1.23014	1.45689e-23	65.1637	1.88884	2818
TPSAB1	7.32988e-14	2.13395	9.63972e-14	64.5397	1.55926	352
THAP2	2.23194e-21	1.34425	3.18994e-21	63.9208	1.00513	1485
TOMM7	1.78064e-23	1.21724	2.61663e-23	63.762	2.90296	3003
RORC	1.78783e-16	1.54724	2.44362e-16	56.1036	1.00224	759
CPA3	4.96372e-11	2.306	6.18982e-11	54.7129	1.82244	272
EGFL7	6.98815e-14	1.78775	9.22907e-14	54.1543	1.21312	502
ANKRD29	6.17669e-16	1.53775	8.40566e-16	53.853	1.3374	785
CCPG1	7.78828e-20	1.1987	1.08685e-19	52.7415	1.70711	2998
IL2RA	1.57818e-12	1.88738	2.02447e-12	51.2891	1.41123	453
MNDA	8.35294e-17	1.38147	1.1467e-16	51.1439	1.62212	1161
CLDN5	6.01959e-08	3.04178	7.10993e-08	50.5716	1.30388	152
NPM3	8.44867e-15	1.53627	1.1301e-14	49.7824	0.857843	732
CD86	1.73038e-15	1.34057	2.33452e-15	45.5665	1.58583	1237
DERL3	5.08587e-11	1.90681	6.31698e-11	45.1952	1.80589	361
TCEAL7	4.60692e-12	1.71345	5.86165e-12	44.7271	1.1506	503
FCGR3A	1.89888e-14	1.36711	2.52915e-14	43.1938	1.50126	1080
ITGAM	1.74053e-13	1.43919	2.26994e-13	42.2824	1.59653	871
SEC24A	2.55101e-15	1.16754	3.42689e-15	39.232	1.67786	3000
NKG7	3.65669e-10	1.77362	4.50607e-10	38.5395	1.70216	410
GZMB	5.51422e-10	1.74884	6.76843e-10	37.2826	1.45483	427
PDE4A	5.01992e-13	1.28693	6.46599e-13	36.4461	1.27358	1333
PELI1	6.97735e-14	1.19084	9.22907e-14	36.0746	1.22983	2293
KLRD1	2.24472e-11	1.4568	2.81039e-11	35.7205	1.96174	730
IGSF6	4.544e-13	1.25265	5.87716e-13	35.6002	1.61093	1538
DAPK3	5.85812e-12	1.34869	7.42344e-12	34.8814	0.945224	997
BTNL9	3.05672e-10	1.53338	3.78163e-10	33.5941	1.82775	602
VOPP1	2.33914e-13	1.15499	3.03798e-13	33.5915	2.05496	3000
ITGAX	7.98122e-12	1.29353	1.00731e-11	33.0547	1.89642	1196
MPO	0.0240752	8.63055	0.0255442	32.1624	1.04903	23
TIMP4	3.70369e-08	1.85869	4.40781e-08	31.8047	1.14002	341
IL3RA	9.35407e-10	1.51727	1.14368e-09	31.5442	1.57691	596
TMEM147	2.5499e-12	1.14752	3.25763e-12	30.6329	1.79212	3001
SOX17	2.52859e-08	1.72446	3.0208e-08	30.166	1.34573	390
CTSG	2.73113e-05	2.85262	3.05302e-05	29.9759	1.96	127
MAP3K8	1.1992e-11	1.16661	1.50743e-11	29.3365	1.31584	2376
KLRF1	6.12754e-08	1.59068	7.21022e-08	26.4178	1.11925	455
C2orf42	4.39492e-09	1.31244	5.31123e-09	25.2551	0.984732	937
LILRA4	8.04465e-06	2.09764	9.09017e-06	24.6063	1.73827	202
APOBEC3B	5.82368e-09	1.28277	7.01081e-09	24.3231	1.32868	1024
GNLY	3.185e-05	2.34785	3.54771e-05	24.3108	1.82394	162
CX3CR1	8.2347e-08	1.48771	9.65341e-08	24.2679	1.46684	540
LY86	4.92749e-07	1.65625	5.69116e-07	24.0541	1.40432	378
TYROBP	5.40167e-08	1.41709	6.40425e-08	23.7136	1.4118	653
LAG3	9.88415e-08	1.44857	1.15438e-07	23.3651	1.14132	587
TUBA4A	1.03681e-09	1.12869	1.26274e-09	23.3494	1.64765	2999
GZMK	0.0020134	3.69629	0.00218817	22.9463	1.70807	62
CLECL1	1.1413e-06	1.66787	1.30853e-06	22.822	1.46645	363
TRAPPC3	1.69122e-09	1.12668	2.05175e-09	22.7565	1.69265	3000
KLRC1	1.56415e-07	1.43034	1.81999e-07	22.4145	1.83097	584
LIF	1.62957e-05	1.91499	1.83474e-05	21.112	1.32511	239
CD83	4.80092e-07	1.30567	5.56551e-07	18.9965	1.47168	794
CD80	2.64222e-05	1.73341	2.96421e-05	18.2724	1.5309	276
PRF1	6.72974e-06	1.47062	7.65967e-06	17.5136	1.75825	466
HOXD9	6.24968e-06	1.45375	7.13923e-06	17.4203	1.55879	489
CLIC6	0.000125047	1.93708	0.000138303	17.4082	1.11475	199
DUSP2	7.51663e-06	1.35671	8.5243e-06	16.007	1.42788	599
LARS	9.40367e-07	1.10143	1.08211e-06	15.2845	1.90801	2999
PDCD1LG2	0.000131254	1.60663	0.000144657	14.3607	1.36093	296
MYBPC1	0.00323046	2.40241	0.00349873	13.7781	0.990312	99
REXO4	0.000217118	1.41466	0.000238449	11.9327	0.936255	424
CXCL5	0.00658371	2.37502	0.00705719	11.9301	1.10992	99
WARS	3.55546e-05	1.08539	3.94631e-05	11.1192	1.5931	2999
NCAM1	0.00614119	1.9943	0.00660548	10.1565	1.31921	142
DNAAF1	0.00433589	1.82199	0.00467977	9.91314	0.952405	164
CTH	0.00114116	1.43596	0.00124454	9.72961	0.989452	342
SSTR2	0.0126037	1.97036	0.0134641	8.61791	1.27846	123
TIFA	0.00110652	1.09766	0.00121098	7.47126	1.19956	1737
CCL20	0.0405214	1.65518	0.0427044	5.30637	1.60852	148
FOXP3	0.0191314	1.25641	0.0203678	4.97089	1.34565	414
CD274	0.026556	1.27687	0.0280812	4.63313	1.41378	358
PLD4	0.0582579	1.38161	0.0611904	3.92774	1.51091	232
MUC6	0.212711	2.34967	0.220459	3.63687	1.04345	38
SOX18	0.0856289	1.32288	0.0896383	3.2513	1.16458	239
SNAI1	0.122257	1.23632	0.127131	2.59828	1.11715	294
HAVCR2	0.120005	1.06028	0.125205	2.24803	1.57836	1275
CLEC9A	0.267216	1.35909	0.276035	1.79359	1.48099	138
TCF15	0.407987	1.43722	0.420065	1.2885	1.16165	50
SLC4A1	0.658586	1.13972	0.673652	0.476013	1.0414	100
APOBEC3A	0.784502	1.12927	0.799834	0.274082	1.10249	78
NDUFA4L2	0.869281	1.04204	0.883393	0.145978	1.13116	127
AHSP	1	0	1	0	1.18955	26
CRHBP	1	0	1	0	0.820792	3
CSF3	0.422333	0	0.43341	0	1.06792	51
CYP1A1	1	0	1	0	1.16439	34
PDCD1	1	0	1	0	1.5703	39
UCP1	1	0	1	0	1.09117	19

## Sheet: BreastCancer2
genes	p.value	estimate	adj.p.value	score	av_expr	high_expr
ABCC11	4.94066e-324	10.2918	2.47033e-323	7661.64	9.40356	1742
MYBPC1	4.94066e-324	10.2327	2.47033e-323	7617.62	3.90314	1084
FOXA1	4.94066e-324	7.82593	2.47033e-323	5825.93	4.98585	1696
OPRPN	8.90525e-169	15.0116	3.00418e-168	5808.75	3.35749	207
SERHL2	4.94066e-324	7.52089	2.47033e-323	5598.85	15.8047	2519
FASN	4.94066e-324	6.31609	2.47033e-323	4701.95	3.75158	1578
MUC6	4.94066e-324	6.03658	2.47033e-323	4493.87	2.74645	1128
CDH1	4.94066e-324	5.97516	2.47033e-323	4448.15	5.06174	2300
MYH11	4.94066e-324	5.93212	2.47033e-323	4416.11	2.81685	1294
TACSTD2	4.94066e-324	5.90068	2.47033e-323	4392.71	6.96323	2747
TFAP2A	4.94066e-324	5.88181	2.47033e-323	4378.66	2.05932	1298
MLPH	4.94066e-324	5.80005	2.47033e-323	4317.79	3.33966	1740
EPCAM	4.94066e-324	5.74835	2.47033e-323	4279.3	5.80683	2314
LYPD3	4.94066e-324	5.57521	2.47033e-323	4150.41	2.91089	1515
KRT7	4.94066e-324	5.55771	2.47033e-323	4137.38	8.67799	3062
SCD	4.94066e-324	5.48976	2.47033e-323	4086.8	6.60608	1678
PIGR	4.02129e-282	6.30028	1.94131e-281	4082.19	2.24042	574
KRT14	4.94066e-324	5.24492	2.47033e-323	3904.53	2.63596	1335
ANKRD30A	4.94066e-324	5.18935	2.47033e-323	3863.16	4.10505	1942
PTN	4.94066e-324	5.12074	2.47033e-323	3812.09	2.93764	1363
S100A8	4.94066e-324	5.03847	2.47033e-323	3750.84	3.42857	973
DSP	4.94066e-324	4.83386	2.47033e-323	3598.52	2.63005	1957
POSTN	4.94066e-324	4.7845	2.47033e-323	3561.78	5.18301	2601
KRT5	4.94066e-324	4.75313	2.47033e-323	3538.42	2.60424	1367
AR	4.94066e-324	4.71215	2.47033e-323	3507.91	2.01393	1364
CEACAM6	6.38999e-301	4.98604	3.195e-300	3446.47	2.83676	729
SERPINA3	4.94066e-324	4.43866	2.47033e-323	3304.31	3.54682	1527
ESR1	2.71512e-290	4.83311	1.33374e-289	3222.48	2.28208	787
SFRP1	4.94066e-324	4.30864	2.47033e-323	3207.53	3.08182	2640
JUP	4.94066e-324	4.0664	2.47033e-323	3027.19	2.77666	1988
CD9	4.94066e-324	3.98019	2.47033e-323	2963.02	3.79412	2448
MMP1	7.97807e-177	7.13807	2.75785e-176	2894.35	2.74731	372
ERBB2	4.94066e-324	3.76329	2.47033e-323	2801.54	11.0219	3422
AKR1C1	4.94066e-324	3.72315	2.47033e-323	2771.66	1.87644	1125
ALDH1A3	4.94066e-324	3.59296	2.47033e-323	2674.74	1.65812	1287
TRAF4	4.94066e-324	3.53502	2.47033e-323	2631.61	2.67952	1763
TOP2A	4.94066e-324	3.51562	2.47033e-323	2617.17	2.97966	1229
AQP3	4.94066e-324	3.51133	2.47033e-323	2613.98	1.87482	1390
DSC2	4.94066e-324	3.25781	2.47033e-323	2425.25	2.10147	1902
SLC5A6	4.94066e-324	3.16248	2.47033e-323	2354.28	2.07655	1646
SQLE	2.07508e-322	3.15395	1.09683e-321	2336.14	1.80619	1357
KRT23	2.99881e-233	3.992	1.19952e-232	2137.33	2.59799	796
TPD52	4.94066e-324	2.75371	2.47033e-323	2049.97	3.38653	3014
SDC4	4.94066e-324	2.74712	2.47033e-323	2045.07	1.61693	1796
SFRP4	4.94066e-324	2.73016	2.47033e-323	2032.44	3.27042	2485
RUNX1	4.94066e-324	2.66988	2.47033e-323	1987.57	3.91565	2632
MDM2	4.94066e-324	2.66358	2.47033e-323	1982.88	4.07804	2063
ENAH	4.94066e-324	2.66145	2.47033e-323	1981.29	2.38005	2847
KRT8	4.94066e-324	2.56693	2.47033e-323	1910.92	3.7629	3315
LYZ	4.94066e-324	2.46769	2.47033e-323	1837.05	5.17541	2497
CD3E	4.94066e-324	2.41289	2.47033e-323	1796.25	3.23707	2746
MMP2	4.94066e-324	2.39368	2.47033e-323	1781.95	4.50113	2209
IL7R	4.94066e-324	2.38408	2.47033e-323	1774.81	2.41526	3670
OXTR	1.5612e-133	5.7898	4.70038e-133	1770.51	1.45161	403
MYLK	4.94066e-324	2.20305	2.47033e-323	1640.04	2.80497	2979
TRAC	4.94066e-324	2.19879	2.47033e-323	1636.86	3.37872	2791
ACTA2	5.75674e-313	2.23793	2.9307e-312	1608.98	5.0245	2490
CTTN	4.94066e-324	2.14746	2.47033e-323	1598.65	2.09209	3692
KIT	1.4582e-169	4.10771	4.97921e-169	1596.91	2.11128	647
PGR	1.00758e-141	4.88453	3.10025e-141	1585.8	1.59917	484
PTGDS	4.94066e-324	2.12321	2.47033e-323	1580.6	2.76464	3654
PTPRC	4.94066e-324	2.1093	2.47033e-323	1570.25	4.69631	3059
DST	4.94066e-324	2.0251	2.47033e-323	1507.57	2.96906	3846
HMGA1	7.40639e-319	2.02188	3.84035e-318	1481.07	2.27706	3317
CXCL12	4.40827e-276	2.05044	2.09206e-275	1300.04	4.4551	2795
TCIM	2.8973e-274	2.02111	1.35208e-273	1272.98	2.92251	2826
USP53	7.08015e-247	2.22454	2.91536e-246	1260.83	1.64511	2057
GATA3	3.62386e-262	2.06766	1.63658e-261	1244.71	1.96997	2531
S100A14	3.82347e-160	3.38734	1.2595e-159	1243.4	1.77267	761
EIF4EBP1	1.39456e-189	2.80821	4.94274e-189	1221.16	1.42063	1115
KRT6B	3.19708e-120	4.4081	9.04226e-120	1212.88	1.54865	483
LUM	1.32993e-257	2.04525	5.91079e-257	1209.72	4.96862	2581
CCDC80	4.0154e-248	2.12061	1.67808e-247	1208.01	4.05969	2312
GJB2	9.32659e-126	4.13034	2.77813e-125	1189.09	1.70039	514
FLNB	6.34067e-267	1.92567	2.91047e-266	1180.33	2.2082	3242
CCND1	1.52309e-254	2.0013	6.561e-254	1169.63	2.06338	2714
AGR3	5.86386e-73	6.94153	1.26299e-72	1154.51	1.27511	229
SEC11C	8.45814e-254	1.95939	3.5883e-253	1141.78	2.07454	2844
IL2RG	5.90164e-257	1.88716	2.58197e-256	1113.41	1.56557	3294
EGFR	6.17581e-214	2.24045	2.3688e-213	1099.91	1.60933	1779
ADAM9	1.01615e-240	1.898	4.1235e-240	1048.84	1.92734	3014
MYO5B	8.41242e-182	2.4817	2.94435e-181	1034.72	1.51653	1301
ZNF562	2.55742e-218	2.04373	1.00856e-217	1023.96	1.59181	2222
AQP1	1.47246e-195	1.98797	5.42485e-195	891.835	3.68627	2244
C6orf132	7.85644e-125	3.08845	2.29146e-124	882.56	1.30274	730
NARS	3.52956e-216	1.77661	1.37261e-215	881.369	1.88638	3415
SH3YL1	7.85399e-191	2.00461	2.81938e-190	877.485	1.48358	2101
WARS	1.82609e-208	1.78166	6.8174e-208	852.232	1.75226	3209
CCL5	1.11102e-211	1.7533	4.20386e-211	851.648	2.01902	3523
ADH1B	1.77675e-125	2.94073	5.23674e-125	844.719	1.65358	866
CCDC6	1.74203e-192	1.77632	6.33465e-192	784.319	1.63028	3005
SELL	8.3347e-161	2.04901	2.77823e-160	755.258	1.41234	1751
TMEM147	2.03792e-154	1.87862	6.48431e-154	664.817	1.47773	2066
SRPK1	4.87952e-148	1.84661	1.53513e-147	626.367	1.49952	2090
CD4	7.08678e-158	1.71689	2.30732e-157	621.256	3.40529	2798
CD8A	3.8052e-155	1.68992	1.22466e-154	600.875	2.10486	2880
CXCR4	1.37685e-137	1.86055	4.1904e-137	586.322	2.94181	1942
HOOK2	3.79633e-102	2.35317	9.75204e-102	549.536	1.23523	982
TRAPPC3	3.05947e-145	1.64481	9.51836e-145	547.321	1.53424	3008
CCR7	4.66662e-107	2.15758	1.2564e-106	528.254	1.36986	1168
LTB	5.06957e-99	2.20645	1.25618e-98	499.392	1.2559	1059
VWF	1.87713e-100	2.11662	4.77815e-100	486.038	3.6092	1218
FBLN1	8.01421e-124	1.68725	2.31338e-123	478.232	1.91399	2395
TOMM7	3.68642e-123	1.68941	1.05326e-122	476.268	4.27136	2329
PDGFRA	8.79892e-116	1.75219	2.43931e-115	464.199	1.68087	2018
PCLAF	9.68663e-69	2.9532	2.02407e-68	462.494	1.42402	533
FSTL3	1.35258e-99	2.02406	3.38144e-99	460.786	1.42168	1264
CD3G	1.75514e-119	1.67634	4.91438e-119	458.388	1.44259	2343
CENPF	5.87898e-68	2.93718	1.21038e-67	454.689	1.66171	538
FAM107B	1.37044e-111	1.76558	3.76198e-111	450.702	2.86589	1879
NDUFA4L2	2.98532e-46	4.08474	5.15981e-46	428.184	1.24138	290
NOSTRIN	4.10091e-87	2.14009	9.6492e-87	425.692	1.49335	1052
TRIB1	1.33802e-103	1.75983	3.53439e-103	416.86	1.55285	1807
BASP1	4.93502e-109	1.59961	1.34156e-108	398.919	1.57148	2532
TCF7	8.74731e-103	1.69666	2.26782e-102	398.712	1.38689	1998
BACE2	3.82148e-97	1.74008	9.30446e-97	386.316	1.46715	1796
GZMA	2.17216e-103	1.60489	5.68417e-103	379.381	1.61214	2421
SLC25A37	1.41601e-81	2.03284	3.22344e-81	378.437	1.37794	1106
MS4A1	2.05042e-67	2.37346	4.19064e-67	364.457	2.15437	732
LDHB	5.9722e-107	1.47187	1.59259e-106	360.005	1.55608	3834
SVIL	2.20609e-100	1.53814	5.5649e-100	352.953	1.60093	2789
SEC24A	5.40057e-93	1.62749	1.29245e-92	345.767	1.42258	2099
RORC	1.19596e-60	2.48733	2.29362e-60	343.193	1.25039	639
CCPG1	7.34535e-98	1.51905	1.80412e-97	339.749	1.46074	2878
C15orf48	6.5545e-59	2.53172	1.24848e-58	339.18	1.40686	612
SMS	8.47517e-95	1.52485	2.04573e-94	330.296	1.45249	2736
GPR183	3.76497e-88	1.60792	8.93383e-88	323.677	1.45429	2100
APOC1	7.86905e-64	2.1445	1.57381e-63	311.601	1.37119	854
SLAMF7	1.35646e-85	1.57556	3.16508e-85	307.889	1.85152	2209
KLRB1	4.57378e-78	1.72813	1.0164e-77	307.749	1.56516	1550
STC1	1.88482e-37	3.42387	2.91575e-37	289.529	1.38924	316
TIGIT	5.99398e-75	1.68322	1.31118e-74	287.668	1.38834	1630
KLF5	2.96046e-46	2.72477	5.14863e-46	285.647	1.20988	486
LARS	1.2098e-84	1.4729	2.79954e-84	284.603	1.45596	2895
PDGFRB	4.3335e-79	1.53922	9.70704e-79	277.733	1.95944	2268
FGL2	1.36626e-81	1.47578	3.13567e-81	274.786	1.84756	2788
PDK4	3.85003e-63	1.86452	7.64546e-63	267.959	1.42199	1173
ERN1	9.28154e-80	1.44014	2.09583e-79	262.074	1.64133	3078
DAPK3	9.68134e-46	2.45434	1.66305e-45	254.389	1.14821	560
TENT5C	6.7507e-70	1.59158	1.43197e-69	253.493	1.74588	1822
CYTIP	1.71217e-71	1.53252	3.65961e-71	249.718	1.34801	2135
FCER1G	9.49004e-78	1.40655	2.09229e-77	249.453	1.95001	3481
PECAM1	1.1243e-73	1.47019	2.44034e-73	246.951	2.42392	2642
CD247	1.56061e-68	1.57673	3.23682e-68	246.176	1.32151	1860
CD69	3.74856e-64	1.66172	7.55106e-64	242.684	1.39071	1528
DNTTIP1	2.27839e-61	1.69435	4.4302e-61	236.589	1.22903	1371
LRRC15	3.63899e-39	2.64244	5.92393e-39	233.88	1.30562	445
ACTG2	1.27685e-69	1.47213	2.68811e-69	233.53	1.41694	2456
RHOH	2.4826e-62	1.58499	4.86104e-62	224.832	1.28791	1695
CD83	3.26535e-57	1.70245	6.09532e-57	221.427	1.7782	1330
CCL8	2.48645e-38	2.49665	3.95572e-38	216.178	1.499	501
MRC1	1.80455e-62	1.51183	3.55828e-62	214.937	1.91355	2059
CD68	6.45945e-66	1.39106	1.31061e-65	208.806	1.76779	3105
DUSP2	2.07196e-54	1.65365	3.79182e-54	204.41	1.39985	1368
LPXN	3.40732e-61	1.40594	6.57964e-61	195.751	1.31832	2708
LILRA4	2.92456e-35	2.42897	4.42637e-35	193.145	1.65625	480
CD163	6.08519e-57	1.4688	1.12838e-56	190.123	1.90798	2130
IGSF6	5.64106e-55	1.51779	1.03914e-54	189.591	1.50249	1805
S100A4	2.7643e-58	1.40155	5.19466e-58	185.751	1.43092	2671
MKI67	8.7168e-38	2.17002	1.36352e-37	185.174	1.53679	598
AIF1	8.12243e-59	1.36941	1.53668e-58	183.17	1.70131	3050
PRDM1	2.02206e-52	1.52083	3.65276e-52	181.025	1.35342	1726
CD93	2.15045e-51	1.52275	3.85979e-51	177.653	2.39343	1736
ZEB2	6.76455e-54	1.44949	1.22992e-53	177.458	3.10946	2147
DPT	1.57803e-42	1.80377	2.6458e-42	173.617	1.23382	958
SLAMF1	2.53096e-48	1.5547	4.45703e-48	170.389	1.27345	1514
SERPINB9	9.6676e-50	1.44118	1.72416e-49	162.652	1.36788	2055
PPARG	4.07246e-42	1.6623	6.74728e-42	158.424	1.26827	1163
SCGB2A1	1.03034e-21	3.27067	1.4353e-21	158.053	1.37815	238
QARS	4.42105e-49	1.35214	7.83478e-49	150.548	1.35776	2756
C1QA	2.33767e-43	1.5129	3.96696e-43	148.509	1.52411	1576
SMAP2	2.79574e-48	1.3365	4.89255e-48	146.341	1.3537	2929
CAV1	1.16399e-42	1.4517	1.96335e-42	140.171	1.8141	1802
PTRHD1	1.71006e-37	1.63246	2.66009e-37	138.203	1.19065	1091
TCF4	1.01147e-43	1.39483	1.72689e-43	138.088	1.42631	2144
CTLA4	3.96144e-39	1.55404	6.41158e-39	137.415	1.68685	1338
NKG7	1.22812e-38	1.56388	1.97629e-38	136.515	1.45286	1294
C1QC	3.1696e-42	1.4109	5.28266e-42	134.818	1.60682	1994
BANK1	2.16435e-30	1.9362	3.1238e-30	132.253	1.40122	658
MMRN2	1.90375e-33	1.75325	2.83537e-33	132.092	1.80455	880
RAMP2	5.9601e-32	1.83097	8.7833e-32	131.642	1.71173	784
MZB1	2.07642e-31	1.85292	3.02811e-31	130.908	1.73114	729
IGF1	1.3944e-35	1.61501	2.12191e-35	129.617	1.33567	1141
CD27	3.0493e-36	1.56701	4.69123e-36	128.147	1.28056	1219
SPIB	3.71461e-30	1.82394	5.3338e-30	123.6	1.41984	736
GLIPR1	2.71331e-41	1.31151	4.46898e-41	122.505	1.41539	2872
ADGRE5	5.63275e-41	1.31932	9.22321e-41	122.271	1.37746	2742
CD14	3.79732e-38	1.41118	6.00706e-38	121.593	1.7295	1878
ANKRD28	1.09408e-35	1.49553	1.674e-35	120.391	1.16108	1403
CRISPLD2	1.99143e-38	1.37225	3.1863e-38	119.125	1.55247	2087
DNAAF1	1.09041e-18	2.77167	1.48211e-18	114.636	1.1203	266
TCL1A	2.63268e-23	2.19861	3.70427e-23	114.309	1.63901	446
ITM2C	4.34479e-38	1.28532	6.8345e-38	110.575	1.74462	3023
LGALSL	3.7719e-24	2.02611	5.334e-24	109.277	1.18251	526
PELI1	6.38695e-34	1.42783	9.56335e-34	109.134	1.267	1603
AVPR1A	4.36825e-14	3.4719	5.43605e-14	106.802	1.25668	187
TUBA4A	9.72291e-35	1.3583	1.46366e-34	106.377	1.31898	1997
ADIPOQ	4.74189e-14	3.46446	5.87491e-14	106.289	1.5202	198
OCIAD2	1.00661e-31	1.48194	1.47567e-31	105.771	1.17468	1311
KARS	5.35236e-32	1.36111	7.92942e-32	98.0069	1.2278	1892
ITGAX	2.53107e-29	1.47255	3.59747e-29	96.9618	1.8566	1304
ZEB1	3.34625e-31	1.3498	4.85467e-31	94.7183	1.39845	1930
CTH	6.5208e-17	2.4678	8.4922e-17	91.9721	1.12171	304
LPL	4.96963e-17	2.43941	6.53285e-17	91.577	1.4256	336
DMKN	2.02879e-17	2.36099	2.70506e-17	90.7483	1.11377	334
ANGPT2	1.56192e-20	1.9858	2.14382e-20	90.564	1.49511	511
CPA3	9.82191e-16	2.49473	1.25006e-15	86.2097	1.95563	293
VOPP1	4.36506e-30	1.25507	6.2358e-30	84.8475	1.40021	2901
AKR1C3	6.8937e-17	2.27335	8.93628e-17	84.5991	1.15805	348
RAPGEF3	4.46156e-22	1.68488	6.24618e-22	82.831	1.39759	747
CLEC14A	3.67435e-21	1.56004	5.06807e-21	73.4043	2.0719	904
TIMP4	9.2999e-12	2.77014	1.10807e-11	70.3644	1.16889	225
PLD4	2.31085e-17	1.82023	3.06653e-17	69.7264	1.23507	536
CD79A	1.48793e-16	1.83717	1.91991e-16	66.9538	1.39412	510
IL3RA	9.61045e-19	1.60882	1.31265e-18	66.7441	1.56522	759
SNAI1	6.5486e-16	1.87999	8.41105e-16	65.7284	1.26059	472
TIFA	2.37998e-21	1.37876	3.29898e-21	65.4734	1.20135	1336
FCER1A	4.34161e-17	1.72971	5.7342e-17	65.168	1.52429	597
GNLY	3.25941e-18	1.58269	4.38766e-18	63.7271	1.66797	768
KDR	5.05348e-17	1.60995	6.61203e-17	60.4117	1.87955	714
ESM1	3.3327e-11	2.36485	3.93737e-11	57.0512	1.43825	251
EGFL7	3.3417e-14	1.83176	4.17713e-14	56.839	1.48447	483
GZMK	2.79194e-13	1.92938	3.39888e-13	55.7724	1.14392	403
DUSP5	2.02639e-18	1.35129	2.74102e-18	55.0518	1.39458	1328
HPX	3.81668e-11	2.2175	4.49021e-11	53.1958	1.10741	270
APOBEC3B	1.0976e-17	1.33876	1.47047e-17	52.2795	1.24115	1327
CD274	2.01383e-13	1.7416	2.46233e-13	50.9131	1.09619	499
FCGR3A	8.25108e-16	1.41718	1.05493e-15	49.22	1.34297	1003
CX3CR1	1.60675e-13	1.67019	1.9732e-13	49.2028	1.32796	558
HOXD9	2.55355e-12	1.74817	3.06864e-12	46.6649	1.64301	479
TUBB2B	1.16655e-14	1.43877	1.46473e-14	46.1588	1.14078	895
TPSAB1	3.10733e-08	2.63229	3.59525e-08	45.5041	1.73913	184
CXCL16	5.94193e-15	1.31	7.49433e-15	42.9114	1.28474	1317
C5orf46	1.53511e-08	2.36028	1.78353e-08	42.4664	1.1866	209
MAP3K8	2.11149e-15	1.23438	2.6752e-15	41.7114	1.30005	1893
PDE4A	4.99675e-13	1.42132	6.03056e-13	40.2586	1.13143	875
RAB30	1.30455e-13	1.28115	1.60913e-13	38.0088	1.22882	1381
SOX17	5.63225e-10	1.76479	6.59846e-10	37.5853	1.43468	421
CD19	4.66717e-08	2.20513	5.37781e-08	37.2228	1.15652	230
PIM1	3.66842e-13	1.26282	4.44657e-13	36.1593	1.2483	1474
PRF1	6.42244e-12	1.35315	7.68497e-12	34.8722	1.27319	992
CLEC9A	1.04011e-06	2.28002	1.18387e-06	31.4099	1.195	200
HAVCR2	1.33846e-11	1.2456	1.588e-11	31.1861	1.31202	1439
MNDA	6.37552e-09	1.24775	7.43811e-09	23.5461	1.32272	1193
CAVIN2	2.15453e-06	1.77652	2.44239e-06	23.1799	1.15434	311
CLIC6	8.29291e-06	1.73308	9.17792e-06	20.2772	1.05822	292
TNFRSF17	5.07486e-06	1.64067	5.63873e-06	20.0017	1.24324	333
CD86	3.37227e-07	1.29121	3.86982e-07	19.2423	1.16084	858
ANKRD29	6.43886e-07	1.31827	7.3587e-07	18.793	1.33679	772
KLRF1	2.97936e-06	1.45445	3.35028e-06	18.5062	1.21063	489
IL2RA	3.7706e-06	1.42017	4.22307e-06	17.7355	1.15556	540
C2orf42	2.592e-06	1.32371	2.92645e-06	17.0269	1.11631	705
CTSG	0.000558329	2.25188	0.000598973	16.8678	1.42857	147
HOXD8	4.3239e-06	1.28609	4.82347e-06	15.885	1.23057	785
CDC42EP1	2.47344e-05	1.46573	2.70533e-05	15.5475	1.09579	428
CD79B	9.31496e-05	1.56174	0.000101093	14.495	1.11212	330
ITGAM	1.03196e-05	1.25442	1.13759e-05	14.4025	1.2277	852
FOXP3	1.95791e-05	1.25519	2.14986e-05	13.6075	1.47566	801
THAP2	3.18962e-05	1.29374	3.47507e-05	13.3941	1.11127	683
APOBEC3A	0.000132728	1.43134	0.00014349	12.7779	1.11893	412
TAC1	0.00138694	1.76073	0.00148222	11.5868	1.23267	202
UCP1	0.0145686	2.6051	0.0153932	11.0167	1	77
RTKN2	0.000219902	1.20448	0.000236817	10.1445	1.22146	876
CEACAM8	0.0276745	2.23835	0.029022	8.02949	1.02128	94
LAG3	0.0027009	1.22698	0.00287549	7.25657	1.13158	608
SOX18	0.00756557	1.39922	0.00802409	6.83402	1.2129	310
FOXC2	0.0377601	1.5724	0.0394508	5.15196	1.08537	164
CLECL1	0.0216976	1.28219	0.0228396	4.91151	1.06685	359
TCEAL7	0.0489934	1.31435	0.0509969	3.96417	1.05923	287
FAM49A	0.0566974	1.10089	0.0587973	3.15958	1.13093	886
KLRC1	0.100871	1.12653	0.104221	2.58417	1.26768	594
LY86	0.174984	1.13871	0.18013	1.98484	1.05669	441
CD80	0.286561	1.17855	0.292836	1.47296	1.17121	257
PDCD1LG2	0.268772	1.07351	0.275663	1.41047	1.14266	708
KLRD1	0.474624	1.04404	0.481503	0.77805	1.34207	725
NCAM1	0.583842	1.15568	0.590165	0.621903	1.09877	162
SSTR2	0.445901	0.709165	0.454009	0.572763	1.05072	138
PDCD1	0.69977	1.14191	0.704804	0.407666	1.06364	110
MMP12	0.866607	0.880004	0.869714	0.125989	1.14634	123
CXCL5	1	0.840411	1	9.33044e-17	1.04396	91

## Sheet: Melanoma
genes	p.value	estimate	adj.p.value	score	av_expr	high_expr
RHOV	7.52693e-305	1926.5	9.88071e-305	1.34907e+06	0.321572	72
SERPINB2	7.52693e-305	914.156	9.88071e-305	640156	0.271645	102
PTGER3	7.52693e-305	565.535	9.88071e-305	396027	0.0376255	1855
KRTDAP	5.22263e-205	649.269	6.65015e-205	305401	0.485994	39
BIRC5	7.52693e-305	223.834	9.88071e-305	156744	0.044127	1657
MMRN1	7.52693e-305	195.34	9.88071e-305	136791	0.0511931	1526
SLPI	3.74585e-104	521.4	4.69153e-104	124170	0.150533	26
CAPNS2	7.52693e-305	103.873	9.88071e-305	72738.8	0.151853	219
SBSN	7.52693e-305	77.6199	9.88071e-305	54354.9	0.771201	373
LOR	7.52693e-305	77.4643	9.88071e-305	54245.9	0.680028	140
FGFBP1	1.67224e-85	266.435	2.08076e-85	52009.6	0.270742	27
FABP4	2.81103e-218	77.6165	3.61554e-218	38880.4	0.0724049	102
IL3RA	7.52693e-305	55.0451	9.88071e-305	38546.5	0.056973	2428
SERPINB5	7.52693e-305	52.0719	9.88071e-305	36464.4	0.49171	527
FCER1A	7.52693e-305	50.1685	9.88071e-305	35131.5	0.0475474	478
AKR1C1	7.52693e-305	49.5112	9.88071e-305	34671.2	0.034978	379
NSG1	7.52693e-305	48.7586	9.88071e-305	34144.1	0.424417	3000
ACER1	3.97162e-53	253.483	4.84715e-53	30584.7	0.164223	25
CDK1	7.52693e-305	43.6289	9.88071e-305	30552	0.052132	2682
PDCD1LG2	7.52693e-305	43.5815	9.88071e-305	30518.8	0.0475827	2479
MIR205HG	7.52693e-305	41.8771	9.88071e-305	29325.3	0.379346	286
TYRP1	7.52693e-305	38.6625	9.88071e-305	27074.2	2.23139	3000
IRF5	7.52693e-305	37.2237	9.88071e-305	26066.6	0.035757	1797
UBE2C	7.52693e-305	36.2076	9.88071e-305	25355.1	0.0588811	3000
QPCT	7.52693e-305	34.9114	9.88071e-305	24447.4	1.297	3000
CD274	7.52693e-305	34.2114	9.88071e-305	23957.2	0.0730217	3000
HES1	7.52693e-305	32.6073	9.88071e-305	22833.9	0.0521838	2625
MNDA	7.52693e-305	32.196	9.88071e-305	22545.9	0.0326676	2753
AHNAK2	7.52693e-305	30.3492	9.88071e-305	21252.6	0.105246	624
DSC1	7.52693e-305	28.983	9.88071e-305	20295.9	0.683638	503
CCL19	7.52693e-305	28.5326	9.88071e-305	19980.6	0.128566	3000
TUBB2B	7.52693e-305	27.5669	9.88071e-305	19304.2	0.0724957	3000
PMEL	7.52693e-305	27.4307	9.88071e-305	19208.9	2.30858	3000
GYPC	7.52693e-305	27.0413	9.88071e-305	18936.2	0.386467	3000
LST1	7.52693e-305	26.3539	9.88071e-305	18454.8	0.0342521	2844
KRT15	7.52693e-305	25.392	9.88071e-305	17781.2	0.399254	395
APCDD1	7.52693e-305	25.295	9.88071e-305	17713.4	1.28766	3000
CBFA2T3	7.52693e-305	24.6376	9.88071e-305	17253	0.0467019	2141
TYR	7.52693e-305	24.3317	9.88071e-305	17038.7	1.75037	3000
TP63	7.52693e-305	24.188	9.88071e-305	16938.1	0.294701	720
MMP9	7.52693e-305	24.1461	9.88071e-305	16908.8	0.120323	3000
SNCA	7.52693e-305	23.9161	9.88071e-305	16747.7	0.668978	3000
C11orf96	7.52693e-305	23.7011	9.88071e-305	16597.2	0.0577658	2243
MPZ	7.52693e-305	23.5932	9.88071e-305	16521.6	0.0323186	1061
EDNRB	7.52693e-305	23.0075	9.88071e-305	16111.4	0.967241	3000
CD63	7.52693e-305	22.8952	9.88071e-305	16032.8	2.12925	3000
MLANA	7.52693e-305	22.5222	9.88071e-305	15771.7	1.07059	3000
CDH2	7.52693e-305	21.7678	9.88071e-305	15243.3	0.0830242	2369
CRYAB	7.52693e-305	21.7098	9.88071e-305	15202.8	0.376177	3000
LSAMP	7.52693e-305	20.9696	9.88071e-305	14684.4	0.327357	3000
CCND1	7.52693e-305	20.7434	9.88071e-305	14526	1.10515	3000
TFAP2B	7.52693e-305	20.6983	9.88071e-305	14494.4	1.37469	3000
MYH11	7.52693e-305	20.6436	9.88071e-305	14456.1	0.0714109	322
PTN	7.52693e-305	20.3715	9.88071e-305	14265.5	0.0313589	2147
ITGA8	7.52693e-305	20.3058	9.88071e-305	14219.6	0.0369592	891
MITF	7.52693e-305	19.1634	9.88071e-305	13419.6	1.16876	3000
CYB561A3	7.52693e-305	18.897	9.88071e-305	13233	0.61512	3000
TBC1D7	7.52693e-305	18.8951	9.88071e-305	13231.7	0.701162	3000
ADAM12	7.52693e-305	18.4813	9.88071e-305	12941.9	0.0957284	3000
IL2RA	7.52693e-305	18.4235	9.88071e-305	12901.4	0.0700921	3000
CXCR3	7.52693e-305	18.1473	9.88071e-305	12708	0.0527944	3000
FBLN1	7.52693e-305	18.1287	9.88071e-305	12695	0.0562006	1743
MARCKSL1	7.52693e-305	18.0025	9.88071e-305	12606.6	0.94734	3000
PDGFRA	7.52693e-305	17.9923	9.88071e-305	12599.5	0.066828	3000
SERPINE2	7.52693e-305	17.8908	9.88071e-305	12528.4	1.29239	3000
FBXO7	7.52693e-305	17.8467	9.88071e-305	12497.5	1.0673	3000
SOX10	7.52693e-305	17.7126	9.88071e-305	12403.6	0.580458	3000
STMN1	7.52693e-305	17.7094	9.88071e-305	12401.4	0.882594	3000
TRPM1	7.52693e-305	17.3738	9.88071e-305	12166.3	1.62858	3000
MS4A1	7.52693e-305	16.7164	9.88071e-305	11706	0.284346	3000
PLP1	7.52693e-305	16.3271	9.88071e-305	11433.3	0.530358	3000
TYMS	7.52693e-305	16.1653	9.88071e-305	11320.1	0.435289	3000
SELL	7.52693e-305	16.0856	9.88071e-305	11264.3	0.280989	3000
KIT	7.52693e-305	15.8974	9.88071e-305	11132.5	0.490812	3000
STRADB	7.52693e-305	15.8521	9.88071e-305	11100.8	0.256036	3000
MAL2	7.52693e-305	15.2036	9.88071e-305	10646.7	0.223756	641
NRP2	7.52693e-305	14.9778	9.88071e-305	10488.5	0.520981	3000
VIM	7.52693e-305	14.9185	9.88071e-305	10447	2.19499	3000
CTNNB1	7.52693e-305	14.9146	9.88071e-305	10444.3	1.2211	3000
FAP	7.52693e-305	14.8165	9.88071e-305	10375.6	0.0660876	3000
CCR7	7.52693e-305	14.6376	9.88071e-305	10250.3	0.147921	3000
TCF7	7.52693e-305	14.0701	9.88071e-305	9852.9	0.387297	3000
FAM210B	7.52693e-305	13.9686	9.88071e-305	9781.77	0.191407	3000
CSPG4	7.52693e-305	13.8523	9.88071e-305	9700.38	0.034956	2224
DMKN	7.52693e-305	13.8142	9.88071e-305	9673.7	0.551565	900
IFNG	7.52693e-305	13.5494	9.88071e-305	9488.27	0.0618667	3000
MYC	7.52693e-305	13.4761	9.88071e-305	9436.89	0.504002	3000
TNFRSF17	4.37083e-170	23.7812	5.54703e-170	9273.82	0.034807	150
IL7R	7.52693e-305	12.9023	9.88071e-305	9035.07	0.466611	3000
PDCD1	7.52693e-305	12.8679	9.88071e-305	9010.98	0.021072	589
TFAP2A	7.52693e-305	12.718	9.88071e-305	8906	0.978962	3000
CXCR4	7.52693e-305	12.7152	9.88071e-305	8904.08	0.504553	3000
COMP	7.52693e-305	12.4134	9.88071e-305	8692.73	0.0511303	1297
KLRB1	7.52693e-305	12.134	9.88071e-305	8497.06	0.121963	3000
MFAP4	7.52693e-305	12.1188	9.88071e-305	8486.46	0.0844609	3000
RASSF8	7.52693e-305	11.9259	9.88071e-305	8351.36	0.146352	3000
CD52	7.52693e-305	11.753	9.88071e-305	8230.26	0.337842	3000
SFRP1	1.61126e-39	91.77	1.95398e-39	8197.25	0.0816029	29
PERP	7.52693e-305	11.5064	9.88071e-305	8057.55	0.481116	3000
DCT	7.52693e-305	11.5039	9.88071e-305	8055.83	0.120015	3000
ID4	7.52693e-305	11.3036	9.88071e-305	7915.55	0.222926	3000
LTB	7.52693e-305	11.0506	9.88071e-305	7738.4	0.0947486	3000
KRT17	7.52693e-305	11.0418	9.88071e-305	7732.24	0.459557	1198
S100A14	7.52693e-305	10.9563	9.88071e-305	7672.35	0.290685	1274
PDPN	7.52693e-305	10.773	9.88071e-305	7544	0.0326106	1723
GPR183	7.52693e-305	10.7438	9.88071e-305	7523.58	0.233508	3000
ENAH	7.52693e-305	10.3185	9.88071e-305	7225.72	0.354193	3000
IRF4	7.52693e-305	10.2963	9.88071e-305	7210.21	0.495033	3000
IFI6	7.52693e-305	10.2907	9.88071e-305	7206.24	1.05276	3000
PTGR1	7.52693e-305	10.1682	9.88071e-305	7120.47	0.224283	3000
PCDH7	7.52693e-305	9.9994	9.88071e-305	7002.28	0.424191	3000
ITGB1	7.52693e-305	9.92114	9.88071e-305	6947.48	0.880818	3000
COL17A1	7.52693e-305	9.76168	9.88071e-305	6835.81	0.356005	775
BIRC3	7.52693e-305	9.75483	9.88071e-305	6831.02	0.469768	3000
GZMK	7.52693e-305	9.55495	9.88071e-305	6691.05	0.454883	3000
CD79A	7.52693e-305	9.42132	9.88071e-305	6597.47	0.134261	3000
SYNPO2	7.52693e-305	9.01193	9.88071e-305	6310.78	0.0821175	3000
CD1C	7.52693e-305	8.69817	9.88071e-305	6091.06	0.0420501	1387
C3	7.52693e-305	8.5694	9.88071e-305	6000.89	0.463764	3000
ARHGDIB	7.52693e-305	8.48618	9.88071e-305	5942.62	0.886694	3000
PTCH1	7.52693e-305	8.40409	9.88071e-305	5885.13	0.118621	3000
FCRL5	7.52693e-305	8.34637	9.88071e-305	5844.71	0.0444203	1014
C15orf48	7.52693e-305	8.34329	9.88071e-305	5842.56	0.0330743	3000
CCL8	7.52693e-305	8.31354	9.88071e-305	5821.72	0.0954716	3000
PKIB	7.52693e-305	8.29301	9.88071e-305	5807.34	0.0226059	1826
IGFBP5	7.52693e-305	8.23936	9.88071e-305	5769.78	0.26551	3000
MYCT1	7.52693e-305	8.18016	9.88071e-305	5728.32	0.0676355	1602
IL4I1	7.52693e-305	8.00922	9.88071e-305	5608.62	0.0840968	3000
GIMAP7	7.52693e-305	8.00809	9.88071e-305	5607.82	0.417131	3000
KLRG1	7.52693e-305	7.92533	9.88071e-305	5549.87	0.148044	3000
IL10	7.52693e-305	7.81449	9.88071e-305	5472.25	0.0303239	2398
IL6	7.52693e-305	7.81242	9.88071e-305	5470.81	0.0314407	1386
LYPD3	7.52693e-305	7.76713	9.88071e-305	5439.09	0.0891923	2490
PTGDS	7.52693e-305	7.71829	9.88071e-305	5404.89	0.678076	3000
IDO1	7.52693e-305	7.48876	9.88071e-305	5244.15	0.141833	3000
GNG11	7.52693e-305	7.48017	9.88071e-305	5238.14	0.222541	3000
CXADR	7.52693e-305	7.29962	9.88071e-305	5111.7	0.142397	3000
MGP	7.52693e-305	7.29011	9.88071e-305	5105.04	0.23746	3000
INHBA	7.52693e-305	7.23297	9.88071e-305	5065.03	0.0407834	2350
AIM2	7.52693e-305	7.2315	9.88071e-305	5064	0.123364	3000
S100A13	7.52693e-305	7.16532	9.88071e-305	5017.66	0.143782	3000
IL32	7.52693e-305	7.14329	9.88071e-305	5002.23	0.0763444	3000
CXCL12	7.52693e-305	7.08891	9.88071e-305	4964.15	0.579241	3000
SFRP2	7.52693e-305	7.01714	9.88071e-305	4913.89	0.166787	3000
KRT5	7.52693e-305	6.98649	9.88071e-305	4892.43	0.499538	1556
CLDN1	7.52693e-305	6.98375	9.88071e-305	4890.51	0.283181	1448
S100B	7.52693e-305	6.97967	9.88071e-305	4887.65	0.56587	3000
CD276	7.52693e-305	6.9436	9.88071e-305	4862.4	0.336145	3000
CLEC10A	7.52693e-305	6.93754	9.88071e-305	4858.15	0.114228	3000
CRABP2	7.52693e-305	6.87941	9.88071e-305	4817.44	0.0914854	3000
CENPF	7.52693e-305	6.86363	9.88071e-305	4806.39	0.129869	3000
FRZB	3.18751e-205	10.156	4.07234e-205	4782.16	0.0806153	323
MMP2	7.52693e-305	6.66477	9.88071e-305	4667.14	0.544968	3000
DSP	7.52693e-305	6.39823	9.88071e-305	4480.49	0.36531	2003
HTRA1	7.52693e-305	6.3752	9.88071e-305	4464.36	0.238017	3000
VWF	7.52693e-305	6.33482	9.88071e-305	4436.08	0.162041	3000
PTPRCAP	7.52693e-305	6.32073	9.88071e-305	4426.22	0.240937	3000
KLRD1	7.52693e-305	6.25137	9.88071e-305	4377.65	0.0918017	3000
PBXIP1	7.52693e-305	6.24393	9.88071e-305	4372.44	0.269158	3000
CD93	7.52693e-305	6.2366	9.88071e-305	4367.3	0.13287	3000
THBS2	7.52693e-305	6.20815	9.88071e-305	4347.38	0.147253	3000
SOD3	7.52693e-305	6.18763	9.88071e-305	4333.01	0.106244	3000
CD3E	7.52693e-305	6.12061	9.88071e-305	4286.08	0.526056	3000
CD69	7.52693e-305	6.10523	9.88071e-305	4275.31	0.159996	3000
RNASE1	7.52693e-305	6.06628	9.88071e-305	4248.03	0.187243	3000
COTL1	7.52693e-305	6.02489	9.88071e-305	4219.05	0.989557	3000
RAMP2	7.52693e-305	6.00917	9.88071e-305	4208.04	0.0601804	2664
TFPI	7.52693e-305	5.98744	9.88071e-305	4192.82	0.0820148	3000
ZNF667-AS1	7.52693e-305	5.93912	9.88071e-305	4158.99	0.0924238	3000
ACTA2	7.52693e-305	5.90785	9.88071e-305	4137.09	0.0897624	1182
TNF	7.52693e-305	5.84131	9.88071e-305	4090.5	0.126175	3000
COL6A1	7.52693e-305	5.83127	9.88071e-305	4083.47	0.777932	3000
CD34	7.52693e-305	5.82379	9.88071e-305	4078.23	0.202988	3000
SLC25A39	7.52693e-305	5.77527	9.88071e-305	4044.25	0.117428	3000
IGFBP7	7.52693e-305	5.76798	9.88071e-305	4039.14	0.256528	3000
PTTG1	7.52693e-305	5.6931	9.88071e-305	3986.71	0.19409	3000
ITGA6	7.52693e-305	5.64095	9.88071e-305	3950.19	0.45249	3000
LCK	7.52693e-305	5.62799	9.88071e-305	3941.11	0.249101	3000
ECSCR	7.52693e-305	5.50384	9.88071e-305	3854.17	0.0968073	2055
KDM5B	7.52693e-305	5.35358	9.88071e-305	3748.95	0.241826	3000
AQP1	7.52693e-305	5.28951	9.88071e-305	3704.08	0.444369	3000
CD3G	7.52693e-305	5.14002	9.88071e-305	3599.4	0.39218	3000
MYL9	7.52693e-305	5.10683	9.88071e-305	3576.16	0.112668	3000
RGS5	7.52693e-305	4.99333	9.88071e-305	3496.68	0.0717932	1508
CD3D	7.52693e-305	4.98949	9.88071e-305	3493.99	0.457137	3000
LYZ	7.52693e-305	4.98326	9.88071e-305	3489.62	0.755898	3000
ALOX5AP	7.52693e-305	4.92484	9.88071e-305	3448.71	0.21559	3000
ITM2A	7.52693e-305	4.88632	9.88071e-305	3421.75	0.22074	3000
PDGFRB	7.52693e-305	4.8817	9.88071e-305	3418.51	0.268155	3000
COL6A2	7.52693e-305	4.8581	9.88071e-305	3401.98	0.402028	3000
FOXP3	7.52693e-305	4.85123	9.88071e-305	3397.17	0.101909	3000
TSC22D1	7.52693e-305	4.74541	9.88071e-305	3323.07	0.349916	3000
CD27	7.52693e-305	4.71298	9.88071e-305	3300.36	0.254689	3000
GZMA	7.52693e-305	4.67749	9.88071e-305	3275.51	0.633748	3000
CXCL10	7.52693e-305	4.66502	9.88071e-305	3266.77	0.586022	3000
SPARCL1	7.52693e-305	4.6455	9.88071e-305	3253.1	0.292354	3000
CXCL11	7.52693e-305	4.63643	9.88071e-305	3246.75	0.171328	3000
VCAN	7.52693e-305	4.55699	9.88071e-305	3191.12	0.164494	3000
CXCL13	7.52693e-305	4.55301	9.88071e-305	3188.34	0.19692	3000
CCL5	7.52693e-305	4.53083	9.88071e-305	3172.8	0.883084	3000
LUM	7.52693e-305	4.45853	9.88071e-305	3122.17	0.192904	3000
PKHD1L1	1.48923e-48	28.1588	1.81174e-48	3101.02	0.0636117	77
NUSAP1	7.52693e-305	4.41095	9.88071e-305	3088.86	0.113027	3000
S100A4	7.52693e-305	4.38731	9.88071e-305	3072.3	0.369194	3000
CST7	7.52693e-305	4.37767	9.88071e-305	3065.55	0.358402	3000
DST	7.52693e-305	4.37685	9.88071e-305	3064.98	0.663269	3000
NOTCH3	7.52693e-305	4.28603	9.88071e-305	3001.38	0.184822	3000
GPR157	7.52693e-305	4.27003	9.88071e-305	2990.18	0.0518533	3000
PECAM1	7.52693e-305	4.26109	9.88071e-305	2983.91	0.373924	3000
AQP3	7.52693e-305	4.21635	9.88071e-305	2952.58	0.223269	3000
BASP1	7.52693e-305	4.21599	9.88071e-305	2952.33	0.194283	3000
NR4A2	7.52693e-305	4.16489	9.88071e-305	2916.55	0.0976298	3000
IFI27	7.52693e-305	4.15639	9.88071e-305	2910.6	0.438507	3000
CD163	7.52693e-305	4.15567	9.88071e-305	2910.09	0.263877	3000
GEM	7.52693e-305	4.11512	9.88071e-305	2881.69	0.0580733	3000
CPE	7.52693e-305	4.11107	9.88071e-305	2878.86	0.0826708	3000
KRT2	7.52693e-305	4.09024	9.88071e-305	2864.27	0.137262	3000
TGFB1	7.52693e-305	4.08832	9.88071e-305	2862.92	0.443428	3000
CCND3	7.52693e-305	4.05906	9.88071e-305	2842.44	0.218995	3000
TACSTD2	7.52693e-305	4.05506	9.88071e-305	2839.63	0.263927	3000
FSCN1	7.52693e-305	4.05218	9.88071e-305	2837.62	0.107285	3000
COL5A2	7.52693e-305	4.04953	9.88071e-305	2835.77	0.18121	3000
COL6A3	7.52693e-305	4.04925	9.88071e-305	2835.57	0.445612	3000
ITGA5	7.52693e-305	4.02217	9.88071e-305	2816.6	0.204879	3000
CALCRL	7.52693e-305	3.98089	9.88071e-305	2787.7	0.104589	3000
THY1	7.52693e-305	3.94498	9.88071e-305	2762.55	0.150153	3000
LGALS2	7.52693e-305	3.9338	9.88071e-305	2754.72	0.111521	3000
FN1	7.52693e-305	3.92837	9.88071e-305	2750.92	0.467527	3000
CDH5	7.52693e-305	3.9152	9.88071e-305	2741.7	0.158508	3000
ATF3	7.52693e-305	3.85397	9.88071e-305	2698.82	0.125209	3000
NKG7	7.52693e-305	3.85005	9.88071e-305	2696.08	0.165462	3000
CD14	7.52693e-305	3.83887	9.88071e-305	2688.25	0.196648	3000
CD8A	7.52693e-305	3.80461	9.88071e-305	2664.25	0.723654	3000
TIGIT	7.52693e-305	3.79622	9.88071e-305	2658.38	0.428947	3000
KRT16	7.52693e-305	3.75711	9.88071e-305	2630.99	0.41284	2104
CD4	7.52693e-305	3.73466	9.88071e-305	2615.27	0.233321	3000
AREG	7.52693e-305	3.73412	9.88071e-305	2614.89	0.0614821	2153
PLVAP	7.52693e-305	3.73014	9.88071e-305	2612.1	0.179935	3000
CD83	7.52693e-305	3.70869	9.88071e-305	2597.08	0.132475	3000
CTSL	7.52693e-305	3.67763	9.88071e-305	2575.33	0.272008	3000
VEGFA	7.52693e-305	3.63613	9.88071e-305	2546.27	0.130549	3000
HLA-DPB1	7.52693e-305	3.6247	9.88071e-305	2538.27	0.860598	3000
SPRY1	7.52693e-305	3.60956	9.88071e-305	2527.67	0.118454	3000
CXCL2	7.52693e-305	3.59913	9.88071e-305	2520.36	0.0819834	3000
C1QA	7.52693e-305	3.58942	9.88071e-305	2513.56	0.250677	3000
TMEM176A	7.52693e-305	3.51077	9.88071e-305	2458.49	0.203341	3000
TMEM45A	7.52693e-305	3.49125	9.88071e-305	2444.82	0.156071	3000
TM4SF1	7.52693e-305	3.4518	9.88071e-305	2417.19	0.0610835	2933
TSPAN33	7.52693e-305	3.42827	9.88071e-305	2400.71	0.146769	3000
ETV1	7.52693e-305	3.41668	9.88071e-305	2392.6	0.123693	3000
GPR4	9.46539e-141	7.35546	1.19333e-140	2371.52	0.0397573	342
FCER1G	7.52693e-305	3.34908	9.88071e-305	2345.26	0.627936	3000
CTSW	7.52693e-305	3.32578	9.88071e-305	2328.94	0.129521	3000
IRF1	7.52693e-305	3.31188	9.88071e-305	2319.21	0.620303	3000
AIF1	7.52693e-305	3.26588	9.88071e-305	2287	0.137801	3000
SERPING1	7.52693e-305	3.26468	9.88071e-305	2286.16	0.616265	3000
POSTN	7.52693e-305	3.25763	9.88071e-305	2281.22	0.34045	3000
APOD	7.52693e-305	3.25168	9.88071e-305	2277.05	0.181744	3000
CPVL	7.52693e-305	3.23354	9.88071e-305	2264.35	0.299038	3000
CD68	7.52693e-305	3.20928	9.88071e-305	2247.36	0.439361	3000
AXL	7.52693e-305	3.13577	9.88071e-305	2195.89	0.196665	3000
RGCC	7.52693e-305	3.10179	9.88071e-305	2172.09	0.107599	3000
SLC25A37	7.52693e-305	3.09226	9.88071e-305	2165.42	0.115153	3000
TOP2A	7.52693e-305	3.0844	9.88071e-305	2159.91	0.141663	3000
CSF1R	7.52693e-305	3.05496	9.88071e-305	2139.3	0.297807	3000
DUSP2	7.52693e-305	3.05377	9.88071e-305	2138.46	0.155433	3000
RGS1	7.52693e-305	3.00843	9.88071e-305	2106.72	0.279586	3000
IRF8	7.52693e-305	2.98851	9.88071e-305	2092.77	0.434876	3000
GNLY	7.52693e-305	2.97411	9.88071e-305	2082.68	0.280854	3000
KRT18	7.52693e-305	2.96816	9.88071e-305	2078.52	0.111417	3000
TYROBP	7.52693e-305	2.96705	9.88071e-305	2077.74	0.115282	3000
TNC	7.52693e-305	2.9508	9.88071e-305	2066.35	0.434373	3000
C3AR1	7.52693e-305	2.91597	9.88071e-305	2041.97	0.121464	3000
KRT1	7.52693e-305	2.89821	9.88071e-305	2029.53	0.446064	3000
SELE	1.67995e-80	11.0394	2.07683e-80	2027.81	0.143874	163
CCL3	7.52693e-305	2.84674	9.88071e-305	1993.49	0.089079	3000
NR2F2	7.52693e-305	2.83197	9.88071e-305	1983.15	0.125063	3000
CLDN4	6.20551e-05	200.663	7.45442e-05	1943.92	0.321879	6
PTEN	7.52693e-305	2.69532	9.88071e-305	1887.45	0.492799	3000
PRF1	7.52693e-305	2.65781	9.88071e-305	1861.19	0.391467	3000
WDFY4	7.52693e-305	2.65191	9.88071e-305	1857.05	0.272987	3000
GZMB	7.52693e-305	2.64917	9.88071e-305	1855.14	0.289017	3000
CALD1	7.52693e-305	2.63957	9.88071e-305	1848.41	0.428363	3000
CTLA4	7.52693e-305	2.62632	9.88071e-305	1839.13	0.277771	3000
CCL2	7.52693e-305	2.61726	9.88071e-305	1832.79	0.178027	3000
HIST1H4C	7.52693e-305	2.60185	9.88071e-305	1822	0.239801	3000
SLC8A1	7.52693e-305	2.59106	9.88071e-305	1814.44	0.331971	3000
CCL4	7.52693e-305	2.57537	9.88071e-305	1803.45	0.340054	3000
LAG3	7.52693e-305	2.56228	9.88071e-305	1794.29	0.235629	3000
MZB1	5.09766e-280	2.75166	6.66886e-280	1769.58	0.0933873	1498
ID2	7.52693e-305	2.52343	9.88071e-305	1767.08	0.278419	3000
C1orf54	7.52693e-305	2.49959	9.88071e-305	1750.39	0.153523	3000
LGALS9	7.52693e-305	2.48887	9.88071e-305	1742.88	0.0894321	3000
ITGAE	7.52693e-305	2.45281	9.88071e-305	1717.63	0.085243	3000
HAVCR2	7.52693e-305	2.44091	9.88071e-305	1709.3	0.249635	3000
IFITM1	7.52693e-305	2.41527	9.88071e-305	1691.34	0.520446	3000
ITGAX	7.52693e-305	2.41138	9.88071e-305	1688.62	0.363879	3000
RRM2	7.52693e-305	2.40306	9.88071e-305	1682.79	0.163425	3000
TAGLN	7.52693e-305	2.39992	9.88071e-305	1680.59	0.0788729	3000
NFKBIZ	7.52693e-305	2.3033	9.88071e-305	1612.93	0.300678	3000
SLC2A3	7.52693e-305	2.29913	9.88071e-305	1610.01	0.193097	3000
BCL2A1	7.52693e-305	2.20626	9.88071e-305	1544.98	0.0954202	3000
AKAP5	7.52693e-305	2.14534	9.88071e-305	1502.32	0.13193	3000
FKBP8	7.52693e-305	2.04199	9.88071e-305	1429.95	0.0594815	3000
INSIG1	3.32364e-278	1.98757	4.33321e-278	1269.9	0.061779	3000
CTSZ	8.21633e-276	1.96861	1.06756e-275	1246.93	0.815515	3000
GATA2	2.37897e-57	8.89029	2.91271e-57	1159.12	0.0992851	167
IGFBP3	2.24216e-255	1.93375	2.90341e-255	1133.86	0.0863246	3000
ENTPD1	1.25816e-247	1.91769	1.62371e-247	1090.23	0.268235	3000
MKI67	5.94491e-209	1.80481	7.62065e-209	865.329	0.160609	3000
DERL3	4.87061e-83	4.26061	6.04082e-83	807.519	0.0745219	390
BHLHE41	8.76648e-145	1.64296	1.10887e-144	544.978	0.0947897	3000
CLDN5	5.09908e-11	16.3242	6.14463e-11	386.874	0.0704319	43
MEF2C	9.06633e-105	1.52346	1.13926e-104	364.971	0.129984	3000
LYVE1	1.18364e-12	12.826	1.43085e-12	352.234	0.0381935	50
HMGB2	1.79094e-99	1.50504	2.23574e-99	342.205	0.425473	3000
HMGN2	1.18081e-64	1.3882	1.45506e-64	204.341	1.20868	3000
LENG8	3.32798e-59	1.37248	4.08774e-59	184.805	0.463319	3000
TFPI2	0.0451272	6.07747	0.0540394	18.8296	0.0174336	23
ACHE	1	0	1	0	#NUM!	0
AHSP	1	0	1	0	#NUM!	0
ALAS2	1	0	1	0	#NUM!	0
ARG1	1	0	1	0	0.610312	4
ASPN	1	0	1	0	#NUM!	0
AZGP1	1	0	1	0	0.415693	4
BCAN	1	0	1	0	#NUM!	0
C5AR1	1	0	1	0	#NUM!	0
CA1	1	0	1	0	#NUM!	0
CCL22	1	0	1	0	#NUM!	0
CCR2	1	0	1	0	#NUM!	0
CD1A	1	0	1	0	#NUM!	0
CD1B	1	0	1	0	#NUM!	0
CD207	1	0	1	0	#NUM!	0
CD40LG	1	0	1	0	#NUM!	0
CDC20	1	0	1	0	#NUM!	0
CES1	1	0	1	0	7.96169e-06	1
CLEC9A	1	0	1	0	#NUM!	0
COCH	1	0	1	0	#NUM!	0
CR2	1	0	1	0	#NUM!	0
CXCL1	1	0	1	0	#NUM!	0
CXCL5	1	0	1	0	#NUM!	0
DEFB1	1	0	1	0	#NUM!	0
ENPP1	1	0	1	0	#NUM!	0
FCER2	1	0	1	0	#NUM!	0
G0S2	1	0	1	0	#NUM!	0
HAPLN1	1	0	1	0	#NUM!	0
HBD	1	0	1	0	#NUM!	0
HBE1	1	0	1	0	#NUM!	0
IGFBP2	1	0	1	0	#NUM!	0
IGLL1	1	0	1	0	#NUM!	0
IL17A	1	0	1	0	#NUM!	0
IL1B	1	0	1	0	#NUM!	0
IL33	1	0	1	0	#NUM!	0
LAMB3	1	0	1	0	#NUM!	0
LEPR	1	0	1	0	#NUM!	0
LINC00636	1	0	1	0	#NUM!	0
LY6D	1	0	1	0	#NUM!	0
MFAP5	1	0	1	0	#NUM!	0
MIA	1	0	1	0	#NUM!	0
MMP10	1	0	1	0	#NUM!	0
MMP27	1	0	1	0	#NUM!	0
MT1A	1	0	1	0	#NUM!	0
MT1F	1	0	1	0	#NUM!	0
MT1G	1	0	1	0	#NUM!	0
MT1X	1	0	1	0	#NUM!	0
MYOC	1	0	1	0	#NUM!	0
NDUFA4L2	1	0	1	0	#NUM!	0
NGFR	1	0	1	0	#NUM!	0
NLGN4Y	1	0	1	0	#NUM!	0
NMB	1	0	1	0	#NUM!	0
PLAC9	1	0	1	0	#NUM!	0
PPP1R14A	1	0	1	0	#NUM!	0
PROX1	1	0	1	0	#NUM!	0
RGS16	1	0	1	0	#NUM!	0
SCGB1B2P	1	0	1	0	#NUM!	0
SOSTDC1	1	0	1	0	#NUM!	0
SOX15	1	0	1	0	#NUM!	0
SOX17	1	0	1	0	#NUM!	0
TFF3	1	0	1	0	#NUM!	0
TMEM150C	1	0	1	0	#NUM!	0
TNFRSF18	1	0	1	0	#NUM!	0
WIF1	1	0	1	0	#NUM!	0

## Sheet: Lung
genes	p.value	estimate	adj.p.value	score	av_expr	high_expr
C20orf85	1.4822e-323	283.951	2.81617e-322	211073	3.06173	81
MS4A1	1.4822e-323	14.1598	2.81617e-322	10525.5	2.30416	457
C1orf194	5.90644e-211	20.5736	8.56434e-210	9959.04	2.20213	188
C6orf118	8.74409e-89	21.7457	5.78337e-88	4409.2	1.47273	110
TSPAN19	4.16545e-123	15.2972	3.48972e-122	4310.62	1.73964	169
MYC	1.4822e-323	4.39533	2.81617e-322	3267.23	2.79301	2720
PCSK2	1.4822e-323	4.07061	2.81617e-322	3025.85	2.32724	1204
CD79A	1.52323e-192	6.47668	2.05092e-191	2860.59	1.59725	437
PTGDS	1.4822e-323	3.37537	2.81617e-322	2509.05	1.92551	1584
CYP2B6	1.4822e-323	3.1895	2.81617e-322	2370.89	10.2942	2933
CCL19	8.91716e-116	8.75552	7.1527e-115	2319.44	1.34836	244
CXCL9	1.02793e-209	4.6407	1.43529e-208	2233.17	1.79245	636
MET	1.4822e-323	2.82894	2.81617e-322	2102.87	2.42592	2747
TRAC	1.4822e-323	2.67032	2.81617e-322	1984.96	1.82292	2016
C7	4.69307e-179	4.64117	5.89762e-178	1905.74	1.67857	588
CFTR	1.4822e-323	2.55045	2.81617e-322	1895.85	1.93357	2228
MALL	1.4822e-323	2.49291	2.81617e-322	1853.09	8.58264	3249
CXCR4	1.4822e-323	2.4405	2.81617e-322	1814.13	1.84791	2413
STEAP4	1.4822e-323	2.38678	2.81617e-322	1774.19	2.38122	3237
TFPI	1.4822e-323	2.35528	2.81617e-322	1750.77	4.74658	3512
KRT7	1.4822e-323	2.35213	2.81617e-322	1748.44	2.60362	3643
TCIM	1.4822e-323	2.30542	2.81617e-322	1713.72	7.43233	3155
GPRC5A	1.4822e-323	2.18462	2.81617e-322	1623.92	3.99398	2991
CYP4B1	1.4822e-323	2.17362	2.81617e-322	1615.74	4.53751	2666
BANK1	4.3091e-163	4.29691	4.64152e-162	1606.44	1.4055	582
TMC5	1.4822e-323	2.15344	2.81617e-322	1600.74	2.0279	3548
EPCAM	1.4822e-323	2.13395	2.81617e-322	1586.25	5.8863	3386
IL7R	6.11004e-285	2.4172	1.00152e-283	1581.88	2.00307	1954
MLPH	1.4822e-323	2.07741	2.81617e-322	1544.23	2.01277	3523
INMT	6.00355e-265	2.45611	9.05336e-264	1494.28	2.10395	1799
CAPN8	1.11492e-306	2.09238	2.00155e-305	1474.05	7.62849	2794
COL17A1	6.45879e-176	3.3087	7.85472e-175	1334.69	1.37906	831
EHF	1.59171e-297	1.92103	2.72761e-296	1312.84	1.9056	3623
CCDC39	2.56304e-65	8.68017	1.44219e-64	1290.97	1.12291	179
SFTA2	5.06049e-269	1.90974	7.94918e-268	1179.79	1.78366	3268
OGN	2.50069e-97	5.19418	1.74585e-96	1155.36	1.53457	376
CD3E	1.33192e-163	2.30475	1.47686e-162	864.362	1.43042	1394
SOX2	8.21463e-84	4.32059	5.24901e-83	826.577	1.23177	384
CYTIP	1.66414e-175	2.02122	1.96057e-174	813.427	1.43834	1930
TNC	8.10851e-150	2.24345	7.83823e-149	770.163	1.73088	1360
MEST	4.79227e-183	1.74662	6.22995e-182	733.243	1.5327	2936
CCL5	1.21443e-140	2.15372	1.0901e-139	693.859	1.6398	1427
CD2	9.7112e-132	2.18611	8.32073e-131	659.481	1.51497	1336
BASP1	7.11537e-174	1.63973	8.12878e-173	653.739	1.82938	3710
GNG11	2.22662e-158	1.79132	2.26874e-157	650.263	1.49309	2389
CD19	6.69187e-57	4.99086	3.27641e-56	645.55	1.15209	263
MEF2C	1.25831e-159	1.68715	1.31773e-158	617.296	1.52903	2928
MYH11	2.4399e-105	2.56237	1.87723e-104	617.221	1.86	900
NTN4	1.4943e-157	1.69055	1.4825e-156	610.466	1.78705	2888
CCR7	8.19333e-72	3.72059	4.82638e-71	608.996	1.4763	422
MARCO	1.57678e-73	3.47819	9.58781e-73	583.06	2.33483	445
PPARG	3.31731e-141	1.71588	3.12657e-140	555.026	1.61677	2445
PRDM1	8.41564e-122	1.96816	6.89717e-121	548.694	1.43086	1562
PTPRC	7.30017e-141	1.66011	6.7126e-140	535.678	1.72021	2795
EGFR	8.90197e-136	1.60155	7.80475e-135	498.025	1.64344	3071
SFRP2	1.88357e-57	3.81029	9.4681e-57	497.678	1.47397	365
AGR3	1.23548e-109	1.83525	9.70364e-109	460.226	1.39341	1670
CNN1	3.63575e-40	5.0637	1.39865e-39	459.848	1.30901	233
LAMP3	1.46909e-61	2.97015	7.91209e-61	416.039	1.40891	516
DES	3.17885e-25	7.36795	8.94349e-25	415.612	1.25217	115
SCGB2A1	1.28396e-97	1.8172	9.13304e-97	405.42	1.5812	1564
ANPEP	5.39642e-95	1.8444	3.699e-94	400.345	1.45595	1487
FBLN1	7.40277e-93	1.84401	4.98365e-92	391.185	1.70628	1498
ACE2	2.74431e-102	1.6431	2.02864e-101	384.245	1.58364	2152
ERBB2	5.11179e-100	1.5559	3.70605e-99	355.72	1.51514	2576
CFB	1.74567e-102	1.49732	1.31624e-101	350.832	1.7667	3159
SNTN	2.64449e-65	2.21483	1.46614e-64	329.336	1.5586	802
CD27	6.87816e-47	3.00147	2.98053e-46	319.035	1.13239	423
PROX1	4.78198e-76	1.82233	3.00467e-75	316.049	1.38995	1313
CXCL10	1.72862e-43	3.20108	7.32234e-43	315.191	1.68617	376
STC2	6.57194e-57	2.3996	3.26003e-56	310.423	1.2457	639
GZMK	4.76377e-54	2.50773	2.24493e-53	307.895	1.23549	603
MCEMP1	8.10659e-45	3.01573	3.47294e-44	306.168	1.93766	401
MZB1	5.07265e-48	2.77641	2.22371e-47	302.351	1.53459	477
LTBP2	1.06939e-86	1.519	6.95106e-86	300.695	2.04844	2560
CD3D	5.56307e-62	2.11573	3.03953e-61	298.412	1.27526	861
ADAMTS1	7.80912e-69	1.87524	4.52929e-68	294.08	1.69983	1186
NPDC1	7.58017e-75	1.646	4.68479e-74	280.921	1.32214	1698
FCGR3A	9.00449e-68	1.79007	5.14347e-67	276.348	1.68185	1251
CFAP53	8.33871e-36	3.33278	2.99399e-35	269.196	1.18211	313
PRG4	6.7162e-27	4.18275	1.9477e-26	252.075	1.45146	206
SPIB	8.85999e-31	3.46413	2.90454e-30	239.713	1.09091	275
DNAAF1	2.00881e-40	2.60991	7.97179e-40	238.561	1.4607	458
SMYD2	8.43781e-73	1.42416	5.04929e-72	236.348	1.53079	2907
MRC1	2.03256e-60	1.6072	1.06427e-59	220.903	2.08212	1583
MMRN1	4.33916e-32	3.01035	1.46059e-31	217.393	1.68358	335
AQP3	5.93897e-61	1.53509	3.15351e-60	212.88	1.42512	1823
GPC1	4.42473e-60	1.52168	2.2851e-59	207.965	1.33832	1871
CA4	8.27007e-10	9.77692	1.54347e-09	204.467	1.10909	55
GZMA	3.43306e-40	2.11978	1.33429e-39	192.625	1.26133	662
VCAN	5.78427e-54	1.54654	2.69218e-53	189.582	1.7057	1648
MYLK	2.96783e-56	1.42652	1.43445e-55	182.391	1.50952	2363
PCNA	2.94879e-59	1.34899	1.50229e-58	181.806	1.69382	3302
VWF	6.90971e-39	2.05697	2.60496e-38	180.742	1.99706	680
EDN1	5.19884e-50	1.56961	2.33329e-49	178.12	1.39659	1465
SEMA3C	3.61597e-55	1.402	1.7256e-54	175.75	1.50427	2459
THY1	3.16642e-42	1.79948	1.29755e-41	171.951	1.34787	940
CYP2A7	2.2041e-30	2.51078	6.98275e-30	171.454	1.50847	413
PMP22	4.05686e-51	1.41875	1.84269e-50	164.62	1.52477	2220
BCL2L11	2.00676e-53	1.32189	9.2262e-53	160.398	1.5464	3459
CCDC78	2.39276e-28	2.44789	7.21657e-28	155.686	1.26603	421
KLRB1	1.20903e-38	1.78237	4.51293e-38	155.616	1.35974	909
MS4A6A	3.99685e-48	1.40339	1.77272e-47	153.163	1.97497	2197
MPEG1	5.00824e-42	1.60944	2.03022e-41	153.054	1.44525	1242
KLK11	4.6238e-24	2.84717	1.27239e-23	152.981	1.11628	301
TENT5C	3.01669e-40	1.62908	1.18468e-39	148.245	1.46552	1160
MS4A4A	1.91532e-42	1.5392	8.02307e-42	147.854	1.67046	1405
AMY2A	2.11411e-42	1.49207	8.75847e-42	143.179	1.27688	1553
CLIC6	5.2046e-37	1.65499	1.88667e-36	138.268	1.22348	1056
CTLA4	1.20017e-31	1.90408	4.0041e-31	135.566	1.42373	708
HLA-DQB2	7.56307e-41	1.41906	3.03327e-40	131.097	1.43966	1856
ELF5	1.61785e-34	1.67814	5.75403e-34	130.571	1.23517	961
ACTA2	1.94774e-37	1.52115	7.19901e-37	128.581	1.5911	1394
ARFGEF3	5.09962e-37	1.50863	1.86656e-36	126.071	1.21252	1374
PLA2G7	1.82988e-30	1.83611	5.84632e-30	125.724	1.6238	731
GDF15	2.24253e-32	1.68243	7.61654e-32	122.607	1.47536	913
FOXJ1	3.61787e-29	1.86268	1.10889e-28	121.985	1.18486	687
ADH1C	8.5735e-28	1.9522	2.54505e-27	121.668	1.16969	607
SLAMF7	5.57456e-39	1.36431	2.12284e-38	120.172	1.50189	2122
CD28	2.67225e-30	1.746	8.39532e-30	118.893	1.2186	828
THBS2	3.61018e-28	1.81778	1.08019e-27	114.863	1.46089	716
COL5A2	5.4599e-33	1.52099	1.87126e-32	112.991	1.52623	1258
CD68	1.75897e-31	1.51822	5.81696e-31	107.513	1.53975	1195
VWA5A	1.0845e-33	1.3985	3.75098e-33	106.152	1.2389	1712
AIF1	1.97369e-34	1.34783	6.95403e-34	104.603	1.70685	2074
SERPINB3	3.90966e-08	6.02956	6.98551e-08	102.848	1.28986	69
PDGFRB	1.49512e-30	1.49354	4.85915e-30	102.569	1.63522	1272
PDGFRA	7.1557e-30	1.50849	2.2295e-29	101.234	1.6563	1222
MAMDC2	4.61851e-26	1.71881	1.31907e-25	100.27	1.38974	780
SFRP4	1.91673e-27	1.59527	5.60161e-27	98.14	1.55763	963
CD8A	3.68437e-22	1.9716	9.85112e-22	97.3039	1.45265	528
PECAM1	4.02018e-34	1.25014	1.40334e-33	96.1317	1.80848	3373
CYP2F1	1.11595e-10	4.18259	2.16862e-10	95.8489	1.08197	122
FBN1	1.53785e-30	1.37942	4.95529e-30	94.693	1.54907	1712
SPI1	3.28295e-20	2.09316	8.30652e-20	93.9053	1.18907	439
PDPN	3.32483e-29	1.43185	1.02743e-28	93.8914	1.33286	1415
AR	2.0474e-21	1.94623	5.36022e-21	92.714	1.13333	525
GPR183	2.14727e-25	1.62338	6.08663e-25	92.2086	1.24775	888
TNFRSF13B	3.30985e-11	3.80176	6.60219e-11	91.7423	1.10294	136
IRF8	1.23023e-24	1.62803	3.41028e-24	89.6309	1.28555	858
AQP9	1.41879e-12	3.2414	2.92287e-12	88.4292	1.19412	170
PTN	3.17294e-18	2.19162	7.52327e-18	88.3044	1.13577	383
PPP1R1B	1.07699e-26	1.47272	3.09944e-26	88.0585	1.26294	1198
CLEC14A	6.02268e-19	2.09188	1.43706e-18	87.7618	1.6078	436
IL2RA	2.50723e-23	1.65071	6.84947e-23	85.9034	1.40452	796
C1orf162	1.61007e-27	1.38439	4.74217e-27	85.4076	1.54951	1545
CD247	2.94173e-21	1.76981	7.64849e-21	83.6682	1.17031	640
GPX2	1.34052e-22	1.65784	3.60982e-22	83.4949	1.16032	761
DST	5.41158e-29	1.26307	1.6453e-28	82.2088	2.99007	2619
C15orf48	9.66831e-14	2.60707	2.071e-13	78.1269	1.175	240
DUSP2	1.81239e-16	2.09142	4.09143e-16	75.8071	1.11959	393
CD4	7.69218e-25	1.34188	2.14811e-24	74.507	1.39298	1682
LILRB4	2.75507e-10	3.38244	5.24576e-10	74.4557	1.10738	149
CXCL2	6.01087e-21	1.5017	1.54156e-20	69.9202	1.53216	964
ACKR1	1.03653e-11	2.74324	2.07858e-11	69.3835	1.4067	209
CD34	3.18018e-21	1.45914	8.21182e-21	68.8678	1.60476	1093
CD93	1.82763e-21	1.40421	4.81829e-21	67.0526	1.56175	1255
DNASE1L3	6.63275e-10	3.07067	1.25027e-09	64.895	1.28302	159
VSIG4	2.94206e-19	1.50349	7.10998e-19	64.1537	1.56766	909
CLEC10A	1.48633e-13	2.16956	3.16581e-13	64.0831	1.34242	330
APCDD1	9.96932e-20	1.45759	2.45649e-19	63.7727	1.20736	1032
SERPINB9	4.13841e-20	1.41754	1.03323e-19	63.2669	1.30469	1152
CD69	1.05347e-16	1.70316	2.42169e-16	62.658	1.17167	600
CD163	6.08268e-20	1.41217	1.50866e-19	62.4833	1.83611	1141
TNFRSF17	1.03037e-16	1.69112	2.38313e-16	62.2526	1.34328	603
TCF4	2.63405e-19	1.45497	6.40668e-19	62.2446	1.3074	1041
IGSF6	3.99495e-20	1.39204	1.00406e-19	62.178	1.51749	1229
IGF1	6.34454e-17	1.63999	1.47648e-16	61.1657	1.30849	671
EDNRB	5.37657e-13	2.1556	1.12609e-12	60.8991	1.32653	343
ACTG2	9.8118e-23	1.20166	2.66118e-22	60.8951	1.41255	3236
ADGRL4	1.8079e-14	1.88967	3.93977e-14	59.7969	1.49443	449
CAVIN1	1.33005e-21	1.21992	3.5312e-21	58.6404	1.43613	2701
CD1C	2.01034e-14	1.83608	4.35574e-14	57.9061	1.38478	460
MTRNR2L11	4.29189e-19	1.36222	1.0306e-18	57.6115	1.18025	1276
LPL	8.02634e-13	2.04804	1.67179e-12	57.0397	1.21429	336
FKBP11	2.58941e-20	1.26225	6.59599e-20	56.9279	1.3202	1980
ASPN	1.61292e-16	1.54769	3.66307e-16	56.2792	1.33896	770
CD14	1.23025e-17	1.42027	2.88077e-17	55.3005	1.36303	1055
CFHR3	1.42693e-19	1.27344	3.4932e-19	55.2592	1.27098	1823
GATM	1.06263e-16	1.48439	2.42795e-16	54.5969	1.15304	856
RAPGEF3	8.42888e-18	1.38627	1.98606e-17	54.5009	1.24014	1141
KCNMA1	1.48044e-15	1.55449	3.30253e-15	53.0805	1.26829	738
PLIN4	4.89867e-10	2.47415	9.2804e-10	53.038	1.0905	221
MNDA	7.37897e-16	1.50879	1.65587e-15	52.5703	1.35037	802
CD86	3.13724e-14	1.6093	6.7585e-14	50.0376	1.17225	627
FOXA1	3.83356e-11	1.9871	7.6066e-11	47.6598	1.06042	331
FCGR1A	2.70802e-15	1.3354	6.00543e-15	44.7926	1.41211	1206
CAVIN2	1.14752e-12	1.55953	2.377e-12	42.8767	1.17538	650
GLIPR1	1.2926e-14	1.33606	2.84976e-14	42.7265	1.22618	1207
TMEM100	8.01456e-10	2.02213	1.50323e-09	42.3527	1.1879	314
CLECL1	5.7534e-12	1.6262	1.17245e-11	42.0879	1.10801	537
GEM	1.53084e-14	1.31579	3.3554e-14	41.8557	1.30671	1252
FHL2	5.32293e-13	1.47924	1.12109e-12	41.8056	1.25399	752
TOP2A	8.99021e-12	1.57564	1.81247e-11	40.0761	1.64879	578
CD1A	7.39517e-08	2.42851	1.27889e-07	39.8759	1.17857	196
AGER	2.18918e-07	2.5538	3.73448e-07	39.1614	1.10929	183
ADAM28	4.66847e-13	1.32297	9.88771e-13	37.5628	1.26026	1145
CENPF	1.56531e-10	1.61825	3.02626e-10	36.5364	1.58765	502
MEDAG	5.16501e-08	2.09334	9.01486e-08	35.1237	1.13492	252
PRF1	5.56021e-08	2.07071	9.6599e-08	34.5913	1.13127	259
TREM2	2.06879e-09	1.69878	3.80455e-09	33.9693	1.28224	411
HAMP	4.86452e-05	3.37642	7.70557e-05	33.5311	1.05814	86
LY86	1.60123e-09	1.65463	2.95914e-09	33.5104	1.20674	445
SMIM24	1.62115e-05	2.95739	2.66216e-05	32.6193	1.04386	114
ERG	5.37432e-12	1.24688	1.10115e-11	32.3559	1.24584	1444
CRISPLD2	5.22343e-11	1.30887	1.02564e-10	30.9879	1.23436	1071
MDM2	6.90797e-12	1.1919	1.40016e-11	30.6298	2.74292	1941
MCF2L	4.006e-11	1.2485	7.90714e-11	29.8899	1.26152	1346
TCL1A	0.000151651	3.34457	0.00023723	29.4119	1.07229	83
DPT	1.44518e-08	1.62807	2.61938e-08	29.3907	1.16667	456
FGL2	1.94084e-10	1.29802	3.73315e-10	29.0273	1.37098	1089
CD83	2.21373e-10	1.30074	4.23643e-10	28.9169	1.26499	1034
UBE2C	4.03987e-08	1.66335	7.18412e-08	28.3176	1.33079	393
CTSK	9.06152e-11	1.21871	1.77005e-10	28.1819	1.28986	1549
HAVCR2	8.56174e-09	1.40539	1.55931e-08	26.1064	1.27616	688
RIDA	5.68749e-09	1.36366	1.04087e-08	25.8891	1.12844	763
ECSCR	4.35633e-08	1.52333	7.71051e-08	25.819	1.24802	504
GPC3	8.47896e-10	1.22269	1.57466e-09	25.5399	1.27151	1418
CXCL6	6.11334e-07	1.75734	1.03351e-06	25.1434	1.125	312
SRPX	1.14931e-07	1.5505	1.97849e-07	24.7753	1.22414	464
SLAMF1	2.56678e-07	1.58499	4.35889e-07	24.0529	1.12297	431
FCER1A	1.68182e-06	1.74904	2.80552e-06	23.2546	1.25733	307
CAV1	2.6425e-08	1.32492	4.74392e-08	23.1185	1.20612	849
ADGRE1	8.4109e-05	2.43505	0.000132121	22.849	1.15556	135
CDK1	4.66719e-08	1.32434	8.22211e-08	22.355	1.3599	803
SNAI1	5.50813e-06	1.80679	9.10773e-06	21.879	1.07326	273
CSF2RA	4.81579e-08	1.29826	8.44443e-08	21.8741	1.30709	889
PLCG2	1.56992e-08	1.17224	2.83186e-08	21.0648	1.24766	1708
CPA3	3.83852e-06	1.59845	6.37498e-06	19.9333	1.472	375
THAP2	1.65556e-07	1.23662	2.83703e-07	19.3086	1.15098	1073
LYVE1	2.84498e-05	1.77366	4.56408e-05	18.5655	1.35662	272
LGR5	0.00188175	2.79721	0.00281515	17.554	1.25287	87
SH2D3C	1.62413e-05	1.55634	2.66216e-05	17.1632	1.15567	379
PEBP4	3.3658e-05	1.61774	5.37672e-05	16.6616	1.09524	315
CD1E	2.39001e-05	1.53594	3.85057e-05	16.3449	1.26359	368
SELL	9.32501e-07	1.17611	1.56943e-06	16.3308	1.18201	1401
FSTL3	1.35824e-06	1.17958	2.27581e-06	15.9353	1.34847	1343
FOXP3	1.7411e-05	1.44136	2.82929e-05	15.795	1.21834	458
ESR1	4.54105e-05	1.45334	7.22353e-05	14.5331	1.06824	425
ALDH1A3	2.23683e-05	1.32323	3.61925e-05	14.169	1.13518	614
ANGPT2	0.00280631	2.38222	0.00414894	13.9977	1.12264	106
NKG7	0.000772911	1.87505	0.00117971	13.4354	1.13472	193
CLEC4E	0.0003405	1.66398	0.000528265	13.287	1.12308	260
MKI67	5.47642e-05	1.32866	8.63854e-05	13.0375	1.54912	570
RND1	0.000255649	1.56159	0.000398264	12.917	1.13961	308
BTNL9	0.00125651	1.90558	0.00190243	12.7282	1.40782	179
FAS	1.67169e-05	1.14859	2.72826e-05	12.6334	1.18963	1466
DERL3	0.000524179	1.57686	0.000806593	11.9111	1.22456	285
TFF2	0.0754419	4.51511	0.101216	11.6688	1.07143	28
ASCL3	0.00391035	1.9282	0.0057586	10.6902	1.03333	150
IL3RA	0.000619738	1.40766	0.000949761	10.3973	1.12113	388
RAMP2	0.00244825	1.64193	0.00363382	9.8719	1.18468	222
EGFL7	0.000518301	1.22913	0.000800818	9.29831	1.34233	704
RTKN2	0.000801738	1.21125	0.00121877	8.63468	1.19525	758
PGR	0.00157176	1.33382	0.00237022	8.61054	1.09238	433
FCN1	0.006648	1.64429	0.00967683	8.24356	1.41146	192
KIT	0.00170077	1.24927	0.00255454	7.96616	1.39003	582
GKN2	0.0225479	1.94227	0.0313674	7.3653	1.05357	112
S100A1	0.00470823	1.28415	0.00690662	6.88103	1.13793	435
IL1R2	0.00872286	1.42148	0.0125997	6.74039	1.08214	280
TBX3	0.0146319	1.5286	0.0207376	6.45764	1.07143	210
KCNK3	0.0150867	1.52067	0.0212227	6.37759	1.28899	218
LIF	0.00808034	1.30798	0.0117165	6.30228	1.16667	384
C5orf46	0.0142643	1.47028	0.020293	6.24867	1.06897	232
SOX17	0.0190963	1.55481	0.0266641	6.15435	1.09137	197
CHGA	0.13967	3.09962	0.180947	6.10152	1.03125	32
MMRN2	0.00605308	1.14602	0.00884501	5.85293	1.20848	873
CFHR1	0.0120226	1.23116	0.0172997	5.44293	1.06694	493
LILRB2	0.0131874	1.2503	0.0189036	5.41194	1.15227	440
RGS16	0.0148821	1.23418	0.0210133	5.19295	1.138	471
SELE	0.0449354	1.60304	0.0613792	4.97349	1.02113	142
SLC26A2	0.0137367	1.1186	0.0196164	4.79619	1.15746	978
HPGDS	0.0244023	1.28761	0.0338223	4.78099	1.17579	347
KLRC1	0.0254019	1.29993	0.0350788	4.77457	1.06607	333
APOLD1	0.0153936	1.11188	0.0215739	4.64079	1.38552	1022
CCNB2	0.0294373	1.26093	0.0405031	4.44539	1.37433	374
IL1RL1	0.0479957	1.36354	0.0653227	4.1406	1.49801	251
TAC1	0.0946969	1.71073	0.125707	4.03232	1.07216	97
BBOX1	0.205554	2.40527	0.259177	3.80525	1.025	40
MFAP5	0.0666463	1.35939	0.0900561	3.6817	1.05628	231
TMEM174	0.21393	2.34033	0.268838	3.60904	1	40
SNCG	0.149135	1.8579	0.19189	3.53541	1.06849	73
LGI4	0.166404	1.89654	0.213382	3.40113	1.04839	62
PLD4	0.0716831	1.24924	0.0965161	3.29238	1.08491	318
COCH	0.0842433	1.29544	0.112225	3.20498	1.08502	247
ABCC11	0.236962	2.17998	0.294834	3.13886	1.05128	39
FGFBP2	0.136599	1.49642	0.177579	2.97892	1.01626	123
SOX18	0.131005	1.35975	0.170895	2.76372	1.16216	185
CSF3	0.177439	1.58829	0.226761	2.74636	1.01087	92
MYBPC1	0.263989	2.01809	0.325241	2.68779	1	39
CCR2	0.101532	1.16957	0.134307	2.67525	1.13221	416
SERPINB2	0.267059	2.00126	0.327802	2.64224	1	42
PCOLCE	0.103445	1.11701	0.136359	2.53417	1.13419	626
HIGD1B	0.193313	1.32939	0.245384	2.18477	1.1358	162
LILRA5	0.308037	1.80002	0.371022	2.11958	1.04762	42
LILRA4	0.304593	1.71349	0.36805	2.03696	1.10938	64
PLAC9	0.234221	1.36713	0.292879	1.98437	1.01399	143
FOXI1	0.268838	1.4967	0.328	1.96613	1.06316	95
ALAS2	0.294047	1.55958	0.3576	1.90895	1.075	80
HEMGN	0.295249	1.5529	0.357906	1.89443	1	83
TM4SF4	0.262953	1.25627	0.325027	1.6781	1.08466	189
GATA2	0.234614	1.14034	0.292879	1.65327	1.17927	357
TMEM52B	0.325394	1.42771	0.39068	1.60292	1.03571	84
RBP5	0.143283	0.81937	0.184993	1.59198	1.0977	348
GCG	0.380846	1.52241	0.450091	1.46967	1.02174	46
DMBT1	0.39439	1.47886	0.464641	1.37595	1.08511	47
DIRAS3	0.35805	1.31578	0.424481	1.35142	1.00862	116
DPEP1	0.349384	1.24552	0.415514	1.30976	1.03922	153
GYPA	0.200089	0.760315	0.253132	1.22334	1.04444	225
GNLY	0.43783	1.1782	0.508188	0.973102	1.20245	163
KLRD1	0.434793	1.11599	0.507483	0.929488	1.09747	277
BAMBI	0.438093	1.09072	0.508188	0.900197	1.14444	360
GHRL	0.329863	0.787969	0.394788	0.87392	1.06047	215
SNCA	0.488533	1.18592	0.563233	0.849532	1.06	150
CLCA2	0.548204	1.23129	0.628185	0.740142	1.0098	102
BMX	0.52442	1.12668	0.602764	0.72723	1.1269	197
SLC4A1	0.267806	0.515209	0.327802	0.678784	1.01835	109
FCN2	0.579814	1.20452	0.660393	0.656522	1	76
PPP1R1A	0.585126	1.14817	0.66244	0.615336	1.01961	153
CLCA1	0.188848	0.362175	0.240526	0.603678	1.05155	97
FGFBP1	0.444222	0.728391	0.513717	0.591038	1.0219	137
FXYD2	0.341918	0.546375	0.407921	0.586361	1.13274	113
CYP1A1	0.254524	0.39265	0.315643	0.537287	1.05435	92
APOA5	0.648498	1.19128	0.721191	0.51594	1.03261	92
MS4A2	0.584379	0.884231	0.66244	0.475014	1.50216	231
HEPACAM2	0.566871	0.786388	0.647607	0.446373	1.04167	144
CRHBP	0.687078	1.1889	0.758492	0.446203	1.01852	54
TIMP4	0.667153	1.07019	0.739755	0.433146	1.07054	241
UPK3B	0.70573	1.1065	0.775686	0.385639	1.0177	113
HES4	0.631724	0.790134	0.707192	0.36291	1.0155	129
TM4SF18	0.688075	0.947613	0.758492	0.354273	1.13043	368
AQP2	0.715181	1.05528	0.783789	0.353749	1.03509	57
CD274	0.734238	1.10871	0.802342	0.342503	1.04724	127
GZMB	0.593153	0.555128	0.669517	0.289945	1.0875	80
SLC18A2	0.762344	1.06489	0.830647	0.288965	1.23571	140
SLC22A8	0.595959	0.533589	0.670676	0.276177	1.03947	76
SPDEF	0.79344	1.05661	0.858149	0.244474	1.03145	159
SLC26A3	0.794413	1.05336	0.858149	0.242431	1.01235	81
CYP3A4	0.781019	0.577992	0.848543	0.142854	1	77
CD300E	0.851307	0.804323	0.916979	0.129482	1.01754	114
LAG3	0.907977	1.02381	0.975234	0.098835	1.03352	179
TNFRSF9	0.931666	1.00655	0.997836	0.0712444	1.07692	247
APOBEC3A	0.948356	1.00406	1	0.0532401	1.04334	323
PCP4	1	0.925792	1	1.02784e-16	1.05298	151
ADH4	1	0.746229	1	0	1	67
ADIPOQ	0.638357	0	0.712014	0	1.04348	46
AHSP	0.00244028	0	0.00363382	0	1.00943	106
AQP8	0.0384536	0	0.0527163	0	1.03614	83
ASCL1	1	0	1	0	1.36364	33
CCL27	1	0	1	0	1	25
CD5L	0.057773	0	0.0783468	0	1.06494	77
CD70	1	0	1	0	1	17
CDH16	0.126377	0	0.165431	0	1.02817	71
CTSG	1	0	1	0	1.15789	38
GLYATL1	1	0.936779	1	0	1.03101	129
GYPB	0.632158	0	0.707192	0	1.04545	44
HMGCS2	0.124885	0	0.164048	0	1.02778	72
HPX	0.427845	0	0.502485	0	1.01786	56
INS	1	0	1	0	1.08333	24
KNG1	0.433366	0	0.507388	0	1	59
KRT20	1	0.996471	1	0	1.0122	82
LY6D	1	0	1	0	1	11
MLANA	1	0	1	0	1.04	25
NAT8	1	0	1	0	1.03571	28
OPRPN	0.0825505	0	0.11036	0	1.01333	75
PDCD1	1	0	1	0	1.04762	21
PPY	1	0	1	0	1	30
PVALB	1	0.79866	1	0	1.0625	64
RERGL	1	0.944944	1	0	1.048	125
RETN	1	0	1	0	1.18519	27
S100A12	1	0.967739	1	0	1.07955	88
SCGN	1	0.947964	1	0	1	85
SST	1	0	1	0	1	14
STC1	1	0.899283	1	0	1.07059	85
TAT	1	0	1	0	1	41
TCF15	1	0	1	0	1	22
UMOD	1	0	1	0	1	14
