# Supplementary material for: Spatial gene expression at single-cell resolution from histology using deep learning with GHIST
Source: Nat Methods. 2025 Sep 15;22(9):1900–10. doi: 10.1038/s41592-025-02795-z (PMC12446070; doi:10.1038/s41592-025-02795-z)
Supplement: Supplementary file 5 — Statistical source data. [file 41592_2025_2795_MOESM5_ESM.xlsx]

## Sheet: panel a left 
	x_cord	y_cord	group_broad_type
Cell_38	366.873	6.06349	Stromal
Cell_39	608	5.69149	Macrophage
Cell_55	1041.69	7.45536	Malignant
Cell_62	897.694	9.04839	T
Cell_80	429.341	7.70455	Macrophage
Cell_101	791.458	9.35417	Stromal
Cell_102	870.798	9.59551	Stromal
Cell_118	611.143	10.0714	Stromal
Cell_119	685.826	10.7174	Stromal
Cell_120	1052.37	11.1429	Malignant
Cell_131	6537.8	16.0222	Stromal
Cell_133	423.36	11.5	B
Cell_135	719.333	11.6667	Macrophage
Cell_136	1065.94	12.1471	Malignant
Cell_145	7037.16	17.1404	Macrophage
Cell_146	7087.85	11.2235	Stromal
Cell_147	279.511	12.9895	Malignant
Cell_149	888.904	11.8846	T
Cell_150	1125.62	13.8902	Malignant
Cell_160	436.678	13.7797	B
Cell_161	443.214	12.9286	T
Cell_163	928.575	13.6375	Macrophage
Cell_177	7289.73	15.625	Stromal
Cell_178	475.974	14.1538	T
Cell_179	654	14.5303	Stromal
Cell_181	1151.52	13.8696	Malignant
Cell_191	7308.05	20.2381	Stromal
Cell_192	365.16	15.2689	Stromal
Cell_194	1356.46	16.8584	Malignant
Cell_209	7072.77	20.5089	Stromal
Cell_226	7192.27	17.2083	Macrophage
Cell_227	328.531	16.7812	Malignant
Cell_228	773.895	17.9211	Myoepi
Cell_229	826.373	16.9254	Stromal
Cell_231	1134.9	17.2903	Malignant
Cell_232	1257.5	18.4239	Malignant
Cell_239	7320.6	26.8894	Stromal
Cell_240	376.473	19.625	Stromal
Cell_241	528.857	18.2286	T
Cell_242	569.605	20.1711	Stromal
Cell_243	666.388	17.6235	Macrophage
Cell_244	733.375	17.875	Myoepi
Cell_245	786.457	19.9457	Myoepi
Cell_246	1041.33	16.875	Malignant
Cell_247	1052.78	21.1667	Malignant
Cell_266	320.633	21.5917	Malignant
Cell_267	701.009	23.1689	Malignant
Cell_268	763.107	17.9643	Myoepi
Cell_269	806.596	21.7778	Myoepi
Cell_270	1071.37	20.0339	Malignant
Cell_285	7180.16	18.0889	Stromal
Cell_286	224.027	22.0714	Malignant
Cell_287	403.457	20.1304	Stromal
Cell_288	747.375	23.9766	Malignant
Cell_289	752.685	22.3973	Malignant
Cell_297	6081.46	23.9718	Macrophage
Cell_298	426.651	20.9683	B
Cell_299	723.221	23.0708	Malignant
Cell_300	839.783	21.9783	Stromal
Cell_301	1144.76	20.6897	Malignant
Cell_316	823.679	22.4906	Malignant
Cell_317	1407.62	22.9211	Malignant
Cell_331	307.778	23.7778	T
Cell_332	574.132	27.1111	T
Cell_333	795.1	27.025	Malignant
Cell_341	685.314	24.2353	Myoepi
Cell_342	692.686	23.2571	T
Cell_360	7236.65	24.7971	Macrophage
Cell_361	335.804	25.6826	Malignant
Cell_362	829.583	26.3333	Malignant
Cell_363	859	25.2969	Stromal
Cell_383	6504.39	26.5	Macrophage
Cell_384	7167.08	24.8846	T
Cell_385	734.308	26.2051	Malignant
Cell_386	911.036	27.8434	Stromal
Cell_387	1421.5	28.1046	Malignant
Cell_408	7210.38	27.9928	Macrophage
Cell_409	759.8	28.3818	Malignant
Cell_419	495.388	28.9388	T
Cell_420	621.91	31.8034	Stromal
Cell_421	1062.24	29.5116	Malignant
Cell_423	1403.57	28.5536	Malignant
Cell_424	1443.65	30.0947	Malignant
Cell_438	561.336	34.9329	T
Cell_439	653.347	29.6832	Myoepi
Cell_440	709.829	29.6714	Malignant
Cell_441	847.402	32.4957	Malignant
Cell_442	1069.46	32.4835	Malignant
Cell_443	1379.42	30.6173	Malignant
Cell_453	6783.9	29.6335	T
Cell_454	221.077	29.2308	Stromal
Cell_455	678.359	30.4375	Malignant
Cell_457	1110.04	33.54	Malignant
Cell_470	6949.22	30.9216	Stromal
Cell_471	268.848	27.528	Macrophage
Cell_472	742.258	32.7424	Malignant
Cell_474	1139.29	32.9	Stromal
Cell_488	7097.81	34.7439	Stromal
Cell_489	7223.81	30.7536	Stromal
Cell_490	371.697	34.697	DC_Mast
Cell_491	425.512	31.9767	Macrophage
Cell_492	725.718	31.3846	Malignant
Cell_505	7159.21	34.0494	Macrophage
Cell_506	431.372	34.4186	B
Cell_507	633.887	36.9507	Myoepi
Cell_508	694.562	33.4857	Malignant
Cell_509	780.948	30.1969	Malignant
Cell_510	1123.17	35.6667	Malignant
Cell_512	1277.86	35.8713	Malignant
Cell_525	333.531	34.6837	T
Cell_526	769.154	35.2747	Malignant
Cell_527	815.488	35.4132	Malignant
Cell_538	363.432	34.2703	Stromal
Cell_539	523.433	36.45	B
Cell_540	666.717	35.6667	Malignant
Cell_542	1251.67	36.3056	Malignant
Cell_551	1056.35	35.3462	T
Cell_566	608.032	37	Stromal
Cell_567	706.862	38.431	Malignant
Cell_568	863.42	36.4	Myoepi
Cell_569	1025.21	37.1447	Stromal
Cell_570	1399.18	41.9773	Malignant
Cell_588	222.752	37.9541	Stromal
Cell_589	286.967	38.5667	T
Cell_590	726.067	36.9423	Malignant
Cell_591	1307.19	38.9351	Malignant
Cell_593	1413.97	39.0282	Malignant
Cell_606	1227.91	39.086	Malignant
Cell_621	6209.54	42.1519	Stromal
Cell_622	387.034	42.3864	Stromal
Cell_623	651.351	40.1866	Malignant
Cell_624	1071.68	40.1519	Malignant
Cell_642	352.489	38.1374	Macrophage
Cell_643	735.872	41.1795	Malignant
Cell_644	838.986	41.7297	Malignant
Cell_659	7095.07	41.4667	T
Cell_660	359.41	39.7869	Macrophage
Cell_661	846.379	41	Malignant
Cell_663	1231.95	44.046	Malignant
Cell_680	6109.58	41.5942	T
Cell_681	6776.05	43.4918	Stromal
Cell_682	6859.92	47.4611	Stromal
Cell_683	343.888	45.8462	Macrophage
Cell_684	428.667	43	T
Cell_685	558.774	43.3962	T
Cell_688	1366.05	45.2283	Malignant
Cell_689	1671.56	45.9655	Malignant
Cell_702	7159.95	43.6413	Stromal
Cell_703	592.139	44.6203	Macrophage
Cell_704	625.176	44.7568	Malignant
Cell_718	6917.03	42.5444	Stromal
Cell_719	7326.34	48.5104	Macrophage
Cell_720	745.828	45.2069	Malignant
Cell_721	809.745	44.6863	Malignant
Cell_722	851.75	47.42	Malignant
Cell_735	639.562	48.9583	Malignant
Cell_736	1154.74	46.8519	Macrophage
Cell_740	1431.88	47.5481	Malignant
Cell_751	6554.91	44.4691	T
Cell_752	6912.12	47.5682	Stromal
Cell_753	543.11	49.252	Stromal
Cell_754	738.195	50.7044	Malignant
Cell_755	826.852	46.9444	Malignant
Cell_765	6899.73	47.2889	Macrophage
Cell_766	7307.46	49.1653	Stromal
Cell_767	423.217	47.9565	Plasma
Cell_768	572.345	48.6897	T
Cell_769	618.426	52.7794	Malignant
Cell_770	712.432	51.4737	Malignant
Cell_771	753.152	48.0606	Malignant
Cell_773	1214.43	51.2248	Malignant
Cell_774	1313.59	50.1158	Malignant
Cell_787	7273.02	55.8222	Stromal
Cell_788	7336.47	49.5395	DC_Mast
Cell_789	7500.13	47.5123	Stromal
Cell_790	122.98	45.9477	Macrophage
Cell_791	193.566	51.0266	Malignant
Cell_792	527.035	53.1616	T
Cell_793	839.889	48.8704	Malignant
Cell_795	960.519	49.6538	Stromal
Cell_797	1303.75	50.3824	Malignant
Cell_808	6400.76	47.0781	Stromal
Cell_809	6872.8	49.3607	Macrophage
Cell_810	363.841	50.1739	Macrophage
Cell_811	723.911	52.0667	Malignant
Cell_812	877.054	56.0161	Malignant
Cell_813	991.909	49.303	T
Cell_814	1164.61	50.2456	T
Cell_816	1417.49	50.6716	Malignant
Cell_836	5972.45	50.3048	Macrophage
Cell_838	7202.9	51.1813	Stromal
Cell_839	7400.41	52.7079	Stromal
Cell_840	278.27	53.2174	Malignant
Cell_841	662	51.2167	Malignant
Cell_842	791.055	52.5616	Malignant
Cell_843	815.453	51.6094	Malignant
Cell_857	7445.06	55.4888	Stromal
Cell_858	165.054	51.4324	Malignant
Cell_859	253.22	54.7953	Malignant
Cell_860	688.663	53.7229	Malignant
Cell_861	755.816	55.1544	Malignant
Cell_862	807.167	52.6667	Malignant
Cell_863	831.293	52.8293	Malignant
Cell_880	6824.06	52.2687	T
Cell_881	6930.97	54.2566	Stromal
Cell_882	7319.53	52.0612	Stromal
Cell_883	410.877	54.358	Stromal
Cell_884	598.503	57.7898	Malignant
Cell_885	651.613	53.9677	Malignant
Cell_886	1271.7	54.66	Malignant
Cell_896	344.91	61.0755	Malignant
Cell_903	6880.07	54.6292	B
Cell_904	7188.54	54.5816	Stromal
Cell_905	629.431	55.3966	Malignant
Cell_906	852.336	54.931	Malignant
Cell_907	1266.24	57.1774	Malignant
Cell_927	6412.78	58.3893	Malignant
Cell_928	6905.12	55.3929	Stromal
Cell_929	422.872	56.0256	T
Cell_930	568.229	55.9167	Macrophage
Cell_931	675.678	55.977	Malignant
Cell_932	698.046	56.9425	Malignant
Cell_933	898.933	57.1667	T
Cell_949	7170.4	54.6364	Stromal
Cell_950	840.297	57.2188	Malignant
Cell_968	6288.82	58.9322	Stromal
Cell_969	6423.35	58.1429	Malignant
Cell_970	6531.45	56.2925	Macrophage
Cell_971	6926.65	60.8333	Stromal
Cell_972	363.968	58.9247	Macrophage
Cell_973	416.6	58.075	T
Cell_974	745.088	58.4211	Malignant
Cell_975	765.571	59.3429	Malignant
Cell_976	803.485	59.7172	Malignant
Cell_977	818.717	58.531	Malignant
Cell_978	831.512	59.1585	Malignant
Cell_979	1091.8	62.0886	Stromal
Cell_980	1232.67	58.8533	Malignant
Cell_981	1277.19	60.8605	Malignant
Cell_995	6415.02	58.9608	Malignant
Cell_996	7232.46	57.3529	Stromal
Cell_997	211.844	61.1444	Macrophage
Cell_999	974.827	61.7041	Stromal
Cell_1000	1250.35	62.5909	Malignant
Cell_1001	1313.56	59.8571	Malignant
Cell_1013	6120.12	55.7109	T
Cell_1014	6537.33	56.913	Macrophage
Cell_1015	787.475	60.4426	Malignant
Cell_1016	1010.13	62.2473	T
Cell_1017	1439.64	60.7619	Malignant
Cell_1032	6394.7	64.0405	B
Cell_1033	6912.45	62.9167	Stromal
Cell_1034	434.208	61.3585	T
Cell_1035	663.57	58.58	Malignant
Cell_1036	889.217	65.4803	Malignant
Cell_1039	1606.94	64.8167	Malignant
Cell_1050	7159.55	64.5732	Stromal
Cell_1051	262.933	61.6	Malignant
Cell_1052	1199.94	62.8971	Stromal
Cell_1053	1292.8	62.7	Malignant
Cell_1054	1324.2	63.602	Malignant
Cell_1056	1457.9	62.625	Malignant
Cell_1069	6715.87	59.1403	Macrophage
Cell_1070	6938.62	67	Macrophage
Cell_1071	245.438	64.4792	Malignant
Cell_1072	256.598	64.2165	Stromal
Cell_1073	728.913	62.6739	Malignant
Cell_1074	1423.68	65.9159	Malignant
Cell_1085	7317.35	61.0853	Stromal
Cell_1086	414.737	63.7105	B
Cell_1087	654.989	67.0667	Malignant
Cell_1088	775.319	65.7447	Malignant
Cell_1090	1397.42	65	Malignant
Cell_1103	392.415	64.9024	Stromal
Cell_1104	637.541	68.7035	Malignant
Cell_1105	917.069	65.9583	Stromal
Cell_1107	1378.39	66.0351	Macrophage
Cell_1108	1413.77	67.7284	Malignant
Cell_1126	7152.72	61.3966	Stromal
Cell_1127	224.02	68.7368	Malignant
Cell_1128	272.593	70.1372	Malignant
Cell_1129	358.372	66.3721	Malignant
Cell_1130	366.407	65.9204	Malignant
Cell_1131	604.707	71.0167	Malignant
Cell_1132	832.855	68.6	Malignant
Cell_1146	396.959	68.863	Stromal
Cell_1147	422.779	68.5	Macrophage
Cell_1148	613.522	71.6149	Malignant
Cell_1149	745.948	69.0603	Malignant
Cell_1150	851.854	67.2561	Malignant
Cell_1151	911.016	68.8688	Stromal
Cell_1152	1185.24	71.2727	Stromal
Cell_1153	1229.55	65.6667	Malignant
Cell_1154	1287.04	67.3261	Malignant
Cell_1155	1441.21	67.9889	Malignant
Cell_1163	7146.02	63.4815	Stromal
Cell_1164	7168.41	67	Stromal
Cell_1165	484.111	68.5	T
Cell_1166	716.856	70.2165	Malignant
Cell_1167	1239.71	69.0734	Malignant
Cell_1181	339.152	73.9858	Malignant
Cell_1182	800.602	68.9205	Malignant
Cell_1183	1165.43	69.1667	Malignant
Cell_1184	1299.93	71.8454	Malignant
Cell_1201	6426.47	71.6476	Stromal
Cell_1202	173.128	72.8797	Malignant
Cell_1203	879.849	70.3953	Malignant
Cell_1204	947.6	70.1429	Stromal
Cell_1205	1327.94	70.8929	Malignant
Cell_1220	453.524	71.0476	Macrophage
Cell_1221	758.237	73.5583	Malignant
Cell_1222	964.018	71.4286	Stromal
Cell_1223	1219.4	72.5385	Malignant
Cell_1224	1260.95	73.025	Malignant
Cell_1225	1278.67	72.8913	Malignant
Cell_1238	622.378	73.0479	Malignant
Cell_1240	1111.86	72.3235	Macrophage
Cell_1241	1310.26	72.5	Malignant
Cell_1258	6579.47	74.1575	Stromal
Cell_1259	6912.47	76.449	T
Cell_1260	7333.06	75.7463	Macrophage
Cell_1261	14.9904	75.9039	Malignant
Cell_1262	27.663	73.9457	Malignant
Cell_1263	644.077	72.7436	Malignant
Cell_1264	773.188	74.2375	Malignant
Cell_1265	848.52	76.5529	Malignant
Cell_1266	1174.35	75.9134	Malignant
Cell_1282	6651.33	79.4082	Stromal
Cell_1283	38.25	75.5	Malignant
Cell_1284	304.098	76.8798	Malignant
Cell_1285	318.714	73.1587	Malignant
Cell_1286	811.2	76.3278	Malignant
Cell_1287	836.828	73.3379	Malignant
Cell_1288	903.221	75.9842	Malignant
Cell_1303	6409.98	73.2462	Malignant
Cell_1304	7141.5	74.3313	Stromal
Cell_1305	7281.95	74.2252	Stromal
Cell_1306	702.714	74.15	Malignant
Cell_1307	1234.63	76.1618	Malignant
Cell_1308	1357.7	75.6173	Malignant
Cell_1328	729.736	77.7358	Malignant
Cell_1329	878.951	78.4574	Malignant
Cell_1330	1243.96	76.5455	Malignant
Cell_1347	418.24	77.32	Stromal
Cell_1348	445.45	75.7041	Stromal
Cell_1349	529.824	79.3529	Macrophage
Cell_1350	971.16	76.96	Stromal
Cell_1351	979.414	77.5862	Stromal
Cell_1352	999.636	76.6667	T
Cell_1353	1026.18	77.4545	T
Cell_1354	1127.52	78.2462	Stromal
Cell_1355	1402.4	76.8	T
Cell_1366	237.818	79.9526	Malignant
Cell_1367	789.065	79.013	Malignant
Cell_1368	1433.15	79.03	Malignant
Cell_1379	6059.71	80.2477	B
Cell_1380	325.122	79.7522	Malignant
Cell_1399	225.455	81.1948	T
Cell_1400	252.532	82.443	Malignant
Cell_1401	347.898	82.4388	Malignant
Cell_1402	564.123	82.3231	Macrophage
Cell_1403	607.743	80.2571	Malignant
Cell_1404	746.772	79.8772	Malignant
Cell_1405	1369.83	82.4583	Malignant
Cell_1423	23.1781	82	Malignant
Cell_1426	818.846	81.5385	Malignant
Cell_1427	1169.21	84.9375	Malignant
Cell_1439	5999.75	83.8681	B
Cell_1440	6369.25	79.378	B
Cell_1441	6410.8	82.9085	Stromal
Cell_1442	294.589	85.7518	Malignant
Cell_1443	445.107	82.5893	T
Cell_1444	587.786	85.3571	Malignant
Cell_1445	640.276	83.6418	Malignant
Cell_1446	716.561	83.2281	Malignant
Cell_1447	838.905	83.1487	Malignant
Cell_1448	1146.24	84.9268	Stromal
Cell_1449	1457.99	83.2697	Malignant
Cell_1464	269.93	82.2807	Macrophage
Cell_1465	360.28	83.0603	Malignant
Cell_1466	699.472	84.0278	Malignant
Cell_1467	710.186	80.7097	Malignant
Cell_1468	1218.41	83.5333	Malignant
Cell_1470	1328.45	84.82	Malignant
Cell_1471	1403.51	82.6342	Macrophage
Cell_1490	414.779	86.5233	T
Cell_1491	453.193	84.7544	T
Cell_1492	628.71	83.7312	Malignant
Cell_1493	758.496	86.4676	Malignant
Cell_1494	1254.96	86.617	Malignant
Cell_1495	1290.1	85.3077	Malignant
Cell_1497	1616.62	86.0444	Malignant
Cell_1510	302.6	85.1	Malignant
Cell_1512	657.941	83.5294	Malignant
Cell_1513	830.982	85.3929	Malignant
Cell_1514	861.913	85.5652	Malignant
Cell_1515	916.554	86.4951	Malignant
Cell_1516	966.953	86.3953	Stromal
Cell_1517	992.635	85.2885	Stromal
Cell_1537	6497.44	83.8585	Stromal
Cell_1538	6702.22	88.1667	Macrophage
Cell_1539	283.408	84.0402	Malignant
Cell_1540	736.336	87.1963	Malignant
Cell_1541	894.657	85.0073	Malignant
Cell_1542	980.326	86.4783	Macrophage
Cell_1543	1132.05	87.4674	T
Cell_1553	7377.84	93.1385	Stromal
Cell_1554	220.259	87.3276	T
Cell_1555	244.5	90.455	Malignant
Cell_1556	273.803	87.9079	Malignant
Cell_1557	330.491	91.3168	Malignant
Cell_1558	530.176	87.4706	T
Cell_1559	972.622	87.5111	T
Cell_1560	1012.74	86.3953	Macrophage
Cell_1561	1284.92	89.1475	Malignant
Cell_1577	6933.62	90.8467	Stromal
Cell_1578	9.37864	95.7379	Malignant
Cell_1580	679.275	91.1539	Malignant
Cell_1581	686.458	89.8244	Malignant
Cell_1582	939.346	88.0577	Stromal
Cell_1583	1228.79	87.8723	Malignant
Cell_1585	1486.68	89.97	Malignant
Cell_1586	1554.42	89.1333	Stromal
Cell_1599	7477.76	85.5833	DC_Mast
Cell_1601	407.514	90.4054	T
Cell_1602	805.471	89.5385	Malignant
Cell_1603	843.341	91.4512	Malignant
Cell_1604	904.49	92.6096	Malignant
Cell_1605	1204.01	90.0561	Malignant
Cell_1617	7018.54	87.8726	Macrophage
Cell_1618	7298.42	85.4553	Macrophage
Cell_1619	577.372	92.7012	Myoepi
Cell_1620	691.457	90.6957	Malignant
Cell_1637	6648.41	86.1321	Stromal
Cell_1639	313.303	92.0403	Malignant
Cell_1640	960.513	91.0769	Stromal
Cell_1641	1175.84	94.2973	Malignant
Cell_1642	1265.54	92.7286	Malignant
Cell_1643	1270.27	95.1321	Malignant
Cell_1644	1327.53	90.2182	Malignant
Cell_1646	1688.19	93.475	Macrophage
Cell_1647	1729.67	91.4286	Malignant
Cell_1663	5939.68	94.7711	Macrophage
Cell_1664	451.835	92.8706	Macrophage
Cell_1665	645.905	92.7973	Malignant
Cell_1666	927.096	92.6731	Malignant
Cell_1684	817.263	96.4408	Malignant
Cell_1686	1189.48	96.19	Malignant
Cell_1687	1292.18	94.0235	Malignant
Cell_1688	1303	93.7917	Malignant
Cell_1689	1536.37	92.0674	Malignant
Cell_1703	141.504	94.9712	Malignant
Cell_1704	210.745	93.8235	T
Cell_1705	286	95.2111	Malignant
Cell_1706	569.912	96.4118	Stromal
Cell_1707	812.056	94.2222	Malignant
Cell_1708	884.826	96.2338	Malignant
Cell_1709	1165.54	98.5645	Malignant
Cell_1731	5790.65	94.2609	T
Cell_1733	7140.93	93.5263	Stromal
Cell_1735	356.561	96.5833	Malignant
Cell_1736	442.055	97.3364	Macrophage
Cell_1737	497.973	95.4054	T
Cell_1738	733.415	94.9692	Malignant
Cell_1739	855.211	94.9718	Malignant
Cell_1740	862.576	95.3182	Malignant
Cell_1741	1312.7	97.6848	Malignant
Cell_1742	1372.21	96.4918	Malignant
Cell_1744	1637.67	96.8165	Malignant
Cell_1760	6040.96	96.08	DC_Mast
Cell_1762	6671.85	97.722	Malignant
Cell_1763	6764.22	94.132	Macrophage
Cell_1765	231.947	96.0965	Macrophage
Cell_1766	387.142	96.8723	Stromal
Cell_1767	606.641	99.8034	Malignant
Cell_1768	791.904	99.7481	Malignant
Cell_1769	1006.57	95.0098	Stromal
Cell_1770	1047.18	97.1212	Plasma
Cell_1771	1337.86	98.2692	Malignant
Cell_1772	1462.27	97.5698	Stromal
Cell_1774	1722.93	98.3836	Malignant
Cell_1790	7119.62	96.0482	Macrophage
Cell_1792	368.023	99.3459	Malignant
Cell_1793	397.189	95.6487	T
Cell_1794	707.655	94.0288	Malignant
Cell_1795	1039.31	97.0612	T
Cell_1796	1255.88	96.7692	Malignant
Cell_1797	1416.87	97.8267	Malignant
Cell_1809	275.103	100.397	Malignant
Cell_1810	298.487	98.9067	Malignant
Cell_1811	591.323	99.8268	Malignant
Cell_1812	672.284	99.5309	Malignant
Cell_1813	718.348	100.73	Malignant
Cell_1814	746.789	101.84	Malignant
Cell_1815	1284.6	99.4146	Malignant
Cell_1816	1538.94	103.183	Malignant
Cell_1817	1739.41	99.9452	Malignant
Cell_1832	6657.89	94.6751	Macrophage
Cell_1833	7355.17	97.3678	Macrophage
Cell_1834	257.795	101.151	Stromal
Cell_1835	421.85	97.675	Macrophage
Cell_1836	908.743	100.414	Malignant
Cell_1837	927.713	100.61	Malignant
Cell_1838	979	99.1176	Macrophage
Cell_1853	6926.41	98.41	Stromal
Cell_1856	516.29	99.2151	Stromal
Cell_1857	580.286	104.921	Malignant
Cell_1858	1388.52	99.7936	Malignant
Cell_1859	1653.62	104.618	Malignant
Cell_1873	6501.59	103.637	Malignant
Cell_1874	310.374	104.74	Malignant
Cell_1875	339.449	102.397	Malignant
Cell_1876	645.38	99.8333	Malignant
Cell_1877	699.929	104.307	Malignant
Cell_1878	968.719	99.2625	Myoepi
Cell_1879	1218.94	102.388	Malignant
Cell_1880	1300.7	102.537	Malignant
Cell_1890	7168.71	101.647	Malignant
Cell_1891	405.125	103.463	T
Cell_1892	764.903	100.274	Malignant
Cell_1893	785.973	103.685	Malignant
Cell_1894	854.578	102.767	Malignant
Cell_1895	1206.95	108.12	Malignant
Cell_1896	1292.98	102.07	Malignant
Cell_1911	6284.32	100.238	Macrophage
Cell_1912	287.431	104.985	Malignant
Cell_1913	654.926	106.297	Malignant
Cell_1914	803.171	104.303	Malignant
Cell_1915	1088.53	104.695	T
Cell_1916	1186.03	102.742	Malignant
Cell_1917	1335.15	104.667	Malignant
Cell_1918	1437.25	104.283	Malignant
Cell_1919	1550.69	104.242	Malignant
Cell_1932	733.319	104.714	Malignant
Cell_1933	974.038	105.509	Myoepi
Cell_1934	1005.12	105.321	Macrophage
Cell_1935	1044.58	103.32	T
Cell_1936	1229.3	107.609	Malignant
Cell_1937	1275.28	106.285	Malignant
Cell_1938	1574.8	107.04	Stromal
Cell_1939	1689.73	104.019	Macrophage
Cell_1956	322.287	105.379	Malignant
Cell_1957	825.845	108.144	Malignant
Cell_1958	872.84	104.555	Malignant
Cell_1959	900.603	104.051	Malignant
Cell_1960	1170.97	106.678	Malignant
Cell_1961	1396	107.031	Malignant
Cell_1963	1561.79	106.202	Malignant
Cell_1971	5932.66	105.918	B
Cell_1972	7141.12	109.421	Stromal
Cell_1974	357.63	112.222	Malignant
Cell_1975	572.654	107.321	Myoepi
Cell_1976	756.677	109.024	Malignant
Cell_1977	774.24	105.028	Malignant
Cell_1978	952.868	107.044	Malignant
Cell_1979	1023.28	106.57	Stromal
Cell_1980	1381.31	109.372	Malignant
Cell_1988	6069.38	107.155	B
Cell_1989	6266.95	103.09	Macrophage
Cell_1990	593.469	109.814	Malignant
Cell_1991	1288.72	106.85	Malignant
Cell_1992	1359.38	107.889	Stromal
Cell_2007	5949.41	110.023	T
Cell_2008	6991.19	105.187	Stromal
Cell_2009	7155.17	109.673	Stromal
Cell_2010	7273.66	111.077	Malignant
Cell_2011	300.586	109.883	Malignant
Cell_2012	741.622	113.157	Malignant
Cell_2014	1251.42	108.961	Malignant
Cell_2015	1511.3	109.167	Malignant
Cell_2016	1606.07	107.963	Malignant
Cell_2032	6687.66	107.227	Malignant
Cell_2033	642.009	112.112	Malignant
Cell_2034	886.76	111.05	Malignant
Cell_2035	945.824	110.473	Malignant
Cell_2036	1301.96	110.19	Malignant
Cell_2050	6374.89	110.345	Stromal
Cell_2051	7166.92	108.226	Stromal
Cell_2052	7491.32	114.951	Stromal
Cell_2054	670.11	108.838	Malignant
Cell_2055	895.045	117.056	Malignant
Cell_2056	963.102	111.463	Malignant
Cell_2057	1218.47	110.745	Malignant
Cell_2058	1627.83	110.179	Malignant
Cell_2059	1685.56	113.045	Stromal
Cell_2072	924.365	112.894	Malignant
Cell_2073	978.337	111.652	Malignant
Cell_2074	1183.15	110.344	Malignant
Cell_2075	1704.92	112.117	Malignant
Cell_2076	1805.28	114.291	Malignant
Cell_2095	5883.48	112.986	T
Cell_2096	6417.08	110.127	T
Cell_2097	6702.75	105.604	Stromal
Cell_2098	7217.71	112.629	Stromal
Cell_2099	275.424	114.61	Malignant
Cell_2100	582	112	Malignant
Cell_2101	684.274	112.226	Malignant
Cell_2102	695.876	114.392	Malignant
Cell_2103	721.927	111.988	Malignant
Cell_2104	805.846	114.103	Malignant
Cell_2105	825.293	114.174	Malignant
Cell_2106	1344.3	111.378	T
Cell_2107	1406.92	114.163	Malignant
Cell_2108	1522.36	112.58	Malignant
Cell_2128	469.276	113.741	T
Cell_2129	609.412	112.382	Malignant
Cell_2130	1034.3	112.033	Stromal
Cell_2131	1333.09	114.409	Macrophage
Cell_2132	1606.79	115.479	Malignant
Cell_2146	240.286	119.312	Malignant
Cell_2147	267.558	115.365	Malignant
Cell_2148	844.814	115.121	Malignant
Cell_2149	1234.73	114.941	Malignant
Cell_2150	1263.45	113.614	Malignant
Cell_2151	1286.88	114.452	Malignant
Cell_2152	1316.25	114.588	Malignant
Cell_2153	1453.56	115.815	Macrophage
Cell_2154	1480.5	115.667	Malignant
Cell_2155	1547.37	116.386	Malignant
Cell_2168	92.7067	116.567	Malignant
Cell_2169	137.283	117.826	Macrophage
Cell_2170	220.779	121.06	Macrophage
Cell_2171	324.753	117.15	Malignant
Cell_2172	436.103	117.034	Plasma
Cell_2173	599.322	116.645	Malignant
Cell_2174	709.277	112.386	Malignant
Cell_2175	778.366	117.054	Malignant
Cell_2176	798.338	116.662	Malignant
Cell_2177	814.93	115.279	Malignant
Cell_2178	933.54	119.777	Malignant
Cell_2179	997.335	120.616	Malignant
Cell_2180	1180.21	116.255	Malignant
Cell_2181	1528.24	118.277	Malignant
Cell_2182	1564.84	116.627	Malignant
Cell_2195	6516.97	111.88	Stromal
Cell_2196	7170.15	119.922	Malignant
Cell_2197	7201.9	112.307	Stromal
Cell_2198	7453.55	109.732	Stromal
Cell_2199	349.423	120.348	Malignant
Cell_2200	538.62	116.1	T
Cell_2201	635.535	117.634	Malignant
Cell_2202	1095.49	116.925	T
Cell_2203	1293.56	115.917	Malignant
Cell_2204	1384.1	119.556	Malignant
Cell_2205	1514.38	117.176	Malignant
Cell_2221	6949.82	115.553	T
Cell_2222	6972.75	117.366	Macrophage
Cell_2223	23.086	118.667	Malignant
Cell_2224	293.405	120.786	Malignant
Cell_2225	766.743	121.122	Malignant
Cell_2226	981.747	116.92	Malignant
Cell_2227	1164.75	117.745	Macrophage
Cell_2239	6504.8	118.264	Malignant
Cell_2240	7505.75	120.349	T
Cell_2242	560.381	120.988	Macrophage
Cell_2243	656.184	118.882	Malignant
Cell_2244	686.294	124.862	Malignant
Cell_2245	1486.4	119.509	Malignant
Cell_2260	5753.86	118.514	T
Cell_2261	7470.78	118.425	T
Cell_2262	1009.81	120.5	Myoepi
Cell_2263	1249.46	120.483	Malignant
Cell_2264	1597.76	121.145	Malignant
Cell_2277	5937.31	119.216	T
Cell_2279	248.887	125.856	Malignant
Cell_2280	587.197	122.484	Malignant
Cell_2281	698.823	121.806	Malignant
Cell_2282	936.196	119.893	Malignant
Cell_2283	969.133	117.689	Malignant
Cell_2284	1039.63	120.14	Stromal
Cell_2285	1213.6	122.382	Malignant
Cell_2286	1628.29	122.103	Malignant
Cell_2297	6489.56	121.829	Malignant
Cell_2298	7206.57	121.639	Stromal
Cell_2299	30.4157	126.434	Stromal
Cell_2300	487.812	123.753	T
Cell_2301	618.297	121.966	Malignant
Cell_2302	957.807	121.407	Malignant
Cell_2303	1029.15	120.3	Stromal
Cell_2304	1152.4	124.352	T
Cell_2305	1282.95	123.2	Malignant
Cell_2308	1640.93	122.015	Malignant
Cell_2326	283.569	123.5	Malignant
Cell_2327	889.464	122.478	Malignant
Cell_2328	915.373	126.137	Malignant
Cell_2329	942.685	126.831	Malignant
Cell_2330	1160.88	122.075	T
Cell_2331	1300.4	125.411	Malignant
Cell_2332	1409.08	121.054	Malignant
Cell_2333	1419.93	126.082	Malignant
Cell_2334	1653.42	123.895	Malignant
Cell_2335	1667.3	122.171	Malignant
Cell_2336	1719.75	122.873	Malignant
Cell_2337	1736.9	121.837	Malignant
Cell_2338	1870.73	123.533	Macrophage
Cell_2349	5769.55	122.164	T
Cell_2350	5835.96	122.06	T
Cell_2352	650.979	121.128	Malignant
Cell_2353	665.988	124.094	Malignant
Cell_2354	1391	124.037	Malignant
Cell_2355	1438.64	123.847	Macrophage
Cell_2356	1466.31	125.05	Malignant
Cell_2357	1524.29	125.128	Malignant
Cell_2374	5695.34	123.946	T
Cell_2379	630.491	124.719	Malignant
Cell_2380	730.393	128.903	Malignant
Cell_2381	1100.52	124.519	Plasma
Cell_2382	1318.12	126.308	Malignant
Cell_2383	1534.9	126.345	Malignant
Cell_2384	1551.77	123.756	Malignant
Cell_2385	1712.01	126.317	Malignant
Cell_2387	2256.88	127.318	Malignant
Cell_2408	5859.79	125.471	T
Cell_2409	5875.18	125.989	T
Cell_2410	318.59	125.789	Malignant
Cell_2411	710.231	125.356	Malignant
Cell_2412	849.309	126.776	Malignant
Cell_2413	905.06	128.47	Malignant
Cell_2414	1093.56	125.294	T
Cell_2415	1334.45	125.415	Malignant
Cell_2416	1402.21	128.119	Malignant
Cell_2417	1771.58	126.434	Malignant
Cell_2432	5829.03	126.169	T
Cell_2433	7460.12	123.091	Stromal
Cell_2434	61.5606	128.591	Malignant
Cell_2435	437.3	126.25	Plasma
Cell_2436	606.405	123.099	Malignant
Cell_2437	747.767	123.61	Malignant
Cell_2438	1129.89	127.286	Stromal
Cell_2439	1232.67	126.552	Malignant
Cell_2440	1368.49	128.467	Malignant
Cell_2441	1458.15	130.053	Malignant
Cell_2456	5675.76	126.847	T
Cell_2458	5927.07	127.022	T
Cell_2460	98.9355	128.258	Macrophage
Cell_2461	238.981	128.623	Malignant
Cell_2462	1587.04	128.303	Malignant
Cell_2470	5849.02	127.333	T
Cell_2472	220.844	128.689	Malignant
Cell_2473	256.466	132.017	Malignant
Cell_2474	309.538	131.299	Malignant
Cell_2475	698.339	127.468	Malignant
Cell_2476	1210.21	127.789	Macrophage
Cell_2477	1292.99	131.567	Malignant
Cell_2478	1557.87	129.617	Malignant
Cell_2479	1697.69	131.226	Malignant
Cell_2488	5935	127.719	Macrophage
Cell_2490	594.159	130.232	Malignant
Cell_2491	674.896	130.722	Malignant
Cell_2492	791.588	131.424	Malignant
Cell_2493	1012.73	128.419	Malignant
Cell_2494	1220.51	129.679	Malignant
Cell_2495	1248.79	130.879	Malignant
Cell_2497	1543.31	131.182	Malignant
Cell_2498	1729.37	129.486	Malignant
Cell_2514	5782.14	129.619	T
Cell_2516	6208.74	128.417	Stromal
Cell_2517	7162.67	128.873	DC_Mast
Cell_2518	51.9733	134.807	Malignant
Cell_2519	367.658	128.822	Macrophage
Cell_2520	481.596	131.894	Macrophage
Cell_2521	742.183	131.89	Malignant
Cell_2522	972.514	129.366	Malignant
Cell_2523	1383.71	132.943	Malignant
Cell_2524	1670.45	129.447	Stromal
Cell_2525	2044.22	131.353	Malignant
Cell_2532	5817.33	130.178	T
Cell_2533	5903.15	130.307	Macrophage
Cell_2534	6951.54	127.63	T
Cell_2535	228.926	135.314	Malignant
Cell_2536	512.119	135.734	Stromal
Cell_2537	583.864	132.364	Malignant
Cell_2538	610.295	135.233	Malignant
Cell_2539	639.011	131.8	Malignant
Cell_2540	866.521	129.868	Malignant
Cell_2541	984.527	127.593	Malignant
Cell_2542	1019.8	134.965	Malignant
Cell_2543	1268.12	131.477	Malignant
Cell_2544	1594.79	132.047	Malignant
Cell_2561	5929.17	132.167	B
Cell_2563	719.139	134.27	Malignant
Cell_2564	811.99	135.453	Malignant
Cell_2565	833.319	130.215	Malignant
Cell_2566	954.18	133.225	Malignant
Cell_2580	5714.09	132.298	T
Cell_2582	6035.47	130.124	T
Cell_2583	290.792	134.125	Malignant
Cell_2584	655.026	133.635	Malignant
Cell_2585	998.909	132.727	Malignant
Cell_2592	5775.74	134.167	T
Cell_2595	6063	134.151	B
Cell_2596	7143.37	133.579	Macrophage
Cell_2597	207.83	134.283	Malignant
Cell_2598	361.345	134.052	Stromal
Cell_2599	762.319	132.778	Malignant
Cell_2600	845.508	136.18	Malignant
Cell_2602	1069.49	137.257	Stromal
Cell_2603	1160.3	133.804	T
Cell_2604	1280.39	135.09	Malignant
Cell_2605	1329.7	139.31	Malignant
Cell_2606	1500.61	132.97	Malignant
Cell_2607	1755.91	137.13	Malignant
Cell_2622	5793.5	134.44	T
Cell_2624	5851.43	134.565	T
Cell_2625	6633.97	136.362	Stromal
Cell_2626	216.46	137.14	Malignant
Cell_2627	298.811	134.946	Malignant
Cell_2628	328.241	134.794	Malignant
Cell_2629	876.063	139.719	Malignant
Cell_2630	926.962	135.177	Malignant
Cell_2631	1326.74	139.67	Malignant
Cell_2632	1400.42	137.791	Malignant
Cell_2633	1475.01	139.815	Malignant
Cell_2645	5868.6	135.88	Plasma
Cell_2646	6485.37	134.974	Malignant
Cell_2647	7300.9	135.174	Malignant
Cell_2648	305.205	135.773	Malignant
Cell_2649	390.03	140.657	Macrophage
Cell_2650	563.235	138.279	Stromal
Cell_2651	755.921	134.638	Malignant
Cell_2652	824.398	136.204	Malignant
Cell_2653	854.052	136.858	Malignant
Cell_2654	1248.85	138.297	Malignant
Cell_2655	1557.77	137.091	Malignant
Cell_2656	1723.02	136.774	Malignant
Cell_2658	1824.89	138.2	Malignant
Cell_2659	1842.03	142.796	Malignant
Cell_2676	5810	136.607	T
Cell_2677	5858.51	135.93	DC_Mast
Cell_2678	6466.17	133.29	Malignant
Cell_2679	7211.67	133.568	Stromal
Cell_2680	38.9241	138.709	Stromal
Cell_2681	268.171	139.244	Stromal
Cell_2682	747.535	139.859	Malignant
Cell_2683	774.26	137.8	Malignant
Cell_2684	801.649	143.872	Malignant
Cell_2685	1302.53	138.426	Malignant
Cell_2686	1435.43	138.036	Malignant
Cell_2687	1592.44	138.731	Malignant
Cell_2689	2002.46	137.508	Malignant
Cell_2699	5730.93	137.179	T
Cell_2701	5900.74	137.851	T
Cell_2702	7295.49	147.131	Malignant
Cell_2704	240.414	138.379	Malignant
Cell_2705	411.711	136.7	T
Cell_2706	580.126	142.863	Myoepi
Cell_2707	662.28	138.5	Malignant
Cell_2708	976.597	137.766	Malignant
Cell_2709	1254.36	138.951	Malignant
Cell_2710	1375.67	139.476	Malignant
Cell_2711	1411.08	140.766	Malignant
Cell_2727	5749.3	138.977	T
Cell_2728	668.524	139.476	Malignant
Cell_2729	735.068	139.486	Malignant
Cell_2730	780.465	138.635	Malignant
Cell_2731	907.601	141.135	Malignant
Cell_2732	985.969	138.438	Macrophage
Cell_2733	1028.83	141.168	Malignant
Cell_2734	1457.31	139.138	Malignant
Cell_2735	1688.64	141.568	Malignant
Cell_2748	5823.04	140	T
Cell_2750	6571.84	135.77	Stromal
Cell_2751	7217.52	139.148	Stromal
Cell_2752	7266.38	139.569	T
Cell_2753	296.548	144.008	Malignant
Cell_2754	364.783	143.862	Stromal
Cell_2755	705.653	142.269	Malignant
Cell_2756	913.443	140.836	Malignant
Cell_2757	1703.64	143.247	Malignant
Cell_2758	1730.91	142.283	Malignant
Cell_2768	5718.7	141.019	Macrophage
Cell_2770	6199.86	138.534	Stromal
Cell_2771	7089.22	139.778	Macrophage
Cell_2772	591.694	143.471	Malignant
Cell_2773	641.21	140.984	Malignant
Cell_2774	680.26	145.74	Malignant
Cell_2775	839.857	142.243	Malignant
Cell_2776	1139.14	143.185	Stromal
Cell_2777	1260.77	146.21	Malignant
Cell_2778	1284.3	142.695	Malignant
Cell_2779	1428.27	146.946	Malignant
Cell_2792	5789.89	141.5	T
Cell_2793	5852.46	141.122	Macrophage
Cell_2795	231.449	142.231	Malignant
Cell_2796	321.928	148.97	Malignant
Cell_2797	385.605	141.421	T
Cell_2798	765.793	144.094	Malignant
Cell_2799	951.142	145.022	Malignant
Cell_2800	1124.5	142.5	T
Cell_2801	1293.54	142.975	Malignant
Cell_2802	1337.93	142.048	T
Cell_2803	1575.44	142.339	Malignant
Cell_2819	5613.85	141.565	T
Cell_2821	5877.15	143.574	T
Cell_2823	6070.95	141.667	T
Cell_2824	6626.57	142.869	Stromal
Cell_2825	6780.23	135.463	Macrophage
Cell_2826	305.657	145.86	Malignant
Cell_2827	347.962	142.828	Macrophage
Cell_2828	409.375	143.156	Macrophage
Cell_2829	899.074	143.944	Malignant
Cell_2830	940.154	142.359	Malignant
Cell_2832	1483.85	143.339	Malignant
Cell_2833	1518.98	147.41	Macrophage
Cell_2834	1769.9	145.968	Malignant
Cell_2852	5897.35	143.235	Macrophage
Cell_2853	7024.7	142.548	Macrophage
Cell_2854	60.1235	145.333	Malignant
Cell_2855	259.89	144.681	Stromal
Cell_2856	600.063	146.127	Malignant
Cell_2857	966.848	143.036	Malignant
Cell_2858	1040.33	143.903	Myoepi
Cell_2859	1587.74	144.716	Malignant
Cell_2860	1818.91	146.014	Malignant
Cell_2861	2066.86	145.314	Malignant
Cell_2871	5866.2	144.5	T
Cell_2872	7496.62	145.909	Stromal
Cell_2873	32.4265	149.603	Stromal
Cell_2874	53.2935	149.728	Malignant
Cell_2875	217.09	146.286	Malignant
Cell_2876	379.175	146.746	Macrophage
Cell_2877	859.996	145.421	Malignant
Cell_2878	1601.52	147.075	Malignant
Cell_2879	1607.98	150.697	Malignant
Cell_2890	7271.63	146.627	Malignant
Cell_2891	20.2533	147.453	Malignant
Cell_2892	334.257	147.303	Malignant
Cell_2893	1443.83	146.223	Malignant
Cell_2894	1460.16	147.417	Malignant
Cell_2909	5777.86	146.833	T
Cell_2910	5820.24	146.522	T
Cell_2911	7167.99	146.733	Stromal
Cell_2912	642.352	149.124	Malignant
Cell_2913	828.735	146.512	Malignant
Cell_2914	1060.2	148.714	Macrophage
Cell_2915	1402.29	147.182	Malignant
Cell_2916	1472.69	149.826	Malignant
Cell_2932	5902.99	147.986	Plasma
Cell_2933	7291.39	148.782	Malignant
Cell_2934	7361.52	150.13	Stromal
Cell_2935	288.522	151.067	Malignant
Cell_2936	684.25	149.713	Malignant
Cell_2937	920.103	148.45	Malignant
Cell_2938	988.935	149.373	Malignant
Cell_2940	1115.96	148.627	T
Cell_2941	1177.62	148.423	Macrophage
Cell_2942	1711.4	149.295	Malignant
Cell_2958	5836.03	148.175	T
Cell_2959	5942.73	149.559	T
Cell_2960	5987.38	149.17	Plasma
Cell_2961	6072.41	147.189	Macrophage
Cell_2962	504.149	148.779	Plasma
Cell_2963	729.213	150.685	Malignant
Cell_2964	784.403	147.823	Malignant
Cell_2965	1453.64	153.682	Malignant
Cell_2966	1572.31	151.393	Malignant
Cell_2967	1825.11	151.216	Malignant
Cell_2984	5656.18	149.561	T
Cell_2985	249.553	146.707	Stromal
Cell_2986	400.881	153.791	Malignant
Cell_2987	898.701	150.276	Malignant
Cell_2988	1591.86	151.607	Malignant
Cell_2989	1722.1	151.653	Malignant
Cell_2990	1780.7	151.741	Malignant
Cell_2991	1792.56	151.542	T
Cell_3003	5747.05	151.48	T
Cell_3004	5844.22	149.667	Macrophage
Cell_3005	63.0392	154.069	Malignant
Cell_3006	621.794	153.542	Malignant
Cell_3007	833.737	152.601	Malignant
Cell_3018	5299.26	154.347	Malignant
Cell_3022	5695.14	150.909	T
Cell_3024	5754.41	150.724	T
Cell_3025	5763.47	151.571	T
Cell_3027	5807.98	151.395	B
Cell_3029	5893.51	152.565	DC_Mast
Cell_3030	6019.18	153.658	Stromal
Cell_3031	7092.98	153.568	Macrophage
Cell_3032	43.0972	152.847	Malignant
Cell_3033	365.456	152.807	Stromal
Cell_3034	746.377	151.042	Malignant
Cell_3035	756.638	150.638	Malignant
Cell_3036	849.435	155.332	Malignant
Cell_3037	972.355	154.605	Malignant
Cell_3038	1028.3	153.482	Malignant
Cell_3039	1038.47	153.725	Myoepi
Cell_3040	1661.69	153.16	Malignant
Cell_3049	5773.05	152.847	T
Cell_3050	5824.47	152.056	T
Cell_3051	7451.58	154.137	Stromal
Cell_3052	201.479	152.247	Malignant
Cell_3053	712.626	155.091	Malignant
Cell_3054	794.659	155.118	Malignant
Cell_3055	1008.36	151.166	Malignant
Cell_3056	1736.38	155.673	Malignant
Cell_3077	5712.12	155.458	T
Cell_3078	5794.86	152.8	T
Cell_3079	6793.5	149.457	Macrophage
Cell_3080	7304.1	155.114	Malignant
Cell_3081	297.119	155.294	Malignant
Cell_3082	314.223	155.543	Malignant
Cell_3083	393.964	155.214	Malignant
Cell_3084	672.203	158.286	Malignant
Cell_3085	691.647	156.625	Malignant
Cell_3086	699.959	153.429	Malignant
Cell_3087	954.451	154.467	Malignant
Cell_3088	1562.1	156.205	Malignant
Cell_3099	5946.26	155	B
Cell_3100	7353.45	156.781	Stromal
Cell_3101	7429.31	157.962	Stromal
Cell_3102	267.671	157.658	Stromal
Cell_3103	912.403	155.484	Malignant
Cell_3104	1018.77	156.37	Malignant
Cell_3105	1096.31	156.2	T
Cell_3106	1150.34	156.734	T
Cell_3107	1264.29	156.775	Malignant
Cell_3108	1319.05	158.803	Malignant
Cell_3109	1347.28	156.578	Stromal
Cell_3110	1468.48	154.667	Macrophage
Cell_3111	1617.94	154.833	Malignant
Cell_3112	1671.62	158.872	Malignant
Cell_3113	1745.92	155.1	Malignant
Cell_3114	1805.8	156.042	Malignant
Cell_3123	5413.15	156.725	Malignant
Cell_3126	5738.43	158.214	B
Cell_3127	5788.04	155.723	T
Cell_3128	5870.51	156.295	T
Cell_3129	6895.39	157.669	Stromal
Cell_3130	209.392	158.853	Malignant
Cell_3131	239.615	156.708	Stromal
Cell_3133	773.939	155.835	Malignant
Cell_3134	784.864	156.5	Malignant
Cell_3135	865.785	158.011	Malignant
Cell_3136	933.558	161.866	Malignant
Cell_3137	943.26	157.234	Malignant
Cell_3138	1232.25	157.323	Macrophage
Cell_3139	1573.96	158.54	Malignant
Cell_3140	1652.62	156.797	Malignant
Cell_3141	1696.99	159.213	Malignant
Cell_3155	5653.69	156.878	T
Cell_3156	5845.71	156.388	T
Cell_3157	7447.74	164.933	Stromal
Cell_3158	561.782	158.23	Stromal
Cell_3159	892.538	157.169	Malignant
Cell_3160	985.488	158.006	Malignant
Cell_3161	1775.73	158.542	Malignant
Cell_3163	2102.81	158.864	Malignant
Cell_3176	7316.42	157.082	Malignant
Cell_3177	20.8276	156.828	Malignant
Cell_3178	38.1117	162	Malignant
Cell_3179	361.578	156.938	Malignant
Cell_3180	382.25	157.893	Malignant
Cell_3181	387.282	157.923	Malignant
Cell_3182	616.309	160.559	Malignant
Cell_3183	705.264	163.058	Malignant
Cell_3184	1062.54	157.595	DC_Mast
Cell_3186	1422.38	157.914	Malignant
Cell_3199	5721.5	158.316	T
Cell_3200	5807.38	157.9	T
Cell_3201	5832.3	158.047	T
Cell_3202	29.1522	159.37	Malignant
Cell_3203	443.194	160.292	Plasma
Cell_3204	754.799	160.669	Malignant
Cell_3205	836.544	159.633	Malignant
Cell_3206	1276.5	163.49	Malignant
Cell_3207	1437.29	158.471	Malignant
Cell_3208	1593.6	160.893	Malignant
Cell_3209	1724.1	161.664	Malignant
Cell_3211	1983.5	160.934	Myoepi
Cell_3226	5750.35	158.8	T
Cell_3228	5853.94	159.157	T
Cell_3229	254.919	162.776	Stromal
Cell_3230	429	160	Malignant
Cell_3232	777.706	161.039	Malignant
Cell_3233	900.073	160.415	Malignant
Cell_3234	1461.55	160.803	Malignant
Cell_3235	1609.78	159.469	Malignant
Cell_3238	2060.6	165.992	Myoepi
Cell_3252	5553.52	160.125	Macrophage
Cell_3254	7174.93	158.6	T
Cell_3255	194.792	162.299	Malignant
Cell_3256	601.731	159.111	Myoepi
Cell_3257	661.326	162.888	Malignant
Cell_3258	821.8	160.59	Malignant
Cell_3259	1248.27	161.891	Malignant
Cell_3261	1446.24	164.673	Malignant
Cell_3262	1471.14	160.629	Malignant
Cell_3263	1530.07	167.911	Malignant
Cell_3264	1712.55	161.5	Malignant
Cell_3265	1784.07	164.411	Malignant
Cell_3274	5611.02	161.415	T
Cell_3275	5697.84	163.014	DC_Mast
Cell_3276	5798.9	161.726	T
Cell_3277	6560.46	164.146	Stromal
Cell_3278	7415	161.417	DC_Mast
Cell_3280	280.603	162.224	Malignant
Cell_3281	355.451	162.314	Malignant
Cell_3282	409.655	163.438	Macrophage
Cell_3283	738.068	161.403	Malignant
Cell_3284	910.895	162.029	Malignant
Cell_3285	1076.08	162.774	Stromal
Cell_3286	1328.11	167.142	Malignant
Cell_3287	1561.99	166.014	Malignant
Cell_3288	1647.01	165.336	Malignant
Cell_3301	7468.02	168.053	Macrophage
Cell_3302	24.2833	164.9	Malignant
Cell_3303	57.2039	167.262	Malignant
Cell_3304	720.245	162.102	Malignant
Cell_3305	784.825	162.7	Malignant
Cell_3306	874.271	166.332	Malignant
Cell_3320	5649.91	164.696	T
Cell_3322	5836.49	164.475	T
Cell_3323	7296.99	166.022	Malignant
Cell_3324	7319.8	163.76	Malignant
Cell_3325	306.615	165.385	Malignant
Cell_3326	321.245	164.439	Malignant
Cell_3327	625.75	162.875	Malignant
Cell_3328	688.375	165.183	Malignant
Cell_3329	1010.38	165.411	Myoepi
Cell_3330	1031.78	164.208	Myoepi
Cell_3331	1256.48	167.077	Malignant
Cell_3332	1693.4	168.779	Malignant
Cell_3333	1748.74	165.197	Malignant
Cell_3345	5780.96	165.08	T
Cell_3346	5843.37	163.267	T
Cell_3347	5970.78	164.444	B
Cell_3348	6720.2	160.839	T
Cell_3349	7265.96	164.968	Malignant
Cell_3350	7310.17	164.845	Malignant
Cell_3351	51.8367	165.49	Malignant
Cell_3352	81.1445	168.133	Malignant
Cell_3353	296.476	167.11	Malignant
Cell_3354	897.414	169.582	Malignant
Cell_3355	1365.85	167.728	Stromal
Cell_3356	1823.96	167.567	Stromal
Cell_3368	5862.56	166.13	T
Cell_3369	261.197	168.924	Malignant
Cell_3370	680.42	166.623	Malignant
Cell_3371	918.731	166.612	Malignant
Cell_3372	1632.23	173.107	Malignant
Cell_3373	1761.16	169.645	Malignant
Cell_3374	1818.12	168.169	Malignant
Cell_3383	5352.15	167.851	Malignant
Cell_3384	5528.56	165.442	Macrophage
Cell_3387	5708.78	166.778	T
Cell_3388	5719.58	167.692	T
Cell_3389	5740.22	166.922	T
Cell_3390	6042.56	167.175	B
Cell_3391	6228.66	164.724	T
Cell_3392	7251.57	166.422	Malignant
Cell_3393	189	167.459	Malignant
Cell_3394	509.718	165.209	Stromal
Cell_3395	585.035	168.158	Stromal
Cell_3396	620.436	167.812	Malignant
Cell_3397	730.824	167.691	Malignant
Cell_3398	795.986	170.345	Malignant
Cell_3399	831.176	167.23	Malignant
Cell_3400	855.832	168.44	Malignant
Cell_3401	1457.51	169.563	Malignant
Cell_3402	1478.08	172.026	Malignant
Cell_3403	1682.69	171.394	Malignant
Cell_3415	5587.11	167.987	T
Cell_3416	7155.08	167.25	Stromal
Cell_3417	7232.32	170.434	Stromal
Cell_3418	108.206	174.99	Malignant
Cell_3419	350.333	170.532	Malignant
Cell_3420	950.942	168.149	Malignant
Cell_3421	1147.81	170.681	Stromal
Cell_3422	1291.41	172.984	Malignant
Cell_3423	1363.03	170.65	Malignant
Cell_3424	1582.09	170.146	Malignant
Cell_3425	1666.57	169.434	Malignant
Cell_3426	1700.95	168.776	Malignant
Cell_3438	5442.96	170.41	Malignant
Cell_3440	5686.64	169.019	T
Cell_3441	5726.47	168.039	T
Cell_3442	5752.1	168	T
Cell_3443	5791.25	168.218	T
Cell_3444	6016.94	168.796	T
Cell_3445	45.8235	173.084	Malignant
Cell_3446	225.655	174.368	Macrophage
Cell_3447	275.071	170.707	Malignant
Cell_3449	976.802	168.656	Malignant
Cell_3450	1346.93	171.768	Malignant
Cell_3451	1773.79	170.31	Malignant
Cell_3461	5518.98	169.19	Macrophage
Cell_3462	5799.28	168.465	T
Cell_3463	5910.37	170.143	B
Cell_3464	7421.62	169.868	Macrophage
Cell_3465	284.417	170.233	Malignant
Cell_3466	423.793	174.546	Stromal
Cell_3467	608.525	169.525	Malignant
Cell_3468	671.714	173.308	Malignant
Cell_3469	929.488	169.791	Malignant
Cell_3470	997.574	169.508	Myoepi
Cell_3472	1404.41	169.462	Stromal
Cell_3473	1956.11	174.075	Macrophage
Cell_3480	5593.17	170.448	T
Cell_3482	5772.12	170.768	T
Cell_3483	5821.09	170.378	T
Cell_3484	5904.17	171.238	T
Cell_3485	6625.46	173.542	Macrophage
Cell_3486	7303.18	172.143	Malignant
Cell_3487	7413.56	169.75	Macrophage
Cell_3488	149.11	172.438	Macrophage
Cell_3489	638.569	171.492	Malignant
Cell_3490	884.904	171.053	Malignant
Cell_3492	1160.32	170.915	T
Cell_3493	1207.76	171.463	T
Cell_3494	1283.51	171.029	Malignant
Cell_3495	1600.46	173.028	Malignant
Cell_3504	5431.14	172.018	Malignant
Cell_3506	5732.46	171.74	T
Cell_3507	5759.15	172.538	T
Cell_3508	5827.96	171.468	T
Cell_3509	5887.24	170.526	Macrophage
Cell_3510	5935.15	173.169	B
Cell_3511	5964.76	172.34	B
Cell_3512	6108.57	172.332	T
Cell_3513	6255.84	170.567	Macrophage
Cell_3514	6359.02	173.736	Stromal
Cell_3515	6609.9	169.455	Stromal
Cell_3516	7121.52	174.584	T
Cell_3517	407.707	172.146	Malignant
Cell_3518	1141.3	170.381	T
Cell_3519	1437.97	173.296	Stromal
Cell_3520	1445.76	171.412	Malignant
Cell_3521	2028.79	173.183	Malignant
Cell_3539	5627.76	172.311	Macrophage
Cell_3540	5805.4	172.6	T
Cell_3541	5865.11	176.955	Macrophage
Cell_3542	169.203	173.585	Stromal
Cell_3543	240.203	174.562	Malignant
Cell_3544	328.266	172.945	Stromal
Cell_3545	744.44	171.6	Malignant
Cell_3546	835.46	172.25	Malignant
Cell_3547	987.846	168.687	Myoepi
Cell_3548	1494.94	174.071	Malignant
Cell_3549	1539.28	172.884	Malignant
Cell_3550	1612.61	172.984	Malignant
Cell_3551	1650.83	173.9	Malignant
Cell_3559	5455.49	176.078	Malignant
Cell_3563	5835.92	172.531	T
Cell_3564	5855.09	174.219	T
Cell_3565	5877.21	172.214	T
Cell_3566	5899.31	175.322	T
Cell_3567	5923.06	174.906	T
Cell_3568	6216.56	173.5	Macrophage
Cell_3569	38.6224	175.878	Malignant
Cell_3570	266.606	175.543	Malignant
Cell_3571	437.029	181.712	Malignant
Cell_3572	487.252	174.43	T
Cell_3573	699.408	174.383	Malignant
Cell_3574	927.237	178.215	Malignant
Cell_3575	941.603	173.683	Malignant
Cell_3576	1336.87	178.013	Malignant
Cell_3577	2089.41	173.561	Malignant
Cell_3584	5309.26	175.489	Malignant
Cell_3585	5388.03	174.338	Malignant
Cell_3589	5656.75	175.597	T
Cell_3590	5701.91	174.022	T
Cell_3591	5882.08	174.111	T
Cell_3592	6450.03	173.627	unassigned
Cell_3593	27.1553	174.547	Malignant
Cell_3594	57.4938	176.975	Malignant
Cell_3595	83.4433	178.131	Stromal
Cell_3596	187.324	175.56	Malignant
Cell_3597	233.049	175.61	T
Cell_3598	290.85	176.132	Malignant
Cell_3599	622.656	175.094	Malignant
Cell_3600	770.753	173.785	Malignant
Cell_3601	807.343	173.672	Malignant
Cell_3602	871.824	181.771	Malignant
Cell_3603	1449.39	175.278	Malignant
Cell_3604	1712.23	175.187	Malignant
Cell_3605	1987.46	175.446	Malignant
Cell_3613	5717.98	175.435	T
Cell_3615	5748.96	175.196	T
Cell_3618	359.5	177.304	Macrophage
Cell_3619	380.842	177.351	Stromal
Cell_3620	599.92	174.826	Myoepi
Cell_3621	966.143	174.057	Myoepi
Cell_3622	1744.88	176.652	Malignant
Cell_3634	5261.63	177.699	Malignant
Cell_3635	5527.72	177.172	T
Cell_3637	5775.64	177.28	T
Cell_3638	5818.98	178.032	T
Cell_3639	5839.59	176.513	T
Cell_3640	6577.51	174.478	Macrophage
Cell_3641	6828.78	175.186	Stromal
Cell_3642	7244.73	175.954	Stromal
Cell_3643	207.871	179.387	Malignant
Cell_3644	315.675	177.051	Malignant
Cell_3645	340.641	180.338	Malignant
Cell_3646	612.237	176.065	Malignant
Cell_3647	711.936	176.231	Malignant
Cell_3648	727.086	176.757	Malignant
Cell_3649	755.872	175.352	Malignant
Cell_3650	909.646	175.856	Malignant
Cell_3651	1177.39	177.714	T
Cell_3652	1245.29	177.161	T
Cell_3653	1357.59	179.847	Malignant
Cell_3666	5632.39	179.091	T
Cell_3667	5710.98	176.575	T
Cell_3669	7260.8	174.596	Malignant
Cell_3670	7294.23	177.108	Malignant
Cell_3671	11.3462	177.154	Macrophage
Cell_3672	416.653	182.455	Malignant
Cell_3673	819.227	178.621	Malignant
Cell_3674	1014.86	178.468	Stromal
Cell_3675	1387.53	180.575	Stromal
Cell_3676	1451.97	181.952	Malignant
Cell_3677	1460.8	183.58	Malignant
Cell_3678	1542.57	177.171	Malignant
Cell_3679	1671.18	178.952	Malignant
Cell_3680	1701.71	179.989	Malignant
Cell_3681	1971.99	180.575	Myoepi
Cell_3682	2059.03	179.025	Malignant
Cell_3683	2095.4	179.973	Malignant
Cell_3695	5696.5	178.368	T
Cell_3696	5766.09	178.528	T
Cell_3697	5792.21	178.116	T
Cell_3698	6187.74	177.178	T
Cell_3699	7205.41	177.782	Malignant
Cell_3700	7304.05	179.121	Malignant
Cell_3701	196.508	180.23	Malignant
Cell_3702	279.12	183.451	Malignant
Cell_3703	587.674	180.225	Stromal
Cell_3704	781.006	177.777	Malignant
Cell_3705	835.047	180.698	Malignant
Cell_3706	1210.2	178.913	T
Cell_3707	1617.44	179.667	Malignant
Cell_3708	1661.97	178.938	Malignant
Cell_3709	2017.84	181.804	Malignant
Cell_3717	5207.58	179.055	Malignant
Cell_3719	5612.69	178.692	T
Cell_3720	5756.37	179.073	T
Cell_3721	5832.58	178.548	T
Cell_3722	5877.52	179.091	T
Cell_3723	7174.92	178.179	Malignant
Cell_3724	7229.52	178.208	Malignant
Cell_3725	252.136	182.377	Malignant
Cell_3726	740.085	179.036	Malignant
Cell_3727	1282.75	180.365	Malignant
Cell_3728	1444.27	182.329	Malignant
Cell_3729	1495.78	181.923	Malignant
Cell_3730	1688.86	181.406	Malignant
Cell_3731	1736.76	184.305	Malignant
Cell_3735	2008.8	180.222	Malignant
Cell_3736	2145.28	180.789	Malignant
Cell_3751	5583.23	180.774	T
Cell_3752	5848.25	180.417	B
Cell_3753	5885.98	179.659	T
Cell_3754	7152.92	187.551	Stromal
Cell_3755	7191.4	179.69	Malignant
Cell_3756	7364.21	177.869	Stromal
Cell_3757	165.302	182.756	T
Cell_3758	239.717	181.094	Malignant
Cell_3759	270.418	182.557	Malignant
Cell_3760	390.446	180.848	Malignant
Cell_3761	503.839	179.465	T
Cell_3762	651.458	179.804	Malignant
Cell_3763	849.069	180.142	Malignant
Cell_3764	1141.81	180.5	T
Cell_3765	1720.96	180.924	Malignant
Cell_3766	1805.71	181.5	T
Cell_3767	1823.82	181.143	T
Cell_3775	5426.74	183.586	Malignant
Cell_3777	5642.81	180.645	T
Cell_3778	5654.27	184.871	T
Cell_3779	5742.98	181.318	T
Cell_3780	5870.95	181	B
Cell_3781	7164.26	182.208	Stromal
Cell_3782	175.267	187	Malignant
Cell_3783	403.258	187.714	Malignant
Cell_3784	620.973	180.73	Myoepi
Cell_3785	639.5	183.371	Malignant
Cell_3786	805.739	185.465	Malignant
Cell_3787	1323.34	180.632	Malignant
Cell_3788	2070.76	182.972	Malignant
Cell_3798	5351.93	184.528	Malignant
Cell_3799	5570.77	182.7	T
Cell_3800	5716.4	181.904	T
Cell_3801	5749.31	181.487	T
Cell_3802	5929.93	182.489	T
Cell_3803	156.69	183.513	Stromal
Cell_3804	461.618	179.662	Stromal
Cell_3805	669.81	187.263	Malignant
Cell_3806	698.098	182.804	Macrophage
Cell_3807	707.341	185.2	Malignant
Cell_3808	1299.71	184.774	Malignant
Cell_3809	1311.51	186.128	Malignant
Cell_3810	1727.52	187.447	Malignant
Cell_3822	5393.47	184.411	Malignant
Cell_3823	5625.42	183.46	T
Cell_3824	5666.79	184.97	T
Cell_3825	5895.74	183.836	T
Cell_3826	7212.76	181.792	Malignant
Cell_3827	105.667	181.952	Malignant
Cell_3828	189.592	185.184	Malignant
Cell_3829	372.458	184.625	Stromal
Cell_3830	630.169	183.892	Malignant
Cell_3831	768.037	185.699	Malignant
Cell_3832	1291.53	188.411	Malignant
Cell_3833	1642.17	183.641	Malignant
Cell_3843	5405.74	185.604	Malignant
Cell_3844	5449.54	186.351	Malignant
Cell_3848	5785.02	184.429	T
Cell_3849	5830.87	183.4	Macrophage
Cell_3850	5923.65	185.062	T
Cell_3851	5936.14	184.341	B
Cell_3852	66.2917	184.5	Stromal
Cell_3853	228.756	186.256	Malignant
Cell_3854	297.483	184.724	Malignant
Cell_3855	313.724	185.327	Malignant
Cell_3856	387.58	192.377	Stromal
Cell_3857	749.534	186.569	Malignant
Cell_3858	860.111	189.472	Malignant
Cell_3859	970.062	186.583	Macrophage
Cell_3860	1479.67	190.076	Malignant
Cell_3861	1681.45	189.388	Malignant
Cell_3862	1709.18	187.112	Malignant
Cell_3863	1860.65	185.65	T
Cell_3864	1978.96	186.111	Malignant
Cell_3865	2052.58	187.616	Malignant
Cell_3874	5559.95	185.982	T
Cell_3875	5618.28	185.724	T
Cell_3876	5640.08	185.2	T
Cell_3877	7181.75	185.196	Malignant
Cell_3878	13.5244	187.073	Malignant
Cell_3879	75.5811	186.189	Stromal
Cell_3880	126.514	186.216	Malignant
Cell_3881	577.605	185.581	Stromal
Cell_3882	793.941	185.425	Malignant
Cell_3883	890.133	186.376	Malignant
Cell_3884	907.732	188.26	Malignant
Cell_3885	916.635	185.937	Malignant
Cell_3886	1325.94	187.306	Malignant
Cell_3887	1497.47	189.795	Malignant
Cell_3888	1593.91	185.909	Malignant
Cell_3889	1621.27	188.282	Malignant
Cell_3901	5603.89	186.075	T
Cell_3902	5675.17	186.61	T
Cell_3903	5776.15	186.321	T
Cell_3904	5797.37	186.109	Macrophage
Cell_3905	5911.41	186.627	T
Cell_3906	6039.32	186.982	B
Cell_3907	6365.88	186.154	Macrophage
Cell_3908	1036.42	189.662	Malignant
Cell_3909	1436.85	182.472	Malignant
Cell_3910	1607.32	188.935	Malignant
Cell_3917	5298.68	188.364	Malignant
Cell_3920	5818.43	187.296	Macrophage
Cell_3921	5849.36	187.067	T
Cell_3922	6015.4	187.709	T
Cell_3923	6484.17	187.165	Macrophage
Cell_3924	6763.96	187.312	Stromal
Cell_3925	116.908	189.892	Malignant
Cell_3926	239.023	188.83	Malignant
Cell_3927	263.71	194.706	Malignant
Cell_3928	654.772	190.891	Malignant
Cell_3929	778.781	193.762	Malignant
Cell_3930	898.268	187.859	Malignant
Cell_3931	1372.36	187.797	Plasma
Cell_3933	1842.05	188.443	Macrophage
Cell_3934	1984.09	189.69	Malignant
Cell_3936	2085.03	189.217	Malignant
Cell_3948	5202.31	190.269	Malignant
Cell_3949	5266.87	189.07	Malignant
Cell_3951	5585.33	188.436	T
Cell_3952	5647.65	188.545	T
Cell_3953	5737.52	188.071	T
Cell_3954	5751.59	188.282	DC_Mast
Cell_3955	5810.57	188.364	T
Cell_3956	7195.5	187.486	Stromal
Cell_3957	103.263	188.956	Malignant
Cell_3958	149	189.8	Stromal
Cell_3960	1966.18	189.838	Myoepi
Cell_3961	2040.98	189.753	Malignant
Cell_3970	5418.56	190.023	Malignant
Cell_3971	5433.19	192.08	Malignant
Cell_3973	5764.83	188.979	T
Cell_3974	5932.3	189.761	B
Cell_3975	634.74	191.844	Malignant
Cell_3976	697.614	189.263	Malignant
Cell_3977	755.037	189.889	Malignant
Cell_3978	1016	192.444	Myoepi
Cell_3979	1182.88	196.238	Stromal
Cell_3980	1224.02	190.72	B
Cell_3981	1634.18	189.867	Malignant
Cell_3982	1694.1	190.701	Malignant
Cell_3983	1885.29	191.069	Stromal
Cell_3996	5745.44	189.438	DC_Mast
Cell_3997	6041.49	194.838	Macrophage
Cell_3998	6715.47	190.593	B
Cell_3999	290.537	191.87	Malignant
Cell_4000	319.197	192.41	Malignant
Cell_4001	829.723	192.548	Malignant
Cell_4002	1022.17	190.5	Myoepi
Cell_4003	1434.04	192.102	Malignant
Cell_4004	1672.09	190.508	Malignant
Cell_4012	5390.57	191.143	Malignant
Cell_4014	5529.19	191.231	T
Cell_4015	5591.66	191.213	T
Cell_4016	5704.34	191.638	T
Cell_4018	5804.67	191.047	T
Cell_4019	6072.59	192.396	Macrophage
Cell_4020	6363.84	198.817	Macrophage
Cell_4021	7118.42	190.657	Macrophage
Cell_4022	362.979	191.149	Stromal
Cell_4023	451.96	192.28	Plasma
Cell_4024	484.393	192.328	T
Cell_4025	717.161	193.119	Malignant
Cell_4026	731.78	194.408	Malignant
Cell_4027	939.494	193.051	T
Cell_4028	951.545	191.894	Stromal
Cell_4029	995.091	192.491	Myoepi
Cell_4030	1031.03	191.625	Myoepi
Cell_4031	1388.82	194.797	Stromal
Cell_4032	2017.42	192.394	Malignant
Cell_4037	5672.84	192.721	T
Cell_4039	5774.14	192.238	T
Cell_4040	5828.94	193.059	T
Cell_4041	5836.07	192.926	DC_Mast
Cell_4042	5843.33	191.714	T
Cell_4043	5863.42	192.127	T
Cell_4045	6354.04	197.028	Stromal
Cell_4046	57.4286	193.041	Stromal
Cell_4047	626.796	194.366	Myoepi
Cell_4048	845.722	195.262	Malignant
Cell_4049	1105.89	190.504	Stromal
Cell_4050	1316	192.333	Malignant
Cell_4051	1469.92	194.14	Malignant
Cell_4053	1713.23	195.741	Malignant
Cell_4054	1878.11	193.755	Plasma
Cell_4060	5285.83	194.988	Malignant
Cell_4061	5696.86	193.791	T
Cell_4062	5727.98	193.389	T
Cell_4063	5898.31	194	T
Cell_4064	6394.19	193.023	Macrophage
Cell_4065	12.7836	197.007	Malignant
Cell_4066	243.919	195.484	Malignant
Cell_4067	705.672	194.891	Malignant
Cell_4068	994.353	198.697	Malignant
Cell_4069	1429.24	198.564	Malignant
Cell_4071	1643.92	196.011	Malignant
Cell_4081	5549.78	194.036	T
Cell_4082	5678.7	196.141	T
Cell_4083	5985.15	195.083	Macrophage
Cell_4084	6718.02	195.18	DC_Mast
Cell_4085	188.289	194.631	Malignant
Cell_4086	215.681	197.976	Stromal
Cell_4087	437.228	196.215	Macrophage
Cell_4088	544.952	195.452	T
Cell_4089	1306.47	196.119	Malignant
Cell_4090	1366.77	195.601	Malignant
Cell_4092	1976.19	197.789	Malignant
Cell_4093	2051.95	198.168	Malignant
Cell_4094	2081.28	197.732	Malignant
Cell_4095	2097.39	195	Malignant
Cell_4112	5582.35	195.065	T
Cell_4113	6503.17	201.142	Stromal
Cell_4114	6758.12	197.039	Stromal
Cell_4115	306.065	199.142	Malignant
Cell_4116	656.707	197.103	Malignant
Cell_4117	962.942	195.885	Myoepi
Cell_4118	1045.75	197.09	Myoepi
Cell_4119	1116.76	195.253	T
Cell_4120	1558.71	196.028	Malignant
Cell_4121	1856.89	196.407	T
Cell_4135	5185.46	197.014	Stromal
Cell_4136	5424.13	197.089	Malignant
Cell_4137	5767.95	196.682	T
Cell_4138	6058.12	197.277	Macrophage
Cell_4139	6657.14	196.596	Stromal
Cell_4140	6692.35	197.031	T
Cell_4141	34.3947	199.939	Macrophage
Cell_4142	120.784	198.612	Malignant
Cell_4143	166.048	198.356	Malignant
Cell_4144	203.994	196.659	Malignant
Cell_4145	596.253	198.2	Stromal
Cell_4146	673.302	198.154	Malignant
Cell_4147	897.048	200.529	Malignant
Cell_4148	951.116	199.971	Myoepi
Cell_4149	1689.81	199.562	Malignant
Cell_4150	2024.74	196.868	Malignant
Cell_4167	5513.19	197.441	T
Cell_4168	5655.16	197.127	T
Cell_4170	5721.19	197.562	T
Cell_4171	5732.55	197.857	T
Cell_4172	5819.53	197.4	T
Cell_4173	5940.93	198.914	Stromal
Cell_4174	6708.82	198.273	T
Cell_4175	6921.55	201.253	Stromal
Cell_4176	7276.7	199.365	Stromal
Cell_4177	353.379	197.483	Macrophage
Cell_4178	421.14	196.77	Malignant
Cell_4179	809.881	196.876	Malignant
Cell_4180	1014.57	199.62	Malignant
Cell_4181	1282.94	199.429	Stromal
Cell_4182	1334.13	202.258	Malignant
Cell_4183	1444.55	198.13	Malignant
Cell_4184	1543.1	198.429	Malignant
Cell_4185	1662.84	200.073	Malignant
Cell_4186	1723.87	198.391	Malignant
Cell_4194	5251.37	199.37	Malignant
Cell_4195	5456.41	198.957	T
Cell_4196	5530.16	197.836	Macrophage
Cell_4197	5647.73	198.075	T
Cell_4198	5751.9	197.755	T
Cell_4199	5880.4	198.817	T
Cell_4200	98.5291	200.099	Malignant
Cell_4201	145.459	197.274	Stromal
Cell_4202	294.919	199.778	Malignant
Cell_4203	975.105	199.973	Malignant
Cell_4205	1566.94	205.681	Malignant
Cell_4206	1577.81	199.356	Malignant
Cell_4207	1670.39	198.326	Malignant
Cell_4208	1756.7	198.628	Stromal
Cell_4211	2606.8	203.132	Malignant
Cell_4214	5519.65	198.391	Stromal
Cell_4215	5563.89	199.642	Stromal
Cell_4216	5591.94	198.032	T
Cell_4217	5600.58	201.561	T
Cell_4218	5613.05	199.667	T
Cell_4219	5640.97	201.463	DC_Mast
Cell_4220	5714.98	199.465	T
Cell_4221	5804.91	198.977	T
Cell_4222	6564.29	202.661	Macrophage
Cell_4223	73.8882	204.987	Malignant
Cell_4224	155.741	201.58	Malignant
Cell_4225	273.384	204.389	Malignant
Cell_4226	384.735	200.952	Malignant
Cell_4227	507.594	201.072	T
Cell_4228	1023.06	202.103	Malignant
Cell_4229	1064.41	198.902	Macrophage
Cell_4230	1137.98	201.519	T
Cell_4231	1353.44	199.927	Malignant
Cell_4232	1616.43	200.852	Malignant
Cell_4233	1779.04	199.882	Plasma
Cell_4244	5343.15	203.14	Malignant
Cell_4246	178.397	203.683	Malignant
Cell_4247	399.649	205.147	Malignant
Cell_4248	478.043	201.228	Macrophage
Cell_4249	546.455	200.753	Stromal
Cell_4250	746	201.208	Malignant
Cell_4251	826.545	201.916	Malignant
Cell_4252	863.144	200.216	Malignant
Cell_4253	1052.05	205.711	Malignant
Cell_4254	1224.39	201.9	T
Cell_4255	1379.85	200.088	Stromal
Cell_4256	1457.94	201	Macrophage
Cell_4257	1556.79	202.928	Malignant
Cell_4258	1981.34	202.3	Malignant
Cell_4260	2129.13	202.826	Macrophage
Cell_4269	5756.44	201.25	T
Cell_4270	5772.68	201.68	B
Cell_4273	5852.94	202.367	Macrophage
Cell_4274	5906.21	202.819	B
Cell_4275	6079.04	200.248	Macrophage
Cell_4276	84.3426	202.981	Malignant
Cell_4277	632.893	201.5	Malignant
Cell_4278	688.853	202.618	Malignant
Cell_4279	1266.71	202.714	Macrophage
Cell_4280	1309.04	203.73	Malignant
Cell_4281	1419.62	208.548	Stromal
Cell_4282	1896.38	203.676	Macrophage
Cell_4284	2548.99	204.946	Macrophage
Cell_4295	5405.21	204.495	Malignant
Cell_4296	5606.73	202.341	T
Cell_4297	5694.79	201.929	T
Cell_4298	5707.15	202.239	T
Cell_4299	5726.68	202.545	T
Cell_4300	108.988	200.317	Malignant
Cell_4301	187.367	204.722	Malignant
Cell_4302	246.461	199.39	Stromal
Cell_4303	287.751	208.133	Malignant
Cell_4304	346.133	203.4	Stromal
Cell_4305	362.5	203.966	Malignant
Cell_4306	608.246	203.8	Stromal
Cell_4307	722.743	203.432	Malignant
Cell_4308	742.597	203.261	Myoepi
Cell_4309	940.913	208.791	Myoepi
Cell_4310	957.054	202.73	Malignant
Cell_4311	1001.67	205.786	Malignant
Cell_4312	1057.93	205.815	Malignant
Cell_4313	1628.76	203.259	Malignant
Cell_4314	1683.76	202.556	Malignant
Cell_4315	1695.02	205.059	Malignant
Cell_4316	1704.14	202.239	T
Cell_4317	1961.83	202.742	Myoepi
Cell_4318	2091.51	204.13	Malignant
Cell_4319	2350.44	205.382	Malignant
Cell_4330	5792.96	203.897	B
Cell_4331	5815.71	203.293	T
Cell_4332	5836.75	203.708	T
Cell_4333	6072.31	201.846	T
Cell_4334	6425.2	201.574	Stromal
Cell_4335	428.895	205.86	Malignant
Cell_4336	659.673	204.192	Macrophage
Cell_4337	881.506	204.385	Malignant
Cell_4338	917.992	202.485	Myoepi
Cell_4339	2202.41	207.198	Malignant
Cell_4354	5372.86	204.936	Malignant
Cell_4357	6655.73	207.064	Stromal
Cell_4358	58.391	209.09	Malignant
Cell_4359	645.491	203.645	Myoepi
Cell_4360	667.193	203.313	Myoepi
Cell_4361	764.084	205	Malignant
Cell_4362	798.391	206.62	Malignant
Cell_4363	871.012	205.272	Malignant
Cell_4364	1080.44	206.241	T
Cell_4365	1248.58	206.613	T
Cell_4366	1316.25	205.922	Malignant
Cell_4367	1434.12	207.948	Malignant
Cell_4368	1525.59	207.667	Malignant
Cell_4369	2044.78	205.25	Malignant
Cell_4384	5200.13	206.361	Malignant
Cell_4386	5246.09	207.574	Malignant
Cell_4387	5445.52	205.654	Malignant
Cell_4388	5721.56	204.824	T
Cell_4389	5766.9	205.077	T
Cell_4390	5803.76	204.606	T
Cell_4392	6036.33	205.833	T
Cell_4393	6157.95	205.024	B
Cell_4394	159.865	207.308	Malignant
Cell_4395	171.926	208.09	Malignant
Cell_4396	653.587	206.043	Macrophage
Cell_4397	819.511	208.37	Malignant
Cell_4398	1039.35	206.993	Malignant
Cell_4399	1364.29	207.145	Malignant
Cell_4400	1922.41	208.034	Stromal
Cell_4408	5433.86	207.653	Malignant
Cell_4409	5458.93	210.786	T
Cell_4411	5612	205.686	T
Cell_4412	5684.98	206.558	T
Cell_4413	5714.98	205.675	T
Cell_4414	5760.59	206.805	T
Cell_4415	5824.19	208.556	T
Cell_4416	6676.39	204.924	Macrophage
Cell_4417	17.6906	205.309	Stromal
Cell_4418	194.977	207.302	Malignant
Cell_4419	238.323	209.646	Stromal
Cell_4420	783.726	205.379	Malignant
Cell_4421	850.916	205.22	Malignant
Cell_4422	1025.78	210.021	Malignant
Cell_4423	1355.26	209.695	Malignant
Cell_4424	1475.56	206.967	T
Cell_4425	1644.18	206.872	Macrophage
Cell_4426	2112.15	207.918	Malignant
Cell_4434	5315.05	208.975	Malignant
Cell_4435	5335.84	208.814	Malignant
Cell_4436	5668.78	206.889	T
Cell_4437	5702.33	207.238	T
Cell_4438	5958.27	208.512	B
Cell_4439	6754.48	204.657	T
Cell_4440	210.082	208.245	T
Cell_4441	341.286	207.714	Stromal
Cell_4442	490.809	209.544	Plasma
Cell_4443	693.574	207.617	Myoepi
Cell_4444	711.284	207.343	Myoepi
Cell_4445	809.027	210.126	Malignant
Cell_4446	913.578	207.596	Macrophage
Cell_4447	1016.14	208.875	Malignant
Cell_4448	1066.04	208.064	Malignant
Cell_4457	5349.47	211.424	Malignant
Cell_4459	5492.61	209.458	T
Cell_4460	5864.53	209.074	DC_Mast
Cell_4461	5886	209.255	T
Cell_4462	7308.16	211.186	Stromal
Cell_4463	260.832	209.876	Malignant
Cell_4464	737.503	210.578	Myoepi
Cell_4465	1461.16	209.3	Malignant
Cell_4466	1622.24	210.538	Malignant
Cell_4467	1714.7	207.289	Stromal
Cell_4469	2027.07	210.351	Malignant
Cell_4471	2308.45	211.707	Malignant
Cell_4483	5225.36	209.403	Malignant
Cell_4484	5279.78	211.244	Malignant
Cell_4485	5323.36	209.847	Malignant
Cell_4487	5616.73	209.311	T
Cell_4488	5678.37	210.353	T
Cell_4489	5741.24	209.429	T
Cell_4490	5746.97	209.314	T
Cell_4491	6701.71	210.132	Macrophage
Cell_4493	408.053	209.816	Macrophage
Cell_4494	423.904	213.267	Malignant
Cell_4495	958.323	211.031	Malignant
Cell_4496	1775.78	211.353	Macrophage
Cell_4497	1860.38	210.517	Stromal
Cell_4498	2012.09	212.552	Malignant
Cell_4499	2052.69	211.014	Malignant
Cell_4500	2075.74	211.07	Malignant
Cell_4507	5606.11	209.351	T
Cell_4508	5830.92	210.694	T
Cell_4509	305.107	213.344	Stromal
Cell_4510	377.97	210.522	Malignant
Cell_4511	448.431	211.529	T
Cell_4512	982.674	213.388	Macrophage
Cell_4513	1185.99	213.205	Plasma
Cell_4514	1375.37	211.937	Malignant
Cell_4515	1444.94	215.436	Malignant
Cell_4516	1535.07	212.572	Malignant
Cell_4517	1657.63	209.089	Malignant
Cell_4518	1966.33	210.955	Myoepi
Cell_4529	5184.97	211.75	Malignant
Cell_104334	2534.35	5022.28	T
Cell_104335	4150.63	5024.53	Malignant
Cell_104336	6831.65	5021.98	Stromal
Cell_104337	7388.6	5025.84	Malignant
Cell_104338	7454.21	5027.27	Malignant
Cell_104339	406.5	5024.36	T
Cell_104340	485.345	5024.31	T
Cell_104341	541.241	5024.3	T
Cell_104342	1066.67	5024.88	Macrophage
Cell_104343	1497.39	5024.96	Malignant
Cell_104344	2314.56	5029.77	Stromal
Cell_104345	3688.01	5028.35	Stromal
Cell_104346	4128.83	5026.76	Myoepi
Cell_104347	4176.49	5026	Malignant
Cell_104348	4230.45	5025.57	Malignant
Cell_104349	5161.08	5027.75	Stromal
Cell_104350	6554.5	5027.32	Macrophage
Cell_104351	7249.7	5025.35	Malignant
Cell_104352	26.2059	5025.09	T
Cell_104353	77.2143	5024.74	T
Cell_104354	230.257	5023.98	Macrophage
Cell_104355	388.68	5026	T
Cell_104356	573.338	5025.44	Macrophage
Cell_104357	623.583	5025.22	Plasma
Cell_104358	1014.12	5024.51	Stromal
Cell_104359	1395.55	5027.91	Malignant
Cell_104360	1490.72	5029.62	Malignant
Cell_104361	1514.94	5029.39	Malignant
Cell_104362	2235.99	5024.11	Stromal
Cell_104363	2647.2	5027.51	Stromal
Cell_104364	3820.02	5026.71	Macrophage
Cell_104365	5460.69	5024.92	Stromal
Cell_104366	5623.62	5025.25	DC_Mast
Cell_104367	6538.95	5026.99	Macrophage
Cell_104368	6764.86	5029.15	Stromal
Cell_104369	7472.39	5025.52	Myoepi
Cell_104370	62.3077	5027.19	T
Cell_104371	142.215	5026.17	T
Cell_104372	154.652	5026	Macrophage
Cell_104373	382.023	5026	Plasma
Cell_104374	641.97	5026.14	Stromal
Cell_104375	1293.07	5025.87	Malignant
Cell_104376	2396.83	5027.61	T
Cell_104377	4065.35	5024.66	Macrophage
Cell_104378	4186.61	5025.84	Malignant
Cell_104379	5832.81	5026.82	T
Cell_104380	7038.41	5027.27	T
Cell_104381	7428.32	5026.75	Malignant
Cell_104382	2.5	5027.31	B
Cell_104383	236.302	5027.86	T
Cell_104384	327.133	5026.43	T
Cell_104385	360.548	5027.33	T
Cell_104386	631.214	5028.49	T
Cell_104387	789.071	5027.07	B
Cell_104388	826.317	5031.22	Macrophage
Cell_104389	906.704	5023.99	Macrophage
Cell_104390	1266.21	5027.97	Malignant
Cell_104391	1382.74	5027.51	Malignant
Cell_104393	3833.78	5029.54	Macrophage
Cell_104394	4212.39	5028.69	Malignant
Cell_104395	6505.94	5024.58	Stromal
Cell_104396	7057.32	5029.13	Macrophage
Cell_104397	7271.28	5028.47	Malignant
Cell_104398	7340.05	5029.67	Malignant
Cell_104399	7356.69	5030.63	Malignant
Cell_104400	42.5714	5027.37	T
Cell_104401	70.6493	5029.73	Plasma
Cell_104402	80.6531	5029.61	Macrophage
Cell_104403	96.9804	5028.27	T
Cell_104404	795.925	5027.95	T
Cell_104405	2441.05	5029.7	Stromal
Cell_104406	2582.91	5031.56	Stromal
Cell_104407	3515.49	5028.3	Macrophage
Cell_104408	3553.02	5029.35	Stromal
Cell_104409	3849.32	5029.76	Stromal
Cell_104410	4591.84	5023.69	Stromal
Cell_104411	6516.13	5026.77	Plasma
Cell_104412	7300.38	5029.58	Malignant
Cell_104413	7325.79	5030.4	Malignant
Cell_104414	7499.63	5025.57	Stromal
Cell_104415	164.143	5028	T
Cell_104416	180.732	5028.56	T
Cell_104417	202.278	5028.94	T
Cell_104418	259.765	5029.74	T
Cell_104419	279.116	5029.12	T
Cell_104420	342.85	5030.07	T
Cell_104421	1159.34	5029.54	Malignant
Cell_104422	1209.08	5029.98	Malignant
Cell_104423	2829.52	5037.1	Stromal
Cell_104424	3567.32	5029.99	Stromal
Cell_104425	4144.16	5033.29	Malignant
Cell_104426	4198.94	5030.16	Malignant
Cell_104427	5978.39	5032.3	Stromal
Cell_104428	7149.95	5031.9	Malignant
Cell_104429	36.6136	5030.14	T
Cell_104430	214.189	5029.99	Macrophage
Cell_104431	598.5	5030.59	T
Cell_104432	713.527	5032.23	B
Cell_104433	2559.3	5029.75	T
Cell_104434	3152.1	5033.18	Stromal
Cell_104435	4102.12	5031.17	Stromal
Cell_104436	4263.23	5033.97	Myoepi
Cell_104437	5755.42	5030.74	T
Cell_104439	5990.67	5027.09	Stromal
Cell_104440	6781.54	5032.83	Stromal
Cell_104441	7105.51	5033.22	Myoepi
Cell_104442	7508.43	5033.14	Myoepi
Cell_104443	190.951	5030.85	T
Cell_104444	223.917	5029.92	Macrophage
Cell_104445	371.324	5031.64	Macrophage
Cell_104446	450.66	5031.15	T
Cell_104447	486.828	5032.3	Macrophage
Cell_104448	611.878	5030.28	T
Cell_104449	845.711	5031.09	T
Cell_104450	858.255	5033.2	Macrophage
Cell_104451	3579.68	5034.53	Macrophage
Cell_104452	4161.52	5030.01	Malignant
Cell_104453	4348.45	5028.11	Stromal
Cell_104454	6496.55	5030.09	Stromal
Cell_104455	7172.96	5032.79	Malignant
Cell_104456	7192.08	5030.28	Malignant
Cell_104457	44.3061	5032.98	T
Cell_104458	652.695	5032.22	Plasma
Cell_104459	765.095	5034.18	T
Cell_104460	1107.09	5032.42	Stromal
Cell_104461	3513.31	5035.24	Stromal
Cell_104463	31.3	5033.95	Macrophage
Cell_104464	121.287	5033.4	Macrophage
Cell_104465	161.979	5033.81	Macrophage
Cell_104466	414	5033.5	T
Cell_104467	569.226	5033.96	Stromal
Cell_104468	721.944	5034.15	Plasma
Cell_104469	793.621	5035.14	T
Cell_104470	904.181	5036.41	Stromal
Cell_104471	1076.13	5034.93	Malignant
Cell_104472	1999.32	5034.13	Malignant
Cell_104473	4607.67	5036.88	Macrophage
Cell_104474	5935.09	5036.59	Stromal
Cell_104475	6112.14	5034.9	Stromal
Cell_104476	6134.97	5032.65	Stromal
Cell_104477	7319.06	5035.32	Malignant
Cell_104478	7411.03	5037.33	Malignant
Cell_104479	3.11111	5038.34	T
Cell_104480	253.571	5034.12	Macrophage
Cell_104481	630.013	5035.1	Plasma
Cell_104482	729.37	5033.89	T
Cell_104483	880.96	5033.6	B
Cell_104484	1219.93	5037.07	Malignant
Cell_104485	1347.63	5038.15	Malignant
Cell_104486	2966.2	5033.4	Stromal
Cell_104487	4183.45	5036.37	Myoepi
Cell_104488	4282.84	5034.73	Stromal
Cell_104489	5204.05	5038.54	Stromal
Cell_104490	7112.6	5034.17	Malignant
Cell_104491	7370.3	5034.66	Malignant
Cell_104492	7467.97	5034.94	Macrophage
Cell_104494	438.314	5035.27	T
Cell_104495	517.333	5036.44	Stromal
Cell_104496	744.929	5037.04	B
Cell_104497	1233.05	5034.3	Malignant
Cell_104498	1969.58	5041.13	Stromal
Cell_104499	2103.74	5036.26	Macrophage
Cell_104500	2549.99	5036.36	Stromal
Cell_104501	3090.36	5035.1	Macrophage
Cell_104502	3294.23	5029.65	Macrophage
Cell_104503	4166.64	5036.98	Malignant
Cell_104504	5758.22	5036.41	Macrophage
Cell_104505	6138.92	5034.07	Stromal
Cell_104506	6727.58	5034.93	Stromal
Cell_104507	7493.52	5037.16	Malignant
Cell_104508	77.1463	5036.27	T
Cell_104509	315.712	5035.56	T
Cell_104510	615.5	5035.5	Macrophage
Cell_104511	1098.3	5035.19	Stromal
Cell_104512	1287.74	5037.14	Malignant
Cell_104513	2040.19	5037.87	T
Cell_104514	3392.41	5040.01	Stromal
Cell_104515	4111.38	5041.02	Stromal
Cell_104516	6325.95	5037.41	Stromal
Cell_104517	7135.57	5038.85	Malignant
Cell_104518	7429.89	5041.91	Malignant
Cell_104519	7447.38	5038.43	Malignant
Cell_104520	19.8214	5039.46	Macrophage
Cell_104521	57.3564	5038.29	Stromal
Cell_104522	87.1176	5036.76	Macrophage
Cell_104523	307.951	5036.59	T
Cell_104524	331.604	5037.3	T
Cell_104525	442.75	5039.03	Macrophage
Cell_104526	847.365	5038.84	DC_Mast
Cell_104527	1191.25	5038.21	Malignant
Cell_104528	1338.36	5042.18	Malignant
Cell_104529	3012.8	5039.75	Stromal
Cell_104530	3319.97	5042.93	Stromal
[truncated: 101,210 more rows]

## Sheet: panel a right
	x_cord	y_cord	group_broad_type
cell7	633.887	36.9507	DC_Mast
cell10	625.176	44.7568	Malignant
cell11	592.139	44.6203	Stromal
cell12	618.426	52.7794	Malignant
cell15	278.27	53.2174	Stromal
cell16	629.431	55.3966	Malignant
cell17	253.22	54.7953	Malignant
cell20	211.844	61.1444	B
cell23	262.933	61.6	Stromal
cell25	245.438	64.4792	Stromal
cell26	224.02	68.7368	Stromal
cell27	613.522	71.6149	Malignant
cell28	272.593	70.1372	Malignant
cell31	339.152	73.9858	Malignant
cell36	604.707	71.0167	Malignant
cell37	622.378	73.0479	Malignant
cell39	304.098	76.8798	Malignant
cell40	318.714	73.1587	Stromal
cell44	325.122	79.7522	Malignant
cell46	225.455	81.1948	T
cell47	252.532	82.443	Stromal
cell48	607.743	80.2571	Malignant
cell49	294.589	85.7518	Malignant
cell52	587.786	85.3571	Malignant
cell54	347.898	82.4388	Malignant
cell57	302.6	85.1	Malignant
cell62	628.71	83.7312	Malignant
cell66	360.28	83.0603	Malignant
cell67	220.259	87.3276	T
cell68	244.5	90.455	Malignant
cell69	283.408	84.0402	Malignant
cell70	273.803	87.9079	Malignant
cell74	330.491	91.3168	Malignant
cell77	640.276	83.6418	Malignant
cell81	577.372	92.7012	Malignant
cell82	313.303	92.0403	Malignant
cell84	210.745	93.8235	T
cell88	368.023	99.3459	Malignant
cell90	9.37864	95.7379	Macrophage
cell92	569.912	96.4118	Myoepi
cell94	298.487	98.9067	Malignant
cell96	606.641	99.8034	Myoepi
cell97	231.947	96.0965	Macrophage
cell101	591.323	99.8268	Malignant
cell102	580.286	104.921	Myoepi
cell103	387.142	96.8723	Malignant
cell104	310.374	104.74	Malignant
cell105	397.189	95.6487	Malignant
cell108	287.431	104.985	Malignant
cell113	322.287	105.379	Malignant
cell114	572.654	107.321	Myoepi
cell115	593.469	109.814	Myoepi
cell116	300.586	109.883	Malignant
cell117	339.449	102.397	Malignant
cell118	357.63	112.222	Malignant
cell120	275.424	114.61	Malignant
cell123	267.558	115.365	Malignant
cell124	582	112	Malignant
cell127	609.412	112.382	Myoepi
cell129	240.286	119.312	Malignant
cell132	220.779	121.06	Macrophage
cell133	324.753	117.15	Malignant
cell134	599.322	116.645	Malignant
cell135	635.535	117.634	Myoepi
cell136	293.405	120.786	Malignant
cell137	538.62	116.1	T
cell141	560.381	120.988	Macrophage
cell143	349.423	120.348	Macrophage
cell145	587.197	122.484	Malignant
cell147	283.569	123.5	Malignant
cell148	23.086	118.667	T
cell149	248.887	125.856	Malignant
cell153	618.297	121.966	Malignant
cell154	30.4157	126.434	Macrophage
cell158	630.491	124.719	Myoepi
cell161	318.59	125.789	Malignant
cell163	606.405	123.099	Myoepi
cell164	238.981	128.623	Malignant
cell167	220.844	128.689	Malignant
cell170	61.5606	128.591	T
cell173	309.538	131.299	Malignant
cell175	594.159	130.232	Malignant
cell177	256.466	132.017	Malignant
cell179	367.658	128.822	Macrophage
cell180	228.926	135.314	Malignant
cell183	583.864	132.364	Malignant
cell185	298.811	134.946	Malignant
cell186	639.011	131.8	Malignant
cell190	290.792	134.125	Malignant
cell191	361.345	134.052	Stromal
cell192	207.83	134.283	Stromal
cell195	328.241	134.794	Malignant
cell198	305.205	135.773	Malignant
cell200	268.171	139.244	Malignant
cell202	563.235	138.279	Stromal
cell204	240.414	138.379	Malignant
cell205	610.295	135.233	Myoepi
cell207	580.126	142.863	Stromal
cell209	364.783	143.862	Stromal
cell210	390.03	140.657	Malignant
cell214	321.928	148.97	Malignant
cell215	591.694	143.471	Myoepi
cell216	411.711	136.7	Myoepi
cell217	305.657	145.86	Malignant
cell218	385.605	141.421	Stromal
cell220	347.962	142.828	Malignant
cell221	217.09	146.286	Stromal
cell222	259.89	144.681	Malignant
cell224	600.063	146.127	Myoepi
cell227	379.175	146.746	T
cell228	288.522	151.067	Malignant
cell230	20.2533	147.453	Malignant
cell234	334.257	147.303	T
cell239	249.553	146.707	Malignant
cell242	621.794	153.542	Myoepi
cell243	365.456	152.807	Stromal
cell245	32.4265	149.603	Malignant
cell246	314.223	155.543	Malignant
cell250	201.479	152.247	Malignant
cell251	297.119	155.294	Malignant
cell253	267.671	157.658	Stromal
cell256	239.615	156.708	Malignant
cell257	209.392	158.853	Malignant
cell263	561.782	158.23	Stromal
cell265	361.578	156.938	Stromal
cell266	616.309	160.559	Myoepi
cell268	20.8276	156.828	Malignant
cell270	29.1522	159.37	Malignant
cell274	601.731	159.111	Myoepi
cell275	194.792	162.299	Malignant
cell278	443.194	160.292	Malignant
cell279	24.2833	164.9	Malignant
cell282	280.603	162.224	Malignant
cell283	355.451	162.314	Myoepi
cell287	57.2039	167.262	Malignant
cell288	625.75	162.875	Myoepi
cell289	306.615	165.385	Malignant
cell290	409.655	163.438	Stromal
cell291	254.919	162.776	Malignant
cell292	321.245	164.439	Malignant
cell295	51.8367	165.49	T
cell297	296.476	167.11	Malignant
cell300	261.197	168.924	Malignant
cell302	81.1445	168.133	Malignant
cell305	585.035	168.158	Stromal
cell307	620.436	167.812	Myoepi
cell312	350.333	170.532	Malignant
cell313	275.071	170.707	Malignant
cell314	189	167.459	Malignant
cell316	225.655	174.368	Stromal
cell317	284.417	170.233	Malignant
cell319	45.8235	173.084	Malignant
cell321	608.525	169.525	Myoepi
cell324	423.793	174.546	Stromal
cell326	240.203	174.562	Malignant
cell328	407.707	172.146	T
cell329	328.266	172.945	Malignant
cell330	169.203	173.585	Macrophage
cell331	149.11	172.438	Macrophage
cell332	233.049	175.61	Stromal
cell334	266.606	175.543	Malignant
cell335	38.6224	175.878	Malignant
cell336	83.4433	178.131	Malignant
cell340	187.324	175.56	Myoepi
cell341	622.656	175.094	Myoepi
cell342	27.1553	174.547	Malignant
cell345	57.4938	176.975	Malignant
cell346	487.252	174.43	Malignant
cell347	599.92	174.826	Myoepi
cell348	437.029	181.712	Malignant
cell350	380.842	177.351	Stromal
cell352	612.237	176.065	Myoepi
cell353	315.675	177.051	Malignant
cell354	207.871	179.387	Malignant
cell359	196.508	180.23	Malignant
cell363	239.717	181.094	Malignant
cell365	359.5	177.304	Macrophage
cell366	416.653	182.455	Stromal
cell367	252.136	182.377	Malignant
cell369	587.674	180.225	Stromal
cell370	340.641	180.338	Malignant
cell371	390.446	180.848	T
cell373	175.267	187	Malignant
cell375	270.418	182.557	Malignant
cell377	165.302	182.756	T
cell378	620.973	180.73	Myoepi
cell379	105.667	181.952	Stromal
cell384	156.69	183.513	Macrophage
cell387	630.169	183.892	Myoepi
cell389	403.258	187.714	Malignant
cell390	313.724	185.327	Malignant
cell391	503.839	179.465	Malignant
cell392	639.5	183.371	Myoepi
cell393	228.756	186.256	Malignant
cell395	66.2917	184.5	Myoepi
cell397	297.483	184.724	Malignant
cell398	372.458	184.625	Stromal
cell399	461.618	179.662	Stromal
cell400	189.592	185.184	Malignant
cell402	387.58	192.377	DC_Mast
cell405	13.5244	187.073	Malignant
cell406	75.5811	186.189	Myoepi
cell408	239.023	188.83	Malignant
cell409	319.197	192.41	Malignant
cell412	263.71	194.706	Malignant
cell414	103.263	188.956	Stromal
cell415	116.908	189.892	Malignant
cell416	149	189.8	Stromal
cell419	634.74	191.844	Myoepi
cell420	290.537	191.87	Malignant
cell423	362.979	191.149	Stromal
cell427	12.7836	197.007	Malignant
cell428	451.96	192.28	Stromal
cell429	57.4286	193.041	Stromal
cell430	484.393	192.328	Malignant
cell432	626.796	194.366	Myoepi
cell433	188.289	194.631	Malignant
cell434	437.228	196.215	Macrophage
cell435	215.681	197.976	Malignant
cell442	34.3947	199.939	DC_Mast
cell446	166.048	198.356	Malignant
cell447	203.994	196.659	Malignant
cell450	120.784	198.612	Stromal
cell452	294.919	199.778	Malignant
cell453	353.379	197.483	Macrophage
cell454	421.14	196.77	Macrophage
cell459	306.065	199.142	Malignant
cell460	596.253	198.2	Stromal
cell461	98.5291	200.099	Malignant
cell462	273.384	204.389	Malignant
cell463	145.459	197.274	Stromal
cell464	155.741	201.58	Malignant
cell466	384.735	200.952	Malignant
cell468	73.8882	204.987	Malignant
cell469	632.893	201.5	Myoepi
cell470	178.397	203.683	Malignant
cell471	399.649	205.147	Malignant
cell473	546.455	200.753	Stromal
cell474	246.461	199.39	Malignant
cell475	84.3426	202.981	Malignant
cell476	346.133	203.4	Macrophage
cell478	287.751	208.133	Malignant
cell479	362.5	203.966	T
cell481	187.367	204.722	Malignant
cell485	608.246	203.8	Myoepi
cell488	507.594	201.072	DC_Mast
cell490	428.895	205.86	Stromal
cell491	159.865	207.308	Malignant
cell492	171.926	208.09	Malignant
cell497	58.391	209.09	Malignant
cell499	194.977	207.302	Malignant
cell502	341.286	207.714	Stromal
cell503	17.6906	205.309	Malignant
cell504	260.832	209.876	Malignant
cell505	423.904	213.267	Malignant
cell509	238.323	209.646	Stromal
cell511	490.809	209.544	Stromal
cell514	408.053	209.816	Macrophage
cell515	377.97	210.522	Malignant
cell518	305.107	213.344	Stromal
cell519	58.7667	212.533	Malignant
cell521	131.01	210.907	Macrophage
cell522	328.574	211.705	Macrophage
cell523	546.912	213	Stromal
cell524	448.431	211.529	T
cell525	98.2072	212.459	Malignant
cell526	388.255	212.894	Malignant
cell527	353.926	214.667	Malignant
cell528	85.4873	216.508	Malignant
cell530	144.857	212.171	Stromal
cell533	616.217	215.808	Myoepi
cell534	314.487	214.231	Malignant
cell539	475.802	215.156	T
cell541	543	211.149	Stromal
cell543	202.76	215.653	B
cell544	273.311	220.028	Malignant
cell545	225.341	215.308	Stromal
cell548	117.696	215.143	Malignant
cell549	240.527	218.542	Stromal
cell550	336.811	221.062	Malignant
cell554	38.8563	217.544	Malignant
cell555	183.648	218.914	Malignant
cell556	12.4862	216.037	T
cell557	163.134	217	Malignant
cell559	367.004	217.004	Malignant
cell562	27.7132	215.581	Stromal
cell563	51.763	220.148	Malignant
cell564	171.78	219.703	Malignant
cell567	315.647	220.141	Malignant
cell569	630.409	219.985	Stromal
cell572	68.434	220.368	Malignant
cell573	155.239	226.162	Malignant
cell576	137.131	224.03	Stromal
cell577	310.24	224.26	Malignant
cell578	482.46	222.048	T
cell579	410.431	221.707	Malignant
cell580	493.787	218.213	Stromal
cell581	191.885	224.906	Macrophage
cell582	387.486	224.006	Malignant
cell583	462.83	222.475	T
cell584	329.442	224.51	Malignant
cell585	544.439	223.951	Stromal
cell587	377.435	225.79	Malignant
cell591	257.953	222.234	Myoepi
cell592	201.375	225.5	T
cell593	396.701	226.94	Malignant
cell594	96.557	224.506	Malignant
cell595	566.95	224.317	T
cell598	305.76	228.599	Malignant
cell599	239.373	225.471	T
cell603	160.735	227.482	Malignant
cell604	636.768	224.536	Stromal
cell605	614.761	226.946	Myoepi
cell606	372.253	230.458	Malignant
cell607	19.7733	222.72	Malignant
cell611	355.793	230.134	Malignant
cell612	430.471	226.504	Stromal
cell614	14.4667	230.6	Malignant
cell617	61.0694	230.778	Malignant
cell618	235.364	230.212	T
cell619	248.093	230.895	Malignant
cell620	75.7427	228.912	Malignant
cell621	131.455	229.818	Myoepi
cell625	226.895	230.632	Stromal
cell627	323.442	231.442	Malignant
cell629	46.925	227.744	Malignant
cell630	190.565	233.29	Malignant
cell631	418.623	230.825	Malignant
cell633	252.612	237.397	Myoepi
cell637	168.877	233.333	Malignant
cell640	612.53	234.855	Stromal
cell641	89.3478	237.304	Malignant
cell644	139.694	234.959	Malignant
cell645	367.738	236.932	Malignant
cell646	533.154	235.408	Stromal
cell647	634.35	234.525	Myoepi
cell648	328.2	235.767	Malignant
cell649	345.669	236.824	Malignant
cell652	128.963	235.593	Stromal
cell656	53.6383	236.34	Malignant
cell657	202.392	236.736	Macrophage
cell659	233.552	238.324	Myoepi
cell660	155.709	241.618	Malignant
cell661	112.421	236.895	Stromal
cell663	471.679	237.527	Stromal
cell664	591.92	237.507	Stromal
cell665	261.901	238.887	Myoepi
cell667	134.156	242.91	Malignant
cell668	627.617	240.894	Malignant
cell670	411.504	241.062	Malignant
cell671	66.9765	240.624	Malignant
cell675	322.35	243.544	Malignant
cell677	598	241.868	Myoepi
cell678	42.0759	243.722	Malignant
cell679	347.464	244.351	Malignant
cell680	376.964	241.847	Malignant
cell681	577.706	240.647	Macrophage
cell682	201.569	242.274	Myoepi
cell683	298.149	237.474	Malignant
cell687	33.7532	243.909	Malignant
cell688	191.46	243.646	Malignant
cell689	124.761	244.478	Malignant
cell690	181.089	246.596	Malignant
cell691	360.22	243.635	Malignant
cell695	155.173	245.798	Malignant
cell696	448.722	246	DC_Mast
cell700	282.5	244.303	Malignant
cell702	50.7239	246.463	Malignant
cell703	256.568	248.162	Malignant
cell707	426.827	244.894	Macrophage
cell710	17.2908	247.138	Malignant
cell711	73.4403	250.201	Malignant
cell712	291.22	250.885	Malignant
cell713	612.944	251.208	Myoepi
cell714	58.6241	248.872	Malignant
cell715	103.099	249.599	Malignant
cell718	213.761	253.348	Stromal
cell721	225.793	248.926	Malignant
cell726	607.512	248.209	Myoepi
cell727	136.027	252.725	Malignant
cell728	461.57	252.123	Stromal
cell729	348.86	249.7	Malignant
cell731	204.634	251.062	Malignant
cell732	41.7317	251.561	Malignant
cell735	372.197	252.73	Malignant
cell736	636.506	249.08	Myoepi
cell738	329.317	250.304	Malignant
cell743	362.329	256.404	Malignant
cell744	519.955	253.703	Stromal
cell745	172.464	253.623	Malignant
cell746	272.895	256.831	Malignant
cell749	445.725	253.262	T
cell750	600.915	252.872	Myoepi
cell753	94.8641	256.835	Malignant
cell755	339.37	252.56	Malignant
cell757	124.635	254.708	Malignant
cell758	349.597	257.896	Malignant
cell759	576.111	258.589	Stromal
cell763	410.227	256.806	Malignant
cell765	508.35	258.04	Stromal
cell768	398.892	255.616	Malignant
cell770	623.046	256.697	Malignant
cell771	35.4062	258.51	Malignant
cell773	222.767	261.507	Malignant
cell775	262.88	258.602	Malignant
cell776	69.053	260.091	T
cell777	579.914	257.229	Stromal
cell780	326.839	261.218	Malignant
cell781	167.57	261.173	Malignant
cell782	50.2269	261.361	Malignant
cell783	588.243	259.514	Myoepi
cell785	101.916	262.402	Malignant
cell787	566.767	261.4	Myoepi
cell793	607.943	260.447	Myoepi
cell795	623.614	266.589	Malignant
cell797	635.333	264.13	Myoepi
cell800	180.696	264.962	Malignant
cell802	25.0163	266.299	Malignant
cell803	306.279	259.089	Malignant
cell806	16.5897	260.923	Malignant
cell807	380.401	265.645	Malignant
cell808	557.268	271.013	Stromal
cell810	87.875	264.438	Malignant
cell811	151.521	265.479	Malignant
cell812	280.336	265.775	Malignant
cell813	192.385	265.742	Malignant
cell815	207.16	264.552	Malignant
cell816	599.871	265.527	Malignant
cell819	610.37	269.565	Myoepi
cell821	351.217	268.368	Malignant
cell824	329.431	270.437	Malignant
cell825	574.685	268.108	Myoepi
cell826	370.48	269.254	Malignant
cell827	587.824	267.743	Myoepi
cell834	227.064	270.456	Malignant
cell837	110.971	267.525	Malignant
cell838	41.1915	270.926	Malignant
cell841	52.1667	270.756	Malignant
cell842	79.2429	271.157	T
cell846	234.172	272.016	Stromal
cell851	252.974	272.949	Stromal
cell853	289.47	271.965	Malignant
cell854	20.6585	271.537	Malignant
cell855	175.648	274.852	Malignant
cell856	552.143	270.857	Myoepi
cell857	72.5208	273.729	T
cell858	183.554	276.772	Malignant
cell860	127.431	269.319	T
cell861	541.967	272.049	Myoepi
cell862	580.672	274.391	Myoepi
cell864	8.84091	273.614	Malignant
cell865	320.481	277.421	Malignant
cell867	306.353	277.811	Malignant
cell868	417.296	274.029	Stromal
cell872	31.3478	277.659	Malignant
cell873	574.434	278.492	Myoepi
cell875	155.952	275.346	Malignant
cell877	625.129	276.516	Myoepi
cell878	400.074	271.921	Stromal
cell882	217.073	277.793	Malignant
cell883	247.185	278.262	Macrophage
cell885	88.2396	276.346	Stromal
cell886	342.309	280.9	Malignant
cell887	562.263	278.25	Myoepi
cell888	352.479	277.67	Malignant
cell889	487	276.86	T
cell890	540.114	286.12	Myoepi
cell892	105.66	279.547	Malignant
cell893	605.057	276.816	Malignant
cell894	131.962	282.732	Malignant
cell895	361.519	280.33	Malignant
cell896	10.3958	280.208	Malignant
cell898	281.159	281.338	Malignant
cell899	384.09	281.461	Malignant
cell903	400.087	286.256	Stromal
cell906	190.716	282.27	Malignant
cell910	599.43	285.376	Malignant
cell913	310.359	287.064	Malignant
cell916	99.6471	288.503	Malignant
cell918	18.1818	284.901	Malignant
cell920	619.995	287.909	Malignant
cell921	83.8889	285.611	Myoepi
cell925	281	287.078	Malignant
cell928	120.157	290.244	Malignant
cell929	183.006	292.455	Malignant
cell930	255.65	291.208	Malignant
cell931	325.055	287.356	Malignant
cell932	156.419	287.089	Stromal
cell935	353.498	292.037	Malignant
cell936	392.053	292.4	Malignant
cell937	518.062	289.741	Stromal
cell939	565.261	287.445	Myoepi
cell941	581.418	291.141	Malignant
cell942	329.588	291.369	Malignant
cell944	219.516	289.094	Stromal
cell945	85.5556	292.667	Malignant
cell947	343.118	293.774	Malignant
cell951	443.256	291.256	T
cell952	24.0449	292.18	Malignant
cell953	266.872	296.686	Malignant
cell955	591.056	294.922	Myoepi
cell957	304.685	294.831	Malignant
cell958	168.983	290.818	Malignant
cell960	235.415	291.368	Stromal
cell961	279.552	294.126	Malignant
cell963	61.8905	295.029	Malignant
cell964	76.0625	292.729	Malignant
cell968	602.128	298.187	Myoepi
cell972	160.664	295.746	Stromal
cell975	570.165	300.807	Myoepi
cell976	376.747	293.167	Stromal
cell978	405.389	300.419	Stromal
cell980	365.286	302.386	Malignant
cell982	69.6293	301.907	Malignant
cell990	172.014	302.09	Malignant
cell991	245.563	300.383	Malignant
cell992	522.86	299.435	Malignant
cell996	288.639	297.67	Malignant
cell998	25.5882	302.965	Macrophage
cell999	229.726	301.558	Malignant
cell1003	506.389	302.778	Stromal
cell1004	535.117	302.867	Myoepi
cell1005	553.243	305.94	Myoepi
cell1008	189.959	300.429	Macrophage
cell1009	319.355	304.726	Malignant
cell1012	52.6125	306.45	Malignant
cell1013	329.823	303.025	Malignant
cell1015	152.37	304.496	Malignant
cell1016	44.3889	303.981	Malignant
cell1017	117.362	304.681	Stromal
cell1018	347.994	308.524	Malignant
cell1020	88.6351	305.068	Myoepi
cell1023	530.582	308.565	Malignant
cell1024	310.503	306.566	Malignant
cell1026	15.178	309.775	Stromal
cell1027	246.987	306.519	Malignant
cell1028	9.02273	305.136	Macrophage
cell1030	273.496	308.89	Malignant
cell1034	507.683	313.584	Myoepi
cell1036	447.204	303.377	Macrophage
cell1040	127.592	308.211	Malignant
cell1042	61.8977	310.898	Malignant
cell1043	138.645	310.654	Malignant
cell1044	216.606	308.644	Malignant
cell1045	226.526	309.8	Malignant
cell1047	293.832	309.528	Malignant
cell1048	380.515	312.247	Malignant
cell1049	614.395	308.314	Myoepi
cell1053	262.884	311.768	Stromal
cell1054	281.427	313.238	Malignant
cell1059	466.54	312.646	Macrophage
cell1062	101.206	311.255	Malignant
cell1064	300.598	312.695	Malignant
cell1065	255.766	310.636	Malignant
cell1067	556.671	312.908	Myoepi
cell1068	577.206	311.01	Myoepi
cell1070	74.8874	310.234	Stromal
cell1073	13.5	313.5	Stromal
cell1074	49.5185	314.346	Malignant
cell1076	338.065	315.516	Macrophage
cell1078	520.73	319.111	Malignant
cell1079	574.908	317.743	Malignant
cell1080	129.663	315.551	Malignant
cell1081	199.965	316.009	Malignant
cell1084	625.348	315.83	Myoepi
cell1090	403.58	318.941	Macrophage
cell1091	483.439	315.5	T
cell1092	297.297	319.375	Malignant
cell1093	455.223	317.17	Stromal
cell1094	532.347	320.067	Malignant
cell1098	187.69	323.412	Malignant
cell1099	366.489	319.433	Malignant
cell1100	75.9479	320.651	Malignant
cell1103	506.778	319.333	Malignant
cell1104	552.872	319.774	Malignant
cell1105	636.76	320.683	Malignant
cell1106	60.6167	319.783	Malignant
cell1107	106.677	322.308	Malignant
cell1110	241.478	318.769	Malignant
cell1112	32.234	320.816	Malignant
cell1113	46.8547	321.11	Malignant
cell1114	378.973	329.86	Malignant
cell1117	616.39	323.714	Malignant
cell1118	606.028	320.364	Myoepi
cell1120	199.216	324.742	Malignant
cell1122	19.2055	322.219	Myoepi
cell1125	218.3	327.89	Malignant
cell1126	228.847	324.527	Malignant
cell1128	584.404	325.394	Malignant
cell1129	176.593	330.724	Malignant
cell1130	593.527	324.899	Myoepi
cell1131	305.097	329.276	Malignant
cell1132	503.55	325.257	Malignant
cell1134	362.244	327.872	Malignant
cell1137	293.076	326.258	Malignant
cell1138	12.7925	326.302	Myoepi
cell1139	122.127	324.183	Stromal
cell1142	199.117	332.479	Malignant
cell1143	59.2929	329.202	Myoepi
cell1144	278.263	327.058	Malignant
cell1148	511.769	329.754	Myoepi
cell1149	573.491	327.614	Myoepi
cell1150	496.091	329.53	Myoepi
cell1151	37	328.457	Myoepi
cell1152	335.804	327.717	Stromal
cell1154	622.289	331.265	Malignant
cell1156	558	330.376	Malignant
cell1157	95.9364	330.979	Malignant
cell1160	351.243	333.593	Malignant
cell1162	48.3562	329.89	Myoepi
cell1165	156.186	331.588	Malignant
cell1167	539.291	328.109	Myoepi
cell1169	476.747	333.587	Stromal
cell1171	253.004	336.612	Malignant
cell1172	164.917	331.893	Malignant
cell1173	569.787	333.295	Myoepi
cell1175	321.54	335.034	Macrophage
cell1176	487.719	331.719	Myoepi
cell1178	143.852	333.213	Malignant
cell1180	500.913	336.488	Malignant
cell1182	28.3957	335.528	Malignant
cell1183	239.022	337.535	Malignant
cell1185	44.1169	336.487	Malignant
cell1187	84.093	338.709	Malignant
cell1190	525.092	336.467	Myoepi
cell1191	18.5517	338.607	Malignant
cell1192	131.352	340.375	Stromal
cell1194	225.354	341.917	Malignant
cell1195	491.767	336.442	Myoepi
cell1197	117.236	341.734	Macrophage
cell1198	588.689	340.958	Malignant
cell1199	9.25758	335.182	Myoepi
cell1200	541.745	338.474	Malignant
cell1202	134.636	338.318	Malignant
cell1204	205.429	340.652	Malignant
cell1205	145.94	342.826	Malignant
cell1206	508.554	341.63	Myoepi
cell1207	619.493	339.594	Malignant
cell1208	341.135	340.59	Malignant
cell1210	212.581	345.486	Malignant
cell1211	184.127	342.662	Malignant
cell1212	487.354	342.042	Stromal
cell1213	159.861	343.599	Malignant
cell1214	194.156	344.026	Malignant
cell1215	440.38	338.661	Macrophage
cell1216	34.5882	341.882	Malignant
cell1218	289.431	344.508	Malignant
cell1219	609.493	344.958	Myoepi
cell1221	513.551	343.551	Myoepi
cell1222	571.876	340.258	Malignant
cell1224	331.269	342.25	Stromal
cell1225	556.01	342.835	Myoepi
cell1226	496.233	344.384	Myoepi
cell1228	362.364	343.157	Malignant
cell1231	167.94	343.807	Malignant
cell1232	151.96	344.36	Malignant
cell1233	326.024	345.873	Malignant
cell1234	91.6207	347.052	Stromal
cell1236	45.9211	348.535	Malignant
cell1237	344.644	348.167	Malignant
cell1238	59.641	346.06	Malignant
cell1239	302.439	349.426	Malignant
cell1240	315.503	346.406	Malignant
cell1241	274.902	355.929	Malignant
cell1242	431.293	347.626	Stromal
cell1244	467.513	347	Myoepi
cell1245	14.8481	345.62	Malignant
cell1249	471.746	353.439	Stromal
cell1250	622.653	348.613	Myoepi
cell1252	71.7037	351.748	Malignant
cell1254	446.663	348.442	Stromal
cell1257	634.95	343.514	Malignant
cell1258	247.568	349.025	Malignant
cell1259	22.6129	351.79	Malignant
cell1260	599.48	352.42	Myoepi
cell1261	513.755	350.776	Myoepi
cell1262	543.417	351.453	Myoepi
cell1265	526.868	351.194	Myoepi
cell1267	174.936	353.417	Malignant
cell1269	99.7755	350.531	Stromal
cell1274	355.134	352.035	Malignant
cell1276	343.684	354.053	Malignant
cell1277	555.867	354.758	Myoepi
cell1278	9.81818	353.682	Malignant
cell1279	313.342	354.575	Malignant
cell1280	462.642	353.434	Stromal
cell1283	609.07	357.202	Malignant
cell1284	262.172	356.631	Malignant
cell1285	499.536	353.743	Myoepi
cell1286	571.417	353.133	Myoepi
cell1288	112.444	354.762	Malignant
cell1289	142.021	353.316	Malignant
cell1290	126.791	354.358	Malignant
cell1291	156.322	353.051	Malignant
cell1292	242.923	356.097	Malignant
cell1293	637.631	354.324	Myoepi
cell1294	35.8824	354.289	Malignant
cell1295	55.4245	357.66	Malignant
cell1296	191.059	358.047	Malignant
cell1300	488.548	358.043	Myoepi
cell1305	79.0278	358.056	Myoepi
cell1306	27.7727	362.443	Malignant
cell1307	565.807	362.929	Myoepi
cell1310	286.568	358.207	Malignant
cell1311	479.279	362.743	Myoepi
cell1314	161.377	361.425	Malignant
cell1315	312.186	363.099	Malignant
cell1316	620.978	363.331	Myoepi
cell1317	511.85	362.158	Myoepi
cell1318	45.9009	362.937	Malignant
cell1320	171.415	362	Malignant
cell1323	114.589	364.482	Malignant
cell1324	467.556	363.722	Myoepi
cell1325	128.532	364.652	Malignant
cell1328	88.1	364.4	Malignant
cell1329	19.6377	363.159	Malignant
cell1330	542.13	363.36	Myoepi
cell1333	382.139	362.611	T
cell1336	100.843	361.716	Malignant
cell1337	239.857	369.43	Malignant
cell1338	607.139	367.558	Malignant
cell1340	185.847	369.276	Malignant
cell1342	431.325	366.571	Stromal
cell1343	264.014	367.541	Malignant
cell1344	345.934	366.459	Stromal
cell1345	634.778	367.259	Malignant
cell1346	525.336	369.148	Myoepi
cell1348	92.8217	370.907	Malignant
cell1349	146.743	369.532	Malignant
cell1350	289.437	368.894	Malignant
cell1351	452.958	371.314	Malignant
cell1352	490.351	371.996	Myoepi
cell1353	591.763	367.995	Malignant
cell1355	194.815	371.609	Malignant
cell1356	205.733	370.25	Malignant
cell1357	375.16	368.46	T
cell1361	70.6986	369.205	Malignant
cell1362	224.681	372.759	Malignant
cell1364	25.5897	370.718	Malignant
cell1365	536.677	371.242	Myoepi
cell1366	107.634	370.62	Malignant
cell1367	252.676	372.122	Malignant
cell1368	278.694	372.204	Malignant
cell1369	76.0667	373.581	Malignant
cell1370	438.213	370.192	Myoepi
cell1372	579.232	367.889	Myoepi
cell1373	467.391	372.821	Myoepi
cell1377	135.236	374.529	Malignant
cell1383	388.994	373.7	Stromal
cell1387	114.664	375.836	Malignant
cell1390	96.9697	377.535	Malignant
cell1391	424.522	374.641	Stromal
cell1392	54.274	372.589	Malignant
cell1397	441.518	380.797	Malignant
cell1398	506.555	377.146	Myoepi
cell1402	424.885	378.654	Stromal
cell1408	138.324	379.108	Malignant
cell1411	549.673	379.79	Myoepi
cell1412	582.698	380.137	Myoepi
cell1413	300.814	380.576	Malignant
cell1415	294.194	379.882	Malignant
cell1416	102.992	383.868	Malignant
cell1418	306.773	382.454	Macrophage
cell1420	474.552	379.39	Myoepi
cell1421	20.0735	381.691	Malignant
cell1423	272.066	384.713	Malignant
cell1424	217.158	386.791	Malignant
cell1425	336.97	381.087	Stromal
cell1426	159.55	381.71	Malignant
cell1427	503.842	382.211	Myoepi
cell1429	117.966	382.568	Malignant
cell1432	574.756	389.844	Myoepi
cell1433	87.8746	390.053	Malignant
cell1435	52.2905	387.461	Malignant
cell1436	68.3239	385	Malignant
cell1437	246.429	385.614	Malignant
cell1438	61.9464	385.054	Malignant
cell1439	206.281	384.06	Malignant
cell1442	522.038	383.516	Myoepi
cell1443	128.988	384.153	Malignant
cell1444	614.947	387.32	Myoepi
cell1453	424.226	389.852	Myoepi
cell1455	156.034	388.213	Malignant
cell1456	488.291	387.035	Myoepi
cell1457	560.269	391.981	Myoepi
cell1458	225.848	390.34	Malignant
cell1459	411.43	386.747	Myoepi
cell1461	236.44	393.869	Malignant
cell1465	24.2368	387.307	Stromal
cell1467	142.211	390.199	Malignant
cell1469	174.937	386.873	Malignant
cell1470	459.894	388.559	Myoepi
cell1471	392.944	392.433	Myoepi
cell1474	330.507	390.394	T
cell1479	476.99	391.048	Malignant
cell1482	529.051	391.205	Myoepi
cell1485	404.074	394.988	Myoepi
cell1487	105.404	392.556	Malignant
cell1488	186.72	388.056	Macrophage
cell1490	271.558	395.744	Malignant
cell1493	123.149	395.775	Malignant
cell1494	199.892	394.035	Malignant
cell1500	286.714	392.863	Malignant
cell1501	153.038	398.61	Malignant
cell1502	636.169	398.118	Myoepi
cell1505	313	393.8	Stromal
cell1506	71.8298	393.404	Malignant
cell1507	163.957	398.343	Malignant
cell1508	175.527	397.489	Malignant
cell1509	258.841	392.183	Malignant
cell1510	58.531	398.071	Malignant
cell1511	300.905	393.905	Stromal
cell1515	391.272	397.469	Malignant
cell1517	588.184	396.162	Myoepi
cell1518	602.109	398.755	Malignant
cell1519	108.092	399.857	Malignant
cell1520	439.915	395.05	Myoepi
cell1521	467.437	399.869	Myoepi
cell1522	497.508	396.23	Myoepi
cell1524	35.1355	396.226	Malignant
cell1526	142.733	399.067	Malignant
cell1528	546.585	399.538	Myoepi
cell1530	520.47	400.826	Myoepi
cell1533	483.966	400.497	Myoepi
cell1534	534.712	399.542	Myoepi
cell1535	77.7207	400.189	Malignant
cell1536	370.613	405.43	Malignant
cell1537	430.042	403.605	Myoepi
cell1542	454.172	398.5	Myoepi
cell1544	382.814	404.995	Malignant
cell1545	43.8967	405.675	Malignant
cell1552	402.004	407.081	Malignant
cell1557	624.769	404.724	Malignant
cell1558	419.493	406.737	Malignant
cell1559	574.337	405.592	Myoepi
cell1560	248.221	405.851	Malignant
cell1561	476.876	410.152	Myoepi
cell1562	100.55	405.793	Malignant
cell1565	290.901	407.802	Stromal
cell1566	19.1063	407.768	Malignant
cell1567	90.384	409.456	Malignant
cell1572	282.672	405.761	Stromal
cell1574	614.721	406.551	Myoepi
cell1575	63.4575	408.497	Malignant
cell1578	214.067	409.158	Malignant
cell1581	71.6269	410.313	Malignant
cell1582	116.362	409.012	Malignant
cell1583	447.495	409.34	Myoepi
cell1587	526.398	412.819	Myoepi
cell1588	567.245	410.718	Myoepi
cell1589	461.423	413.443	Myoepi
cell1592	55.3138	416.532	Malignant
cell1594	408.894	416.331	Malignant
cell1599	33.2364	414.636	Malignant
cell1600	259.474	413.426	Stromal
cell1601	544.406	415.142	Myoepi
cell1602	274.279	411.578	Macrophage
cell1604	596.817	411.492	Myoepi
cell1606	146.108	413.785	Malignant
cell1607	435.725	415.623	Malignant
cell1608	621.575	419.595	Myoepi
cell1610	512.495	416.734	Myoepi
cell1611	104.795	418.822	Malignant
cell1613	372.141	416.902	Malignant
cell1615	193.651	418.119	Malignant
cell1616	250.901	415.794	Malignant
cell1618	605.809	417.502	Malignant
cell1619	86.8537	416.098	Malignant
cell1620	230.237	414.711	Malignant
cell1623	121.298	416.86	Malignant
cell1624	181.167	418.362	Malignant
cell1625	133.206	416.104	Malignant
cell1628	391.86	416.369	Malignant
cell1629	424.037	418.298	Malignant
cell1631	17.7105	417.605	Malignant
cell1632	77.251	417.542	Malignant
cell1634	492.213	416.744	Myoepi
cell1635	554.314	418.728	Myoepi
cell1636	157.971	416.257	Myoepi
cell1637	360.837	418.029	Myoepi
cell1639	351.256	421.425	Myoepi
cell1643	25.5238	420.492	Malignant
cell1645	240.587	422.965	Malignant
cell1647	291.651	420.342	Macrophage
cell1650	465.917	421.724	Myoepi
cell1651	595.41	423.835	Malignant
cell1652	444.275	423.798	Myoepi
cell1657	145.796	422.37	Malignant
cell1658	378.152	426.186	Myoepi
cell1660	563.264	422.344	Myoepi
cell1662	263.837	425.907	Macrophage
cell1665	514.587	425.248	Myoepi
cell1666	229.901	429.773	Malignant
cell1667	421.4	426.941	Malignant
cell1668	56.1851	432.979	Malignant
cell1676	97.2083	424.312	Malignant
cell1677	537.4	427.618	Myoepi
cell1680	485.058	427.429	Myoepi
cell1685	351.438	430.589	Malignant
cell1688	301.178	427.401	Malignant
cell1690	247.228	428.351	Malignant
cell1693	468.937	429.825	Myoepi
cell1695	568.236	430.596	Malignant
cell1696	18.2786	428.682	Malignant
cell1699	149.23	432.889	Malignant
cell1700	476.426	431.404	Myoepi
cell1701	607.602	433.023	Malignant
cell1708	403.084	435.719	Malignant
cell1709	87.2993	436.825	Malignant
cell1711	461.327	436.59	Malignant
cell1712	47.2472	434.989	Malignant
cell1715	130.108	436.144	Malignant
cell1721	366.886	434.795	Malignant
cell1722	552.516	434.557	Myoepi
cell1725	107.096	436.868	Malignant
cell1729	634.696	435.806	Malignant
cell1730	180.427	437.534	Malignant
cell1731	338.976	432.704	Stromal
cell1734	585.531	432.179	Myoepi
cell1735	140.527	438.956	Malignant
cell1737	27.6812	440.87	Myoepi
cell1740	297.722	442.596	Malignant
cell1742	494.056	440.444	Myoepi
cell1745	163.561	438.152	Malignant
cell1746	283.591	442.258	Malignant
cell1747	16.7071	441.771	Stromal
cell1748	531.639	441.458	Malignant
cell1751	349.382	437.067	Myoepi
cell1753	223.979	445.851	Stromal
cell1754	520.357	434.074	Myoepi
cell1755	31.7826	440.848	Malignant
cell1757	384.557	439.79	Malignant
cell1762	619.351	442.542	Malignant
cell1763	155.638	438.815	Malignant
cell1764	291.769	440.393	Malignant
cell1770	504	444.81	Myoepi
cell1772	79.3043	445.5	Myoepi
cell1773	358.333	441.813	Malignant
cell1774	440.386	439.53	Myoepi
cell1775	545.022	444.713	Myoepi
cell1776	555.196	443.28	Myoepi
cell1779	606.625	443.75	Myoepi
cell1780	240.637	443.238	Malignant
cell1781	571.652	443.861	Malignant
cell1782	374.008	445.932	Malignant
cell1784	255.932	446.097	Malignant
cell1785	271.366	443.851	Malignant
cell1786	340.733	443.19	Myoepi
cell1787	161.357	446.143	Malignant
cell1790	519.185	452.832	Myoepi
cell1791	599.818	447.473	Myoepi
cell1792	632.162	448.136	Myoepi
cell1794	277.022	449.111	Malignant
cell1796	153.558	449.052	Malignant
cell1797	73.7368	447.579	Stromal
cell1799	205.012	448.382	Malignant
cell1800	348.817	452.924	Malignant
cell1801	421.426	447.241	Myoepi
cell1805	262.34	449.351	Malignant
cell1806	395.893	453.018	Malignant
cell1808	131.518	452.714	Malignant
cell1809	95.4078	452.995	Malignant
cell1812	479.391	447.323	Myoepi
cell1814	117.964	450.287	Malignant
cell1815	185.177	451.204	Malignant
cell1818	465.484	450.619	Malignant
cell1820	507.761	457.073	Malignant
cell1822	46.7939	449.244	Stromal
cell1823	540.483	455.312	Malignant
cell1825	494.267	457.267	Myoepi
cell1833	452.295	456.282	Malignant
cell1834	615.533	454.217	Myoepi
cell1836	302.702	455.83	Malignant
cell1837	632.39	458.876	Malignant
cell1839	578.902	456.043	Myoepi
cell1840	32.6885	454.607	T
cell1843	77.0545	454.745	Stromal
cell1844	377.342	459.944	Malignant
cell1846	281.022	458.712	Malignant
cell1848	336.041	456.816	Stromal
cell1849	415.471	459.814	Malignant
cell1850	566.926	458.611	Myoepi
cell1851	269.969	462.172	Malignant
cell1852	242.548	459.125	Malignant
cell1857	220.923	457.912	Stromal
cell1859	472.61	461.534	Myoepi
cell1860	167.879	458.925	Malignant
cell1869	17.913	462.435	Stromal
cell1870	48.3889	464.956	Malignant
cell1871	307	463.175	Malignant
cell1872	288.709	464.164	Malignant
cell1874	130.679	466.689	Malignant
cell1876	352.054	463.559	Myoepi
cell1879	32.5909	463.898	Stromal
cell1881	79.7424	461.258	Stromal
cell1884	617.859	464.385	Myoepi
cell1887	106.357	466.447	Malignant
cell1889	440.516	464.975	Myoepi
cell1890	530.463	466.881	Malignant
cell1894	609.005	466.963	Malignant
cell1896	400.517	467.752	Myoepi
cell1897	187.708	468.083	Malignant
cell1899	625.022	466.826	Myoepi
cell1900	227.243	469.887	Malignant
cell1902	301.593	470.667	Malignant
cell1903	339.757	472.596	Malignant
cell1904	426.721	471.716	Malignant
cell1906	143.092	469.315	Malignant
cell1909	345.59	468.333	Malignant
cell1910	485.197	473.108	Myoepi
cell1911	61.6992	471.233	Stromal
cell1912	592.411	464.32	Myoepi
cell1914	256.058	468.413	Malignant
cell1915	551.68	470.119	Myoepi
cell1916	563.617	471.467	Malignant
cell1918	99.2105	474.237	Malignant
cell1923	396.278	474.139	Malignant
cell1928	216.521	470.671	Malignant
cell1931	524.114	474.843	Myoepi
cell1932	457.703	472.823	Malignant
cell1933	92.4521	473.342	Malignant
cell1935	148.475	479.512	Malignant
cell1937	470.683	471.689	Malignant
cell1939	593.294	478.61	Malignant
cell1940	37.7463	474.06	Stromal
cell1944	239.988	477.454	Malignant
cell1945	359.037	479.722	Malignant
cell1951	383.431	472.919	Myoepi
cell1954	317.169	480.91	Stromal
cell1956	638.143	475.779	Myoepi
cell1959	509.192	476.979	Myoepi
cell1960	139.508	480.39	Malignant
cell1961	295.162	478.207	Malignant
cell1963	448.221	478.493	Malignant
cell1968	611.95	480.025	Malignant
cell1970	89.3636	485.39	Malignant
cell1971	436.787	484.06	Malignant
cell1973	16.8737	487.707	Malignant
cell1974	250.879	483.315	Malignant
cell1975	46.1493	483.67	Stromal
cell1978	106.603	481.126	Malignant
cell1980	27.5747	487.626	Malignant
cell1981	397.996	484.943	Malignant
cell1982	34.7091	485.673	Stromal
cell1983	120.846	483.398	Stromal
cell1984	190.815	483.025	Malignant
cell1986	341.317	486.282	Malignant
cell1987	378.522	483.969	Malignant
cell1990	476.618	482.638	Malignant
cell1991	419.846	484.514	Malignant
cell1995	635.195	489.451	Malignant
cell1997	464.56	487.859	Malignant
cell2000	204.003	483.174	Malignant
cell2002	500.178	487.24	Myoepi
cell2007	513.026	486.987	Myoepi
cell2008	547.83	486.787	Malignant
cell2010	9.27586	492.149	Malignant
cell2013	573.747	482.537	Myoepi
cell2015	158.539	489.447	Malignant
cell2016	234.473	489.273	Malignant
cell2018	370.097	489.858	Myoepi
cell2020	539.779	490.249	Malignant
cell2023	618.855	488.31	Malignant
cell2024	179.457	482.352	Malignant
cell2026	476.573	493.5	Myoepi
cell2028	486.57	492.727	Malignant
cell2029	605.283	492.491	Malignant
cell2030	59.3218	489.488	Malignant
cell2032	494.061	493.561	Myoepi
cell2035	351.037	494.602	Malignant
cell2037	448.399	495.644	Malignant
cell2041	34.7991	497.964	Malignant
cell2042	81.2775	496.728	Malignant
cell2043	412.318	494.814	Malignant
cell2046	51.6154	496.135	Myoepi
cell2047	66.8263	495.932	Malignant
cell2049	115.457	494.894	Myoepi
cell2050	257.25	495.015	Stromal
cell2053	241.344	499.156	Malignant
cell2056	523.639	501.207	Malignant
cell2058	173.493	496.889	Stromal
cell2060	193.029	496.046	Malignant
cell2061	368.074	499.812	Malignant
cell2062	587.964	496.149	Myoepi
cell2063	287.333	503.238	Malignant
cell2065	224.062	496.773	Malignant
cell2067	546.858	500.555	Malignant
cell2068	116.187	501.165	Malignant
cell2069	505.12	504.194	Malignant
cell2070	279.084	506.529	Malignant
cell2071	101.802	501.225	Malignant
cell2075	234.272	505.544	Malignant
cell2076	212.225	499.185	Malignant
cell2077	130.295	497.714	Malignant
cell2078	144.42	502.943	Myoepi
cell2079	480.036	503.599	Malignant
cell2081	437.115	506.034	Malignant
cell2082	600.277	505.453	Myoepi
cell2083	45.3457	502.432	Malignant
cell2085	349.885	505.321	Malignant
cell2088	491.265	504.571	Malignant
cell2089	616.342	501.892	Malignant
cell2090	457.291	503.733	Malignant
cell2091	557.164	501.915	Myoepi
cell2093	570.611	506.341	Myoepi
cell2095	135.483	505.397	Myoepi
cell2096	512.385	507.135	Myoepi
cell2099	72.2097	506.355	Malignant
cell2100	404.523	508.111	Malignant
cell2103	422.362	508.638	Malignant
cell2104	267.531	510.669	Malignant
cell2106	21.5981	508.238	Malignant
cell2107	630.86	511.258	Malignant
cell2108	386.39	510.904	Malignant
cell2109	91.9192	511.429	Malignant
cell2110	123.648	514.959	Malignant
cell2111	466.114	510.92	Malignant
cell2112	585.485	511.902	Malignant
cell2113	134.595	510.528	Myoepi
cell2114	456.76	515.413	Malignant
cell2116	54.9643	513.667	Malignant
cell2117	147.761	512.383	Malignant
cell2120	561.618	511.547	Myoepi
cell2122	198.188	514.981	Malignant
cell2124	65.0123	512.667	Malignant
cell2125	215.956	514.99	Malignant
cell2126	102.933	515.297	Malignant
cell2127	296.019	516.408	Stromal
cell2130	428.732	514.817	Malignant
cell2131	614.423	514.374	Malignant
cell2132	534.847	515.153	Malignant
cell2135	494.792	518.433	Myoepi
cell2137	39.0279	514.43	Malignant
cell2138	474.017	516.144	Malignant
cell2141	352.672	515.687	Malignant
cell2142	547.718	518.105	Malignant
cell2144	13.1622	522.365	Malignant
cell2147	377.917	517.702	Malignant
cell2150	486.793	520.021	Myoepi
cell2151	79.616	517.688	Malignant
cell2153	176.57	518.689	Stromal
cell2154	269.706	518.284	Malignant
cell2155	152.632	519.559	Myoepi
cell2157	564.258	518.548	Stromal
cell2158	596.503	518.538	Malignant
cell2161	518.319	523.404	Malignant
cell2162	25.4031	523.454	Malignant
cell2163	163.763	520.904	Myoepi
cell2164	189.943	519.114	T
cell2165	256.535	527.614	Malignant
cell2166	111.704	525.046	Malignant
cell2167	393.901	523.979	Malignant
cell2170	411.607	520.343	Malignant
cell2174	426.028	524.954	Myoepi
cell2176	580.456	525.281	Myoepi
cell2178	449.497	524.027	Malignant
cell2179	346.213	526.348	Myoepi
cell2181	439.627	528.205	Malignant
cell2182	478.989	527.8	Malignant
cell2187	224.954	524.519	Malignant
cell2188	500.061	524.068	Malignant
cell2189	283.121	524.621	Malignant
cell2190	565.875	526.321	Stromal
cell2192	101.283	529.632	Malignant
cell2193	407.677	527.734	Malignant
cell2195	608.167	529.155	Myoepi
cell2196	622.269	528.548	Malignant
cell2197	146.389	528.659	Stromal
cell2199	633.081	523.333	Malignant
cell2200	229.062	531.241	Stromal
cell2201	295.899	530.667	Stromal
cell2203	554.093	528.63	Stromal
cell2205	88.3953	530.901	Malignant
cell2206	269.677	535.057	Malignant
cell2208	581.833	531.405	Myoepi
cell2209	354.877	530.443	Myoepi
cell2210	573.846	532.788	Stromal
cell2211	339.078	535.587	Stromal
cell2212	585.267	532.842	Malignant
cell2213	50.2449	531.163	Malignant
cell2214	377.784	531.969	Malignant
cell2215	36.3971	534.277	Malignant
cell2216	539.867	528.564	Malignant
cell2217	18.8438	533.333	Malignant
cell2221	398.606	536.476	Malignant
cell2224	365.661	537.749	Malignant
cell2225	72.5417	534.896	Stromal
cell2230	531.378	537.08	Malignant
cell2231	352.562	536.625	Stromal
cell2233	464.119	539.571	Myoepi
cell2234	626.185	537.259	Myoepi
cell2236	315.139	539.606	Stromal
cell2238	155.284	541.559	Myoepi
cell2240	451.941	540.072	Myoepi
cell2241	541.456	541.051	Myoepi
cell2242	48.6044	539.055	Malignant
cell2244	300.059	540.608	Malignant
cell2248	57.72	541.344	Malignant
cell2250	496.381	539.199	Malignant
cell2251	13.0946	540.797	Malignant
cell2253	20.5385	544.869	Malignant
cell2254	94.8906	540.195	Stromal
cell2257	104.233	540.567	Malignant
cell2258	618.745	541.638	Myoepi
cell2259	114.25	541.643	Malignant
cell2261	422.216	545.115	Malignant
cell2262	547.988	538.386	Stromal
cell2263	411.188	541.982	Malignant
cell2264	352.84	543.365	Stromal
cell2265	572.633	542.571	Stromal
cell2266	389.356	544.818	Myoepi
cell2267	632.042	542.018	Malignant
cell2271	283.143	542.467	Malignant
cell2272	170.043	543.889	Stromal
cell2275	604.935	544.797	Malignant
cell2276	43.9116	548.088	Malignant
cell2277	526	547.405	Malignant
cell2278	577.407	545.333	Stromal
cell2281	262.017	547.143	Malignant
cell2284	378.309	550.818	Malignant
cell2287	218.769	549.009	Malignant
cell2292	327.957	547.021	Macrophage
cell2293	63.1728	548.827	Malignant
cell2295	471.637	551.978	Myoepi
cell2296	143.485	549.948	Malignant
cell2297	498.298	550.978	Malignant
cell2298	31.0417	551.292	Malignant
cell2299	184.146	551.312	Myoepi
cell2300	311.636	556.067	Malignant
cell2301	481.544	554.102	Malignant
cell2304	295.971	551.971	Plasma
cell2305	454.173	557.737	Malignant
cell2308	242.928	553.744	Malignant
cell2311	599.981	556.679	Myoepi
cell2312	264.278	557.045	Malignant
cell2313	444.079	558.353	Malignant
cell2315	622.772	556.564	Malignant
cell2316	575.9	557.043	Stromal
cell2319	513.342	557.149	Malignant
cell2320	48.7674	557.953	Malignant
cell2321	536.758	555.306	Myoepi
cell2322	411.491	558.07	Malignant
cell2324	141.26	559.455	Malignant
cell2325	19.3652	556.168	Malignant
cell2326	208.518	563.374	Malignant
cell2327	136.915	559.915	Malignant
cell2331	373.184	559.42	T
cell2336	228.762	565.381	Malignant
cell2338	525.154	563.49	Malignant
cell2341	162.722	559.43	Myoepi
cell2342	495.49	563.108	Malignant
cell2343	57.652	562.696	Malignant
cell2347	545.493	562.217	T
cell2348	185.955	563.96	Malignant
cell2354	43.2692	565.269	Malignant
cell2357	200.587	568.287	Malignant
cell2358	533.472	565.377	Myoepi
cell2360	277.2	564.51	Malignant
cell2362	134.35	570.255	Malignant
cell2363	596.333	569.638	Malignant
cell2365	456.663	572.178	Malignant
cell2366	124.194	567.119	Malignant
cell2371	568.809	569.466	Stromal
cell2373	48.6667	571.256	Malignant
cell2374	109.086	573.407	Malignant
cell2375	637.55	569.643	Malignant
cell2376	583.727	572.582	Malignant
cell2378	334.827	573.469	Stromal
cell2381	470.568	572.833	Malignant
cell2385	447.012	576.059	Myoepi
cell2387	125.188	573.125	Malignant
cell2388	368.587	573.217	T
cell2389	244.654	572.378	Malignant
cell2390	491.872	575.689	Malignant
cell2392	433.77	576.078	Malignant
cell2394	516.036	577.768	Malignant
cell2395	629.028	576.728	Malignant
cell2397	611.39	577.603	Malignant
cell2398	22.0166	574.481	Stromal
cell2399	270.826	575.841	Malignant
cell2400	543.305	576.186	T
cell2401	141.552	575.167	Malignant
cell2402	304.302	574.006	Stromal
cell2404	86.5846	577.68	Stromal
cell2405	288.176	577.857	Stromal
cell2406	397.052	576.147	Stromal
cell2407	480.43	581.696	Malignant
cell2409	70.9	580.712	Stromal
cell2410	332.405	582.189	Stromal
cell2414	469.96	584.069	Malignant
cell2415	575.946	582.807	Malignant
cell2416	418.779	582.35	Myoepi
cell2417	446.107	585.165	Malignant
cell2419	595.826	585.295	Malignant
cell2421	172.271	588.031	Malignant
cell2422	225.423	580.816	Stromal
cell2425	621.149	588.396	Malignant
cell2426	109.816	584.211	Myoepi
cell2428	553.516	586.084	Stromal
cell2429	263.155	599.288	Malignant
cell2432	496.899	588.548	Malignant
cell2433	130.298	587.352	Malignant
cell2434	379.192	585.468	T
cell2435	389.162	586.892	Stromal
cell2436	52.7797	585.551	Stromal
cell2438	22.369	589.314	Stromal
cell2439	83.1744	586.256	Stromal
cell2441	506.837	586.333	Myoepi
cell2442	61.3922	589.456	Stromal
cell2443	102.896	586.788	Stromal
cell2444	185.207	588.268	Malignant
cell2445	563.611	587.683	Malignant
cell2448	213.839	593.659	Malignant
cell2449	606.526	593.051	Malignant
cell2450	274.916	590.726	Malignant
cell2452	32.6618	594.435	Stromal
cell2453	195.028	594.48	Malignant
cell2455	553.961	591.373	Myoepi
cell2456	166.246	601.123	Malignant
cell2458	463.447	589.851	Myoepi
cell2459	156.226	597.945	Malignant
cell2460	479.973	591.238	Malignant
cell2461	624.644	594.586	Malignant
cell2463	145.429	591.566	Malignant
cell2464	280.762	600.765	Malignant
cell2465	381.341	594.045	Stromal
cell2469	545.474	596.966	Myoepi
cell2470	61.3696	595.435	Stromal
cell2472	350.956	594.933	T
cell2474	439.114	592.557	Myoepi
cell2476	388.262	597.381	T
cell2480	457.591	595.432	Myoepi
cell2481	316.512	596.447	Stromal
cell2482	234.691	601.525	Malignant
cell2487	519.696	597.304	Plasma
cell2489	549.135	599.703	Myoepi
cell2491	575.726	602.611	Malignant
cell2492	110.306	601.763	Myoepi
cell2494	561.463	604.668	Malignant
cell2497	246.646	599.333	Malignant
cell2498	383.048	603.833	Stromal
cell2500	390.438	602.708	T
cell2504	89.2184	602.391	T
cell2505	416.079	602.053	B
cell2508	459.611	603.889	T
cell2511	253.867	606.643	Malignant
cell2513	123.489	607.631	Myoepi
cell2514	210.623	613.312	Malignant
cell2516	633.099	609.905	Malignant
cell2522	45.3505	611.423	Malignant
cell2523	142.056	605.731	Myoepi
cell2529	613.029	608.684	Malignant
cell2530	81.0058	612.994	Stromal
cell2535	28.7231	610.108	Malignant
cell2536	294.391	611.557	Stromal
cell2537	384.9	611.85	Macrophage
cell2539	536.161	610.276	Myoepi
cell2541	225.316	613.38	Malignant
cell2545	328.82	613.617	T
cell2546	94.2444	612.578	Malignant
cell2548	349.946	613.595	Macrophage
cell2549	194.604	616.443	Malignant
cell2553	391.161	614.048	T
cell2554	119.54	619.52	Malignant
cell2557	301.49	617.662	Macrophage
cell2558	278.84	612.95	Malignant
cell2559	424.195	617.695	Macrophage
cell2560	547.359	614.987	Myoepi
cell2563	56.4436	620.323	Malignant
cell2564	108.037	621.435	Malignant
cell2565	22.9432	621.114	Malignant
cell2566	134.678	618.751	Malignant
cell2567	607.83	620.726	Malignant
cell2568	286.6	618.633	Malignant
cell2570	589.994	622.006	Malignant
cell2574	480.175	622.938	Myoepi
cell2575	517.462	620.2	Plasma
cell2580	323.707	620.2	T
cell2581	630.87	621.783	Malignant
cell2582	467.271	621.99	Myoepi
cell2583	171.845	622.723	Malignant
cell2585	157.822	625.514	Malignant
cell2587	143.878	627.489	Malignant
cell2588	390.512	624.477	T
cell2591	328.722	624.889	T
cell2593	622.375	625.301	Malignant
cell2596	551.532	625.946	Myoepi
cell2597	451.099	627.247	Myoepi
cell2598	432.887	628.956	Malignant
cell2599	418.106	630.864	Myoepi
cell2600	534.909	624.889	Stromal
cell2605	501.07	630.54	Malignant
cell2606	521.133	625.7	Stromal
cell2608	297.963	632.729	Malignant
cell2610	128.329	633.179	Malignant
cell2611	486.086	631.448	Malignant
cell2613	45.2945	629.939	Malignant
cell2615	185.599	634.527	Malignant
cell2618	389.04	630.3	Myoepi
cell2621	107.648	635.02	Malignant
cell2622	447.102	636.114	Myoepi
cell2623	604.302	633.407	Malignant
cell2624	253.757	630.757	Stromal
cell2627	170.7	632.4	Malignant
cell2630	517.602	634.83	Myoepi
cell2631	575.891	631.658	Malignant
cell2636	206.576	630.776	Stromal
cell2637	18.8865	635.368	Malignant
cell2638	547.968	637.568	Malignant
cell2639	530.954	635.361	Myoepi
cell2640	365.889	633.867	T
cell2641	591.674	636.023	Myoepi
cell2644	44.3261	639.413	Myoepi
cell2646	29.7753	636.247	Malignant
cell2649	264.5	636.5	T
cell2650	409.991	639.739	Malignant
cell2651	468.323	636.835	Myoepi
cell2653	514.871	640.634	Myoepi
cell2656	305.503	641.344	Stromal
cell2657	434.468	640.61	Myoepi
cell2658	293.322	639.475	Malignant
cell2659	618.612	645.354	Malignant
cell2660	190.706	641.471	Stromal
cell2661	268.676	646.606	Macrophage
cell2663	348.694	639.484	Plasma
cell2665	485.774	640.048	Malignant
cell2667	222.405	646.069	Stromal
cell2669	100.69	641.328	Malignant
cell2670	171.984	646.855	Malignant
cell2673	80.8464	642.363	Malignant
cell2676	258.972	641.639	Plasma
cell2677	575.265	647.824	Malignant
cell2678	207.038	643.019	Stromal
cell2679	404.637	645.274	Myoepi
cell2680	590.145	648.937	Malignant
cell2682	316.4	646.238	T
cell2686	109.644	651.127	Malignant
cell2687	135.655	649.627	Malignant
cell2692	607.782	650.109	Malignant
cell2694	44.0563	648.465	Malignant
cell2696	529.817	649.88	Myoepi
cell2697	191.097	650.581	Malignant
cell2699	262.526	649.877	T
cell2700	304.28	652.631	Malignant
cell2701	387.25	653.446	Stromal
cell2703	495.297	650.826	Myoepi
cell2704	324.938	650.812	Macrophage
cell2705	428.099	653.232	Myoepi
cell2706	464.805	651.184	Myoepi
cell2707	87.3143	653.981	Myoepi
cell2710	147.46	654.307	Malignant
cell2712	238.589	655.318	Stromal
cell2713	344.306	651.939	T
cell2718	396.676	657.521	Malignant
cell2719	550.983	650.528	Malignant
cell2722	38.1717	656.247	Malignant
cell2723	535.127	655.915	Myoepi
cell2725	447.245	655.977	Myoepi
cell2727	456.647	654.647	Myoepi
cell2728	257.519	655.722	T
cell2732	364.014	659.473	Stromal
cell2736	335.34	657.511	Macrophage
cell2738	183.699	660.76	Malignant
cell2745	69.931	656.593	Stromal
cell2748	172.075	662.306	Malignant
cell2749	298.627	659.282	Malignant
cell2751	620.579	665.874	Malignant
cell2753	556.505	661.939	Malignant
cell2755	421.076	662.911	Malignant
cell2756	630.916	665.832	Malignant
cell2757	82.7738	662.667	Stromal
cell2758	156.79	663.267	Malignant
cell2759	243.684	664.43	Macrophage
cell2761	486.816	661.279	Malignant
cell2762	264.744	663.949	Stromal
cell2763	596.411	664.5	Malignant
cell2767	463.488	664.772	Malignant
cell2768	526.152	665.503	Malignant
cell2770	276.025	671.244	Stromal
cell2771	298.734	672.453	Malignant
cell2773	580.082	667.184	Malignant
cell2775	116.721	665.091	Malignant
cell2777	380.75	668.473	Stromal
cell2780	194.581	666.548	Macrophage
cell2781	78.813	671.805	Myoepi
cell2783	601.157	670.56	Myoepi
cell2788	551.976	673.494	Myoepi
cell2789	142.004	671.077	Malignant
cell2790	478.075	669.948	Malignant
cell2792	405.755	667.367	Malignant
cell2793	565.654	670.434	Myoepi
cell2794	104.319	668.681	Malignant
cell2796	439.721	671.728	Malignant
cell2797	262.636	670.364	T
cell2798	129.536	673.691	Malignant
cell2799	540.028	673.531	Myoepi
cell2800	634.819	675.799	Malignant
cell2802	36.0575	673.412	Malignant
cell2806	418.465	676.876	Malignant
cell2807	252.388	672.265	T
cell2809	281.025	677.395	Stromal
cell2810	219.258	674.823	Macrophage
cell2811	232.838	673.045	Macrophage
cell2813	518.221	677.097	Malignant
cell2815	379.029	681.477	Stromal
cell2816	96.2729	676.501	Malignant
cell2817	172.028	675.38	Macrophage
cell2818	466.047	677.577	Myoepi
cell2819	493.268	677.032	Malignant
cell2820	394.27	677.203	Malignant
cell2822	154.213	677.144	Malignant
cell2823	245.859	673.223	T
cell2824	364.105	676.825	T
cell2825	333.5	676.348	T
cell2830	320.564	677.655	T
cell2831	259.803	677.113	T
cell2834	348.62	677.228	T
cell2839	250.489	678.809	T
cell2842	580.407	679.336	Myoepi
cell2843	235.404	679.936	Stromal
cell2846	337.81	681.024	T
cell2847	610.637	686.415	Malignant
cell2852	561.5	683.093	Myoepi
cell2853	215.034	681.424	T
cell2855	532.788	683.881	Myoepi
cell2857	24.0287	684.491	Malignant
cell2861	346.118	683.979	Macrophage
cell2864	357.432	684	T
cell2866	288.318	683.568	T
cell2868	222.302	683.585	T
cell2872	457.361	686.192	Malignant
cell2873	59.5763	684.5	Macrophage
cell2874	84.2209	688.932	Malignant
cell2875	245.93	684.702	Plasma
cell2879	398.149	684.433	Malignant
cell2880	205.774	685.924	T
cell2881	256.566	688.593	Stromal
cell2883	253.308	685.359	DC_Mast
cell2884	271.773	684.636	Stromal
cell2885	282.926	685.704	T
cell2886	368.084	688.577	Stromal
cell2888	479.829	685.726	Myoepi
cell2889	128.295	687.135	Malignant
cell2891	190.035	688.165	Myoepi
cell2897	440.985	686.899	Myoepi
cell2898	115.064	689.06	Malignant
cell2899	501.967	688.448	Myoepi
cell2900	142.091	689.455	Stromal
cell2902	50.3182	690.068	Malignant
cell2903	334.939	688.727	T
cell2904	347.75	690.568	Stromal
cell2905	515.51	691.714	Myoepi
cell2906	532.148	690.681	Myoepi
cell2910	133.34	695.549	Malignant
cell2911	231.157	690.011	Macrophage
cell2912	288.231	691	T
cell2913	308.571	693.214	Plasma
cell2914	428.77	689.1	Malignant
cell2916	407.289	691.858	Malignant
cell2917	577.26	694.48	Myoepi
cell2918	278.035	692.912	T
cell2920	336.619	694.397	Macrophage
cell2922	389.634	696.722	Malignant
cell2923	467.907	695.093	Myoepi
cell2924	567.53	697.452	Myoepi
cell2926	301.593	695.481	B
cell2931	20.1645	696.576	Malignant
cell2935	550.841	699.652	Myoepi
cell2937	60.6121	698.252	Malignant
cell2938	585.793	699.652	Malignant
cell2941	42.37	698.545	Malignant
cell2942	267.789	698.83	Stromal
cell2943	626.058	698.977	Myoepi
cell2944	517.028	701.35	Myoepi
cell2946	323.371	697.229	T
cell2949	185.188	698.981	Myoepi
cell2951	379.309	702.456	Malignant
cell2952	446.04	698.375	Myoepi
cell2953	417.738	699.552	Malignant
cell2955	479.239	703.939	Malignant
cell2957	247.887	699	T
cell2959	70.7538	703.504	Malignant
cell2961	350.659	701.415	Stromal
cell2965	369.913	709.214	Malignant
cell2967	614.026	705.279	Myoepi
cell2968	466.704	710.306	Malignant
cell2969	527.083	705.785	Myoepi
cell2972	597.699	706	Myoepi
cell2978	428.289	703.056	Malignant
cell2979	638.358	703.058	Malignant
cell2980	362.836	707.382	Stromal
cell2981	407.193	706.37	Malignant
cell2983	18.6533	708.055	Malignant
cell2984	188	707.595	Myoepi
cell2985	282.126	704.82	Stromal
cell2987	311.741	702.494	DC_Mast
cell2988	496.345	705.34	Malignant
cell2990	257.29	705.597	B
cell2992	340.957	704.797	T
cell2993	452.014	706.093	Malignant
cell2995	303.462	711.231	Macrophage
cell2996	437.158	706.711	Myoepi
cell2998	117.707	707.855	Malignant
cell2999	178	707	Malignant
cell3003	91.2649	709.473	Malignant
cell3004	152.792	707.906	T
cell3007	316.491	708.491	T
cell3013	168.988	709.798	Stromal
cell3018	262.783	709.109	Stromal
cell3019	311.217	713.633	B
cell3020	40.5	711.333	Stromal
cell3022	32.6864	710.716	Malignant
cell3025	322.455	716.073	B
cell3027	435	714.077	Malignant
cell3029	282.618	711.441	T
cell3035	396.624	711.095	Malignant
cell3036	510.497	715.624	Myoepi
cell3037	551.707	718.491	Malignant
cell3038	584.775	716.313	Malignant
cell3042	382.395	714.651	Malignant
cell3043	526.859	717.328	Malignant
cell3046	292.787	714.2	Stromal
cell3047	424.971	716.561	Malignant
cell3048	462.56	720.38	Malignant
cell3049	62.1344	719.316	Malignant
cell3051	174.55	718.186	Stromal
cell3055	78.6562	716.776	Malignant
cell3059	236.178	716.46	Stromal
cell3060	9.70732	723.012	Malignant
cell3062	101.651	723.419	Malignant
cell3064	140.677	719.925	T
cell3067	484.121	719.589	Malignant
cell3068	538.936	718.282	Myoepi
cell3069	128.491	720.113	Malignant
cell3072	299.63	719.804	T
cell3073	306.033	723.142	Stromal
cell3077	375.409	725.072	Malignant
cell3079	623.042	717.892	Malignant
cell3080	36.4505	724.088	Stromal
cell3082	280.139	719.833	T
cell3083	361.227	723.909	Stromal
cell3084	405.71	725.378	Malignant
cell3090	450.189	722.697	Myoepi
cell3092	149.176	723.627	T
cell3093	600.192	723.056	Myoepi
cell3095	194.267	722.279	Malignant
cell3096	354.736	724.17	T
cell3097	555.61	727.033	Malignant
cell3098	251.854	723.292	Malignant
cell3101	284.474	724.105	T
cell3103	635.836	721.641	Myoepi
cell3107	577.298	725.051	Myoepi
cell3108	327.327	726.775	T
cell3111	83.5861	732.695	Malignant
cell3112	238.575	729.84	Malignant
cell3114	67.9103	732.192	Malignant
cell3119	18.2962	732.62	Malignant
cell3121	441.431	728.845	Malignant
cell3122	265.9	729.538	Stromal
cell3124	527.119	729.691	Malignant
cell3130	283.135	733.673	Stromal
cell3133	566.989	729.034	Malignant
cell3134	218.43	730.76	Malignant
cell3135	292.92	732.94	T
cell3138	374.264	735.927	Malignant
cell3141	131.613	737.099	Malignant
cell3143	473.844	733.381	Malignant
cell3146	317.574	735.489	DC_Mast
cell3147	434.447	733.602	Malignant
cell3150	310.229	735.979	T
cell3152	182.335	736.058	Malignant
cell3153	407.528	735.624	Stromal
cell3155	28.907	740.861	Malignant
cell3156	350.078	737.627	Stromal
cell3157	443.98	741.18	Malignant
cell3162	101.365	737.308	Malignant
cell3167	390.049	736.025	Malignant
cell3168	424.5	738.082	Malignant
cell3170	560.028	739.26	Myoepi
cell3171	300.656	739.361	T
cell3172	497.657	734.322	Malignant
cell3174	513.369	740.883	Malignant
cell3175	250.716	743.516	Malignant
cell3176	463.5	739.953	Malignant
cell3177	117.895	738.771	Malignant
cell3180	363.705	739.352	Stromal
cell3181	336.654	742	T
cell3185	321.955	742.545	T
cell3187	203.656	746.122	Macrophage
cell3188	93.3476	745.995	Malignant
cell3189	220.29	746.79	Stromal
cell3190	413.988	748.659	Malignant
cell3191	374.311	745.244	Malignant
cell3196	63.1867	744.747	Stromal
cell3197	305.122	746.286	T
cell3198	74.2384	751.445	Malignant
cell3201	314.38	745.521	T
cell3204	137.326	754.062	Malignant
cell3206	431.726	748.178	Malignant
cell3207	280.857	747.286	Stromal
cell3208	638.407	745	Stromal
cell3209	467.598	748.794	Malignant
cell3210	121.333	747.86	Stromal
cell3211	291.037	750.63	Malignant
cell3213	151.253	750.766	Malignant
cell3215	194.683	748.524	T
cell3216	526.894	750.366	Myoepi
cell3218	82.0185	748.917	Malignant
cell3220	261.763	751.151	Malignant
cell3221	474.348	751.63	Malignant
cell3223	596.939	745.244	Plasma
cell3226	327.306	751.722	Macrophage
cell3228	15.7636	750.585	Stromal
cell3229	333.058	751.25	T
cell3230	608.966	751.225	Stromal
cell3231	500.578	751.963	Malignant
cell3233	310	752.264	T
cell3234	350.286	753.952	Stromal
cell3237	560.486	749.54	T
cell3239	30.7629	752.01	T
cell3244	511.106	754.524	Malignant
cell3245	282.698	754.571	Stromal
cell3248	111.058	753.054	Stromal
cell3250	270.675	754.375	Malignant
cell3259	548.132	760.122	Stromal
cell3260	144.547	762.022	Malignant
cell3266	330.836	758.491	Plasma
cell3268	538.868	756.632	Stromal
cell3269	599.897	756.191	Stromal
cell3272	127.58	755.123	Macrophage
cell3273	287	761.623	Malignant
cell3275	473.004	761.971	Malignant
cell3277	205.223	762.58	T
cell3279	10.25	760.667	Malignant
cell3280	214.616	764.571	Macrophage
cell3281	250.841	761.359	Malignant
cell3283	24.1739	759.377	T
cell3284	317.961	761.902	T
cell3286	192.282	761.917	Stromal
cell3287	403.655	760.607	Malignant
cell3288	585.701	764.395	Stromal
cell3290	389.151	765.591	Malignant
cell3291	557.096	761.663	Stromal
cell3292	517.809	764.298	Myoepi
cell3294	248.672	770.057	Malignant
cell3295	347.81	762.206	T
cell3297	489.756	765.717	Malignant
cell3298	312.872	765.383	T
cell3303	225.943	766.641	Myoepi
cell3308	235.187	768.405	Malignant
cell3313	421.356	763.361	Malignant
cell3314	434.011	769.202	Malignant
cell3317	623.319	767.58	Myoepi
cell3319	153.9	770.99	Malignant
cell3320	633.462	762.201	Myoepi
cell3321	82.3131	768.081	Stromal
cell3323	400.125	770.102	Malignant
cell3324	175.133	775.186	Malignant
cell3328	274.232	770.5	Malignant
cell3331	291.984	771.513	Malignant
cell3333	325.682	769.071	T
cell3334	563.058	776.004	Malignant
cell3335	526.236	770.82	Stromal
cell3338	613.829	769.486	Myoepi
cell3339	56.377	771.18	T
cell3340	256.394	774.276	Malignant
cell3344	312.096	772.767	T
cell3346	594.6	773.467	Myoepi
cell3347	113.485	774.279	Stromal
cell3348	446.84	771.679	Malignant
cell3351	475.962	774.474	Malignant
cell3352	281.769	774.359	Malignant
cell3354	183.326	771.248	Malignant
cell3360	494.776	779.492	Malignant
cell3361	504.59	776.538	Myoepi
cell3362	618.656	775.623	Malignant
cell3363	299.358	775.509	B
cell3367	379.317	773.254	Stromal
cell3371	542.324	777.709	Myoepi
cell3373	583.032	777.331	Myoepi
cell3375	607.711	775.684	Myoepi
cell3376	229.966	776.966	Malignant
cell3380	216.33	782.398	Malignant
cell3381	636.319	776.362	Myoepi
cell3382	21.14	777.52	Stromal
cell3383	469.07	782.182	Malignant
cell3384	389.188	779.977	Malignant
cell3387	326.021	779.229	T
cell3389	556.879	780.802	Myoepi
cell3391	332.931	776.903	Macrophage
cell3395	69.8095	781.071	Macrophage
cell3396	449.704	783.796	Malignant
cell3398	350.5	781.903	Plasma
cell3399	613.973	784.676	Malignant
cell3403	259.495	783.095	Malignant
cell3404	230.57	784.494	Malignant
cell3405	309.643	783.452	B
cell3408	418.463	784.249	Malignant
cell3410	194.229	788.711	Malignant
cell3411	214.733	790.043	Malignant
cell3412	298.385	785.75	Stromal
cell3414	587.593	784.741	Myoepi
cell3417	399.256	786.136	Malignant
cell3420	275.152	789.738	Malignant
cell3421	516.178	784.356	Stromal
cell3427	626.329	789.294	Malignant
cell3429	314.306	788.061	T
cell3430	324.278	788.519	T
cell3432	507.633	783.633	Stromal
cell3434	98.7714	788.286	Stromal
cell3441	539.275	793.472	Malignant
cell3442	364.054	789.286	Stromal
cell3448	570.389	789.426	Malignant
cell3449	593.7	792.186	Myoepi
cell3450	39.4419	792.674	T
cell3452	404.064	793.56	Malignant
cell3454	471.885	794.911	Malignant
cell3464	518.455	797.627	Stromal
cell3465	551.768	792.722	Myoepi
cell3467	329.239	796.478	T
cell3469	162.381	798.702	Malignant
cell3472	284.69	796.143	Malignant
cell3474	487.599	796.657	Stromal
cell3476	425.938	796.719	Malignant
cell3477	95.1579	796.404	T
cell3478	418.57	798.57	Malignant
cell3479	505.011	797.626	Stromal
cell3482	605.186	799.013	Malignant
cell3487	181.308	801.011	Malignant
cell3489	283.526	809.621	T
cell3490	46.915	804.899	Malignant
cell3493	450.16	799.086	Malignant
cell3494	344.944	800.222	Plasma
cell3495	356.581	800.242	T
cell3496	434.496	800.306	Malignant
cell3497	569.903	805.753	Malignant
cell3498	409.294	801.015	Malignant
cell3504	620.226	800.635	Malignant
cell3505	560.078	800.657	Malignant
cell3506	582.707	801.136	Myoepi
cell3510	199.155	803.776	Malignant
cell3513	319.107	803.143	DC_Mast
cell3514	334.6	803.7	T
cell3519	248.729	809.731	Malignant
cell3521	236.074	806.351	Malignant
cell3523	340.45	804.05	Macrophage
cell3524	363.186	805.674	T
cell3528	287.204	808.261	Stromal
cell3529	31.5854	807.427	Stromal
cell3530	527.418	806.966	Myoepi
cell3531	446.212	807.659	Malignant
cell3532	315.385	806.5	T
cell3534	136.075	806.975	T
cell3535	349.954	805.023	T
cell3538	385.087	809.862	Macrophage
cell3541	506.143	807.464	Stromal
cell3542	537.142	813.791	Malignant
cell3544	308.703	809.122	T
cell3550	599.365	811.936	Myoepi
cell3551	211.859	806.377	Stromal
cell3553	327.185	810.754	T
cell3555	585.523	812.69	Malignant
cell3559	543.388	810.837	Myoepi
cell3562	365	812.27	T
cell3563	551.17	809.009	Myoepi
cell3564	357.606	811.121	T
cell3565	89.2836	814.246	Malignant
cell3567	333.954	812.628	Stromal
cell3570	558.984	815.438	Stromal
cell3576	486.081	815.677	Stromal
cell3579	161.824	818.475	Malignant
cell3582	355.275	815.825	T
cell3584	39.8548	817.355	Myoepi
cell3585	392.424	815.758	Stromal
cell3586	496.152	817.915	Myoepi
cell3587	187.161	817.182	Malignant
cell3589	514.607	815.68	Myoepi
cell3591	614.129	816.096	Myoepi
cell3593	341.5	817.981	Macrophage
cell3595	349.692	819.677	T
cell3597	107.707	820.049	T
cell3598	326.886	818.977	T
cell3603	439.673	816.478	Stromal
cell3604	523.092	821.668	Myoepi
cell3605	295.592	820.612	Malignant
cell3606	572.431	819.095	Malignant
cell3607	636.656	822.426	Malignant
cell3608	474.684	825.387	Stromal
cell3609	271.042	822.211	Malignant
cell3612	619.739	822.022	Malignant
cell3618	229.547	823.179	Malignant
cell3620	87.7511	824.312	Malignant
cell3623	535.607	825.034	Malignant
cell3625	330.6	823.433	T
cell3627	551.458	823.12	Malignant
cell3631	402.847	833.191	Stromal
cell3634	303.898	825.458	T
cell3635	354.023	825.581	T
cell3636	394.089	824.933	Stromal
cell3637	465.581	824.465	T
cell3638	101.596	828.893	Malignant
cell3640	42	824.367	Stromal
cell3642	510.048	827.77	Myoepi
cell3643	613.863	829.168	Malignant
cell3646	170.504	831.955	Malignant
cell3648	519.977	826.886	Myoepi
cell3653	369.509	828.404	T
cell3654	331.452	829.119	T
cell3655	69.5924	827.185	Malignant
cell3656	343	829.022	Plasma
cell3658	443	828.417	Stromal
cell3662	499.168	833.097	Myoepi
cell3665	360.225	831.025	T
cell3671	401.679	833.911	Stromal
cell3673	236.112	837.154	Malignant
cell3675	212.481	833.981	Plasma
cell3677	413.882	833.686	Plasma
cell3679	302.105	832.447	T
cell3680	323.949	834.99	Plasma
cell3682	296.42	834.82	DC_Mast
cell3683	427.808	835.404	Stromal
cell3684	50.8046	834.253	Macrophage
cell3686	332.894	836.255	Plasma
cell3689	375.936	835.34	T
cell3691	387.49	835.673	Stromal
cell3692	86.7273	838.261	Malignant
cell3697	288.5	836.667	Macrophage
cell3698	574.723	841.582	Malignant
cell3700	97.0671	840.054	Malignant
cell3706	345.609	837.348	T
cell3707	447.787	837.053	Plasma
cell3708	357.167	838.278	T
cell3709	489.8	843.034	Malignant
cell3711	10.7333	841.95	Stromal
cell3712	554.33	834.696	Malignant
cell3716	363.757	839.622	T
cell3718	303.091	841.364	T
cell3719	376.714	842.857	T
cell3721	324.964	841.25	T
cell3722	462.367	838.727	Plasma
cell3726	156.879	844.019	Stromal
cell3732	186.728	847.931	Malignant
cell3735	272.314	844.824	Stromal
cell3736	344.256	843.639	T
cell3737	544.891	837.403	Malignant
cell3740	172.392	845.176	Malignant
cell3742	407.018	846.182	Stromal
cell3744	295.796	846.041	T
cell3746	326.636	847.591	T
cell3748	533.513	854.824	Malignant
cell3749	240.551	849.265	T
cell3753	45.8077	846.942	T
cell3754	503.979	847.793	Myoepi
cell3756	390.353	847.333	Myoepi
cell3758	358.776	848.276	Plasma
cell3760	234.068	848.682	T
cell3763	271.42	853.027	Stromal
cell3765	383.188	849.281	T
cell3809	897.694	9.04839	T
cell3819	870.798	9.59551	Stromal
cell3823	791.458	9.35417	Stromal
cell3824	1125.62	13.8902	Malignant
cell3825	888.904	11.8846	T
cell3826	719.333	11.6667	Stromal
cell3832	928.575	13.6375	Stromal
cell3834	1151.52	13.8696	T
cell3835	654	14.5303	Macrophage
cell3841	1134.9	17.2903	Malignant
cell3851	826.373	16.9254	Stromal
cell3852	773.895	17.9211	Myoepi
cell3853	666.388	17.6235	Macrophage
cell3855	1257.5	18.4239	Malignant
cell3856	763.107	17.9643	Myoepi
cell3857	806.596	21.7778	Myoepi
cell3858	733.375	17.875	Myoepi
cell3861	1144.76	20.6897	Malignant
cell3863	747.375	23.9766	Myoepi
cell3866	701.009	23.1689	Malignant
cell3867	752.685	22.3973	Myoepi
cell3869	839.783	21.9783	Stromal
cell3872	823.679	22.4906	Myoepi
cell3874	795.1	27.025	Malignant
cell3877	685.314	24.2353	Stromal
cell3878	692.686	23.2571	T
cell3880	723.221	23.0708	Malignant
cell3883	734.308	26.2051	Malignant
cell3890	759.8	28.3818	Myoepi
cell3893	829.583	26.3333	Malignant
cell3894	859	25.2969	Macrophage
cell3905	1069.46	32.4835	Malignant
cell3906	709.829	29.6714	Malignant
cell3907	678.359	30.4375	Malignant
cell3908	653.347	29.6832	Malignant
cell3909	911.036	27.8434	Stromal
cell3912	847.402	32.4957	Myoepi
cell3914	666.717	35.6667	Malignant
cell3917	1139.29	32.9	Myoepi
cell3919	725.718	31.3846	Malignant
cell3920	742.258	32.7424	Myoepi
[truncated: 92,051 more rows]

## Sheet: panel b ground truth
	Var1	Freq
1	B	2238
2	DC_Mast	915
3	Macrophage	11783
4	Malignant	37918
5	Myoepi	4371
6	Plasma	3089
7	Stromal	21288
8	T	21578
9	unassigned	29

## Sheet: panel b pred
	Var1	Freq
1	B	1048
2	DC_Mast	451
3	Macrophage	9497
4	Malignant	35769
5	Myoepi	4846
6	Plasma	2345
7	Stromal	20102
8	T	19965
9	unassigned	27

## Sheet: panel c left
	x_cord	y_cord	group_broad_type
1	1530.5	19.3333	Stromal
2	1403.05	24.7727	Stromal
3	1502.93	24.3571	Macrophage
4	1283.82	38.75	Stromal
5	1585.14	34	Stromal
6	1295.43	34.619	Stromal
7	1368.37	35.2632	T
8	1278.91	38.3636	T
9	1357.65	35.1176	Macrophage
10	1255.27	37.7273	T
11	1335.19	37	T
12	1340	38.5	T
13	1549.22	38.4444	Stromal
14	1697.23	38.2308	Plasma
15	1587.25	43.375	Stromal
16	1330.38	44.6875	T
17	1265.95	45.75	Macrophage
18	1247.62	48.0769	T
19	1319.74	49.8947	Macrophage
20	1309.8	48.6667	T
21	1257.45	49.8636	B
22	1314.56	50.5625	T
23	1237.19	54.5	Stromal
24	1087.2	55.08	T
25	1098.69	56.4231	Stromal
26	1286.62	54.3846	Stromal
27	1297.11	55.4444	Stromal
28	1666	56.6304	Macrophage
29	1047.6	55.4	Stromal
30	1119.29	56.5357	DC_Mast
31	1177.5	56	Malignant
32	1210.8	54.8	Stromal
33	1309.43	56.619	T
34	1147.36	57.8571	Malignant
35	1446.19	57.8125	T
36	842.273	58.3636	T
37	1320.83	60.5652	T
38	1073.33	64.5	T
39	1182.08	61.9167	Malignant
40	871.947	63.6316	Macrophage
41	1163.91	64.8824	Malignant
42	1086.56	64.25	T
43	1236.21	65.3571	Macrophage
44	1251.27	67.8	T
45	831.312	69.0625	T
46	1051.36	68.0909	T
47	1203.83	69.9167	Stromal
48	1437.08	68.6667	T
49	1520.89	69.2222	Stromal
50	839	69.3333	T
51	1291.67	70.8	T
52	776.812	73.0625	T
53	794.524	72.381	T
54	1220.28	73.8913	Stromal
55	810.412	72.7059	T
56	1088.11	73	Macrophage
57	1503.11	73.5556	Macrophage
58	804.688	76.8125	T
59	1286.09	73.9565	T
60	1439	74.5	Stromal
61	1020	77.4737	Macrophage
62	1333.71	78.5714	Macrophage
63	676.05	82.25	T
64	1121.39	82.6053	Macrophage
65	1252.67	78.8333	Stromal
66	573.129	82.0323	T
67	732.333	80.5	T
68	1094.91	80.0455	Macrophage
69	1026.73	81.2727	Macrophage
70	1089	81	Macrophage
71	1684.77	81.2308	T
72	709	81.7931	T
73	837.381	83.7143	B
74	1013.13	85.5333	Stromal
75	1034.89	84.5789	T
76	1473.33	83.6667	Stromal
77	540.357	87	Stromal
78	829.385	85.3846	T
79	1063.05	85.9	T
80	1068.53	87.3333	T
81	1080.2	86.92	Macrophage
82	1452.67	86	Stromal
83	716.579	86.3158	Macrophage
84	1463.2	89.1	Stromal
85	1088.09	88.3636	B
86	1102.36	90.0833	Macrophage
87	1134.34	88.2759	Stromal
88	1333.27	88.7273	Macrophage
89	759.308	90.5385	T
90	1165.61	91.4348	DC_Mast
91	1231.9	90.95	T
92	692.333	90.3889	T
93	807.186	91.2542	Stromal
94	863.545	104.974	Stromal
95	1277.85	90.75	T
96	1435.71	91.1667	Stromal
97	708.442	91.2093	Macrophage
98	822.667	89.9167	Stromal
99	1258.9	90.1	T
100	774	93.5	T
101	930.484	95.4194	Stromal
102	1035.57	93.3214	T
103	1045.62	93.125	T
104	1195.48	92.32	Stromal
105	794.654	93.7692	Macrophage
106	988.625	93.25	Macrophage
107	1264.93	95.7333	T
108	277	99.75	unassigned
109	550.586	96.2069	Stromal
110	570.933	95.9333	Stromal
111	889.824	96.8235	Macrophage
112	1416.85	96.0769	Stromal
113	1424	96.3333	Stromal
114	1634.03	99.5455	Stromal
115	584.722	96.1667	B
116	740.435	98.8261	Macrophage
117	1118.15	98.65	Stromal
118	1200.26	97.8148	Stromal
119	1281.41	98.3529	Macrophage
120	1303.74	96.2105	T
121	1352.71	100.333	Macrophage
122	1375.75	99.25	T
123	908.846	101.538	T
124	1086.12	98.875	Macrophage
125	1106.09	99.6364	Macrophage
126	1298.81	99.9524	T
127	1431.14	97.8571	Stromal
128	772.353	102.471	Macrophage
129	924	100.5	T
130	1189.83	99.6667	Stromal
131	1229.05	100.947	Stromal
132	735.4	101.6	T
133	1077.44	103.2	T
134	1130.61	101.913	Macrophage
135	1142.89	102.556	T
136	1149.69	100.231	Stromal
137	1266.33	104.333	Stromal
138	1070	104.5	Macrophage
139	1183.57	103.857	Macrophage
140	1273.72	104.667	T
141	1405.71	104.214	Stromal
142	491.667	104.333	Stromal
143	881.795	117.897	Stromal
144	1021.24	105.882	T
145	1041.62	103.615	Stromal
146	1058.62	104.615	T
147	715.65	107.65	T
148	967.3	104.2	Macrophage
149	804.389	107.222	Stromal
150	811.214	107.286	Malignant
151	1163.74	106.579	B
152	351.55	108.15	unassigned
153	557.5	110	Macrophage
154	667	108.593	T
155	1090.05	109.368	T
156	1331.6	107.4	T
157	1644.12	111.04	Stromal
158	794.111	107.667	Myoepi
159	674.622	112.911	Macrophage
160	1112.65	112.529	T
161	1203.96	112.423	Macrophage
162	744.818	114.091	Macrophage
163	959.842	115.737	T
164	1429.95	115.385	Stromal
165	811.792	118.5	Malignant
166	1452.27	117.067	Stromal
167	1661.78	115.222	Stromal
168	638	116.304	Macrophage
169	1260.31	116.938	T
170	1415.09	116.87	Stromal
171	479.057	118.143	Malignant
172	1227.09	116.636	Stromal
173	1355.5	115.5	T
174	488.667	121.744	Malignant
175	784.583	116.708	Myoepi
176	1013.38	117.615	T
177	1039.38	119.231	Macrophage
178	1188.62	118.077	Macrophage
179	513	119.316	Stromal
180	609.41	119.934	DC_Mast
181	1147.5	119.5	T
182	1248.87	119.467	Macrophage
183	1475	118.818	T
184	617.84	119.92	Macrophage
185	840.909	120.364	Macrophage
186	1440.05	119.619	Stromal
187	803.941	122.471	Malignant
188	998.583	121.25	T
189	1046.55	120.4	Macrophage
190	1064	120.935	Stromal
191	1081.17	119	Stromal
192	1097.14	119.976	Stromal
193	590.837	120.953	DC_Mast
194	1630.83	120.167	T
195	351.522	123.652	unassigned
196	599.958	123.417	T
197	777.27	125.587	Malignant
198	1119.66	123.604	Stromal
199	269.075	128.433	unassigned
200	479.167	124.708	Malignant
201	544.967	125.7	T
202	1697.4	124.96	Plasma
203	689.852	126.667	Stromal
204	729.111	129.556	Macrophage
205	1032.81	126.188	Macrophage
206	1278.37	126.211	Stromal
207	464.16	127.24	T
208	594.44	126.92	T
209	1066.9	127.625	Stromal
210	832.375	128.438	T
211	1004.43	127.714	Stromal
212	1054.09	128.636	T
213	1676.91	127.455	Stromal
214	1686.71	127.647	Plasma
215	324	128.667	Malignant
216	587.654	128.577	T
217	1231.14	130.524	B
218	1410.89	127.316	Stromal
219	701.038	131.654	Macrophage
220	806.5	129	Malignant
221	892.733	132.133	T
222	1264.19	130.5	T
223	230.125	131.333	Stromal
224	616.222	129.37	T
225	1127.39	132.296	Stromal
226	570.677	131.903	T
227	795.604	133.771	Malignant
228	239.12	133.44	T
229	555	133	T
230	609.452	133.452	Macrophage
231	1621	135.353	Stromal
232	1005.8	136	T
233	1085.58	134.833	Stromal
234	466.512	136.634	T
235	496.886	136.545	T
236	521.875	135.062	T
237	775.855	137.2	Malignant
238	1635.67	134.889	Macrophage
239	411.314	135.943	unassigned
240	530.6	137.4	T
241	987.833	140.5	T
242	1066.54	137.912	Stromal
243	1098.69	135.962	Stromal
244	1116.37	136.778	Stromal
245	1160.23	138.136	T
246	438.412	138.353	T
247	597.14	137.8	Stromal
248	737.5	139	Stromal
249	1025.54	138.154	T
250	419.219	139.031	Stromal
251	700.824	137.765	Macrophage
252	827.467	138.667	T
253	1197.67	139.857	T
254	475.276	140.207	T
255	505.263	139.316	T
256	1140.12	139.125	T
257	1175.36	140.455	T
258	158.609	141	unassigned
259	1092.67	140.333	Stromal
260	1225.77	143.855	Stromal
261	426.348	141.739	T
262	1132.5	141.5	T
263	1189.63	140.368	Macrophage
264	448.529	142.882	unassigned
265	455.077	142.615	unassigned
266	884.6	143.2	Macrophage
267	1031.84	144	Macrophage
268	198.915	145.983	Stromal
269	509.481	144.407	Plasma
270	761.203	146.594	Malignant
271	795.827	147.596	Malignant
272	870.364	145.636	T
273	938.273	144.227	Stromal
274	1276.77	144.846	Stromal
275	540.4	144.2	unassigned
276	905.765	146.588	Macrophage
277	1181.41	146.118	Macrophage
278	96	148	Malignant
279	157	147.269	T
280	1246.13	146.71	Stromal
281	1669.09	146.364	Stromal
282	433.938	147.938	T
283	658.19	148.333	T
284	1174.82	147.227	T
285	1264.12	148.125	T
286	1634.83	149.391	Stromal
287	571.333	149.4	T
288	775.6	149.133	Malignant
289	1392.5	149.5	Macrophage
290	1691.71	150.417	Myoepi
291	365.5	148	Stromal
292	1213.74	150.043	T
293	1448.27	150.8	Stromal
294	1663.44	149.444	Macrophage
295	272.844	153.156	unassigned
296	314.15	151.75	T
297	542.412	151	Stromal
298	1102.8	150.2	T
299	1198.29	152.118	T
300	1205.5	151	T
301	127.893	152.214	Stromal
302	203.743	152.657	unassigned
303	513.829	152	T
304	565.905	151.095	Macrophage
305	672.871	153.032	Stromal
306	264.312	154.281	Stromal
307	294.833	151	T
308	396	153	unassigned
309	804.5	154.125	T
310	1026.76	153.381	Macrophage
311	1682.62	152	Myoepi
312	343.8	155.314	Plasma
313	1265.81	154.143	T
314	461.3	153.8	T
315	488.333	154.067	Macrophage
316	211.828	157.103	Stromal
317	228.959	156.784	Stromal
318	1245.78	156.222	Stromal
319	184.161	159.306	Plasma
320	561.333	160	Macrophage
321	663.391	156.783	T
322	792.545	156.818	Malignant
323	1005.36	158.5	Stromal
324	1032.81	155.857	Stromal
325	1055.1	155.655	Stromal
326	1160.1	157.69	T
327	1218.8	156	T
328	1235.41	153.63	Stromal
329	1676.58	157.158	Plasma
330	372.657	159.343	Stromal
331	585.286	156.857	T
332	1688.67	157.25	Myoepi
333	493.5	156	Macrophage
334	1618.29	160.214	Macrophage
335	278.036	159.071	unassigned
336	769.417	161.167	Malignant
337	1076.45	159.455	T
338	1699.11	159.757	Myoepi
339	238.036	161.464	Stromal
340	1050.06	162.094	Stromal
341	753.091	163.545	Malignant
342	811.579	163.421	T
343	1037.46	161.6	Stromal
344	432.615	162.615	B
345	444.706	163.059	B
346	567.156	163.812	unassigned
347	943.857	162.762	Stromal
348	1613.58	164.053	Stromal
349	118.95	164.1	unassigned
350	307.556	162.667	unassigned
351	1149.35	164.346	T
352	197.949	165.538	Stromal
353	256.111	164.833	T
354	351.857	165.357	unassigned
355	402.412	165.265	Macrophage
356	1608.27	166.067	Stromal
357	318.633	166.469	Stromal
358	1646.08	166.32	Stromal
359	1692.13	164.826	Myoepi
360	45.619	167.571	Stromal
361	75.2759	167.414	unassigned
362	101.353	169.412	Stromal
363	174.792	167.792	unassigned
364	282.111	166.333	T
365	414.778	166.667	T
366	864.1	169.1	T
367	1024.33	165.889	T
368	1077.38	169.438	Macrophage
369	1268	164.5	Macrophage
370	380.468	168.149	Malignant
371	582.105	168.579	T
372	746.619	169.048	Stromal
373	1061.48	168.391	Stromal
374	1155.6	167.2	Macrophage
375	1197.7	169.4	T
376	189.655	168.393	unassigned
377	688.786	169.821	T
378	1220.5	168	T
379	1648.07	169.467	Stromal
380	1670.9	169.7	Malignant
381	139.674	172.522	Stromal
382	430.435	170.5	DC_Mast
383	540.044	170.444	Macrophage
384	232.926	170.667	unassigned
385	1121.38	170.846	Macrophage
386	1210.5	170.5	T
387	1408.8	171.533	Macrophage
388	1628.07	169.867	Stromal
389	1694.41	171.414	Myoepi
390	389.2	170.2	unassigned
391	617.133	172.8	T
392	1047	173.222	Stromal
393	1231.35	174.059	Stromal
394	1433.86	172.639	Stromal
395	16.9516	175.113	Malignant
396	37.4412	175.176	unassigned
397	63.5	171.5	unassigned
398	171.559	173.068	unassigned
399	209.643	173.464	T
400	588.552	174.862	Macrophage
401	909.706	173.588	T
402	109.652	174.348	unassigned
403	274.375	173.906	unassigned
404	1040.53	175.235	T
405	1651.56	173.778	Stromal
406	115.828	175.828	unassigned
407	372.436	175.231	Stromal
408	878	173.5	T
409	1125.35	175.3	T
410	393.737	175.421	Malignant
411	964.667	177.433	T
412	1203.8	175.6	Stromal
413	1665.73	177.271	Myoepi
414	146.88	176.88	unassigned
415	448.062	177.719	T
416	1069.45	178.203	Stromal
417	26.3784	181.459	Stromal
418	154.724	178.517	unassigned
419	289.105	177.579	unassigned
420	1080.12	179.412	Macrophage
421	1151.12	178.333	T
422	58.3019	180.34	Macrophage
423	267.839	180.065	T
424	322.878	180.439	unassigned
425	990.5	179	Macrophage
426	1024.5	179.842	Stromal
427	1049	178.5	Stromal
428	570.8	180.8	Macrophage
429	820.15	180.9	T
430	1618.83	178.75	Stromal
431	1683.33	180.833	Myoepi
432	366.233	185.2	T
433	1059.43	185.739	Stromal
434	1228.83	180	B
435	1393.67	179.556	Stromal
436	1631.94	180.677	Stromal
437	237.84	181.84	B
438	1382	182.294	T
439	1648.18	182.059	Myoepi
440	196.444	182.722	unassigned
441	762.304	183.446	Macrophage
442	944.618	183.912	DC_Mast
443	590.355	183.097	Macrophage
444	1086.52	183.905	T
445	1147.44	187.125	Stromal
446	111.5	184.333	T
447	299.917	184.917	unassigned
448	1053.15	186.441	DC_Mast
449	1638.58	185.424	Myoepi
450	448.667	187	unassigned
451	631.75	186.4	T
452	774.5	188.167	Stromal
453	1609.91	186.739	Stromal
454	353.784	187.784	Stromal
455	613.4	185.933	T
456	1168.19	186.5	T
457	241.088	188	unassigned
458	329.109	189	T
459	547.5	187.5	unassigned
460	728.848	189.727	Stromal
461	1214.62	187.75	Stromal
462	1223.13	188.667	Macrophage
463	1682.63	188.2	Myoepi
464	88.6667	189.5	unassigned
465	175	188.2	unassigned
466	1135.5	188	Stromal
467	115.281	190.312	T
468	157.024	190.463	Malignant
469	313.147	192.618	unassigned
470	577.8	190.1	Macrophage
471	646.759	189.414	Stromal
472	858.357	189.857	Malignant
473	1676.63	189.852	Myoepi
474	18.5714	191.714	unassigned
475	98.5	190.607	T
476	401.444	191.827	Malignant
477	470.077	192.615	Malignant
478	711.887	196.028	Malignant
479	55.4151	194.245	Stromal
480	184.81	193.143	unassigned
481	1093.08	193.44	T
482	1574.18	196.706	Stromal
483	626.75	194.281	T
484	581.182	195.333	Macrophage
485	1102	198.655	T
486	1627.36	193.773	Myoepi
487	1650.33	194.41	Myoepi
488	682.853	194.529	Malignant
489	852.5	197.042	Malignant
490	1065.25	196.7	Stromal
491	1209.8	196.6	Stromal
492	147.5	197.667	Malignant
493	241.676	195.622	unassigned
494	423	195.097	Malignant
495	547.194	196.806	Myoepi
496	664.2	196.567	Malignant
497	692.841	196.932	Malignant
498	1084.27	196.2	T
499	199.619	198.262	T
500	1620.52	198.69	Myoepi
501	392.044	199.412	Malignant
502	1001.56	201	Macrophage
503	1662.71	197.929	Myoepi
504	1679.14	198.955	Myoepi
505	214.156	199.844	unassigned
506	270.5	197.8	unassigned
507	323.711	198.2	unassigned
508	672.039	201.735	Malignant
509	811.615	200.615	T
510	906.708	199.583	Macrophage
511	281.537	199.22	unassigned
512	411.268	201.286	Malignant
513	724.208	201.25	Malignant
514	759.3	199.9	Macrophage
515	776.583	200.25	Stromal
516	70.2667	202.1	T
517	516.603	204.179	Malignant
518	652.015	201.969	Malignant
519	737.714	202.429	Macrophage
520	1517.66	204.623	Stromal
521	830.1	206	Malignant
522	1199.18	201.765	DC_Mast
523	1444.33	202.222	Stromal
524	1693	201.625	Myoepi
525	923.214	204.143	T
526	1116	202.5	T
527	86.775	205.8	unassigned
528	376.15	204	Malignant
529	531.519	206.667	Malignant
530	627.267	204.067	Macrophage
531	1598.87	208.133	Stromal
532	541.4	210.85	Malignant
533	1079.04	205.213	Stromal
534	1108.81	204.188	T
535	1659.35	204.529	Myoepi
536	300	205.909	unassigned
537	757.591	206	T
538	1126.2	206.08	Plasma
539	1676	206	Myoepi
540	216.95	207.825	unassigned
541	499.798	209.202	Malignant
542	1624.92	206.486	Myoepi
543	1684.14	207.791	Myoepi
544	315.455	208.591	Stromal
545	633.654	210.269	Malignant
546	794.308	208.308	Stromal
547	1188.59	208.886	DC_Mast
548	1606.82	212.364	Stromal
549	37.95	210.35	Malignant
550	235.286	210.143	Plasma
551	438.487	209.487	Malignant
552	561	208.5	T
553	843.6	208.2	Malignant
554	1006.6	210.04	Stromal
555	1105.22	210.5	T
556	258.688	210.812	unassigned
557	739.68	210.44	Malignant
558	1068.7	211.4	T
559	1122.05	211.25	T
560	1634.67	211.185	Myoepi
561	339	211	unassigned
562	701.426	214.309	Malignant
563	1650.82	211.545	Myoepi
564	313.692	213.077	Macrophage
565	426.39	215.195	Malignant
566	593.645	213.968	Malignant
567	749.958	211.792	Malignant
568	1680.44	212.889	Myoepi
569	1699.03	214.1	Myoepi
570	114	214.8	Plasma
571	993.8	214.933	T
572	1086.5	214.5	Stromal
573	1673	213.5	Myoepi
574	67.5862	215.621	Stromal
575	525	215.514	Malignant
576	1111.38	215.333	Macrophage
577	376.049	221.689	Malignant
578	558.103	216.414	Macrophage
579	94.8929	217.321	unassigned
580	247.417	218	Plasma
581	326.243	217.432	unassigned
582	696.48	219.94	Macrophage
583	517.6	215.8	Malignant
584	1191.11	218	Macrophage
585	1616.64	220.547	Myoepi
586	1654.29	218.294	Myoepi
587	268.345	221.273	Stromal
588	297.429	219.429	unassigned
589	764.349	220.857	Malignant
590	1599.76	220.892	Stromal
591	1637.33	218.933	Myoepi
592	1120.36	221.036	Macrophage
593	59.2308	222.115	unassigned
594	406.106	222.515	Malignant
595	1691	220.176	Stromal
596	440.242	222.303	Malignant
597	460.364	225.182	Malignant
598	655.098	224.059	Stromal
599	483.321	223.357	Malignant
600	633.576	223.758	T
601	755.852	223.815	Malignant
602	775.615	224.731	Stromal
603	1226.67	222.8	Stromal
604	88.6053	225.132	T
605	312.926	224.222	unassigned
606	328	224.235	T
607	1052.16	228.632	Stromal
608	1610.2	222.5	T
609	1669.21	222	Stromal
610	1192	223.5	Macrophage
611	128.703	229.108	Stromal
612	192.455	225.818	T
613	316.87	227.565	Macrophage
614	580.857	226.5	Stromal
615	742.382	227.824	Stromal
616	1108.04	225.708	Macrophage
617	1680.47	226.706	Stromal
618	30.8571	231.821	Malignant
619	430.661	231.419	Malignant
620	537.091	232.273	Malignant
621	637.568	230.514	Macrophage
622	1668.77	229.464	Stromal
623	251.368	229.368	Stromal
624	358.154	230.538	unassigned
625	597.333	228.5	Macrophage
626	1613.61	228.87	Myoepi
627	1630.81	229.571	Stromal
628	43.96	231.26	Malignant
629	235.586	232.517	T
630	388.606	232.211	unassigned
631	754.75	229.75	Malignant
632	377.704	231.407	Stromal
633	275.529	233.471	unassigned
634	295.846	233.192	unassigned
635	414.022	235.739	Malignant
636	773.571	233.357	T
637	848.615	233.962	Plasma
638	892.429	231.286	Stromal
639	1146.5	231.5	Stromal
640	1177.48	233.28	T
641	69.3636	234.576	T
642	138.7	234.267	unassigned
643	1200.32	233.321	Macrophage
644	1567.95	235.316	T
645	82.44	237.02	Stromal
646	422.725	233.65	Malignant
647	882.905	235.238	T
648	1137.89	233.889	Stromal
649	1626.53	234.368	Stromal
650	330.848	236.394	T
651	395.94	236.4	T
652	554.406	237.5	Stromal
653	997.765	238.794	Stromal
654	183.364	237.227	Macrophage
655	572.5	235	Stromal
656	632.769	234.846	Macrophage
657	1699.33	236.889	Myoepi
658	47.9	239.7	Malignant
659	250.5	237.333	Stromal
660	627.44	237.92	T
661	1098	239	T
662	1142.43	239.714	Stromal
663	1194.37	238.333	T
664	30.5	238.714	Malignant
665	1297.69	241.375	T
666	1624.5	242	Macrophage
667	205.867	240.233	unassigned
668	531.352	244.591	Malignant
669	1537.82	241.5	T
670	1689.12	239.125	Stromal
671	542.158	241.158	Macrophage
672	715.732	242.976	Stromal
673	818.125	242.5	T
674	1166.58	241.895	T
675	1183.34	245.314	Macrophage
676	917	241.5	T
677	1052.79	245.621	Stromal
678	1292	243.529	T
679	1648.5	242.5	Myoepi
680	1668.86	242.674	Stromal
681	1683.71	243.105	Stromal
682	251.074	244.889	unassigned
683	470.893	243.821	Malignant
684	583.526	244.263	Macrophage
685	677.727	245.136	T
686	432.96	244.98	Malignant
687	1156.47	244.667	T
688	1617.64	245.5	Stromal
689	1095.71	245.095	Plasma
690	1126.2	247.24	T
691	20.1667	247	Malignant
692	1110.13	246.522	Stromal
693	413.682	249.364	Malignant
694	176.5	248.312	Malignant
695	941.429	247.857	Macrophage
696	1160.88	249	Macrophage
697	1530.25	250.438	Macrophage
698	1661.27	247.455	Myoepi
699	1686.08	248.32	Myoepi
700	202.25	254.25	unassigned
701	243.238	250.286	unassigned
702	1150.91	250.091	T
703	1292.25	248.375	Stromal
704	1629.14	249.4	Myoepi
705	1671.77	249.979	Myoepi
706	158.308	251	unassigned
707	311.8	251.086	unassigned
708	735.862	254.052	Stromal
709	1283	251.786	Stromal
710	1600.85	255.385	Stromal
711	1695.09	252.348	Myoepi
712	687.69	254.793	Stromal
713	1302.2	253.333	T
714	585.185	253.074	Macrophage
715	370.333	252.75	Macrophage
716	831.333	253.167	Stromal
717	1105.8	252	T
718	1464.24	253.571	T
719	1622.25	253.6	Myoepi
720	23.2179	257.615	Malignant
721	423.587	256.962	Malignant
722	1044.37	257.105	DC_Mast
723	190.954	256.631	Macrophage
724	1029.71	256.294	T
725	1169.55	255.364	Macrophage
726	483.196	258.804	Malignant
727	522.966	261.102	Malignant
728	36.2258	257.806	Myoepi
729	710.571	256.714	Stromal
730	1470.56	258.244	Macrophage
731	1615.64	262.357	Myoepi
732	814.167	259.875	Malignant
733	1281.92	257.917	T
734	82.72	261.4	T
735	149.321	261.811	Macrophage
736	238.65	260.075	Stromal
737	360.16	261.1	unassigned
738	645.375	263.5	Stromal
739	1120.78	260.611	T
740	1151.8	264.2	Stromal
741	1608.5	258.583	Myoepi
742	1625.9	260.103	Myoepi
743	117	261.474	unassigned
744	296.912	262.147	unassigned
745	366.742	261.452	Stromal
746	665.04	261.36	Stromal
747	135.25	261.125	unassigned
748	158	265.286	Myoepi
749	785	262.286	Macrophage
750	1450.62	267	Macrophage
751	164.219	265.438	Macrophage
752	1102.61	262.778	T
753	1636.27	264	Myoepi
754	397.525	268.15	Malignant
755	1587.16	266.789	Macrophage
756	1697.71	266.071	Stromal
757	435.406	268.031	Malignant
758	1142.76	269.543	Stromal
759	1313.26	267.882	Stromal
760	1328	264.9	Stromal
761	32.5745	267.553	Malignant
762	102.577	267.769	T
763	424.271	266.644	Myoepi
764	1642.79	270.605	Myoepi
765	1656.78	266.902	Myoepi
766	1466.53	267.588	Stromal
767	1629.52	268.519	Malignant
768	323.8	269.7	Stromal
769	641.603	271.588	Stromal
770	1556.35	270.346	Macrophage
771	1666.61	269.829	Myoepi
772	201.267	270.467	Stromal
773	1102.5	271.1	T
774	1109.38	271.048	B
775	188.302	272.968	Malignant
776	364.6	271	Plasma
777	1672.94	273.12	Myoepi
778	278.812	272.312	unassigned
779	515.086	272.314	Malignant
780	230.872	275.692	T
781	285.244	273.683	unassigned
782	562.675	277.47	Malignant
783	574.429	275.952	Malignant
784	960.708	273.958	Stromal
785	1310	272.286	Stromal
786	1618.28	274.639	Myoepi
787	24.5263	274.105	unassigned
788	33.5833	274.458	Malignant
789	542.093	276.326	T
790	978	274.188	Stromal
791	59.2941	277.471	Malignant
792	221.915	277.468	Stromal
793	403.603	279.27	Malignant
794	1120.82	276.227	Macrophage
795	1657.78	276.978	Myoepi
796	485.895	277.211	T
797	608.257	277.286	Macrophage
798	735.611	276.778	Stromal
799	1600.11	279.789	Plasma
800	1643.72	276.535	Malignant
801	1698.4	276.8	Myoepi
802	321	278	Malignant
803	700.417	278.25	Malignant
804	713.056	277.833	Malignant
805	982.2	277.933	T
806	1137	276.962	T
807	435.52	277.56	Malignant
808	1628.35	278.783	Myoepi
809	822.111	282.741	Malignant
810	1128.95	278.158	T
811	1611.08	280.84	Stromal
812	798.933	280.333	Stromal
813	835.238	282.714	Malignant
814	844	282	Malignant
815	497.421	285.316	Malignant
816	751.476	283.333	Stromal
817	1103.69	282.231	T
818	1633.26	281.516	Myoepi
819	1673.55	281.909	Myoepi
820	297.647	283.309	unassigned
821	950.933	281.8	T
822	1081.84	283.842	T
823	1556.5	284.5	Macrophage
824	1645.3	283.745	Myoepi
825	1685.14	281.818	Myoepi
826	977.462	283.385	T
827	1017	286.5	Stromal
828	1134.59	283.926	T
829	133.933	284.667	unassigned
830	344.296	285.778	Stromal
831	574.185	286.677	Malignant
832	857.778	284.889	T
833	332.722	286.194	Stromal
834	1222.68	286.368	T
835	534.7	287.85	T
836	612.273	286.091	Stromal
837	642.01	286.222	Stromal
838	958.476	287.095	Stromal
839	1692.1	287.254	Myoepi
840	36.0556	288	unassigned
841	1087.46	288.375	T
842	1102.08	286.44	DC_Mast
843	189.082	291.377	Malignant
844	1072.38	289.538	T
845	1232.91	289.364	Stromal
846	991.8	288.6	T
847	1614.88	290.5	Myoepi
848	1650.8	290.74	Myoepi
849	268.667	290.524	Stromal
850	289.871	291.387	unassigned
851	316.913	291.739	Myoepi
852	524.036	292.607	unassigned
853	962.158	290.474	Stromal
854	1110.6	290.733	T
855	1602.64	291.818	Stromal
856	380.875	292.393	Stromal
857	447	290.938	Stromal
858	795.243	292.865	Malignant
859	876.25	292.344	Stromal
860	994.2	294.933	T
861	23.8049	293.512	unassigned
862	108.3	294.25	Stromal
863	118.586	293.966	unassigned
864	551.933	292.6	Stromal
865	978.87	291.783	Stromal
866	1131.05	292.9	T
867	402.415	294.512	Malignant
868	473	293.143	Malignant
869	1676.68	295.825	Myoepi
870	79.7368	295.211	T
871	94	294.5	Stromal
872	197.214	298.5	Malignant
873	433.34	295.957	Malignant
874	566.5	293	T
875	615.875	296.25	DC_Mast
876	972	293.5	DC_Mast
877	1616.96	296.556	Myoepi
878	350.393	297.402	Malignant
879	548.615	296.462	Stromal
880	1080.59	297.059	T
881	854.8	296.7	Macrophage
882	880.867	299.733	Macrophage
883	57.7857	299.393	unassigned
884	239.2	298.68	Stromal
885	336.333	301.238	Myoepi
886	515.875	299.969	Stromal
887	1033	299	Stromal
888	1105.44	298.778	T
889	1622.89	300.286	Myoepi
890	1698.21	298.929	unassigned
891	945.296	305.259	Stromal
892	44.1818	301.545	unassigned
893	306.407	302.741	Malignant
894	797	300.5	Malignant
895	1632.41	302.27	Myoepi
896	77.5758	302.091	unassigned
897	208.875	303.375	Malignant
898	375.364	302.939	unassigned
899	984.889	302.667	Stromal
900	1609.33	303.389	Myoepi
901	90.0526	303.789	unassigned
902	273	305.647	Stromal
903	286.5	304.429	T
904	845	303.5	Macrophage
905	1603.89	305.391	Myoepi
906	1670.29	304.762	Malignant
907	361.22	307	DC_Mast
908	1657.76	306.644	Myoepi
909	546.5	305	Macrophage
910	718.571	310.714	Malignant
911	965.304	306.87	Stromal
912	1168.43	308.952	T
913	66.6324	307.176	Stromal
914	243.417	307.583	Stromal
915	425.419	307.226	Malignant
916	590.417	310.567	Stromal
917	796.968	311.323	Macrophage
918	1038.93	307.4	T
919	1596.12	314	Stromal
920	25	308	Stromal
921	294.344	306.531	unassigned
922	662.361	310	Malignant
923	743.588	307.941	Stromal
924	910.263	308.105	Macrophage
925	1634.46	307.231	Myoepi
926	80.2857	309.429	Stromal
927	958.182	308.727	Stromal
928	145.625	310.5	unassigned
929	186.863	312.127	Malignant
930	248.75	309.562	unassigned
931	953.412	310.412	Stromal
932	1024.35	310.769	Stromal
933	48.3506	312.143	unassigned
934	974.786	312.786	T
935	965	311.375	Macrophage
936	280.545	313.091	T
937	310.057	313.528	Malignant
938	758.667	313.333	T
939	869.737	313.579	T
940	1144.17	313.75	T
941	290.955	314.318	T
942	567.5	314.243	Malignant
943	875	313.5	T
944	676.284	316.338	Malignant
945	1105.23	314.769	Macrophage
946	546.562	316.625	Malignant
947	554.914	318.877	Malignant
948	702.673	320.041	Malignant
949	823.048	316.81	Macrophage
950	1099.56	317.111	Macrophage
951	1624.87	316.316	Malignant
952	336.077	319.654	Malignant
953	619.571	314.857	Stromal
954	853.769	317.115	DC_Mast
955	922.059	316.588	T
956	1650	317.364	Myoepi
957	163.583	317.333	T
958	473.062	326.846	Stromal
959	591.969	318.812	T
960	745.367	320.49	Malignant
961	1618.96	318.174	Myoepi
962	1639.38	318.167	Stromal
963	20.5714	317.214	unassigned
964	75	317.583	Macrophage
965	371.276	320.621	unassigned
966	1310.13	323.533	Stromal
967	1673.38	319.346	Myoepi
968	876.471	318.471	T
969	960.364	320.273	Stromal
970	87.3846	321.692	T
971	417	324.524	Myoepi
972	654.392	323.039	Stromal
973	685.26	321.12	Malignant
974	727.459	326.622	Malignant
975	798.345	321.448	Macrophage
976	320.567	323.833	Malignant
977	836.053	322.895	T
978	1086.94	322.688	T
979	1630.82	321.909	Macrophage
980	532.533	322.667	unassigned
981	849.571	322.905	Macrophage
982	1021.91	323	Stromal
983	283.821	324.821	Stromal
984	971.538	323.615	T
985	108.5	329	unassigned
986	123.333	324.111	Stromal
987	157.783	325.435	unassigned
988	381.714	329.286	Myoepi
989	919.8	326	Stromal
990	946.302	328.14	Macrophage
991	1042.75	325.25	Macrophage
992	1663	325.87	Myoepi
993	1689.34	325.276	Myoepi
994	1654.21	326.529	Myoepi
995	207	326.75	T
996	881.25	327.857	T
997	888.105	327	T
998	525.429	327.857	Macrophage
999	1106.81	328.188	T
1000	1620.14	328.136	Myoepi
1001	1627.51	326.854	Myoepi
1002	342.068	330.068	Malignant
1003	618.64	327.36	Stromal
1004	630.833	330.333	Stromal
1005	667.703	331.75	Malignant
1006	62	329.5	unassigned
1007	406.154	330.154	Stromal
1008	433.643	328.714	Malignant
1009	807.519	331.222	Macrophage
1010	992.5	332	Macrophage
1011	1259.82	331.294	Stromal
1012	1267.69	331.062	Macrophage
1013	48.6875	332.125	Stromal
1014	538.875	329.125	Malignant
1015	1067.67	330.556	Macrophage
1016	26.48	334.68	Malignant
1017	70.1154	332.192	T
1018	1408	332.889	T
1019	226.438	333.562	unassigned
1020	775.105	335.895	Malignant
1021	1641.45	333.29	Stromal
1022	619.643	334.786	T
1023	712.887	340.472	Malignant
1024	355.919	337.774	Malignant
1025	451.981	340.81	Malignant
1026	903.76	335.28	Macrophage
1027	911.448	337.621	DC_Mast
1028	956.25	336.25	B
1029	134.171	340.771	unassigned
1030	374.25	337.375	Stromal
1031	569	336	Stromal
1032	949.529	337.529	T
1033	1264.37	337.632	T
1034	1663.16	341.422	Myoepi
1035	422.077	336.923	Stromal
1036	808.857	338.643	T
1037	828.714	339.314	Macrophage
1038	874.917	337.167	T
1039	1122.5	341	T
1040	1636.35	337.176	Stromal
1041	59.5625	340.375	Stromal
1042	1151.2	340.5	T
1043	764.804	343.118	Malignant
1044	799.25	340.75	Macrophage
1045	35.7419	344.71	Malignant
1046	335.635	345.54	Malignant
1047	501.464	343.071	unassigned
1048	861.875	343.125	T
1049	982.364	341.091	Stromal
1050	196.742	342.355	unassigned
1051	546.564	347.795	T
1052	842.9	342.4	Macrophage
1053	1031.82	342.636	Macrophage
1054	238.083	346.25	Stromal
1055	1064	344.167	T
1056	1074.9	344.714	T
1057	1633.97	345	Macrophage
1058	71.7	344.9	T
1059	376.388	345	T
1060	658.895	351.719	Malignant
1061	855.5	343.5	T
1062	403.4	347.818	Stromal
1063	493.231	346.692	T
1064	521.079	346.684	B
1065	1284.13	347.167	Macrophage
1066	809.733	351.667	T
1067	833.125	348.125	T
1068	1013.23	348.423	Stromal
1069	1122.56	346.625	T
1070	1646.19	348.625	T
1071	1682.5	348	Stromal
1072	1151.76	348.6	Stromal
1073	1244.69	350	T
1074	1430.73	350.333	T
1075	1437.64	349.04	DC_Mast
1076	57.1143	352.257	unassigned
1077	694	349.724	Malignant
1078	736.71	354.452	Malignant
1079	829.381	350.286	Plasma
1080	762.44	351.96	Malignant
1081	873.4	348.8	T
1082	1249.71	351.588	B
1083	841.733	352.4	T
1084	37.1071	354.071	Malignant
1085	178.3	354.25	Stromal
1086	358.181	354.444	Malignant
1087	537	351.404	Stromal
1088	1295.96	354.125	Stromal
1089	724.673	354.735	Malignant
1090	803.923	355.115	T
1091	821.75	352.875	T
1092	149.758	356.145	Stromal
1093	1241.44	355.44	T
1094	754.174	357.42	Malignant
1095	797	355.5	Macrophage
1096	1337.32	355.263	Stromal
1097	202.735	357.241	Stromal
1098	815.615	357.385	T
1099	1146.86	358.286	Macrophage
1100	1252.32	357.714	Macrophage
1101	234.051	362.051	T
1102	528.364	359.477	Macrophage
1103	837.053	360.105	DC_Mast
1104	847.778	362.389	Macrophage
1105	967.619	357.429	T
1106	216.608	359.02	Stromal
1107	321.034	359.448	unassigned
1108	489.714	358.393	Stromal
1109	674.75	358.25	Malignant
1110	84.3125	360.062	T
1111	339.247	361.603	unassigned
1112	386.408	362.461	Malignant
1113	434.833	358.833	unassigned
1114	696.847	361.059	Malignant
1115	831.333	361.556	DC_Mast
1116	1115.86	360.429	T
1117	1442.23	361.154	Stromal
1118	413.76	361.64	unassigned
1119	510.528	360.583	Stromal
1120	915.615	360.538	T
1121	40.7167	363.617	Malignant
1122	1313	362.448	Stromal
1123	105.342	362.842	Stromal
1124	551.484	362.452	Macrophage
1125	1326.85	367.8	Stromal
1126	1626.67	362.889	Macrophage
1127	1633.72	364.64	T
1128	1647.84	362.579	Macrophage
1129	1685.07	363.2	T
1130	254.911	365.214	Macrophage
1131	589	363.913	unassigned
1132	1447.5	367	Stromal
1133	1461.71	364.118	Stromal
1134	180.049	365.927	Stromal
1135	490.763	367.729	Malignant
1136	914.062	367.312	T
1137	1098	365.143	T
1138	1457.6	366.6	T
1139	575.417	368.417	T
1140	775.897	368.379	Macrophage
1141	1207.9	367.6	Stromal
1142	31	370	Malignant
1143	424.519	368.852	T
1144	479.744	370.93	Malignant
1145	881.364	370.091	T
1146	981.8	367.6	Stromal
1147	1104	367	T
1148	1560.92	370.4	Macrophage
1149	751.39	371.049	Stromal
1150	344.133	370.956	Stromal
1151	363.667	369.778	unassigned
1152	1212.06	374.957	Stromal
1153	270.308	370.692	unassigned
1154	471.07	372.14	Malignant
1155	516.219	371.406	unassigned
1156	558.913	372.522	T
1157	870.125	371.125	T
1158	1091.5	374.5	T
1159	1118.6	372.6	T
1160	1461.36	373.12	Stromal
1161	48.3922	375.686	Malignant
1162	728.545	378.045	Malignant
1163	1108.95	374.091	T
1164	353.5	374.542	DC_Mast
1165	623.583	377.417	Stromal
1166	1157.5	375.6	Macrophage
1167	203.938	378.732	Stromal
1168	252.394	377.515	unassigned
1169	466.033	380.295	unassigned
1170	650.111	377.089	Malignant
1171	1543.77	376.885	Macrophage
1172	1682.21	374.143	Macrophage
1173	27.0588	378.5	Malignant
1174	40.4348	377.348	Malignant
1175	273.632	377.474	unassigned
1176	864.75	377.4	T
1177	1020	378.846	T
1178	1040.17	376	T
1179	1127.39	377.786	B
1180	1578.12	376.125	T
1181	150.037	389.37	unassigned
1182	171.328	378.534	Macrophage
1183	504.691	381.582	Malignant
1184	763.625	378.125	Stromal
1185	1133	378.538	Macrophage
1186	237.211	381.881	Malignant
1187	1085.46	379.577	T
1188	1690.12	378.125	T
1189	96	382.2	Stromal
1190	337.115	380.538	unassigned
1191	1105.29	381.607	T
1192	1447.84	381.421	Stromal
1193	1465.08	380.846	Stromal
1194	406.422	383.467	Malignant
1195	931.167	382.083	T
1196	1090.85	384.385	T
1197	33.5882	383.382	Malignant
1198	297.889	383.889	unassigned
1199	658	389.314	Malignant
1200	1227.75	384.25	T
1201	417.645	385.258	Malignant
1202	481.355	385.613	Malignant
1203	608.389	385.681	Stromal
1204	811.536	386.036	Macrophage
1205	1682.42	383.083	Macrophage
1206	114.643	385	unassigned
1207	176.113	386.83	Macrophage
1208	827.346	386.885	Macrophage
1209	228.081	391.468	Malignant
1210	510.79	390.161	Malignant
1211	899.76	389.44	Macrophage
1212	966.643	386.143	T
1213	991	387	T
1214	1188.16	387	Stromal
1215	52.8776	388	Stromal
1216	357.912	387.676	unassigned
1217	1454.96	388.6	Stromal
1218	1673.95	388.632	T
1219	339.179	389	T
1220	541.84	388.36	Stromal
1221	642.4	393.4	Stromal
1222	686	392	Malignant
1223	759.409	388.818	Malignant
1224	435.711	391.816	Macrophage
1225	471.033	391.623	Malignant
1226	747.65	392.86	Malignant
1227	857.286	391.214	T
1228	1691.35	390.85	Stromal
1229	668.164	394.753	Malignant
1230	959.714	390.857	DC_Mast
1231	1008	392	Macrophage
1232	1226.17	391.966	Macrophage
1233	999.6	394.067	T
1234	1019.72	392.08	T
1235	1678.53	391.316	T
1236	512.032	399.71	Malignant
1237	35.4561	394.544	Stromal
1238	118.072	396.855	Stromal
1239	371.655	394.897	T
1240	944.5	395.286	T
1241	183.25	395.955	Macrophage
1242	606.833	394.917	Stromal
1243	735.672	397.313	Malignant
1244	971.375	396	T
1245	1274.56	395.722	T
1246	1298.67	397.267	Macrophage
1247	262.462	396.769	Stromal
1248	1627	396.5	DC_Mast
1249	44.9	398.033	Macrophage
1250	574.75	395.417	Macrophage
1251	959.933	397.8	T
1252	1188	395.643	Stromal
1253	1205.27	399.51	Stromal
1254	490.359	398.128	Malignant
1255	615.871	398.355	Macrophage
1256	993.68	399.56	Macrophage
1257	1448.5	400.227	T
1258	824.5	400.5	T
1259	982.875	399.875	T
1260	1016.09	398.364	Plasma
1261	1335	402.5	Macrophage
1262	1609.12	400.938	Stromal
1263	88.561	400.829	Stromal
1264	846.438	401.25	Stromal
1265	1091.64	401.091	T
1266	1423.6	400.2	Macrophage
1267	247.471	400.853	unassigned
1268	273.5	401.5	Stromal
1269	702.954	403.425	Malignant
1270	924.875	401.875	T
1271	954.455	402.364	T
1272	129.25	401.375	Stromal
1273	177.318	403.635	unassigned
1274	196.667	401.857	Malignant
1275	861.5	402	T
1276	1315.8	403.455	Macrophage
1277	948.786	404.071	T
1278	1169.9	402.81	Stromal
1279	81.925	406.075	unassigned
1280	117.939	405.364	T
1281	747.72	407.24	Malignant
1282	1254.33	405.583	T
1283	1682.88	404.588	T
1284	258.744	406.581	Stromal
1285	379.033	408.5	T
1286	1592.02	410.125	Stromal
1287	13.4912	408.123	Macrophage
1288	531.043	405.915	Stromal
1289	649.941	407.088	Macrophage
1290	969.105	408.386	Macrophage
1291	135.75	410.462	Stromal
1292	274.5	406.875	unassigned
1293	433.205	408.667	Stromal
1294	465.917	407.111	T
1295	476.375	407.292	Malignant
1296	662.167	410.444	T
1297	1132.81	407.25	Macrophage
1298	1438.37	408.633	T
1299	1695.4	407.896	Stromal
1300	594.328	414.379	Stromal
1301	873.826	410	T
1302	1076.56	408.63	Stromal
1303	1197.88	409.188	Stromal
1304	30.75	408.375	Stromal
1305	67.1724	409.897	Stromal
1306	800.6	411.333	Malignant
1307	1043	409	T
1308	1209.39	408.548	Stromal
1309	1277.35	410.767	Macrophage
1310	741.674	412.953	Malignant
1311	1097.6	409.64	Stromal
1312	1104.72	411.156	Stromal
1313	1584.69	409.938	Stromal
1314	1669.38	411	T
1315	100.452	412.29	Stromal
1316	811.105	412.158	T
1317	1230.85	413.191	Stromal
1318	1682.83	410.833	T
1319	49.6667	412.815	T
1320	206.928	413.887	Malignant
1321	447.45	413.35	unassigned
1322	715.545	415.5	Malignant
1323	1137.78	412.333	Macrophage
1324	114.345	415.379	Stromal
1325	532.775	414.45	Stromal
1326	545.962	415.509	Stromal
1327	1296.79	415.455	T
1328	1338.56	417.056	Stromal
1329	1675.64	413.5	T
1330	171.925	415.95	unassigned
1331	935.5	415	T
1332	979.062	416.094	DC_Mast
1333	1052.41	414.941	T
1334	292.636	415.455	T
1335	792.897	418.359	Malignant
1336	1512.1	414.9	Stromal
1337	239.246	418.393	Malignant
1338	827.154	417.077	T
1339	958	420.6	Macrophage
1340	1084.79	417.158	Stromal
1341	1224.1	416.7	T
1342	1664.12	415.188	DC_Mast
1343	610.29	418.194	T
1344	845.783	418.913	T
1345	1094.73	417.2	Stromal
1346	128.182	419.333	T
1347	184.636	421.636	Malignant
1348	907.158	420.579	Macrophage
1349	1657.84	418.474	T
1350	660.19	419.643	Macrophage
1351	728.552	419.517	Malignant
1352	1047	419.5	Stromal
1353	1167.44	420.92	Stromal
1354	964.522	422.13	T
1355	151.706	422.294	Stromal
1356	375.444	420.815	Stromal
1357	458.981	421.685	Stromal
1358	576.786	421.857	T
1359	763.957	423.783	Malignant
1360	1119.53	421.133	Stromal
1361	107.241	423.379	T
1362	510.714	422	unassigned
1363	929.364	422.909	T
1364	950.588	424.588	T
1365	1041.26	422.842	T
1366	157.871	424.968	unassigned
1367	1092	423.667	T
1368	1198	424.14	Macrophage
1369	1685.6	423.2	T
1370	12.4375	426.375	Stromal
1371	1175.89	427.348	Stromal
1372	85.0357	424.25	unassigned
1373	362.769	426.538	T
1374	484.656	427.625	T
1375	530.278	427.222	T
1376	558.933	425.4	T
1377	996.412	427.118	T
1378	1114.07	425.733	T
1379	55.4839	428.581	Stromal
1380	719.857	431.548	Malignant
1381	925.333	427.917	T
1382	945.6	427.4	T
1383	1025.32	427.679	T
1384	1155.82	429.18	Stromal
1385	1620.38	428.812	T
1386	37.381	428.571	Myoepi
1387	372.788	427.364	T
1388	669.162	428.73	Stromal
1389	807.7	428.95	T
1390	895.882	428.824	T
1391	904.941	427.765	Plasma
1392	1433.83	429.833	Stromal
1393	597.036	431.893	Stromal
1394	1044.28	430.5	T
1395	322.286	428.571	Stromal
1396	455.429	430.476	Stromal
1397	750.591	433.091	Malignant
1398	212.95	435.717	Malignant
1399	960.75	431	T
1400	1139.56	429.333	Stromal
1401	1441.68	432.429	Stromal
1402	87.4091	433.182	unassigned
1403	354.828	433.345	unassigned
1404	1145.83	433.429	Stromal
1405	1643.07	432.733	T
1406	163.533	435.644	T
1407	307.667	432.5	Malignant
1408	948.526	434.737	T
1409	970.81	433.429	Macrophage
1410	1001.58	433.958	T
1411	1134	432.964	Stromal
1412	1616.69	434.5	T
1413	94.3611	436.111	Stromal
1414	928.917	436.625	Macrophage
1415	1006.28	438.12	T
1416	12.3333	437.556	unassigned
1417	137.727	437.068	T
1418	331.062	436.625	Macrophage
1419	339.889	437.926	T
1420	374.235	436.441	unassigned
1421	694.95	437.2	Macrophage
1422	770.941	437.353	Macrophage
1423	823.444	435.333	Macrophage
1424	844.783	436.739	T
1425	862	436.826	T
1426	1038.8	436.3	T
1427	1447.54	437.5	T
1428	32.5385	438.077	unassigned
1429	439.353	438.441	T
1430	854.25	437.95	T
1431	937.368	437.579	B
1432	996.875	438.125	T
1433	270.341	439.707	Malignant
1434	835.913	438.957	Macrophage
1435	1137.67	436.875	Stromal
1436	1654.33	440.19	B
1437	607	438.8	T
1438	730.28	450.36	Myoepi
1439	1019.77	439.231	T
1440	481.781	441.219	T
1441	545.731	441.423	Macrophage
1442	645.5	442.156	Macrophage
1443	820.176	440.647	T
1444	1158.63	442.185	Macrophage
1445	1428.71	443.529	T
1446	1436.1	439.8	Stromal
1447	75	441.655	T
1448	325.455	441.061	Malignant
1449	518.521	441.458	T
1450	530.786	439.929	T
1451	619.133	442.067	DC_Mast
1452	832.8	441.5	Macrophage
1453	878	448	T
1454	1631.79	441.429	Macrophage
1455	356.079	442.397	Macrophage
1456	536.64	442.12	T
1457	333.226	444.29	unassigned
1458	718.094	445.156	T
1459	812.8	443.6	Macrophage
1460	852.381	443.905	Macrophage
1461	1598.5	441.5	Stromal
1462	1680.86	444.5	Stromal
1463	120.217	445.304	T
1464	655.256	445.769	Stromal
1465	982.6	445.84	Macrophage
1466	1036.29	445.706	T
1467	1095.32	448.464	Stromal
1468	174.273	446	unassigned
1469	201.79	449.346	Malignant
1470	372.545	446.424	T
1471	703.15	445.95	DC_Mast
1472	916.765	446.941	T
1473	1081.12	448.025	Stromal
1474	1445.56	446.5	DC_Mast
1475	318.017	447.915	Malignant
1476	395.935	447.419	unassigned
1477	448.682	446.318	T
1478	836	445.5	Macrophage
1479	1030.27	447.467	T
1480	1187.31	447.188	T
1481	72.2857	450.339	Malignant
1482	84.2963	452.463	Malignant
1483	585.273	449.045	T
1484	1595.09	447.273	Stromal
1485	1611.61	448.444	T
1486	518.25	450.55	unassigned
1487	946.833	448.583	Stromal
1488	961.905	451.095	Malignant
1489	990.412	449.882	T
1490	819.818	450.909	T
1491	830.455	451.318	T
1492	1232.03	451.462	Stromal
1493	1425.95	449.864	Stromal
1494	1450.93	450.857	T
1495	1525.61	450.333	T
1496	1650.43	452.429	Stromal
1497	50	451.842	unassigned
1498	179.5	451	Stromal
1499	342.571	452.543	T
1500	526.5	451.222	T
1501	562.516	453.903	Plasma
1502	1122.43	449.429	Stromal
1503	130	452	unassigned
1504	1145.78	456.667	Stromal
1505	569.5	452.5	Stromal
1506	907.636	453.545	T
1507	982.043	453.391	Plasma
1508	1133.16	455.677	Macrophage
1509	1626.04	454.583	Macrophage
1510	923.682	454.909	Macrophage
1511	937	455.75	Macrophage
1512	999.792	454.333	T
1513	1021.8	455.88	T
1514	218.146	457.833	Malignant
1515	355.846	455.923	unassigned
1516	625.615	455.615	T
1517	779.667	455.25	T
1518	868.75	455.45	T
1519	945.75	460.125	Malignant
1520	1440.67	455.533	Stromal
1521	99.5682	457.682	Stromal
1522	159.036	462.929	Macrophage
1523	400.357	456.964	unassigned
1524	783.96	456.92	T
1525	583	456.25	Stromal
1526	791.483	459.655	Macrophage
1527	927.571	461.536	Macrophage
1528	1036.65	458.412	B
1529	62.44	458	Malignant
1530	141.481	459.111	T
1531	426.824	460.216	Myoepi
1532	437.691	459.4	Malignant
1533	531.169	459.102	Macrophage
1534	824.321	460.107	T
1535	846.821	460.893	DC_Mast
1536	1010	458	T
1537	1113.11	460.185	Stromal
1538	1366.63	460.593	T
1539	72.823	462.628	Malignant
1540	243.795	461.273	Malignant
1541	453.25	458.75	Malignant
1542	489.306	460.056	unassigned
1543	877.905	461.667	T
1544	994	459.133	Macrophage
1545	1253.88	462.042	Stromal
1546	1471.32	460.32	T
1547	1604.77	459.231	T
1548	233.741	461.407	Malignant
1549	577.846	461.462	Macrophage
1550	613.759	462.517	T
1551	719.651	461.233	Macrophage
1552	776.958	460.958	T
1553	963.478	461.522	Malignant
1554	1101.71	460.294	Stromal
1555	1404	463	Macrophage
1556	49.3409	463.795	Macrophage
1557	199.321	464.66	Malignant
1558	89.1636	463.564	Stromal
1559	321.372	464.093	Malignant
1560	753.788	462.909	T
1561	1023.09	463.5	T
1562	1042.85	462.45	Malignant
1563	1192	463.353	Stromal
1564	620.654	463.346	T
1565	817.76	463.28	T
1566	1007	462.286	T
1567	214.979	467	Malignant
1568	288	468	Malignant
1569	413.547	466.791	Malignant
1570	550.13	463.957	Macrophage
1571	638.444	466.333	T
1572	802.588	464.941	T
1573	1016.16	464.52	T
1574	1422.67	466.889	T
1575	1543.21	464.737	Plasma
1576	1643.65	465.192	Stromal
1577	462.4	468.771	Malignant
1578	537.296	465.889	Macrophage
1579	587.185	465.148	T
1580	628.529	465.706	T
1581	1085.23	465.8	Stromal
1582	1633.31	469.5	B
1583	166.714	467	unassigned
1584	258.299	469.198	Malignant
1585	447.744	466.023	Malignant
1586	649.5	467.25	Stromal
1587	661.786	467	Macrophage
1588	741.219	467.438	Macrophage
1589	762.526	466.105	Macrophage
1590	1652.62	466.154	Stromal
1591	1683.71	466.529	Stromal
1592	504.5	468	unassigned
1593	522.476	468.857	T
1594	543.875	465.875	T
1595	1472	467.812	T
1596	908.562	468.75	T
1597	1065.98	475.265	Stromal
1598	108.613	470.645	T
1599	335.941	468.647	DC_Mast
1600	367.387	471.677	Stromal
1601	490.724	474.414	T
1602	564.062	472.688	Macrophage
1603	791	469.091	Macrophage
1604	825.111	469.667	T
1605	973.682	469.045	Macrophage
1606	1015.84	470.737	T
1607	1047.79	470.579	Stromal
1608	1388.83	470.793	Macrophage
1609	1408	471	Stromal
1610	1593.78	469.63	Stromal
1611	146.13	472.167	unassigned
1612	856.957	472.087	Plasma
1613	994.588	473.588	T
1614	1006.62	472.062	Macrophage
1615	1092.7	473.704	Stromal
1616	1112.9	472.095	T
1617	1419.5	470.5	T
1618	1609.4	470.2	Stromal
1619	239.16	470.88	Malignant
1620	423.425	475.462	Malignant
1621	431.333	475.367	Malignant
1622	479.029	472.941	Malignant
1623	1499.47	474.588	Stromal
1624	1646.82	471.769	Macrophage
1625	356.31	472.448	unassigned
1626	614.094	472.5	Plasma
1627	770.353	473.412	Macrophage
1628	849.233	473.433	DC_Mast
1629	500.195	475.013	Stromal
1630	687.526	474.158	Macrophage
1631	921	474.5	T
1632	948.071	476.286	Macrophage
1633	1040.25	474.85	T
1634	415.286	477.024	Malignant
1635	739.71	480.71	Macrophage
1636	789.433	476.7	T
1637	798.895	476.421	Plasma
1638	1633.56	476.688	Stromal
1639	522.654	476.885	T
1640	1104.7	479.36	Stromal
1641	69.8642	482.765	Stromal
1642	131.289	479.211	DC_Mast
1643	572.103	477.897	T
1644	964.704	479.444	Macrophage
1645	149.349	481.256	Stromal
1646	302.042	478.875	Malignant
1647	399.383	480.136	Malignant
1648	803.5	479	Plasma
1649	1078.15	480.018	Stromal
1650	1112.42	480.316	B
1651	1594.13	477.533	T
1652	171.608	481.932	unassigned
1653	1621.62	480.5	Macrophage
1654	384.327	480.837	Stromal
1655	773.026	479.462	Stromal
1656	976.321	481.571	Macrophage
1657	1356.67	480.259	T
1658	111.476	480.762	unassigned
1659	542.158	482.395	Stromal
1660	669	483.154	Stromal
1661	410.314	485.235	unassigned
1662	1606	482.5	Stromal
1663	192	483.773	Stromal
1664	1006.86	482.929	T
1665	1087.1	484.381	T
1666	579.607	485.179	T
1667	627.2	487.8	T
1668	819.826	486	T
1669	928.357	486.071	Macrophage
1670	125.32	485.96	T
1671	160.448	486.31	Macrophage
1672	790.379	486	T
1673	941.318	484.636	Stromal
1674	999.895	486.421	T
1675	1616.35	487.55	B
1676	110.765	487	T
1677	278.308	487.269	Malignant
1678	526.667	486.222	Stromal
1679	602.444	490.889	T
1680	616	486.5	Macrophage
1681	797.65	487.15	T
1682	825.55	487.9	T
1683	1199.94	488.486	Stromal
1684	1239.47	488.147	Stromal
1685	1577.62	487.381	T
1686	91.902	488.667	T
1687	370.655	489.379	unassigned
1688	657.615	487.538	unassigned
1689	1031.67	486.467	T
1690	1461.5	489.091	Macrophage
1691	251.5	495.5	Malignant
1692	503.882	490.588	Stromal
1693	919.111	489.556	Macrophage
1694	969.235	489.353	T
1695	1024.5	489.688	T
1696	1068.07	491.286	Stromal
1697	180.882	489.588	Malignant
1698	393.709	491.329	Malignant
1699	1017.67	489.667	T
1700	760.944	491.222	T
1701	1058.71	492.143	Stromal
1702	74.4643	496.286	Stromal
1703	1006.16	492.105	T
1704	291.932	494.288	Malignant
1705	305.286	494.171	Malignant
1706	742.935	494.452	T
1707	896.273	493.5	T
1708	216.529	495.088	Malignant
1709	608.5	494.556	Macrophage
1710	930.294	493.412	Plasma
1711	981.357	493.286	Macrophage
1712	1048.52	494.115	Stromal
1713	107.926	494.741	T
1714	381.06	494.76	T
1715	414	496.958	Malignant
1716	438.111	497.556	Malignant
1717	1076.68	495.324	T
1718	163.429	496.429	unassigned
1719	658	497.875	Stromal
1720	941.5	494	DC_Mast
1721	958.333	495.556	Macrophage
1722	1163.58	498.542	Stromal
1723	1591.59	496.118	Stromal
1724	449.481	497.333	unassigned
1725	821.81	497.524	T
1726	841.889	499.778	Macrophage
1727	1232.46	495.923	Stromal
1728	167.848	498.818	Macrophage
1729	788.071	497.286	T
1730	952.5	499	T
1731	556.261	498.478	Macrophage
1732	583.246	500.662	Macrophage
1733	889.533	499.333	T
1734	1033	499.231	T
1735	1225.81	499.062	Stromal
1736	1251.5	499	Stromal
1737	464.759	500.655	T
1738	493.654	500.5	T
1739	1615.06	502.529	Macrophage
1740	361.874	502.712	unassigned
1741	532	500.556	unassigned
1742	698.952	503.226	Macrophage
1743	1602.62	501.846	T
1744	1673.06	502.588	Stromal
1745	111.8	502.233	T
1746	861.31	504.667	Stromal
1747	152.529	503.912	Stromal
1748	198.167	504.194	Malignant
1749	239.908	505.031	Malignant
1750	429.069	505.425	Malignant
1751	513.551	504.163	Stromal
1752	565.6	503.218	Stromal
1753	717.1	502.95	Macrophage
1754	807.909	502.636	T
1755	1607.33	502	Stromal
1756	675.267	503.6	T
1757	931.889	503.722	T
1758	1067.88	503.235	T
1759	1085.68	506.263	Macrophage
1760	139.381	503.976	Malignant
1761	646.81	505.452	Macrophage
1762	711.583	503.917	Macrophage
1763	820.2	506.067	T
1764	469.679	505.893	unassigned
1765	840.5	506.5	Macrophage
1766	11.4273	510.191	unassigned
1767	656.8	508.4	Macrophage
1768	1053	507.769	Stromal
1769	1263.5	508	Stromal
1770	170.375	507.812	Malignant
1771	355.025	508.775	unassigned
1772	393.921	509.132	Malignant
1773	504.955	508.864	unassigned
1774	802.9	507.933	Macrophage
1775	1035.4	510.471	Stromal
1776	1078.57	508.857	B
1777	1571.43	508.857	Stromal
1778	37.7083	509.458	T
1779	65.4681	510.798	T
1780	109.192	508.885	T
1781	919.833	509.167	T
1782	960.913	509.87	Stromal
1783	977.486	509.143	Stromal
1784	1228.08	508.692	Plasma
1785	475.433	511.067	T
1786	682.417	514.542	T
1787	721.778	509.204	Macrophage
1788	1137.57	510.857	Stromal
1789	1218.29	514.214	Stromal
1790	51.5357	511.893	Stromal
1791	315.385	519.385	Malignant
1792	383.113	513.188	Malignant
1793	532.17	510.745	Stromal
1794	569.969	511.281	Macrophage
1795	594.385	509.923	T
1796	665.895	511.211	T
1797	698.5	511.375	T
1798	758.5	510.667	T
1799	797.321	512.393	Macrophage
1800	986.111	515.556	T
1801	1066.68	511.789	T
1802	1581.73	511.136	Stromal
1803	130.08	510.84	Stromal
1804	259.324	511.108	Malignant
1805	519.972	512.417	Stromal
1806	845.688	512.375	T
1807	927	513	T
1808	1122.94	512.545	Stromal
1809	43.1132	514.094	Macrophage
1810	372.942	513.855	Malignant
1811	832.45	513.9	T
1812	885.167	511.833	T
1813	1210.5	512	Stromal
1814	424.6	514.636	Malignant
1815	587.387	515.774	T
1816	1424.89	514.444	Macrophage
1817	1595.71	513.706	T
1818	255.433	516.806	Malignant
1819	408.5	515.074	Malignant
1820	878.8	513.4	Macrophage
1821	1153	513.833	Stromal
1822	750.091	516.091	T
1823	811.176	516.471	T
1824	1665.83	521	Stromal
1825	181.72	522.64	Malignant
1826	212.383	519.926	Malignant
1827	288.051	518.987	Malignant
1828	354.533	517	unassigned
1829	630	515.9	Stromal
1830	728.69	516.345	Stromal
1831	1538.33	516.8	T
1832	1236.26	521.2	Stromal
1833	1273.67	518.333	Stromal
1834	1589.75	517.833	T
1835	35.2857	518.5	T
1836	203.88	521.88	Malignant
1837	332.625	519.25	unassigned
1838	557	517.5	Malignant
1839	955	518.9	Stromal
1840	1108.22	522.111	Stromal
1841	1561.67	520	T
1842	1579.67	520.067	T
1843	1609	519.167	T
1844	156.725	521.333	Malignant
1845	464.425	520.275	Stromal
1846	695.771	520.229	T
1847	757.467	520.133	T
1848	828.476	519.905	T
1849	937.833	521.083	T
1850	136.182	520.364	Stromal
1851	1030.46	522.127	Stromal
1852	1228.43	523.015	Stromal
1853	1555.5	521	T
1854	72.875	525.125	Malignant
1855	275.1	521.867	Malignant
1856	439.918	522.857	Malignant
1857	1014.15	521.462	Stromal
1858	501.821	523.026	unassigned
1859	862.511	524.851	Macrophage
1860	923.913	522.565	Macrophage
1861	1042.84	523.676	Stromal
1862	348.304	524.609	Malignant
1863	477.31	523.448	Stromal
1864	521.153	525.593	Macrophage
1865	609.167	523	Malignant
1866	705.3	523.15	T
1867	691.763	524.895	Macrophage
1868	750.429	523.5	T
1869	1190.65	525.353	Stromal
1870	1214.32	525.947	T
1871	428.3	526.417	unassigned
1872	660.75	525.188	T
1873	951.286	526.571	Macrophage
1874	1203	524	Stromal
1875	1549.92	525.167	T
1876	1584.14	525.429	T
1877	324.568	528.405	Malignant
1878	381.923	527.442	Malignant
1879	679.81	530.905	T
1880	710.5	527	T
1881	1255.68	528.136	Stromal
1882	1591.77	526.538	Stromal
1883	743.25	527.4	Macrophage
1884	756.667	527.5	T
1885	1141.96	528.333	Stromal
1886	1647	527	T
1887	133.091	529.831	Malignant
1888	559	527.909	T
1889	564.875	528.75	T
1890	942.632	528.421	Macrophage
1891	456.381	530.933	Malignant
1892	705.359	530.487	T
1893	780.154	529.423	T
1894	1121.38	530.542	Stromal
1895	22.6986	532.356	Malignant
1896	441.033	531.689	Malignant
1897	482.983	532.121	Malignant
1898	626.3	528.7	Malignant
1899	656.882	530.618	Macrophage
1900	749.087	530.609	T
1901	1064.9	531.867	T
1902	1312.79	533.042	T
1903	1519	531.5	Macrophage
1904	763.955	531.727	T
1905	1234.39	532.879	Stromal
1906	139	535.623	Malignant
1907	758.897	533.31	Stromal
1908	800.667	532.333	T
1909	1564.07	532.733	Macrophage
1910	209.397	535.413	Malignant
1911	339.025	534.975	Malignant
1912	571.54	534.96	Malignant
1913	987.786	532.5	T
1914	1253.5	534.5	Macrophage
1915	1650.25	532.75	T
1916	601.146	538.463	Malignant
1917	733.125	535.5	T
1918	742.083	535.861	Macrophage
1919	813	535	T
1920	1012.19	535.565	Stromal
1921	1197	533.5	Stromal
1922	30.0833	537.75	Malignant
1923	257.357	535	unassigned
1924	422.355	538.323	Malignant
1925	620.602	537.898	Malignant
1926	787.208	535.833	Macrophage
1927	94.0175	537.614	Malignant
1928	696.821	537.393	T
1929	712.423	537.269	T
1930	825.579	539.105	T
1931	971.875	537.125	T
1932	1027.47	537.622	Stromal
1933	1302.67	541.389	Macrophage
1934	633.371	538.171	Malignant
1935	644.12	537.36	Macrophage
1936	1612.48	537.652	Stromal
1937	806.458	538.042	Macrophage
1938	278.2	541.45	Malignant
1939	289.656	541.885	Malignant
1940	924	544.211	Macrophage
1941	938	539.667	T
1942	1676.97	542.235	Macrophage
1943	913.086	541.743	Macrophage
1944	320.946	543.732	Malignant
1945	454.214	540	Malignant
1946	535.605	543.5	Stromal
1947	668.471	542.176	T
1948	720.895	541.421	T
1949	759.792	542.333	T
1950	1527.5	542.8	DC_Mast
1951	151.283	547.522	Malignant
1952	406.47	545.615	Malignant
1953	770.88	545.68	T
1954	1166.51	545.486	T
1955	748.31	544.379	T
1956	974.667	542.889	T
1957	1554.42	543.421	T
1958	176.059	547.824	Malignant
1959	344.235	545.412	Malignant
1960	567	547.069	Malignant
1961	944.962	544.731	T
1962	1498.05	545.714	Plasma
1963	445.011	549.078	Malignant
1964	478.6	546.453	Malignant
1965	496.739	547.391	Malignant
1966	935.136	545.682	Plasma
1967	1236.82	545.929	Stromal
1968	784.652	546.739	T
1969	803.05	550.35	Macrophage
1970	953.217	547.609	Macrophage
1971	1015.16	546.677	Stromal
1972	1032.25	547.1	T
1973	1293.5	550.538	Stromal
1974	46.3462	547.462	Malignant
1975	382.452	549.932	Malignant
1976	795.421	548.895	T
1977	872.444	547.556	T
1978	1047.86	548.571	T
1979	1214.16	550.2	Stromal
1980	33	548.944	Malignant
1981	100.462	549.731	unassigned
1982	257.714	546.143	Malignant
1983	674.3	550.75	Stromal
1984	896.7	548.3	Macrophage
1985	926.056	549.111	T
1986	276.586	549.552	Malignant
1987	688.481	549.481	T
1988	1023.88	550.208	T
1989	1119.18	551.471	Stromal
1990	582.571	550.679	Malignant
1991	745.241	551.103	T
1992	917.45	551.75	Plasma
1993	60.8333	553.417	Malignant
1994	537	550.5	Stromal
1995	573.2	551.567	T
1996	738.818	552.061	Macrophage
1997	1041	551	T
1998	1071	550.111	Stromal
1999	455.083	551.917	Malignant
[truncated: 84,345 more rows]

## Sheet: panel c right
	x_cord	y_cord	group_broad_type
1	230.125	131.333	Malignant
2	239.12	133.44	Macrophage
3	198.915	145.983	Stromal
4	157	147.269	Stromal
5	96	148	Macrophage
6	314.15	151.75	T
7	294.833	151	Stromal
8	127.893	152.214	Malignant
9	264.312	154.281	Stromal
10	228.959	156.784	Stromal
11	211.828	157.103	T
12	184.161	159.306	Malignant
13	238.036	161.464	Stromal
14	256.111	164.833	T
15	197.949	165.538	Macrophage
16	318.633	166.469	Macrophage
17	45.619	167.571	Stromal
18	101.353	169.412	Malignant
19	139.674	172.522	Stromal
20	209.643	173.464	Macrophage
21	16.9516	175.113	Stromal
22	26.3784	181.459	Malignant
23	58.3019	180.34	Stromal
24	267.839	180.065	T
25	237.84	181.84	Macrophage
26	111.5	184.333	T
27	157.024	190.463	Malignant
28	98.5	190.607	Macrophage
29	115.281	190.312	Macrophage
30	55.4151	194.245	Stromal
31	199.619	198.262	Macrophage
32	70.2667	202.1	Macrophage
33	315.455	208.591	Stromal
34	37.95	210.35	Stromal
35	313.692	213.077	Stromal
36	67.5862	215.621	Stromal
37	114	214.8	Macrophage
38	247.417	218	Macrophage
39	268.345	221.273	Stromal
40	88.6053	225.132	B
41	128.703	229.108	Macrophage
42	192.455	225.818	Stromal
43	316.87	227.565	Macrophage
44	251.368	229.368	Macrophage
45	43.96	231.26	Macrophage
46	235.586	232.517	Macrophage
47	30.8571	231.821	Malignant
48	69.3636	234.576	T
49	82.44	237.02	Macrophage
50	183.364	237.227	Macrophage
51	250.5	237.333	Macrophage
52	30.5	238.714	Malignant
53	47.9	239.7	Malignant
54	176.5	248.312	Macrophage
55	190.954	256.631	Malignant
56	23.2179	257.615	Malignant
57	36.2258	257.806	Malignant
58	149.321	261.811	Macrophage
59	238.65	260.075	Stromal
60	82.72	261.4	T
61	164.219	265.438	Macrophage
62	32.5745	267.553	Malignant
63	102.577	267.769	Macrophage
64	188.302	272.968	Macrophage
65	201.267	270.467	T
66	230.872	275.692	Stromal
67	33.5833	274.458	Malignant
68	221.915	277.468	Macrophage
69	59.2941	277.471	Malignant
70	321	278	Macrophage
71	189.082	291.377	Malignant
72	316.913	291.739	Macrophage
73	268.667	290.524	Stromal
74	108.3	294.25	Macrophage
75	94	294.5	Stromal
76	79.7368	295.211	T
77	197.214	298.5	Stromal
78	239.2	298.68	T
79	306.407	302.741	Plasma
80	286.5	304.429	T
81	273	305.647	Stromal
82	66.6324	307.176	Stromal
83	243.417	307.583	Stromal
84	80.2857	309.429	T
85	186.863	312.127	Stromal
86	310.057	313.528	Malignant
87	280.545	313.091	T
88	290.955	314.318	T
89	163.583	317.333	T
90	75	317.583	Stromal
91	573.129	82.0323	Stromal
92	540.357	87	Myoepi
93	550.586	96.2069	Malignant
94	584.722	96.1667	Stromal
95	570.933	95.9333	Macrophage
96	557.5	110	Macrophage
97	638	116.304	Macrophage
98	479.057	118.143	Stromal
99	609.41	119.934	Macrophage
100	617.84	119.92	T
101	513	119.316	Macrophage
102	590.837	120.953	T
103	488.667	121.744	Malignant
104	599.958	123.417	T
105	479.167	124.708	Macrophage
106	544.967	125.7	T
107	594.44	126.92	T
108	464.16	127.24	Macrophage
109	324	128.667	Stromal
110	587.654	128.577	T
111	616.222	129.37	T
112	570.677	131.903	Macrophage
113	609.452	133.452	Macrophage
114	555	133	T
115	496.886	136.545	Macrophage
116	521.875	135.062	T
117	466.512	136.634	Macrophage
118	597.14	137.8	Macrophage
119	438.412	138.353	Stromal
120	530.6	137.4	T
121	419.219	139.031	Stromal
122	505.263	139.316	T
123	475.276	140.207	B
124	426.348	141.739	Stromal
125	509.481	144.407	Plasma
126	433.938	147.938	Macrophage
127	571.333	149.4	Macrophage
128	542.412	151	Stromal
129	565.905	151.095	Macrophage
130	513.829	152	Macrophage
131	343.8	155.314	Plasma
132	461.3	153.8	Macrophage
133	488.333	154.067	Stromal
134	493.5	156	Macrophage
135	372.657	159.343	Stromal
136	561.333	160	Macrophage
137	432.615	162.615	Macrophage
138	444.706	163.059	Macrophage
139	402.412	165.265	T
140	414.778	166.667	T
141	380.468	168.149	Macrophage
142	582.105	168.579	T
143	430.435	170.5	Macrophage
144	540.044	170.444	Macrophage
145	617.133	172.8	T
146	372.436	175.231	Stromal
147	588.552	174.862	Macrophage
148	393.737	175.421	Malignant
149	448.062	177.719	Macrophage
150	570.8	180.8	T
151	590.355	183.097	Macrophage
152	366.233	185.2	Macrophage
153	353.784	187.784	Stromal
154	613.4	185.933	T
155	631.75	186.4	Macrophage
156	329.109	189	T
157	401.444	191.827	Malignant
158	577.8	190.1	T
159	470.077	192.615	Stromal
160	626.75	194.281	T
161	581.182	195.333	Macrophage
162	423	195.097	Malignant
163	547.194	196.806	DC_Mast
164	392.044	199.412	Malignant
165	411.268	201.286	Malignant
166	516.603	204.179	Malignant
167	376.15	204	Malignant
168	627.267	204.067	T
169	531.519	206.667	Malignant
170	499.798	209.202	Malignant
171	633.654	210.269	Stromal
172	561	208.5	T
173	438.487	209.487	Malignant
174	541.4	210.85	Stromal
175	426.39	215.195	Malignant
176	593.645	213.968	B
177	525	215.514	Malignant
178	558.103	216.414	Macrophage
179	406.106	222.515	Malignant
180	376.049	221.689	Malignant
181	440.242	222.303	Malignant
182	483.321	223.357	Malignant
183	633.576	223.758	T
184	328	224.235	Macrophage
185	460.364	225.182	Malignant
186	580.857	226.5	Stromal
187	430.661	231.419	Malignant
188	637.568	230.514	T
189	377.704	231.407	Malignant
190	414.022	235.739	Malignant
191	422.725	233.65	Malignant
192	537.091	232.273	Macrophage
193	395.94	236.4	Stromal
194	632.769	234.846	T
195	330.848	236.394	Macrophage
196	554.406	237.5	Macrophage
197	627.44	237.92	T
198	531.352	244.591	Stromal
199	542.158	241.158	Macrophage
200	470.893	243.821	Malignant
201	432.96	244.98	Malignant
202	583.526	244.263	T
203	413.682	249.364	Malignant
204	585.185	253.074	Macrophage
205	423.587	256.962	Malignant
206	370.333	252.75	Macrophage
207	483.196	258.804	Malignant
208	522.966	261.102	Stromal
209	366.742	261.452	Macrophage
210	424.271	266.644	Malignant
211	435.406	268.031	Stromal
212	397.525	268.15	Malignant
213	323.8	269.7	Stromal
214	364.6	271	Macrophage
215	515.086	272.314	Malignant
216	562.675	277.47	Malignant
217	574.429	275.952	Malignant
218	542.093	276.326	Macrophage
219	403.603	279.27	Malignant
220	608.257	277.286	Stromal
221	485.895	277.211	Malignant
222	435.52	277.56	Stromal
223	574.185	286.677	Macrophage
224	344.296	285.778	Macrophage
225	497.421	285.316	Malignant
226	332.722	286.194	Stromal
227	612.273	286.091	Stromal
228	642.01	286.222	Stromal
229	534.7	287.85	T
230	380.875	292.393	Stromal
231	447	290.938	Stromal
232	551.933	292.6	Macrophage
233	402.415	294.512	Malignant
234	473	293.143	Malignant
235	350.393	297.402	Stromal
236	433.34	295.957	Malignant
237	548.615	296.462	Macrophage
238	515.875	299.969	T
239	336.333	301.238	Stromal
240	361.22	307	Malignant
241	546.5	305	T
242	425.419	307.226	Malignant
243	590.417	310.567	Stromal
244	567.5	314.243	Malignant
245	554.914	318.877	Malignant
246	546.562	316.625	Stromal
247	591.969	318.812	T
248	336.077	319.654	Malignant
249	842.273	58.3636	Macrophage
250	871.947	63.6316	Macrophage
251	831.312	69.0625	Macrophage
252	794.524	72.381	T
253	810.412	72.7059	T
254	776.812	73.0625	DC_Mast
255	804.688	76.8125	T
256	732.333	80.5	Macrophage
257	709	81.7931	Plasma
258	676.05	82.25	T
259	837.381	83.7143	DC_Mast
260	829.385	85.3846	T
261	716.579	86.3158	Myoepi
262	708.442	91.2093	Stromal
263	822.667	89.9167	Macrophage
264	692.333	90.3889	T
265	759.308	90.5385	T
266	807.186	91.2542	Macrophage
267	930.484	95.4194	DC_Mast
268	794.654	93.7692	T
269	774	93.5	T
270	889.824	96.8235	T
271	740.435	98.8261	Macrophage
272	863.545	104.974	Stromal
273	924	100.5	T
274	908.846	101.538	T
275	735.4	101.6	T
276	772.353	102.471	T
277	715.65	107.65	Macrophage
278	667	108.593	T
279	811.214	107.286	Malignant
280	804.389	107.222	Malignant
281	674.622	112.911	Macrophage
282	744.818	114.091	Macrophage
283	811.792	118.5	Malignant
284	784.583	116.708	Malignant
285	881.795	117.897	Macrophage
286	840.909	120.364	T
287	803.941	122.471	Malignant
288	777.27	125.587	Malignant
289	689.852	126.667	Macrophage
290	832.375	128.438	DC_Mast
291	806.5	129	Stromal
292	701.038	131.654	Macrophage
293	892.733	132.133	T
294	795.604	133.771	Malignant
295	775.855	137.2	Malignant
296	700.824	137.765	Macrophage
297	737.5	139	Malignant
298	827.467	138.667	T
299	938.273	144.227	Macrophage
300	870.364	145.636	T
301	761.203	146.594	Malignant
302	795.827	147.596	Malignant
303	905.765	146.588	T
304	775.6	149.133	Malignant
305	658.19	148.333	T
306	672.871	153.032	Plasma
307	804.5	154.125	Stromal
308	663.391	156.783	T
309	792.545	156.818	Stromal
310	769.417	161.167	Stromal
311	943.857	162.762	Macrophage
312	753.091	163.545	Macrophage
313	811.579	163.421	T
314	746.619	169.048	Macrophage
315	688.786	169.821	T
316	864.1	169.1	Macrophage
317	909.706	173.588	T
318	820.15	180.9	T
319	762.304	183.446	Stromal
320	944.618	183.912	DC_Mast
321	774.5	188.167	Stromal
322	646.759	189.414	Macrophage
323	728.848	189.727	Stromal
324	858.357	189.857	Malignant
325	711.887	196.028	Malignant
326	682.853	194.529	Malignant
327	692.841	196.932	Malignant
328	664.2	196.567	Malignant
329	852.5	197.042	Malignant
330	672.039	201.735	Malignant
331	724.208	201.25	Malignant
332	652.015	201.969	Malignant
333	906.708	199.583	Macrophage
334	759.3	199.9	Macrophage
335	776.583	200.25	Stromal
336	811.615	200.615	T
337	737.714	202.429	Macrophage
338	923.214	204.143	T
339	830.1	206	Malignant
340	757.591	206	T
341	794.308	208.308	Stromal
342	739.68	210.44	Stromal
343	701.426	214.309	Malignant
344	749.958	211.792	Malignant
345	696.48	219.94	Stromal
346	764.349	220.857	Malignant
347	655.098	224.059	Stromal
348	775.615	224.731	Malignant
349	755.852	223.815	Malignant
350	742.382	227.824	Malignant
351	848.615	233.962	Macrophage
352	773.571	233.357	T
353	882.905	235.238	T
354	818.125	242.5	T
355	715.732	242.976	Stromal
356	917	241.5	T
357	677.727	245.136	Macrophage
358	735.862	254.052	Stromal
359	687.69	254.793	Macrophage
360	831.333	253.167	Malignant
361	710.571	256.714	T
362	814.167	259.875	Malignant
363	665.04	261.36	Stromal
364	645.375	263.5	Stromal
365	641.603	271.588	Malignant
366	735.611	276.778	Stromal
367	700.417	278.25	Macrophage
368	713.056	277.833	Stromal
369	798.933	280.333	Malignant
370	835.238	282.714	Malignant
371	844	282	Malignant
372	950.933	281.8	T
373	822.111	282.741	Malignant
374	751.476	283.333	Macrophage
375	958.476	287.095	Macrophage
376	795.243	292.865	Malignant
377	876.25	292.344	Macrophage
378	854.8	296.7	Macrophage
379	880.867	299.733	Macrophage
380	945.296	305.259	Macrophage
381	845	303.5	B
382	743.588	307.941	Stromal
383	662.361	310	Malignant
384	910.263	308.105	Stromal
385	796.968	311.323	Stromal
386	953.412	310.412	T
387	869.737	313.579	T
388	875	313.5	T
389	676.284	316.338	Malignant
390	702.673	320.041	Malignant
391	922.059	316.588	DC_Mast
392	823.048	316.81	Macrophage
393	853.769	317.115	Macrophage
394	745.367	320.49	Stromal
395	876.471	318.471	T
396	798.345	321.448	Macrophage
397	685.26	321.12	Malignant
398	1255.27	37.7273	T
399	1265.95	45.75	T
400	1247.62	48.0769	T
401	1257.45	49.8636	T
402	1087.2	55.08	T
403	1237.19	54.5	Plasma
404	1098.69	56.4231	Macrophage
405	1119.29	56.5357	Macrophage
406	1147.36	57.8571	Macrophage
407	1182.08	61.9167	Malignant
408	1163.91	64.8824	Stromal
409	1086.56	64.25	DC_Mast
410	1073.33	64.5	T
411	1236.21	65.3571	DC_Mast
412	1251.27	67.8	T
413	1051.36	68.0909	T
414	1203.83	69.9167	Malignant
415	1088.11	73	T
416	1220.28	73.8913	Macrophage
417	1020	77.4737	Macrophage
418	1094.91	80.0455	Plasma
419	1121.39	82.6053	Macrophage
420	1026.73	81.2727	T
421	1089	81	Plasma
422	1013.13	85.5333	Plasma
423	1034.89	84.5789	T
424	1063.05	85.9	T
425	1080.2	86.92	DC_Mast
426	1068.53	87.3333	T
427	1134.34	88.2759	Stromal
428	1088.09	88.3636	T
429	1102.36	90.0833	DC_Mast
430	1258.9	90.1	T
431	1231.9	90.95	T
432	1165.61	91.4348	Macrophage
433	1195.48	92.32	Macrophage
434	1035.57	93.3214	T
435	1045.62	93.125	T
436	1264.93	95.7333	T
437	1200.26	97.8148	T
438	1118.15	98.65	Stromal
439	1189.83	99.6667	Macrophage
440	1106.09	99.6364	Macrophage
441	1229.05	100.947	Macrophage
442	1149.69	100.231	Macrophage
443	1130.61	101.913	Macrophage
444	1077.44	103.2	T
445	1142.89	102.556	T
446	1266.33	104.333	DC_Mast
447	1041.62	103.615	Macrophage
448	1070	104.5	T
449	1058.62	104.615	Macrophage
450	967.3	104.2	Macrophage
451	1021.24	105.882	T
452	1273.72	104.667	T
453	1163.74	106.579	T
454	1090.05	109.368	T
455	1112.65	112.529	T
456	1203.96	112.423	Macrophage
457	959.842	115.737	T
458	1260.31	116.938	T
459	1227.09	116.636	Stromal
460	1013.38	117.615	T
461	1188.62	118.077	Macrophage
462	1039.38	119.231	DC_Mast
463	1248.87	119.467	Macrophage
464	1046.55	120.4	Macrophage
465	1097.14	119.976	Stromal
466	1147.5	119.5	T
467	1064	120.935	Stromal
468	998.583	121.25	Macrophage
469	1119.66	123.604	Stromal
470	1032.81	126.188	Macrophage
471	1066.9	127.625	Stromal
472	1054.09	128.636	T
473	1231.14	130.524	T
474	1264.19	130.5	T
475	1127.39	132.296	Stromal
476	1085.58	134.833	Stromal
477	1005.8	136	T
478	1098.69	135.962	Stromal
479	1066.54	137.912	Malignant
480	1116.37	136.778	Stromal
481	1160.23	138.136	T
482	1025.54	138.154	B
483	1197.67	139.857	T
484	1175.36	140.455	T
485	1092.67	140.333	Stromal
486	1189.63	140.368	Macrophage
487	1225.77	143.855	Stromal
488	1132.5	141.5	T
489	1031.84	144	Macrophage
490	1246.13	146.71	Stromal
491	1181.41	146.118	B
492	1174.82	147.227	T
493	1264.12	148.125	T
494	1213.74	150.043	T
495	1205.5	151	T
496	1198.29	152.118	T
497	1235.41	153.63	Stromal
498	1026.76	153.381	Plasma
499	1265.81	154.143	T
500	1055.1	155.655	Stromal
501	1032.81	155.857	Stromal
502	1218.8	156	T
503	1160.1	157.69	T
504	1245.78	156.222	Stromal
505	1005.36	158.5	Macrophage
506	1050.06	162.094	Stromal
507	1076.45	159.455	T
508	1037.46	161.6	Stromal
509	1149.35	164.346	T
510	1061.48	168.391	Macrophage
511	1155.6	167.2	T
512	1077.38	169.438	Macrophage
513	1220.5	168	T
514	1197.7	169.4	Macrophage
515	1210.5	170.5	DC_Mast
516	1121.38	170.846	T
517	1231.35	174.059	Macrophage
518	1125.35	175.3	T
519	1040.53	175.235	DC_Mast
520	1203.8	175.6	Stromal
521	1069.45	178.203	Stromal
522	964.667	177.433	T
523	1151.12	178.333	T
524	1024.5	179.842	Stromal
525	1049	178.5	Stromal
526	990.5	179	T
527	1080.12	179.412	T
528	1086.52	183.905	T
529	1053.15	186.441	Stromal
530	1059.43	185.739	Stromal
531	1168.19	186.5	T
532	1147.44	187.125	Macrophage
533	1214.62	187.75	Macrophage
534	1223.13	188.667	T
535	1093.08	193.44	T
536	1084.27	196.2	T
537	1209.8	196.6	Macrophage
538	1065.25	196.7	Stromal
539	1102	198.655	T
540	1001.56	201	T
541	1199.18	201.765	Macrophage
542	1079.04	205.213	Stromal
543	1108.81	204.188	T
544	1126.2	206.08	Plasma
545	1188.59	208.886	DC_Mast
546	1006.6	210.04	Macrophage
547	1105.22	210.5	T
548	1122.05	211.25	T
549	1068.7	211.4	T
550	1086.5	214.5	T
551	993.8	214.933	T
552	1111.38	215.333	T
553	1191.11	218	T
554	1120.36	221.036	Macrophage
555	1226.67	222.8	T
556	1108.04	225.708	T
557	1052.16	228.632	Macrophage
558	1146.5	231.5	T
559	1200.32	233.321	Plasma
560	1177.48	233.28	T
561	997.765	238.794	Macrophage
562	1194.37	238.333	T
563	1142.43	239.714	Macrophage
564	1166.58	241.895	T
565	1052.79	245.621	Macrophage
566	1183.34	245.314	Macrophage
567	1156.47	244.667	T
568	1095.71	245.095	Plasma
569	1110.13	246.522	DC_Mast
570	1126.2	247.24	T
571	1160.88	249	T
572	1150.91	250.091	T
573	1105.8	252	T
574	1044.37	257.105	DC_Mast
575	1169.55	255.364	T
576	1029.71	256.294	T
577	1120.78	260.611	T
578	1151.8	264.2	Stromal
579	1102.61	262.778	T
580	1142.76	269.543	Stromal
581	1102.5	271.1	T
582	1109.38	271.048	T
583	960.708	273.958	DC_Mast
584	978	274.188	Macrophage
585	1120.82	276.227	T
586	1137	276.962	T
587	1128.95	278.158	T
588	982.2	277.933	T
589	1103.69	282.231	T
590	1134.59	283.926	T
591	977.462	283.385	T
592	1081.84	283.842	T
593	1017	286.5	Macrophage
594	1102.08	286.44	DC_Mast
595	1222.68	286.368	Macrophage
596	1087.46	288.375	T
597	1232.91	289.364	Macrophage
598	1072.38	289.538	T
599	962.158	290.474	Stromal
600	978.87	291.783	Stromal
601	1110.6	290.733	T
602	1131.05	292.9	T
603	972	293.5	Stromal
604	994.2	294.933	T
605	1080.59	297.059	T
606	1038.93	307.4	T
607	965.304	306.87	Stromal
608	958.182	308.727	Macrophage
609	1168.43	308.952	Macrophage
610	1024.35	310.769	DC_Mast
611	965	311.375	Macrophage
612	974.786	312.786	T
613	1144.17	313.75	T
614	1105.23	314.769	Macrophage
615	1403.05	24.7727	Macrophage
616	1502.93	24.3571	Macrophage
617	1585.14	34	Macrophage
618	1295.43	34.619	Macrophage
619	1368.37	35.2632	T
620	1357.65	35.1176	T
621	1283.82	38.75	Macrophage
622	1335.19	37	T
623	1278.91	38.3636	T
624	1330.38	44.6875	T
625	1309.8	48.6667	T
626	1319.74	49.8947	Macrophage
627	1314.56	50.5625	T
628	1286.62	54.3846	Macrophage
629	1309.43	56.619	T
630	1446.19	57.8125	Macrophage
631	1320.83	60.5652	T
632	1437.08	68.6667	Macrophage
633	1291.67	70.8	T
634	1286.09	73.9565	Plasma
635	1463.2	89.1	Macrophage
636	1333.27	88.7273	B
637	1277.85	90.75	T
638	1435.71	91.1667	Myoepi
639	1424	96.3333	Myoepi
640	1303.74	96.2105	Macrophage
641	1416.85	96.0769	Myoepi
642	1281.41	98.3529	T
643	1375.75	99.25	T
644	1298.81	99.9524	T
645	1352.71	100.333	T
646	1405.71	104.214	Stromal
647	1331.6	107.4	T
648	1429.95	115.385	Stromal
649	1415.09	116.87	Stromal
650	1452.27	117.067	Macrophage
651	1440.05	119.619	Stromal
652	1475	118.818	Stromal
653	1278.37	126.211	Macrophage
654	1410.89	127.316	Stromal
655	1276.77	144.846	Macrophage
656	1448.27	150.8	Macrophage
657	1433.86	172.639	Stromal
658	1408.8	171.533	Macrophage
659	1382	182.294	T
660	1574.18	196.706	Stromal
661	1517.66	204.623	Stromal
662	1567.95	235.316	T
663	1297.69	241.375	T
664	1537.82	241.5	T
665	1292	243.529	T
666	1292.25	248.375	T
667	1530.25	250.438	Macrophage
668	1283	251.786	Stromal
669	1302.2	253.333	T
670	1464.24	253.571	T
671	1470.56	258.244	Stromal
672	1281.92	257.917	T
673	1587.16	266.789	Stromal
674	1328	264.9	Stromal
675	1450.62	267	Stromal
676	1466.53	267.588	Macrophage
677	1313.26	267.882	Stromal
678	1556.35	270.346	DC_Mast
679	1556.5	284.5	T
680	1807.28	9.66667	T
681	1899.73	21.3636	Stromal
682	1846.8	25.4	Stromal
683	1794	26	Plasma
684	1830.27	26	Macrophage
685	1835.7	28.7	Macrophage
686	1882.1	32.9167	Myoepi
687	1873.52	33.9091	Malignant
688	1820.14	34.3333	Myoepi
689	1754.23	36.2727	T
690	1830.25	37.3333	Stromal
691	1697.23	38.2308	Plasma
692	1811.52	39.871	Myoepi
693	1868.37	40.7895	Myoepi
694	1886.5	43	Stromal
695	1876.63	44.3667	Stromal
696	1834.5	44.5	Macrophage
697	1817.54	46.5614	Stromal
698	1788	48.8	Myoepi
699	1770.37	49.0333	Macrophage
700	1860.43	49.1667	Myoepi
701	1722.27	50.5667	Macrophage
702	1756.06	49.625	DC_Mast
703	1796.13	54.6774	Plasma
704	1807.79	55.3077	Stromal
705	1899.29	54.5	Stromal
706	1666	56.6304	Macrophage
707	1876.54	57.1923	Stromal
708	1755.1	57.95	Macrophage
709	1746.19	59.6296	Stromal
710	1856.33	60.6667	Macrophage
711	1882.91	61.4545	Stromal
712	1787.18	64.1818	T
713	1900.93	67.907	Myoepi
714	1871.62	67.5	Stromal
715	1824.27	68.3182	Macrophage
716	1796.4	72.04	Myoepi
717	1809.4	73.94	Myoepi
718	1744.64	73.7143	Stromal
719	1728.38	75.1538	Macrophage
720	1707.62	75.3077	Stromal
721	1883.31	76.3333	Myoepi
722	1820	77.3077	Stromal
723	1889.44	78	Myoepi
724	1899.53	78.6383	Myoepi
725	1845.24	79.7647	Stromal
726	1875.1	78.7619	Stromal
727	1783.23	80.5333	Myoepi
728	1684.77	81.2308	T
729	1911.78	81.5	Stromal
730	1857.86	82	Stromal
731	1765.13	82.1739	Myoepi
732	1733.45	82.2727	Stromal
733	1801.07	83.1333	Myoepi
734	1864.5	83	Stromal
735	1779.94	86.0938	Myoepi
736	1915.07	85.5862	Stromal
737	1838.63	86.5814	Stromal
738	1856	87.3158	Stromal
739	1845.09	89.7576	Stromal
740	1760.9	90.3846	Stromal
741	1793.79	90.2727	Stromal
742	1748.48	91.5161	Stromal
743	1723.85	92	Myoepi
744	1777.7	94.0851	Stromal
745	1711	94.3913	Stromal
746	1821.3	94.8889	Stromal
747	1738.5	96.7059	Macrophage
748	1847.73	96.3636	Macrophage
749	1634.03	99.5455	Stromal
750	1827.19	101.051	Myoepi
751	1840.78	99.8696	Malignant
752	1746.78	101.438	Stromal
753	1818.95	102.409	Myoepi
754	1700.25	102.083	Stromal
755	1713.93	103.536	DC_Mast
756	1804.14	104.643	Plasma
757	1903.94	106	Stromal
758	1887.5	106.5	Stromal
759	1726.59	108.414	Myoepi
760	1717.88	108.667	B
761	1644.12	111.04	Stromal
762	1867.79	110.397	Stromal
763	1733.31	109	B
764	1788.21	109.368	Stromal
765	1849.35	112.1	Myoepi
766	1912.08	114.778	Myoepi
767	1768.83	114.083	Stromal
768	1877.48	114.435	Stromal
769	1700.07	115.857	Macrophage
770	1738.2	115.8	T
771	1830.73	120.133	Myoepi
772	1746.54	119.792	Plasma
773	1836.83	120.542	Macrophage
774	1889.84	121.29	Stromal
775	1740.24	121.294	T
776	1817.49	123.769	Stromal
777	1869.41	122.913	Stromal
778	1697.4	124.96	Plasma
779	1843.75	125.571	Macrophage
780	1686.71	127.647	T
781	1676.91	127.455	Stromal
782	1704.42	128.579	Plasma
783	1890.96	130.333	Stromal
784	1802.17	130	Myoepi
785	1878.53	131.533	Stromal
786	1776	131.2	Myoepi
787	1760.33	131.833	Macrophage
788	1784.63	134.222	Myoepi
789	1621	135.353	Macrophage
790	1900.67	134.222	Stromal
791	1807.25	137.625	T
792	1881.5	138.727	Plasma
793	1893.16	138.737	Stromal
794	1912.58	139.417	Stromal
795	1874.93	141.286	T
796	1813.64	142.68	Stromal
797	1750.7	142.9	Plasma
798	1702.59	144.182	Myoepi
799	1721.21	144.286	Myoepi
800	1787.04	144.885	Plasma
801	1757.17	145.833	Stromal
802	1669.09	146.364	Macrophage
803	1826.09	148.174	Stromal
804	1906.68	147.28	Myoepi
805	1634.83	149.391	Stromal
806	1691.71	150.417	Myoepi
807	1734.26	151.737	Plasma
808	1861.09	150.636	Stromal
809	1716.47	155.188	Myoepi
810	1758.07	153.267	Plasma
811	1740.68	154.816	Myoepi
812	1870.29	156.471	Stromal
813	1842.08	156.167	Stromal
814	1786.35	156.6	Plasma
815	1676.58	157.158	Plasma
816	1688.67	157.25	Stromal
817	1879.64	157.929	Myoepi
818	1699.11	159.757	Myoepi
819	1802.35	160.652	Stromal
820	1618.29	160.214	Macrophage
821	1888.55	160.955	Stromal
822	1756.71	161.5	Stromal
823	1862.27	160.154	Myoepi
824	1766.21	160.071	Macrophage
825	1868.18	162.882	Stromal
826	1613.58	164.053	Plasma
827	1911	163.2	T
828	1702.2	164.867	Myoepi
829	1788.38	163.923	Macrophage
830	1692.13	164.826	Myoepi
831	1646.08	166.32	Stromal
832	1772.33	165.909	Myoepi
833	1608.27	166.067	Plasma
834	1720.25	167.5	Myoepi
835	1730.23	167.154	Myoepi
836	1851.13	168.435	Stromal
837	1648.07	169.467	Macrophage
838	1670.9	169.7	Myoepi
839	1628.07	169.867	Stromal
840	1694.41	171.414	Myoepi
841	1882.59	171.926	Myoepi
842	1796.54	171.692	Stromal
843	1714	172.789	Myoepi
844	1792.11	174.704	Stromal
845	1744.56	174.056	Plasma
846	1665.73	177.271	Myoepi
847	1809.18	177.409	Stromal
848	1719.83	177.083	Stromal
849	1767.08	179.684	Myoepi
850	1618.83	178.75	Stromal
851	1778.68	179.92	Myoepi
852	1883.29	179.81	Myoepi
853	1631.94	180.677	Stromal
854	1848.57	179.571	Myoepi
855	1683.33	180.833	Myoepi
856	1648.18	182.059	Stromal
857	1817.3	181.75	Stromal
858	1867.58	182.846	Myoepi
859	1791.14	183.786	Myoepi
860	1803.07	182.6	T
861	1734.15	184.7	Plasma
862	1638.58	185.424	Myoepi
863	1757.43	186.486	Myoepi
864	1722.36	185.143	Macrophage
865	1773.33	186.361	Myoepi
866	1831.24	185.697	Myoepi
867	1844.43	186.371	Myoepi
868	1714.86	186	Stromal
869	1609.91	186.739	Macrophage
870	1905.7	185.9	Macrophage
871	1913.14	187.636	Stromal
872	1682.63	188.2	Myoepi
873	1728.61	188.222	Plasma
874	1749.39	189.758	Myoepi
875	1676.63	189.852	Stromal
876	1779.49	190.872	Myoepi
877	1717.38	194.077	Stromal
878	1913.69	193.312	Stromal
879	1650.33	194.41	Macrophage
880	1627.36	193.773	Stromal
881	1900.17	195.103	Stromal
882	1810.81	196.571	Plasma
883	1883.42	196.579	Stromal
884	1870.8	198.171	Myoepi
885	1662.71	197.929	Stromal
886	1620.52	198.69	Myoepi
887	1679.14	198.955	Macrophage
888	1780.3	199.933	Myoepi
889	1902.73	201.5	Plasma
890	1857.56	203.178	Myoepi
891	1693	201.625	Stromal
892	1799	203	Myoepi
893	1743.03	205.886	Myoepi
894	1716.33	204.667	Stromal
895	1659.35	204.529	Stromal
896	1735.18	205.059	Myoepi
897	1700.27	205.333	Myoepi
898	1624.92	206.486	Stromal
899	1598.87	208.133	Stromal
900	1676	206	Stromal
901	1684.14	207.791	Myoepi
902	1788.88	207.818	Myoepi
903	1822.72	208.96	Myoepi
904	1867.36	208.091	Myoepi
905	1780.94	210.857	Myoepi
906	1813.72	209.6	Myoepi
907	1606.82	212.364	Stromal
908	1634.67	211.185	Macrophage
909	1848.58	211.667	Myoepi
910	1650.82	211.545	Stromal
911	1734.84	211.842	Myoepi
912	1680.44	212.889	Stromal
913	1906.63	212.579	Macrophage
914	1699.03	214.1	Myoepi
915	1705.31	213.692	Myoepi
916	1673	213.5	Stromal
917	1789.86	214.75	Myoepi
918	1865	215.622	Myoepi
919	1785.38	217.208	Myoepi
920	1856.65	217.75	Myoepi
921	1616.64	220.547	Stromal
922	1654.29	218.294	Myoepi
923	1637.33	218.933	Macrophage
924	1726.7	220.209	Myoepi
925	1894.17	219.778	Stromal
926	1599.76	220.892	Stromal
927	1691	220.176	Stromal
928	1797.16	220.474	Plasma
929	1888.17	222	Myoepi
930	1669.21	222	Stromal
931	1610.2	222.5	Myoepi
932	1812.38	224.125	Stromal
933	1720.2	225.55	Myoepi
934	1711.78	225.783	Myoepi
935	1786.07	226.621	Myoepi
936	1680.47	226.706	Stromal
937	1668.77	229.464	Stromal
938	1872.77	229	Myoepi
939	1892.9	228.7	Myoepi
940	1613.61	228.87	Stromal
941	1862.3	230	Myoepi
942	1630.81	229.571	Myoepi
943	1807.92	233	Malignant
944	1841.6	233.15	Stromal
945	1828.73	232.455	T
946	1626.53	234.368	Stromal
947	1782.17	234.783	Myoepi
948	1699.33	236.889	Myoepi
949	1861.3	237.767	Myoepi
950	1830.2	238.4	Macrophage
951	1879.51	239.902	Myoepi
952	1689.12	239.125	Myoepi
953	1720.45	241.149	Myoepi
954	1792.75	242.031	Myoepi
955	1668.86	242.674	Stromal
956	1780.52	242.448	Myoepi
957	1624.5	242	Stromal
958	1648.5	242.5	Stromal
959	1683.71	243.105	Myoepi
960	1804.74	243.481	Myoepi
961	1703	243.217	Stromal
962	1827.06	244.889	T
963	1736.03	245.588	Myoepi
964	1617.64	245.5	Stromal
965	1741.53	248.133	Myoepi
966	1661.27	247.455	Stromal
967	1883.47	247.567	Myoepi
968	1686.08	248.32	Myoepi
969	1629.14	249.4	Stromal
970	1671.77	249.979	Myoepi
971	1855.83	249.375	Myoepi
972	1766.39	249.222	Myoepi
973	1782.5	249	Stromal
974	1726.2	251.9	Myoepi
975	1770.71	251.935	Myoepi
976	1695.09	252.348	Myoepi
977	1733.5	254.294	Myoepi
978	1751.65	254.353	Myoepi
979	1622.25	253.6	Myoepi
980	1855.35	255.065	Myoepi
981	1600.85	255.385	Stromal
982	1790.82	256.941	Myoepi
983	1834.55	258.069	Stromal
984	1875.92	258.297	Myoepi
985	1702.81	257.952	Myoepi
986	1767.11	259.184	Myoepi
987	1608.5	258.583	Myoepi
988	1840.93	258.857	Macrophage
989	1625.9	260.103	Myoepi
990	1801.39	260.929	Myoepi
991	1759.5	260.694	Myoepi
992	1857.07	261.143	Myoepi
993	1615.64	262.357	Myoepi
994	1636.27	264	Myoepi
995	1819.69	264.615	Stromal
996	1765.6	265.571	Myoepi
997	1859.91	266.478	Myoepi
998	1656.78	266.902	Myoepi
999	1852.47	266.2	Myoepi
1000	1629.52	268.519	Myoepi
1001	1697.71	266.071	Stromal
1002	1759.37	268.605	Malignant
1003	1814	266.5	Stromal
1004	1800.89	268.593	Myoepi
1005	1666.61	269.829	Myoepi
1006	1868.82	269.179	Myoepi
1007	1642.79	270.605	Myoepi
1008	1672.94	273.12	Myoepi
1009	1746.42	272.968	Myoepi
1010	1618.28	274.639	Myoepi
1011	1704.92	276	Malignant
1012	1817.38	274.385	T
1013	1737.23	274.935	Myoepi
1014	1860.03	276.406	Myoepi
1015	1657.78	276.978	Myoepi
1016	1643.72	276.535	Myoepi
1017	1851.48	276	Myoepi
1018	1698.4	276.8	Myoepi
1019	1784.24	277.759	Stromal
1020	1797.19	276.938	Stromal
1021	1628.35	278.783	Myoepi
1022	1600.11	279.789	Plasma
1023	1611.08	280.84	Myoepi
1024	1891.15	280.308	T
1025	1673.55	281.909	Malignant
1026	1715.74	280.579	Myoepi
1027	1633.26	281.516	Myoepi
1028	1837.97	282.303	Plasma
1029	1685.14	281.818	Myoepi
1030	1645.3	283.745	Malignant
1031	1738.08	283.44	Myoepi
1032	1821	283.375	Stromal
1033	1750.83	287.806	Myoepi
1034	1692.1	287.254	Stromal
1035	1766.36	289.357	Myoepi
1036	1650.8	290.74	Myoepi
1037	1614.88	290.5	Myoepi
1038	1830.81	290.593	Plasma
1039	1739.69	291.062	Myoepi
1040	1602.64	291.818	T
1041	1772	295	Myoepi
1042	1809.87	295.4	Stromal
1043	1759	293.952	Myoepi
1044	1616.96	296.556	Myoepi
1045	1676.68	295.825	Stromal
1046	1793.09	296.304	Myoepi
1047	1826.41	298.118	Stromal
1048	1784.9	299.167	Malignant
1049	1622.89	300.286	Myoepi
1050	1731.71	298.929	Stromal
1051	1632.41	302.27	Stromal
1052	1765.1	301.571	Myoepi
1053	1821.05	302.8	T
1054	1711.86	303.828	Myoepi
1055	1754.35	302.529	Stromal
1056	1603.89	305.391	Myoepi
1057	1609.33	303.389	Myoepi
1058	1670.29	304.762	Myoepi
1059	1812.04	305.667	Myoepi
1060	1908.14	304.071	T
1061	1657.76	306.644	Myoepi
1062	1728.1	305.1	Myoepi
1063	1786.54	309.186	Myoepi
1064	1634.46	307.231	Myoepi
1065	1775.03	307.853	Malignant
1066	1734.29	309	Myoepi
1067	1887	309.5	T
1068	1800.78	312.444	Myoepi
1069	1596.12	314	Stromal
1070	1878.75	313.75	T
1071	1624.87	316.316	Myoepi
1072	1794.17	317.81	Myoepi
1073	1908.5	316	Stromal
1074	1650	317.364	Myoepi
1075	1639.38	318.167	Stromal
1076	1784.5	319.188	Myoepi
1077	1618.96	318.174	Myoepi
1078	1673.38	319.346	Myoepi
1079	1865.53	318.667	T
1080	1898.24	318.941	Stromal
1081	1857.26	319.957	T
1082	1923.58	9.41667	Stromal
1083	2231.53	11.1333	Macrophage
1084	2218.89	12.6316	Malignant
1085	1975.9	16.2	Stromal
1086	1933.07	16.3793	Stromal
1087	1971.88	24.3559	Stromal
1088	1998.93	22.4	T
1089	1989.96	23.3462	Stromal
1090	2016.61	24.3333	T
1091	2195.52	29.087	Macrophage
1092	1937.47	28.6316	Stromal
1093	1947.8	29.8571	Stromal
1094	1979.19	29.5	Macrophage
1095	2024.88	31.3333	Stromal
1096	2188.5	34	Macrophage
1097	1926.83	36	Macrophage
1098	1943.39	37.1389	Stromal
1099	1955	41.7	Stromal
1100	1985.17	41.9333	Myoepi
1101	1935.44	41.6562	Stromal
1102	1922.37	42.5789	Macrophage
1103	2018.44	44.75	Stromal
1104	1915.67	46.6667	Stromal
1105	1981.59	48.3529	Stromal
1106	1988.36	50.2051	Stromal
1107	2165.29	51.9796	Macrophage
1108	2185.07	52.1429	T
1109	2008	52.5	Macrophage
1110	2172.11	55.0357	Malignant
1111	1998.88	57	Stromal
1112	2029.53	58.6383	Myoepi
1113	1950.82	59.9412	Plasma
1114	2014.36	58.9091	Stromal
1115	1967	61.0526	Stromal
1116	2173.24	61.4286	Stromal
1117	2037.46	63.0417	Myoepi
1118	1942.38	62.6154	Macrophage
1119	2004.82	64.1818	Stromal
1120	2029.25	65.9091	Myoepi
1121	1954.48	65.2609	Plasma
1122	2047.33	67.7083	Stromal
1123	2054.82	72.6667	Macrophage
1124	2063.71	73.4516	T
1125	1950.21	73.7241	Stromal
1126	2021.73	74.6667	Myoepi
1127	2081.62	76.6154	T
1128	2001.52	77.871	Stromal
1129	1917.62	77.3125	Myoepi
1130	1986.62	79.3846	Stromal
1131	2162.65	83.0769	Stromal
1132	2174.33	82.6667	Stromal
1133	2007.28	82.8333	Stromal
1134	2082.78	83.6957	T
1135	1987.14	85.7857	Stromal
1136	2167.45	86.1818	Stromal
1137	2023.87	88.2609	Stromal
1138	2041.63	88.3902	Myoepi
1139	2051	88.5	DC_Mast
1140	1951.84	89.2105	Myoepi
1141	2058.33	89.5238	Stromal
1142	2074.71	91	T
1143	1922.58	91.1613	Stromal
1144	1937.03	94.3281	Myoepi
1145	2183.35	95.3	Plasma
1146	2099.19	95.5	Macrophage
1147	1966.72	97.1795	Myoepi
1148	1974.09	98.6604	Myoepi
1149	1984.58	97.0526	Myoepi
1150	2080.35	98	T
1151	2016.83	99.1429	Stromal
1152	1946.62	101.238	Myoepi
1153	2051.36	102.64	Stromal
1154	1965.61	104.295	Myoepi
1155	2021.04	103.926	T
1156	2065.1	104.286	T
1157	2139.31	105	Macrophage
1158	2058.14	106.636	Stromal
1159	1925.16	109.735	Myoepi
1160	2076.73	110.227	Macrophage
1161	2186.7	109.15	DC_Mast
1162	2117.8	109.4	Macrophage
1163	2148.88	110.731	DC_Mast
1164	2052.58	110.158	Myoepi
1165	2143.88	110.688	T
1166	2100.18	110.471	T
1167	2108.06	113.088	Macrophage
1168	2029.79	115.421	Myoepi
1169	1934.7	117.917	Stromal
1170	2059.39	116.71	Stromal
1171	2081.5	115.85	T
1172	2117.94	116.765	Macrophage
1173	1923.81	118.081	Stromal
1174	2053.32	118.636	Myoepi
1175	2159.14	118.517	Stromal
1176	2167.17	119.69	Stromal
1177	2080.73	121.545	T
1178	2101.59	122.118	T
1179	2133.44	123.2	T
1180	2232	123.5	T
1181	1933.26	126.065	Stromal
1182	2179.38	127.654	Macrophage
1183	2082.45	127.9	Plasma
1184	2149	128.5	T
1185	2019.15	128.231	Stromal
1186	2032.78	130.5	T
1187	2064.52	131.043	Macrophage
1188	2072.63	130.833	Macrophage
1189	2003.94	130.556	Macrophage
1190	2026.27	130.818	T
1191	1971.51	132.459	Stromal
1192	2200	132.238	T
1193	1987.55	133	Stromal
1194	2047.8	132.35	T
1195	2178.4	132.2	Macrophage
1196	2151.5	133.5	T
1197	1915.88	135.412	Stromal
1198	2087.89	136.421	T
1199	2190.09	136.565	DC_Mast
1200	2207.07	136.733	T
1201	2213.56	136.333	T
1202	2021.36	136.357	T
1203	2030.12	138.512	Stromal
1204	1973.96	138.12	Stromal
1205	2140.79	138.292	Macrophage
1206	2153.68	139.273	T
1207	2161.59	139.647	T
1208	2000.5	139.5	Macrophage
1209	2079.12	140.412	T
1210	2012.77	141.423	Macrophage
1211	2167	142.5	T
1212	2130	142.667	T
1213	2067.38	144.531	Plasma
1214	2046.41	146.22	Stromal
1215	1992.92	144.75	T
1216	2086.85	145.25	T
1217	1947.12	145.412	Myoepi
1218	2075.63	146.704	T
1219	2003	145.588	T
1220	2220.62	147	T
1221	2059	147	T
1222	1951.47	150.224	Myoepi
1223	2147.74	148.174	T
1224	2174.4	148.28	Macrophage
1225	2107.77	150.253	Stromal
1226	1940.25	149.906	Myoepi
1227	1965.84	149.895	Stromal
1228	2184.5	149.864	DC_Mast
1229	2124.24	150.824	T
1230	2159.83	151.083	Macrophage
1231	2086.78	151.5	T
1232	2094.4	151.65	T
1233	1996	152.917	DC_Mast
1234	2059.94	154.111	T
1235	2131.28	153.944	T
1236	2145.75	154.917	T
1237	1925.06	155.588	T
1238	1916.62	156.762	Stromal
1239	1988.21	157.517	T
1240	1931.75	158.25	DC_Mast
1241	1952	159	Stromal
1242	2068.63	159.158	T
1243	2124.74	159.842	T
1244	2135.47	159.118	T
1245	2019.74	159.895	T
1246	2055.84	160.105	T
1247	2046.27	162.462	Macrophage
1248	1976.37	162.105	T
1249	2086.67	162.933	T
1250	2026.86	163.071	T
1251	2168.18	163.5	T
1252	2094.59	163.682	T
1253	2032.5	164	T
1254	2078.65	164.294	T
1255	1931.58	164.917	T
1256	2131.62	165.462	T
1257	2004.62	166.429	Stromal
1258	2107.75	166.625	T
1259	1917	167.368	T
1260	2170.04	168.174	T
1261	2146.05	169	T
1262	2188.78	169.741	Macrophage
1263	2196.9	169.15	T
1264	2163.65	171.609	T
1265	2069.85	171.615	T
1266	1942.27	173.091	T
1267	1932.16	174.71	T
1268	1998.5	174.75	Macrophage
1269	2020.69	176.062	T
1270	2129.58	176.579	T
1271	2151.24	177.16	DC_Mast
1272	2077.7	177.95	T
1273	2165.04	178.4	T
1274	2095	178	Macrophage
1275	1954.73	178.462	T
1276	1968.06	179.375	T
1277	2044.33	179.067	T
1278	2108.04	179.609	DC_Mast
1279	1942.08	180.308	T
1280	2139.14	179.81	T
1281	1975.89	180.833	DC_Mast
1282	2123	181.5	T
1283	2205.18	181.455	T
1284	1961.2	182.84	T
1285	2001.09	183.091	T
1286	1928.86	184.071	T
1287	2112.18	184.176	T
1288	2194.4	186.24	T
1289	2167	187.143	T
1290	2128.83	187.5	T
1291	1920.69	189.586	Macrophage
1292	1950.54	190.423	Stromal
1293	2067.23	190.846	Stromal
1294	2179.27	192.273	T
1295	1958	190.455	Stromal
1296	2203.5	194.5	T
1297	2166.1	195.4	T
1298	1970.8	195.733	Stromal
1299	2208.5	196	T
1300	2152	197.5	T
1301	2115.71	198.762	T
1302	2060.15	201.342	DC_Mast
1303	2122.86	201	T
1304	2090.73	201.182	T
1305	2164.22	203.222	DC_Mast
1306	2140.19	203.619	B
1307	2231.22	204.5	T
1308	2109.54	204.615	T
1309	2214.31	204.625	T
1310	2068.47	205.133	Macrophage
1311	2120.59	206.235	T
1312	1919.57	208.357	Stromal
1313	2094.09	209	T
1314	2150.84	208.842	T
1315	2105.58	209.105	T
1316	2131.95	209.211	T
1317	2178.5	211	T
1318	2187.92	211.833	T
1319	2038.08	215.038	Malignant
1320	2144.92	213.8	Macrophage
1321	2065.14	213	Macrophage
1322	2228.67	212.75	B
1323	2083.4	213.48	T
1324	2171.21	214.286	T
1325	1953	215.867	Stromal
1326	2105	216.353	T
1327	1984.06	216.944	T
1328	2215.94	217.588	T
1329	2048.42	220.75	Malignant
1330	1943.04	222.542	DC_Mast
1331	2228.79	221.792	T
1332	2089.8	222.44	T
1333	2023.4	224.886	Malignant
1334	2099.05	223.1	T
1335	2177.07	223.857	Stromal
1336	2211.04	225.679	T
1337	2116.71	226	B
1338	2084.29	226.429	T
1339	2199.62	227.476	Macrophage
1340	2221.44	227.625	T
1341	2163	228	T
1342	2003.5	227.8	Macrophage
1343	1984	230.294	Macrophage
1344	2150.16	230	T
1345	2214.89	229.944	T
1346	1945.11	233.978	Stromal
1347	2168.6	230.867	Plasma
1348	2203.55	233.455	T
1349	2037.8	232.85	Malignant
1350	2069.28	234.389	DC_Mast
1351	2141.09	233.182	T
1352	2174	234.235	T
1353	2054.64	235.273	Macrophage
1354	2130.21	238.792	T
1355	2084.5	238.5	T
1356	2216.31	240.833	Macrophage
1357	2054.42	241.917	T
1358	2103	240.5	T
1359	2225.21	241.241	T
1360	1986.65	244	Macrophage
1361	2113.6	240.85	Stromal
1362	2135.8	241.267	T
1363	2122.76	241.529	T
1364	2189.41	241.727	Macrophage
1365	2000.62	241.615	Macrophage
1366	2079	242.5	T
1367	2167.67	243	B
1368	1992.31	245.031	Stromal
1369	2204.39	245	T
1370	2140.82	245.682	T
1371	2015.7	245.3	DC_Mast
1372	2169.79	249.8	Stromal
1373	2086.68	248.368	T
1374	2189.84	250.72	DC_Mast
1375	2114.3	248.5	T
1376	2068.55	252.05	T
1377	2105.61	251.913	T
1378	2059.25	252.167	T
1379	2038.58	251.917	T
1380	2134.06	251.882	T
1381	1972.5	253	T
1382	2207.64	253.091	T
1383	1931.28	253.389	T
1384	2020.87	254.467	T
1385	2225.38	255.034	Macrophage
1386	2214.87	254.522	Macrophage
1387	2069.16	256.474	T
1388	2135.3	257.85	Stromal
1389	2231.84	256.947	Macrophage
1390	2063.33	257.333	T
1391	2100.18	257.409	T
1392	2123.92	257.917	T
1393	2107.75	258.417	T
1394	2202.79	260.143	Macrophage
1395	2092.26	260.087	T
1396	2081.62	261.286	T
1397	2193.44	264.062	Macrophage
1398	2213.04	263.464	Malignant
1399	2011.15	263.769	Macrophage
1400	1974.1	264	B
1401	2173.04	265.957	Macrophage
1402	2129.5	265.25	Stromal
1403	2046.81	265.654	T
1404	2058.94	265.688	T
1405	2029.11	266.526	T
1406	1916.47	267.467	DC_Mast
1407	1952.33	266.857	T
1408	2087.69	266.625	T
1409	2123.04	267.76	Plasma
1410	2076.67	267.333	T
1411	2040.62	268.25	T
1412	2185.44	270.222	Macrophage
1413	2070.42	268.263	T
1414	2100.65	269.941	T
1415	2221.28	270.6	Malignant
1416	2036.04	272.519	T
1417	1926.92	272.75	T
1418	2108.5	273.5	B
1419	2043.06	273.438	T
1420	2056.45	273.65	T
1421	2102.5	274	T
1422	2226.2	277.227	Macrophage
1423	2121.23	275.581	T
1424	2168.13	275.783	T
1425	2029.44	276.312	DC_Mast
1426	1972.96	276.2	Macrophage
1427	1984.15	276.308	T
1428	1928.68	277.105	T
1429	2093.89	277.333	T
1430	1995.91	278.609	Plasma
1431	2184.59	280.69	Stromal
1432	2020.19	281.625	T
1433	1944.08	280.615	T
1434	2052.86	282.524	Macrophage
1435	2075.93	282.897	T
1436	2087.21	282.625	T
1437	2099.82	282.545	T
1438	1956	283	T
1439	1963.2	283.2	DC_Mast
1440	2129.26	283.522	T
1441	2172.38	284.042	Macrophage
1442	2059.37	284.211	Macrophage
1443	2012.7	284.75	T
1444	2094.59	285.118	T
1445	1915.53	285.667	T
1446	1992.61	286.893	Macrophage
1447	2106.35	286.588	T
1448	2000.38	286.615	T
1449	2223.09	290.188	Stromal
1450	1983.69	288	T
1451	2191.69	289.5	Myoepi
1452	2142.83	289.565	T
1453	2149.31	288.923	Stromal
1454	1922.57	290.714	T
1455	2013.25	292.1	T
1456	2077.09	291.909	T
1457	2098.91	293.091	T
1458	2172.24	295.838	Stromal
1459	1996.69	295	T
1460	2090.64	295.091	T
1461	2103.38	295.812	T
1462	1943.35	295.941	DC_Mast
1463	2197.41	296.926	Stromal
1464	2003.06	296.611	T
1465	2205.35	297.059	Stromal
1466	2079.83	298.278	T
1467	2127.78	297.944	Stromal
1468	1953	297.5	T
1469	2146.95	299.409	T
1470	1928.58	298.833	Macrophage
1471	2136.08	300.962	Stromal
1472	2091.5	299.5	T
1473	1996.11	300.056	T
1474	2068.81	300.312	T
1475	1917.19	300.812	T
1476	2055.64	301.636	T
1477	1959.87	302.826	Plasma
1478	2035.47	302.294	T
1479	2098.47	302.211	B
1480	2154.18	303.647	T
1481	1989.62	304.583	T
1482	2005.07	303.6	T
1483	2080.44	304.111	T
1484	1921.6	304.067	T
1485	2025.36	305.303	Macrophage
1486	2061.41	305.412	T
1487	1995.1	306.35	Plasma
1488	1945.86	306.286	T
1489	2151.86	307.333	T
1490	1960.6	308.067	B
1491	2118.77	308.867	Myoepi
1492	2209.75	310.167	B
1493	2128.55	309.65	Stromal
1494	2081.95	309.9	T
1495	2228.45	312.621	Macrophage
1496	2191.54	310.607	Stromal
1497	2025.53	309.882	T
1498	2042.58	310.421	T
1499	1924.91	310.364	Stromal
1500	2161.44	312.333	Macrophage
1501	2134.75	314.036	Stromal
1502	2222.89	312.556	T
1503	2149.61	313.278	T
1504	2013.94	314	Macrophage
1505	2076	315	T
1506	1935.6	314.6	Stromal
1507	2122.62	315.038	Macrophage
1508	2089.14	315.333	T
1509	2216.58	315.684	T
1510	2137.85	316.692	Macrophage
1511	1956.22	318.056	T
1512	2033.19	318.615	Plasma
1513	2047	318	T
1514	2172.61	319	T
1515	1942.65	319.176	T
1516	2128.78	320.611	T
1517	2184	319.5	T
1518	2017.65	319.765	T
1519	2232.47	318.353	Macrophage
1520	2335.75	11.15	Stromal
1521	2507.7	15.7826	T
1522	2293.5	18.25	Malignant
1523	2343.31	19.4615	Macrophage
1524	2253.35	21.8696	Malignant
1525	2340.74	22.8947	DC_Mast
1526	2334.64	23.6818	T
1527	2273.72	24.1379	Malignant
1528	2484.12	25.7941	Macrophage
1529	2295.54	32.1538	Malignant
1530	2243.07	35.4483	Malignant
1531	2356.12	35.5882	T
1532	2271.71	37.7059	Stromal
1533	2293.16	39.04	Stromal
1534	2264.2	40.0667	Macrophage
1535	2316.5	39.6	T
1536	2344.68	40	T
1537	2366.35	46.8261	T
1538	2246.27	48.4545	Stromal
1539	2286.95	55.3158	Macrophage
1540	2241.05	60.2	Stromal
1541	2281.31	67.1875	Macrophage
1542	2308.74	67.8421	DC_Mast
1543	2248.21	72.7857	Macrophage
1544	2283.91	73.8696	Macrophage
1545	2273.14	78.4545	T
1546	2342.19	82.875	T
1547	2267.47	85.3684	Macrophage
1548	2311.87	85.5333	T
1549	2288	87	T
1550	2257.81	88.0645	Malignant
1551	2357.88	88.9412	Macrophage
1552	2279.51	93.4419	Stromal
1553	2295.2	97.55	Macrophage
1554	2243.28	101.562	Macrophage
1555	2388.79	101.714	Macrophage
1556	2297.36	103.818	Macrophage
1557	2345.58	105.917	Macrophage
1558	2439.5	106	T
1559	2319.14	107.857	Malignant
1560	2334.04	108.333	Stromal
1561	2295.23	110.477	Macrophage
1562	2245.29	109.706	Macrophage
1563	2274.45	109.182	Stromal
1564	2259.37	112.407	Macrophage
1565	2281.81	120.141	Stromal
1566	2400.4	118.6	DC_Mast
1567	2303.89	125.632	Macrophage
1568	2393.89	126.105	Macrophage
1569	2242.18	127	Macrophage
1570	2332.5	127.2	Macrophage
1571	2259	127.5	Macrophage
1572	2411.45	129.15	T
1573	2344.79	130.071	DC_Mast
1574	2293.97	134.032	Macrophage
1575	2428.64	139.091	DC_Mast
1576	2264.8	140	T
1577	2276.83	142.056	Macrophage
1578	2245	144	T
1579	2267	144	T
1580	2260.88	145.588	T
1581	2251.44	145.722	T
1582	2384.36	147.44	Macrophage
1583	2274.5	147.389	Macrophage
1584	2239	147.263	T
1585	2435.22	154	Plasma
1586	2259.26	155.87	Macrophage
1587	2313	158.8	Macrophage
1588	2460.6	164.629	Stromal
1589	2403.07	164.143	T
1590	2392.41	172.556	Macrophage
1591	2358	171.615	T
1592	2279.93	176.023	Stromal
1593	2475.45	175.636	Macrophage
1594	2460.25	179.25	T
1595	2430.38	179.429	T
1596	2400.42	181	Macrophage
1597	2385.97	182.862	T
1598	2487.19	183.5	T
1599	2249.07	183.6	T
1600	2372	184.273	Macrophage
1601	2238.78	188.217	Stromal
1602	2267.26	189	DC_Mast
1603	2286.73	189.5	Macrophage
1604	2496.33	189.467	T
1605	2504.5	191	T
1606	2258.95	192.727	Plasma
1607	2470.77	192.091	Macrophage
1608	2319.75	194.2	Macrophage
1609	2299.71	194.059	Macrophage
1610	2367.52	196.619	T
1611	2497.07	197.4	T
1612	2342.12	198.529	T
1613	2306.14	200.81	T
1614	2502.91	200.636	T
1615	2469.32	202.097	Macrophage
1616	2261.5	202	T
1617	2254.29	203.5	T
1618	2269.94	203.688	T
1619	2245.81	205.048	T
1620	2521.86	204.81	T
1621	2317.79	205.5	T
1622	2441.57	206.286	T
1623	2240.21	208.708	T
1624	2344.04	208.214	T
1625	2426.94	211.25	Macrophage
1626	2274.5	211	DC_Mast
1627	2250.55	211.818	T
1628	2308	213.088	Macrophage
1629	2299.44	214.512	Macrophage
1630	2284.65	215.706	T
1631	2326.72	216.483	T
1632	2235.05	217.81	T
1633	2439.82	217.636	T
1634	2262.36	217.955	T
1635	2452.43	222.81	T
1636	2255.22	223.167	T
1637	2413	223.154	T
1638	2426.2	223.55	Macrophage
1639	2304.81	226.238	T
1640	2242.62	226.923	T
1641	2292	227.5	T
1642	2307.39	230.222	T
1643	2240.3	230.75	B
1644	2264.32	231.136	T
1645	2270.28	233.167	T
1646	2407.35	234.348	T
1647	2282.91	234.909	T
1648	2258.1	235.619	T
1649	2296.1	235.65	T
1650	2289	237.5	T
1651	2273.74	239	T
1652	2419.37	238.421	T
1653	2328.48	239.826	T
1654	2279.5	240.5	T
1655	2309.31	241.194	DC_Mast
1656	2265.79	241.947	T
1657	2249.49	244.914	Macrophage
1658	2259.14	246.727	DC_Mast
1659	2267.73	247.5	T
1660	2480	250.136	Malignant
1661	2468.81	252.062	Malignant
1662	2275.67	250.722	T
1663	2269.59	254.118	T
1664	2326.57	255.476	Macrophage
1665	2536.91	254.227	Macrophage
1666	2243.85	254.462	T
1667	2468.76	257.2	Stromal
1668	2281.27	257.333	T
1669	2319.26	257.368	Macrophage
1670	2247.22	258.5	T
1671	2503.36	258.091	Macrophage
1672	2519.63	259.9	Macrophage
1673	2529.31	261.714	Macrophage
1674	2416.61	261.682	Malignant
1675	2261.85	264.075	Macrophage
1676	2347.83	263.333	Macrophage
1677	2500.25	263.917	Stromal
1678	2386.38	267.75	Malignant
1679	2452.15	269.5	Malignant
1680	2265.59	269.882	T
1681	2469.67	273.056	Macrophage
1682	2269.36	273.857	T
1683	2234.29	276.5	T
1684	2376.68	276.727	Malignant
1685	2332.21	277.536	Macrophage
1686	2279.14	278.071	B
1687	2484.26	283.826	Macrophage
1688	2470.69	280	T
1689	2238.7	280.85	DC_Mast
1690	2371.4	280.85	Stromal
1691	2421.04	283.404	Stromal
1692	2330.07	282.467	Macrophage
1693	2254	282	T
1694	2542.64	281.909	Macrophage
1695	2463.86	284.143	Macrophage
1696	2400.26	288.613	Macrophage
1697	2246.11	287.947	T
1698	2431.71	287.786	Macrophage
1699	2408	289.5	Macrophage
1700	2288	291.5	Macrophage
1701	2254.75	291.5	T
1702	2474.45	291.65	Stromal
1703	2275.5	292.5	T
1704	2241.88	294.907	Macrophage
1705	2261.35	293.176	T
1706	2306.24	295.12	Macrophage
1707	2368.45	295.75	Stromal
1708	2474.45	296.65	Macrophage
1709	2396.32	298.56	T
1710	2485.26	297.842	Macrophage
1711	2237	299.353	T
1712	2287.5	298.8	T
1713	2437.73	298.909	Stromal
1714	2328.44	302	Malignant
1715	2258.17	301.944	T
1716	2472.66	303.759	T
1717	2315.44	308.28	Stromal
1718	2270	307.5	T
1719	2244.38	308.538	Macrophage
1720	2406.62	307.385	Stromal
1721	2264.67	309.333	T
1722	2304.62	310	T
1723	2524	311.429	Stromal
1724	2430.11	313.63	Malignant
1725	2519.24	319.757	Malignant
1726	2249.71	318.042	DC_Mast
1727	2409.41	320.275	Malignant
1728	2482.59	318.138	Malignant
1729	2497.08	318.769	Stromal
1730	2832.24	11.6897	Macrophage
1731	2814.21	23.4545	Plasma
1732	2764.91	24.0455	Stromal
1733	2749.91	24.9688	Plasma
1734	2799.96	26.1111	Plasma
1735	2675.92	29.6486	Macrophage
1736	2767.96	30.375	Myoepi
1737	2712.62	32.619	Macrophage
1738	2655.12	33.675	Macrophage
1739	2748.22	36.1944	Stromal
1740	2646.74	35.7963	Macrophage
1741	2591.88	36.4118	Stromal
1742	2717.74	39.9032	T
1743	2746.8	42.6	Plasma
1744	2804.81	45	T
1745	2767.32	46.9091	T
1746	2794.6	58.8	Stromal
1747	2774.68	60.7895	Stromal
1748	2785.39	67.3333	Stromal
1749	2774.71	71.0714	Stromal
1750	2623.22	94.7826	T
1751	2630.32	97.3684	T
1752	2619.44	103.2	T
1753	2629.5	110.5	Macrophage
1754	2637.5	118.318	DC_Mast
1755	2755.42	120.474	Macrophage
1756	2628.36	121.929	Macrophage
1757	2637.14	126.657	Stromal
1758	2646.67	127.857	Stromal
1759	2652.69	131.604	Stromal
1760	2722.5	141.727	Stromal
1761	2668.24	143.2	T
1762	2654.15	144.659	Stromal
1763	2640.5	145	T
1764	2666.15	148.769	T
1765	2575.77	150.769	Macrophage
1766	2690.28	153.611	T
1767	2679.3	153.1	Macrophage
1768	2560.2	163	Macrophage
1769	2689.65	163.559	Stromal
1770	2719.36	166.091	T
1771	2703.39	168.464	Plasma
1772	2559.63	171	Stromal
1773	2590.48	175.783	Macrophage
1774	2716.29	179.5	T
1775	2629.64	180.5	Macrophage
1776	2737.45	182.1	DC_Mast
1777	2671.25	185.917	Macrophage
1778	2628.5	191	T
1779	2725.68	197.737	T
1780	2735.64	209.136	T
1781	2605	220.6	Stromal
1782	2688.5	221	Stromal
1783	2600.18	224	T
1784	2584.61	230.056	Macrophage
1785	2559.15	232.7	T
1786	2578.94	233.97	DC_Mast
1787	2593.1	236.714	T
1788	2582.96	237.357	T
1789	2615.27	242.538	Stromal
1790	2559.22	244.833	DC_Mast
1791	2565.74	244.652	T
1792	2871	251	T
1793	2801.51	256.902	Macrophage
1794	2643.8	258.8	Macrophage
1795	2841.55	268.379	Macrophage
1796	2630.92	270.154	Macrophage
1797	2600.4	274.2	Macrophage
1798	2563.71	276.071	T
1799	2760.33	278.167	Stromal
1800	2674.83	282.733	Macrophage
1801	2807.57	289.267	Stromal
1802	2658.56	288.094	Macrophage
1803	2641.46	297.846	T
1804	2590.25	300.15	T
1805	2633.81	304.952	T
1806	2619.21	304.643	T
1807	2557.29	307	T
1808	2624.62	310.231	T
1809	2555.08	312.44	Stromal
1810	2648.48	312.087	Plasma
1811	2870.43	314.893	Stromal
1812	2577.9	312.905	Macrophage
1813	2680.92	313.308	T
1814	2707.81	315.188	T
1815	2596.48	315.095	T
1816	2634.09	317.97	T
1817	3047	26.5	Macrophage
1818	2961.24	26.1176	Macrophage
1819	3105.19	28.875	Stromal
1820	3145.21	31.0714	Macrophage
1821	3160.07	34.4	T
1822	2966.38	40.1875	Macrophage
1823	3006.03	45.2258	Stromal
1824	2974.82	45.775	Stromal
1825	2995.11	46.9643	Stromal
1826	3132.88	54.4118	T
1827	2977.48	56.913	Stromal
1828	3189.09	54.7333	Stromal
1829	3108.67	59.0833	Plasma
1830	2970.15	72.7692	T
1831	2960.13	80.5484	Macrophage
1832	3026.84	86.8378	Stromal
1833	3104.64	98.0909	T
1834	2964.58	101.368	Macrophage
1835	3047.22	99.4722	Macrophage
1836	3165.15	100.769	Macrophage
1837	3025.71	104.905	T
1838	3029.31	110.615	T
1839	3067.96	111.375	T
1840	3174.89	111.611	T
1841	2954.8	116.067	T
1842	3183	115.6	T
1843	3057.06	116.778	T
1844	3034.45	117.9	T
1845	3040.83	122	T
1846	3135.4	123.8	T
1847	3145.61	124.435	Macrophage
1848	3178	126	Stromal
1849	3121.74	125.652	Macrophage
1850	2932.43	127.429	Macrophage
1851	3090.83	129.5	T
1852	3107.82	132.118	Macrophage
1853	3158.5	135	DC_Mast
1854	3121.27	134.727	T
1855	3082.53	137.588	Stromal
1856	3098.94	138.688	T
1857	3108.27	139.455	T
1858	3136.17	140.897	Myoepi
1859	3164.65	142.739	T
1860	3177.22	143.565	T
1861	3117.46	145.308	T
1862	3100.93	147.276	T
1863	3153.76	150.8	Myoepi
1864	3183.73	148.333	T
1865	3058.26	148.632	Macrophage
1866	3134.59	150	Myoepi
1867	3077.56	150.56	Stromal
1868	3174.8	151.467	Stromal
1869	3085.91	151.182	T
1870	2922.2	154.951	Stromal
1871	3068.35	155.05	T
1872	3134.23	155	Myoepi
1873	3179.42	157.394	Myoepi
1874	3096.94	157.844	Myoepi
1875	3081.2	158.512	Myoepi
1876	3156.71	158.286	Myoepi
1877	3149.76	163	Myoepi
1878	3075	163.686	Myoepi
1879	3159.31	165.278	Myoepi
1880	3059.28	164.125	Myoepi
1881	3107.32	162.947	Myoepi
1882	3181.75	164.25	Myoepi
1883	3080.43	165.739	Myoepi
1884	3050.55	166.414	Plasma
1885	3119.74	169.59	Myoepi
1886	2906.24	168.947	DC_Mast
1887	3098.03	170.444	Myoepi
1888	3069.1	171.567	Myoepi
1889	3114.12	173.119	Myoepi
1890	3141.43	170.714	Myoepi
1891	3135.36	171.786	Myoepi
1892	3108.06	172.059	Myoepi
1893	3032.26	172.652	T
1894	3171.12	176.038	Myoepi
1895	3155.25	175.95	Myoepi
1896	3096.28	176.862	Myoepi
1897	3050.7	182.255	Stromal
1898	3060.28	181.241	Myoepi
1899	2977.32	182.955	T
1900	3040	181.368	T
1901	3033.09	182.879	Macrophage
1902	3096.12	181.938	Myoepi
1903	3114.92	187.179	Myoepi
1904	3006.2	186.1	Macrophage
1905	3075.12	187	Myoepi
1906	3144.79	187.179	Myoepi
1907	3039.88	188.76	Macrophage
1908	3135.56	189.375	Myoepi
1909	2980.27	192	DC_Mast
1910	3184	189.5	T
1911	3107.04	191.407	Plasma
1912	3051.5	194.219	Myoepi
1913	3062.21	192.424	Myoepi
1914	3075.77	193.371	Myoepi
1915	3179.15	194.231	B
1916	3163.62	193.458	Myoepi
1917	3087.93	193.867	Myoepi
1918	3116.08	195.68	Myoepi
1919	3058.87	197.467	Myoepi
1920	3121.58	198.658	Myoepi
1921	3134.15	198.4	Myoepi
1922	3186.93	198.667	T
1923	3109.92	199.8	Plasma
1924	3143	200.576	Myoepi
1925	3086.35	201.903	Myoepi
1926	3095.7	204.841	Myoepi
1927	3059.58	203.692	Myoepi
1928	3029.52	206.182	T
1929	3075.82	210.422	Myoepi
1930	3090.5	210.222	Myoepi
1931	3083.39	212.355	Myoepi
1932	3186	213	T
1933	3154.93	213.857	Myoepi
1934	3068.12	214.6	Myoepi
1935	3052.38	215.66	Myoepi
1936	3113.54	216.564	Myoepi
1937	2978.59	216.647	Macrophage
1938	3137.22	218.13	Myoepi
1939	3059.42	221.269	Myoepi
1940	3020.33	219.25	T
1941	3099.61	222	Myoepi
1942	3042.53	222.9	T
1943	3128.26	224	Myoepi
1944	3032.78	224.043	T
1945	3023.37	224.526	T
1946	3092.21	226.485	Myoepi
1947	3143.6	225.75	Myoepi
1948	3183.24	226.88	Myoepi
1949	3170.68	227.56	Myoepi
1950	3059.5	228.143	Myoepi
1951	3074.53	229.533	Myoepi
1952	3155.54	230.385	Myoepi
1953	3087.92	232.486	Myoepi
1954	3166.75	231.321	Myoepi
1955	3059.3	233.189	Myoepi
1956	3148.07	233.86	Myoepi
1957	3070.95	235.368	Myoepi
1958	3131.11	238.595	Myoepi
1959	3026	240	T
1960	3138	239	Myoepi
1961	3177.96	242.76	B
1962	3107.93	243.561	Myoepi
1963	3160.22	245.833	Myoepi
1964	3073.46	246.87	Malignant
1965	3042	248.435	Macrophage
1966	3134.52	248.391	Myoepi
1967	3032.85	248.4	T
1968	3141.95	250.419	Myoepi
1969	3169.62	249.762	T
1970	3117.05	251.6	Myoepi
1971	3036.95	252.737	T
1972	3186.88	252.167	T
1973	3106.52	253.355	Myoepi
1974	2881.64	254.571	T
1975	3016.52	256.323	Stromal
1976	3120.68	256.679	Myoepi
1977	3050.96	258.042	Stromal
1978	3144.07	257.481	Myoepi
1979	3038.7	259	DC_Mast
1980	3185.5	259.5	T
1981	3087.94	261.038	Stromal
1982	3100.15	261.7	Myoepi
1983	3149	262.787	Myoepi
1984	3160.71	261.5	T
1985	3073.39	262.333	Macrophage
1986	3179.91	263.818	T
1987	3126.17	265.345	Myoepi
1988	3066.15	264.231	B
1989	3054.26	265.645	Stromal
1990	3112.39	266.821	Myoepi
1991	3021.79	267.316	Stromal
1992	3163.16	267.158	T
1993	3073.25	267.542	T
1994	3081.06	267.688	Macrophage
1995	3170.25	268.333	T
1996	3066.37	269.421	Macrophage
1997	3177.14	271.182	T
1998	3111	271.167	Myoepi
1999	3119.42	272.452	Stromal
[truncated: 77,341 more rows]

## Sheet: panel d ground truth
	Var1	Freq
1	B	1463
2	DC_Mast	2008
3	Macrophage	13537
4	Malignant	11179
5	Myoepi	6684
6	Plasma	1673
7	Stromal	14567
8	T	33716
9	unassigned	1517

## Sheet: panel d pred
	Var1	Freq
1	B	1231
2	DC_Mast	2240
3	Macrophage	13012
4	Malignant	9611
5	Myoepi	7256
6	Plasma	1351
7	Stromal	10014
8	T	34617
9	unassigned	8

## Sheet: panel f
	corr	gene	n	type	model	sample
1	0.148326	ADIPOQ	top_20	svg	model74	breast_sample1
2	0.0368705	OPRPN	top_20	svg	model74	breast_sample1
3	0.744426	SCD	top_20	svg	model74	breast_sample1
4	0.770772	FASN	top_20	svg	model74	breast_sample1
5	0.697476	CEACAM6	top_20	svg	model74	breast_sample1
6	0.444156	AGR3	top_20	svg	model74	breast_sample1
7	0.804914	FOXA1	top_20	svg	model74	breast_sample1
8	0.356414	KRT23	top_20	svg	model74	breast_sample1
9	0.837284	EPCAM	top_20	svg	model74	breast_sample1
10	0.463564	KRT6B	top_20	svg	model74	breast_sample1
11	0.669355	ABCC11	top_20	svg	model74	breast_sample1
12	0.720404	ERBB2	top_20	svg	model74	breast_sample1
13	0.799644	TACSTD2	top_20	svg	model74	breast_sample1
14	0.762939	GATA3	top_20	svg	model74	breast_sample1
15	0.551771	KRT14	top_20	svg	model74	breast_sample1
16	0.511997	KRT5	top_20	svg	model74	breast_sample1
17	0.844841	KRT7	top_20	svg	model74	breast_sample1
18	0.786196	ANKRD30A	top_20	svg	model74	breast_sample1
19	0.808181	MLPH	top_20	svg	model74	breast_sample1
20	0.591315	SERHL2	top_20	svg	model74	breast_sample1
21	0.065834	TIFA	bottom_20	svg	model74	breast_sample1
22	NA	CCL20	bottom_20	svg	model74	breast_sample1
23	0.017396	FOXP3	bottom_20	svg	model74	breast_sample1
24	0.0276916	CD274	bottom_20	svg	model74	breast_sample1
25	0.0611671	PLD4	bottom_20	svg	model74	breast_sample1
26	-0.000757	MUC6	bottom_20	svg	model74	breast_sample1
27	0.0466569	SOX18	bottom_20	svg	model74	breast_sample1
28	NA	SNAI1	bottom_20	svg	model74	breast_sample1
29	0.284009	HAVCR2	bottom_20	svg	model74	breast_sample1
30	0.0051972	CLEC9A	bottom_20	svg	model74	breast_sample1
31	-0.0078896	TCF15	bottom_20	svg	model74	breast_sample1
32	NA	SLC4A1	bottom_20	svg	model74	breast_sample1
33	-0.0007376	APOBEC3A	bottom_20	svg	model74	breast_sample1
34	-0.0018324	NDUFA4L2	bottom_20	svg	model74	breast_sample1
35	-0.0001543	AHSP	bottom_20	svg	model74	breast_sample1
36	NA	CRHBP	bottom_20	svg	model74	breast_sample1
37	-0.0012588	CSF3	bottom_20	svg	model74	breast_sample1
38	0.00017009	CYP1A1	bottom_20	svg	model74	breast_sample1
39	0.0275993	PDCD1	bottom_20	svg	model74	breast_sample1
40	NA	UCP1	bottom_20	svg	model74	breast_sample1
41	0.148326	ADIPOQ	top_50	svg	model74	breast_sample1
42	0.0368705	OPRPN	top_50	svg	model74	breast_sample1
43	0.744426	SCD	top_50	svg	model74	breast_sample1
44	0.770772	FASN	top_50	svg	model74	breast_sample1
45	0.697476	CEACAM6	top_50	svg	model74	breast_sample1
46	0.444156	AGR3	top_50	svg	model74	breast_sample1
47	0.804914	FOXA1	top_50	svg	model74	breast_sample1
48	0.356414	KRT23	top_50	svg	model74	breast_sample1
49	0.837284	EPCAM	top_50	svg	model74	breast_sample1
50	0.463564	KRT6B	top_50	svg	model74	breast_sample1
51	0.669355	ABCC11	top_50	svg	model74	breast_sample1
52	0.720404	ERBB2	top_50	svg	model74	breast_sample1
53	0.799644	TACSTD2	top_50	svg	model74	breast_sample1
54	0.762939	GATA3	top_50	svg	model74	breast_sample1
55	0.551771	KRT14	top_50	svg	model74	breast_sample1
56	0.511997	KRT5	top_50	svg	model74	breast_sample1
57	0.844841	KRT7	top_50	svg	model74	breast_sample1
58	0.786196	ANKRD30A	top_50	svg	model74	breast_sample1
59	0.808181	MLPH	top_50	svg	model74	breast_sample1
60	0.591315	SERHL2	top_50	svg	model74	breast_sample1
61	0.354456	ADH1B	top_50	svg	model74	breast_sample1
62	0.536498	SERPINA3	top_50	svg	model74	breast_sample1
63	0.796017	KRT8	top_50	svg	model74	breast_sample1
64	0.593294	CXCL12	top_50	svg	model74	breast_sample1
65	0.784373	PTPRC	top_50	svg	model74	breast_sample1
66	0.629849	CCDC80	top_50	svg	model74	breast_sample1
67	0.585163	ELF3	top_50	svg	model74	breast_sample1
68	0.472433	KRT15	top_50	svg	model74	breast_sample1
69	0.635349	MYO5B	top_50	svg	model74	breast_sample1
70	0.419058	SFRP1	top_50	svg	model74	breast_sample1
71	0.730213	CDH1	top_50	svg	model74	breast_sample1
72	0.702339	CXCR4	top_50	svg	model74	breast_sample1
73	0.649394	S100A14	top_50	svg	model74	breast_sample1
74	0.724436	CD9	top_50	svg	model74	breast_sample1
75	0.500554	TFAP2A	top_50	svg	model74	breast_sample1
76	0.686954	CCND1	top_50	svg	model74	breast_sample1
77	0.492602	CLDN4	top_50	svg	model74	breast_sample1
78	0.71485	IL7R	top_50	svg	model74	breast_sample1
79	0.593992	AR	top_50	svg	model74	breast_sample1
80	0.363021	KRT16	top_50	svg	model74	breast_sample1
81	0.42245	PTGDS	top_50	svg	model74	breast_sample1
82	0.627485	POSTN	top_50	svg	model74	breast_sample1
83	0.607193	LYPD3	top_50	svg	model74	breast_sample1
84	0.636663	LUM	top_50	svg	model74	breast_sample1
85	0.351226	ESR1	top_50	svg	model74	breast_sample1
86	0.284922	MS4A1	top_50	svg	model74	breast_sample1
87	0.677157	DSP	top_50	svg	model74	breast_sample1
88	0.479568	SFRP4	top_50	svg	model74	breast_sample1
89	0.450947	MZB1	top_50	svg	model74	breast_sample1
90	0.442554	KLF5	top_50	svg	model74	breast_sample1
91	0.0255699	C2orf42	bottom_50	svg	model74	breast_sample1
92	0.133764	LILRA4	bottom_50	svg	model74	breast_sample1
93	0.175591	APOBEC3B	bottom_50	svg	model74	breast_sample1
94	0.0525751	GNLY	bottom_50	svg	model74	breast_sample1
95	0.0555104	CX3CR1	bottom_50	svg	model74	breast_sample1
96	0.0227943	LY86	bottom_50	svg	model74	breast_sample1
97	0.214428	TYROBP	bottom_50	svg	model74	breast_sample1
98	0.0402108	LAG3	bottom_50	svg	model74	breast_sample1
99	0.0704987	TUBA4A	bottom_50	svg	model74	breast_sample1
100	0.00872574	GZMK	bottom_50	svg	model74	breast_sample1
101	0.0820765	CLECL1	bottom_50	svg	model74	breast_sample1
102	0.128936	TRAPPC3	bottom_50	svg	model74	breast_sample1
103	0.285522	KLRC1	bottom_50	svg	model74	breast_sample1
104	-0.0038784	LIF	bottom_50	svg	model74	breast_sample1
105	0.105265	CD83	bottom_50	svg	model74	breast_sample1
106	0.0239429	CD80	bottom_50	svg	model74	breast_sample1
107	0.246175	PRF1	bottom_50	svg	model74	breast_sample1
108	0.378787	HOXD9	bottom_50	svg	model74	breast_sample1
109	NA	CLIC6	bottom_50	svg	model74	breast_sample1
110	0.166864	DUSP2	bottom_50	svg	model74	breast_sample1
111	0.257075	LARS	bottom_50	svg	model74	breast_sample1
112	-0.000543	PDCD1LG2	bottom_50	svg	model74	breast_sample1
113	-0.0003549	MYBPC1	bottom_50	svg	model74	breast_sample1
114	0.00645595	REXO4	bottom_50	svg	model74	breast_sample1
115	NA	CXCL5	bottom_50	svg	model74	breast_sample1
116	0.088616	WARS	bottom_50	svg	model74	breast_sample1
117	NA	NCAM1	bottom_50	svg	model74	breast_sample1
118	NA	DNAAF1	bottom_50	svg	model74	breast_sample1
119	-0.0005484	CTH	bottom_50	svg	model74	breast_sample1
120	-0.0003371	SSTR2	bottom_50	svg	model74	breast_sample1
121	0.065834	TIFA	bottom_50	svg	model74	breast_sample1
122	NA	CCL20	bottom_50	svg	model74	breast_sample1
123	0.017396	FOXP3	bottom_50	svg	model74	breast_sample1
124	0.0276916	CD274	bottom_50	svg	model74	breast_sample1
125	0.0611671	PLD4	bottom_50	svg	model74	breast_sample1
126	-0.000757	MUC6	bottom_50	svg	model74	breast_sample1
127	0.0466569	SOX18	bottom_50	svg	model74	breast_sample1
128	NA	SNAI1	bottom_50	svg	model74	breast_sample1
129	0.284009	HAVCR2	bottom_50	svg	model74	breast_sample1
130	0.0051972	CLEC9A	bottom_50	svg	model74	breast_sample1
131	-0.0078896	TCF15	bottom_50	svg	model74	breast_sample1
132	NA	SLC4A1	bottom_50	svg	model74	breast_sample1
133	-0.0007376	APOBEC3A	bottom_50	svg	model74	breast_sample1
134	-0.0018324	NDUFA4L2	bottom_50	svg	model74	breast_sample1
135	-0.0001543	AHSP	bottom_50	svg	model74	breast_sample1
136	NA	CRHBP	bottom_50	svg	model74	breast_sample1
137	-0.0012588	CSF3	bottom_50	svg	model74	breast_sample1
138	0.00017009	CYP1A1	bottom_50	svg	model74	breast_sample1
139	0.0275993	PDCD1	bottom_50	svg	model74	breast_sample1
140	NA	UCP1	bottom_50	svg	model74	breast_sample1
141	0.794218	ABCC11	top_20	svg	predicted80	breast_sample2
142	0.62313	MYBPC1	top_20	svg	predicted80	breast_sample2
143	0.777672	FOXA1	top_20	svg	predicted80	breast_sample2
144	0.0839449	OPRPN	top_20	svg	predicted80	breast_sample2
145	0.807659	SERHL2	top_20	svg	predicted80	breast_sample2
146	0.747675	FASN	top_20	svg	predicted80	breast_sample2
147	0.575017	MUC6	top_20	svg	predicted80	breast_sample2
148	0.76749	CDH1	top_20	svg	predicted80	breast_sample2
149	0.491628	MYH11	top_20	svg	predicted80	breast_sample2
150	0.734471	TACSTD2	top_20	svg	predicted80	breast_sample2
151	0.665126	TFAP2A	top_20	svg	predicted80	breast_sample2
152	0.738368	MLPH	top_20	svg	predicted80	breast_sample2
153	0.773231	EPCAM	top_20	svg	predicted80	breast_sample2
154	0.688855	LYPD3	top_20	svg	predicted80	breast_sample2
155	0.754568	KRT7	top_20	svg	predicted80	breast_sample2
156	0.704552	SCD	top_20	svg	predicted80	breast_sample2
157	0.368827	PIGR	top_20	svg	predicted80	breast_sample2
158	0.497056	KRT14	top_20	svg	predicted80	breast_sample2
159	0.6098	ANKRD30A	top_20	svg	predicted80	breast_sample2
160	0.461116	PTN	top_20	svg	predicted80	breast_sample2
161	-0.0008283	TAC1	bottom_20	svg	predicted80	breast_sample2
162	NA	UCP1	bottom_20	svg	predicted80	breast_sample2
163	0.127916	RTKN2	bottom_20	svg	predicted80	breast_sample2
164	NA	CEACAM8	bottom_20	svg	predicted80	breast_sample2
165	0.0742525	LAG3	bottom_20	svg	predicted80	breast_sample2
166	0.129924	SOX18	bottom_20	svg	predicted80	breast_sample2
167	-0.0004906	FOXC2	bottom_20	svg	predicted80	breast_sample2
168	0.0159614	CLECL1	bottom_20	svg	predicted80	breast_sample2
169	-0.0054587	TCEAL7	bottom_20	svg	predicted80	breast_sample2
170	0.111666	FAM49A	bottom_20	svg	predicted80	breast_sample2
171	0.116771	KLRC1	bottom_20	svg	predicted80	breast_sample2
172	0.053888	LY86	bottom_20	svg	predicted80	breast_sample2
173	0.00479333	CD80	bottom_20	svg	predicted80	breast_sample2
174	0.132227	PDCD1LG2	bottom_20	svg	predicted80	breast_sample2
175	0.131253	KLRD1	bottom_20	svg	predicted80	breast_sample2
176	0.00896351	NCAM1	bottom_20	svg	predicted80	breast_sample2
177	-0.0016996	SSTR2	bottom_20	svg	predicted80	breast_sample2
178	0.00034308	PDCD1	bottom_20	svg	predicted80	breast_sample2
179	NA	MMP12	bottom_20	svg	predicted80	breast_sample2
180	-0.00225	CXCL5	bottom_20	svg	predicted80	breast_sample2
181	0.794218	ABCC11	top_50	svg	predicted80	breast_sample2
182	0.62313	MYBPC1	top_50	svg	predicted80	breast_sample2
183	0.777672	FOXA1	top_50	svg	predicted80	breast_sample2
184	0.0839449	OPRPN	top_50	svg	predicted80	breast_sample2
185	0.807659	SERHL2	top_50	svg	predicted80	breast_sample2
186	0.747675	FASN	top_50	svg	predicted80	breast_sample2
187	0.575017	MUC6	top_50	svg	predicted80	breast_sample2
188	0.76749	CDH1	top_50	svg	predicted80	breast_sample2
189	0.491628	MYH11	top_50	svg	predicted80	breast_sample2
190	0.734471	TACSTD2	top_50	svg	predicted80	breast_sample2
191	0.665126	TFAP2A	top_50	svg	predicted80	breast_sample2
192	0.738368	MLPH	top_50	svg	predicted80	breast_sample2
193	0.773231	EPCAM	top_50	svg	predicted80	breast_sample2
194	0.688855	LYPD3	top_50	svg	predicted80	breast_sample2
195	0.754568	KRT7	top_50	svg	predicted80	breast_sample2
196	0.704552	SCD	top_50	svg	predicted80	breast_sample2
197	0.368827	PIGR	top_50	svg	predicted80	breast_sample2
198	0.497056	KRT14	top_50	svg	predicted80	breast_sample2
199	0.6098	ANKRD30A	top_50	svg	predicted80	breast_sample2
200	0.461116	PTN	top_50	svg	predicted80	breast_sample2
201	0.360249	S100A8	top_50	svg	predicted80	breast_sample2
202	0.673282	DSP	top_50	svg	predicted80	breast_sample2
203	0.507179	POSTN	top_50	svg	predicted80	breast_sample2
204	0.515009	KRT5	top_50	svg	predicted80	breast_sample2
205	0.655179	AR	top_50	svg	predicted80	breast_sample2
206	0.335482	CEACAM6	top_50	svg	predicted80	breast_sample2
207	0.475028	SERPINA3	top_50	svg	predicted80	breast_sample2
208	0.435492	ESR1	top_50	svg	predicted80	breast_sample2
209	0.469811	SFRP1	top_50	svg	predicted80	breast_sample2
210	0.681532	JUP	top_50	svg	predicted80	breast_sample2
211	0.735875	CD9	top_50	svg	predicted80	breast_sample2
212	0.113467	MMP1	top_50	svg	predicted80	breast_sample2
213	0.804146	ERBB2	top_50	svg	predicted80	breast_sample2
214	0.426928	AKR1C1	top_50	svg	predicted80	breast_sample2
215	0.532358	ALDH1A3	top_50	svg	predicted80	breast_sample2
216	0.636044	TRAF4	top_50	svg	predicted80	breast_sample2
217	0.407598	TOP2A	top_50	svg	predicted80	breast_sample2
218	0.572107	AQP3	top_50	svg	predicted80	breast_sample2
219	0.608549	DSC2	top_50	svg	predicted80	breast_sample2
220	0.594081	SLC5A6	top_50	svg	predicted80	breast_sample2
221	0.557714	SQLE	top_50	svg	predicted80	breast_sample2
222	0.304642	KRT23	top_50	svg	predicted80	breast_sample2
223	0.755667	TPD52	top_50	svg	predicted80	breast_sample2
224	0.481839	SDC4	top_50	svg	predicted80	breast_sample2
225	0.251824	SFRP4	top_50	svg	predicted80	breast_sample2
226	0.589377	RUNX1	top_50	svg	predicted80	breast_sample2
227	0.632134	MDM2	top_50	svg	predicted80	breast_sample2
228	0.657077	ENAH	top_50	svg	predicted80	breast_sample2
229	0.72097	KRT8	top_50	svg	predicted80	breast_sample2
230	0.372471	LYZ	top_50	svg	predicted80	breast_sample2
231	0.168297	TUBB2B	bottom_50	svg	predicted80	breast_sample2
232	0.013383	TPSAB1	bottom_50	svg	predicted80	breast_sample2
233	0.180483	CXCL16	bottom_50	svg	predicted80	breast_sample2
234	0.00248037	C5orf46	bottom_50	svg	predicted80	breast_sample2
235	0.24631	MAP3K8	bottom_50	svg	predicted80	breast_sample2
236	0.107084	PDE4A	bottom_50	svg	predicted80	breast_sample2
237	0.221887	RAB30	bottom_50	svg	predicted80	breast_sample2
238	0.122518	SOX17	bottom_50	svg	predicted80	breast_sample2
239	0.00023728	CD19	bottom_50	svg	predicted80	breast_sample2
240	0.162566	PIM1	bottom_50	svg	predicted80	breast_sample2
241	0.191925	PRF1	bottom_50	svg	predicted80	breast_sample2
242	NA	CLEC9A	bottom_50	svg	predicted80	breast_sample2
243	0.215414	HAVCR2	bottom_50	svg	predicted80	breast_sample2
244	0.171321	MNDA	bottom_50	svg	predicted80	breast_sample2
245	0.0419842	CAVIN2	bottom_50	svg	predicted80	breast_sample2
246	0.00857793	CLIC6	bottom_50	svg	predicted80	breast_sample2
247	0.189379	TNFRSF17	bottom_50	svg	predicted80	breast_sample2
248	0.177903	CD86	bottom_50	svg	predicted80	breast_sample2
249	0.280876	ANKRD29	bottom_50	svg	predicted80	breast_sample2
250	0.0501978	KLRF1	bottom_50	svg	predicted80	breast_sample2
251	0.0724437	IL2RA	bottom_50	svg	predicted80	breast_sample2
252	0.0860642	C2orf42	bottom_50	svg	predicted80	breast_sample2
253	0.0146345	CTSG	bottom_50	svg	predicted80	breast_sample2
254	0.23555	HOXD8	bottom_50	svg	predicted80	breast_sample2
255	0.121341	CDC42EP1	bottom_50	svg	predicted80	breast_sample2
256	0.011204	CD79B	bottom_50	svg	predicted80	breast_sample2
257	0.147834	ITGAM	bottom_50	svg	predicted80	breast_sample2
258	0.108678	FOXP3	bottom_50	svg	predicted80	breast_sample2
259	0.140751	THAP2	bottom_50	svg	predicted80	breast_sample2
260	0.0805943	APOBEC3A	bottom_50	svg	predicted80	breast_sample2
261	-0.0008283	TAC1	bottom_50	svg	predicted80	breast_sample2
262	NA	UCP1	bottom_50	svg	predicted80	breast_sample2
263	0.127916	RTKN2	bottom_50	svg	predicted80	breast_sample2
264	NA	CEACAM8	bottom_50	svg	predicted80	breast_sample2
265	0.0742525	LAG3	bottom_50	svg	predicted80	breast_sample2
266	0.129924	SOX18	bottom_50	svg	predicted80	breast_sample2
267	-0.0004906	FOXC2	bottom_50	svg	predicted80	breast_sample2
268	0.0159614	CLECL1	bottom_50	svg	predicted80	breast_sample2
269	-0.0054587	TCEAL7	bottom_50	svg	predicted80	breast_sample2
270	0.111666	FAM49A	bottom_50	svg	predicted80	breast_sample2
271	0.116771	KLRC1	bottom_50	svg	predicted80	breast_sample2
272	0.053888	LY86	bottom_50	svg	predicted80	breast_sample2
273	0.00479333	CD80	bottom_50	svg	predicted80	breast_sample2
274	0.132227	PDCD1LG2	bottom_50	svg	predicted80	breast_sample2
275	0.131253	KLRD1	bottom_50	svg	predicted80	breast_sample2
276	0.00896351	NCAM1	bottom_50	svg	predicted80	breast_sample2
277	-0.0016996	SSTR2	bottom_50	svg	predicted80	breast_sample2
278	0.00034308	PDCD1	bottom_50	svg	predicted80	breast_sample2
279	NA	MMP12	bottom_50	svg	predicted80	breast_sample2
280	-0.00225	CXCL5	bottom_50	svg	predicted80	breast_sample2

## Sheet: panel e left
	x_cord	y_cord	gene
Cell_507	633.887	36.9507	2.07359
Cell_704	625.176	44.7568	2.82917
Cell_703	592.139	44.6203	0
Cell_769	618.426	52.7794	3.90285
Cell_840	278.27	53.2174	1.859
Cell_905	629.431	55.3966	3.86971
Cell_859	253.22	54.7953	2.92151
Cell_997	211.844	61.1444	2.98956
Cell_1051	262.933	61.6	0
Cell_1071	245.438	64.4792	1.26319
Cell_1127	224.02	68.7368	1.01277
Cell_1148	613.522	71.6149	2.83348
Cell_1128	272.593	70.1372	2.77871
Cell_1181	339.152	73.9858	3.09835
Cell_1131	604.707	71.0167	3.76741
Cell_1238	622.378	73.0479	4.11861
Cell_1284	304.098	76.8798	3.4271
Cell_1285	318.714	73.1587	3.90591
Cell_1380	325.122	79.7522	3.84521
Cell_1399	225.455	81.1948	0
Cell_1400	252.532	82.443	2.1063
Cell_1403	607.743	80.2571	3.86082
Cell_1442	294.589	85.7518	3.68343
Cell_1444	587.786	85.3571	3.09483
Cell_1401	347.898	82.4388	3.11213
Cell_1510	302.6	85.1	3.3269
Cell_1492	628.71	83.7312	4.4977
Cell_1465	360.28	83.0603	3.22267
Cell_1554	220.259	87.3276	1.7077
Cell_1555	244.5	90.455	2.5198
Cell_1539	283.408	84.0402	2.52347
Cell_1556	273.803	87.9079	3.65197
Cell_1557	330.491	91.3168	3.45105
Cell_1445	640.276	83.6418	3.86312
Cell_1619	577.372	92.7012	2.42042
Cell_1639	313.303	92.0403	3.15119
Cell_1704	210.745	93.8235	0
Cell_1792	368.023	99.3459	2.45189
Cell_1578	9.37864	95.7379	2.64022
Cell_1706	569.912	96.4118	1.8184
Cell_1810	298.487	98.9067	3.3574
Cell_1767	606.641	99.8034	4.57734
Cell_1765	231.947	96.0965	1.61097
Cell_1811	591.323	99.8268	2.8942
Cell_1857	580.286	104.921	2.35852
Cell_1766	387.142	96.8723	2.3423
Cell_1874	310.374	104.74	2.69574
Cell_1793	397.189	95.6487	2.72269
Cell_1912	287.431	104.985	2.79051
Cell_1956	322.287	105.379	3.44366
Cell_1975	572.654	107.321	1.77223
Cell_1990	593.469	109.814	3.44769
Cell_2011	300.586	109.883	2.82231
Cell_1875	339.449	102.397	2.58892
Cell_1974	357.63	112.222	3.31275
Cell_2099	275.424	114.61	3.76652
Cell_2147	267.558	115.365	3.41171
Cell_2100	582	112	3.41458
Cell_2129	609.412	112.382	4.66827
Cell_2146	240.286	119.312	2.46665
Cell_2170	220.779	121.06	2.0898
Cell_2171	324.753	117.15	3.70792
Cell_2173	599.322	116.645	3.20691
Cell_2201	635.535	117.634	3.29184
Cell_2224	293.405	120.786	3.05269
Cell_2200	538.62	116.1	0
Cell_2242	560.381	120.988	0
Cell_2199	349.423	120.348	2.7624
Cell_2280	587.197	122.484	2.38058
Cell_2326	283.569	123.5	2.69955
Cell_2223	23.086	118.667	4.16275
Cell_2279	248.887	125.856	3.07216
Cell_2301	618.297	121.966	4.65391
Cell_2299	30.4157	126.434	3.62889
Cell_2379	630.491	124.719	3.84032
Cell_2410	318.59	125.789	2.95686
Cell_2436	606.405	123.099	3.90428
Cell_2461	238.981	128.623	4.30349
Cell_2472	220.844	128.689	3.17679
Cell_2434	61.5606	128.591	2.90031
Cell_2474	309.538	131.299	3.53539
Cell_2490	594.159	130.232	2.3423
Cell_2473	256.466	132.017	2.66454
Cell_2519	367.658	128.822	2.87608
Cell_2535	228.926	135.314	3.2053
Cell_2537	583.864	132.364	4.21128
Cell_2627	298.811	134.946	3.51961
Cell_2539	639.011	131.8	2.55712
Cell_2583	290.792	134.125	4.45027
Cell_2598	361.345	134.052	0
Cell_2597	207.83	134.283	3.27469
Cell_2628	328.241	134.794	3.66112
Cell_2648	305.205	135.773	3.12328
Cell_2681	268.171	139.244	0
Cell_2650	563.235	138.279	0
Cell_2704	240.414	138.379	3.62889
Cell_2538	610.295	135.233	3.78354
Cell_2706	580.126	142.863	2.90031
Cell_2754	364.783	143.862	1.62625
Cell_2649	390.03	140.657	1.41211
Cell_2796	321.928	148.97	2.73779
Cell_2772	591.694	143.471	2.90031
Cell_2705	411.711	136.7	0
Cell_2826	305.657	145.86	3.57459
Cell_2797	385.605	141.421	0
Cell_2827	347.962	142.828	2.2263
Cell_2875	217.09	146.286	2.97075
Cell_2855	259.89	144.681	0
Cell_2856	600.063	146.127	3.56382
Cell_2876	379.175	146.746	2.27002
Cell_2935	288.522	151.067	2.96332
Cell_2891	20.2533	147.453	3.48866
Cell_2892	334.257	147.303	2.85405
Cell_2985	249.553	146.707	2.18453
Cell_3006	621.794	153.542	4.29116
Cell_3033	365.456	152.807	0
Cell_2873	32.4265	149.603	3.02461
Cell_3082	314.223	155.543	2.22788
Cell_3052	201.479	152.247	4.08373
Cell_3081	297.119	155.294	3.02667
Cell_3102	267.671	157.658	3.21659
Cell_3131	239.615	156.708	1.53365
Cell_3130	209.392	158.853	3.03701
Cell_3158	561.782	158.23	1.64817
Cell_3179	361.578	156.938	1.31348
Cell_3182	616.309	160.559	3.89221
Cell_3177	20.8276	156.828	3.59729
Cell_3202	29.1522	159.37	3.584
Cell_3256	601.731	159.111	3.74258
Cell_3255	194.792	162.299	2.7384
Cell_3203	443.194	160.292	1.50964
Cell_3302	24.2833	164.9	4.33031
Cell_3280	280.603	162.224	2.91884
Cell_3281	355.451	162.314	2.7624
Cell_3303	57.2039	167.262	3.30674
Cell_3327	625.75	162.875	3.55138
Cell_3325	306.615	165.385	3.84427
Cell_3282	409.655	163.438	1.28874
Cell_3229	254.919	162.776	3.03183
Cell_3326	321.245	164.439	2.438
Cell_3351	51.8367	165.49	1.93299
Cell_3353	296.476	167.11	4.27964
Cell_3369	261.197	168.924	3.72763
Cell_3352	81.1445	168.133	2.28405
Cell_3395	585.035	168.158	0
Cell_3396	620.436	167.812	3.59608
Cell_3419	350.333	170.532	1.26587
Cell_3447	275.071	170.707	3.91168
Cell_3393	189	167.459	3.8003
Cell_3446	225.655	174.368	3.28667
Cell_3465	284.417	170.233	3.02461
Cell_3445	45.8235	173.084	3.27713
Cell_3467	608.525	169.525	3.82416
Cell_3466	423.793	174.546	2.57244
Cell_3543	240.203	174.562	3.90713
Cell_3517	407.707	172.146	1.84252
Cell_3544	328.266	172.945	2.18908
Cell_3542	169.203	173.585	2.77637
Cell_3488	149.11	172.438	2.82917
Cell_3597	233.049	175.61	0
Cell_3570	266.606	175.543	2.58956
Cell_3569	38.6224	175.878	2.93769
Cell_3595	83.4433	178.131	2.92822
Cell_3596	187.324	175.56	2.70791
Cell_3599	622.656	175.094	3.26115
Cell_3593	27.1553	174.547	3.54781
Cell_3594	57.4938	176.975	2.6794
Cell_3572	487.252	174.43	1.33723
Cell_3620	599.92	174.826	2.10353
Cell_3571	437.029	181.712	1.91276
Cell_3619	380.842	177.351	0
Cell_3646	612.237	176.065	3.4003
Cell_3644	315.675	177.051	2.72703
Cell_3643	207.871	179.387	2.78145
Cell_3701	196.508	180.23	3.75608
Cell_3758	239.717	181.094	3.95584
Cell_3618	359.5	177.304	1.86737
Cell_3672	416.653	182.455	0.719479
Cell_3725	252.136	182.377	3.10476
Cell_3703	587.674	180.225	0
Cell_3645	340.641	180.338	2.26013
Cell_3760	390.446	180.848	1.44228
Cell_3782	175.267	187	3.17964
Cell_3759	270.418	182.557	2.6259
Cell_3757	165.302	182.756	0
Cell_3784	620.973	180.73	3.09744
Cell_3827	105.667	181.952	0
Cell_3803	156.69	183.513	0
Cell_3830	630.169	183.892	3.08654
Cell_3783	403.258	187.714	2.26013
Cell_3855	313.724	185.327	2.77325
Cell_3761	503.839	179.465	2.38617
Cell_3785	639.5	183.371	2.72009
Cell_3853	228.756	186.256	2.46193
Cell_3852	66.2917	184.5	2.00414
Cell_3854	297.483	184.724	2.84403
Cell_3829	372.458	184.625	1.36193
Cell_3804	461.618	179.662	2.3423
Cell_3828	189.592	185.184	3.54263
Cell_3856	387.58	192.377	1.60871
Cell_3878	13.5244	187.073	2.92509
Cell_3879	75.5811	186.189	2.51796
Cell_3926	239.023	188.83	3.69727
Cell_4000	319.197	192.41	0
Cell_3927	263.71	194.706	2.84139
Cell_3957	103.263	188.956	1.80077
Cell_3925	116.908	189.892	3.12008
Cell_3958	149	189.8	0
Cell_3975	634.74	191.844	3.64203
Cell_3999	290.537	191.87	3.27384
Cell_4022	362.979	191.149	0
Cell_4065	12.7836	197.007	2.33518
Cell_4023	451.96	192.28	1.91945
Cell_4046	57.4286	193.041	0
Cell_4024	484.393	192.328	0
Cell_4047	626.796	194.366	2.95686
Cell_4085	188.289	194.631	2.8455
Cell_4087	437.228	196.215	1.51755
Cell_4086	215.681	197.976	2.55712
Cell_4141	34.3947	199.939	1.90612
Cell_4143	166.048	198.356	3.45253
Cell_4144	203.994	196.659	2.07842
Cell_4142	120.784	198.612	0
Cell_4202	294.919	199.778	2.3918
Cell_4177	353.379	197.483	0
Cell_4178	421.14	196.77	2.50294
Cell_4115	306.065	199.142	2.58409
Cell_4145	596.253	198.2	1.464
Cell_4200	98.5291	200.099	2.42274
Cell_4225	273.384	204.389	2.76535
Cell_4201	145.459	197.274	1.86737
Cell_4224	155.741	201.58	0
Cell_4226	384.735	200.952	2.46072
Cell_4223	73.8882	204.987	2.57052
Cell_4277	632.893	201.5	2.61177
Cell_4246	178.397	203.683	3.13454
Cell_4247	399.649	205.147	2.50208
Cell_4249	546.455	200.753	2.39746
Cell_4302	246.461	199.39	3.54891
Cell_4276	84.3426	202.981	3.5407
Cell_4304	346.133	203.4	1.65777
Cell_4303	287.751	208.133	2.0863
Cell_4305	362.5	203.966	2.74634
Cell_4301	187.367	204.722	3.24113
Cell_4306	608.246	203.8	0
Cell_4227	507.594	201.072	2.48026
Cell_4335	428.895	205.86	1.12983
Cell_4394	159.865	207.308	0
Cell_4395	171.926	208.09	3.53011
Cell_4358	58.391	209.09	2.19825
Cell_4418	194.977	207.302	0
Cell_4441	341.286	207.714	2.38617
Cell_4417	17.6906	205.309	2.83608
Cell_4463	260.832	209.876	3.77735
Cell_4494	423.904	213.267	0.869054
Cell_4419	238.323	209.646	0
Cell_4442	490.809	209.544	2.81775
Cell_4493	408.053	209.816	2.86416
Cell_4510	377.97	210.522	3.47347
Cell_4509	305.107	213.344	1.61552
Cell_4540	58.7667	212.533	3.31803
Cell_4542	131.01	210.907	2.09801
Cell_4543	328.574	211.705	0
Cell_4574	546.912	213	0
Cell_4511	448.431	211.529	0
Cell_4541	98.2072	212.459	2.65474
Cell_4544	388.255	212.894	2.65767
Cell_4572	353.926	214.667	2.68943
Cell_4605	85.4873	216.508	2.8713
Cell_4606	144.857	212.171	0
Cell_4608	616.217	215.808	0.731339
Cell_4607	314.487	214.231	2.64022
Cell_4573	475.802	215.156	0
Cell_4629	543	211.149	0
Cell_4627	202.76	215.653	3.47347
Cell_4628	273.311	220.028	2.73998
Cell_4571	225.341	215.308	0.809724
Cell_4626	117.696	215.143	2.09801
Cell_4646	240.527	218.542	0
Cell_4647	336.811	221.062	2.79928
Cell_4645	38.8563	217.544	2.63447
Cell_4675	183.648	218.914	3.03512
Cell_4604	12.4862	216.037	2.67691
Cell_4674	163.134	217	3.05797
Cell_4676	367.004	217.004	2.80967
Cell_4726	27.7132	215.581	2.54203
Cell_4727	51.763	220.148	3.31803
Cell_4743	171.78	219.703	2.20287
Cell_4744	315.647	220.141	2.41463
Cell_4728	630.409	219.985	2.77871
Cell_4742	68.434	220.368	3.17679
Cell_4768	155.239	226.162	3.47484
Cell_4705	137.131	224.03	3.41116
Cell_4851	310.24	224.26	2.13164
Cell_4769	482.46	222.048	3.45848
Cell_4799	410.431	221.707	3.26621
Cell_4770	493.787	218.213	0
Cell_4849	191.885	224.906	2.68655
Cell_4825	387.486	224.006	3.84032
Cell_4800	462.83	222.475	0
Cell_4852	329.442	224.51	2.94723
Cell_4826	544.439	223.951	0
Cell_4884	377.435	225.79	3.35259
Cell_4883	257.953	222.234	1.80271
Cell_4850	201.375	225.5	3.74258
Cell_4885	396.701	226.94	3.63387
Cell_4848	96.557	224.506	4.13968
Cell_4853	566.95	224.317	0
Cell_4910	305.76	228.599	2.19365
Cell_4909	239.373	225.471	1.85485
Cell_4907	160.735	227.482	3.73218
Cell_4886	636.768	224.536	0
Cell_4940	614.761	226.946	0
Cell_4939	372.253	230.458	4.03287
Cell_4882	19.7733	222.72	0
Cell_5002	355.793	230.134	3.32468
Cell_4961	430.471	226.504	2.78696
Cell_4999	14.4667	230.6	2.11467
Cell_5000	61.0694	230.778	3.95584
Cell_5033	235.364	230.212	0
Cell_5034	248.093	230.895	0
Cell_5001	75.7427	228.912	3.40547
Cell_5031	131.455	229.818	0
Cell_5032	226.895	230.632	0
Cell_5035	323.442	231.442	1.98217
Cell_4937	46.925	227.744	3.38152
Cell_5090	190.565	233.29	3.1368
Cell_5003	418.623	230.825	3.28389
Cell_5066	252.612	237.397	0
Cell_5089	168.877	233.333	2.13164
Cell_5118	612.53	234.855	0
Cell_5088	89.3478	237.304	2.90031
Cell_5116	139.694	234.959	3.94317
Cell_5143	367.738	236.932	3.55676
Cell_5144	533.154	235.408	0
Cell_5145	634.35	234.525	2.95686
Cell_5142	328.2	235.767	2.93011
Cell_5117	345.669	236.824	3.69947
Cell_5139	128.963	235.593	2.14893
Cell_5208	53.6383	236.34	2.49685
Cell_5140	202.392	236.736	3.62682
Cell_5211	233.552	238.324	2.48335
Cell_5210	155.709	241.618	3.13454
Cell_5209	112.421	236.895	0
Cell_5192	471.679	237.527	1.01955
Cell_5213	591.92	237.507	0
Cell_5212	261.901	238.887	0
Cell_5268	134.156	242.91	2.19365
Cell_5243	627.617	240.894	2.53736
Cell_5242	411.504	241.062	2.74511
Cell_5240	66.9765	240.624	1.31933
Cell_5269	322.35	243.544	3.21516
Cell_5300	598	241.868	0
Cell_5295	42.0759	243.722	2.58409
Cell_5356	347.464	244.351	3.96864
Cell_5298	376.964	241.847	3.56758
Cell_5299	577.706	240.647	0
Cell_5297	201.569	242.274	1.65777
Cell_5141	298.149	237.474	1.9986
Cell_5354	33.7532	243.909	2.45589
Cell_5296	191.46	243.646	3.77281
Cell_5330	124.761	244.478	3.33135
Cell_5331	181.089	246.596	3.4003
Cell_5357	360.22	243.635	3.30789
Cell_5355	155.173	245.798	3.2554
Cell_5332	448.722	246	1.60196
Cell_5396	282.5	244.303	2.4243
Cell_5376	50.7239	246.463	3.74635
Cell_5377	256.568	248.162	1.15585
Cell_5397	426.827	244.894	3.01643
Cell_5353	17.2908	247.138	2.75779
Cell_5420	73.4403	250.201	2.11048
Cell_5421	291.22	250.885	3.41607
Cell_5448	612.944	251.208	3.22471
Cell_5445	58.6241	248.872	3.50826
Cell_5446	103.099	249.599	2.19365
Cell_5527	213.761	253.348	3.32183
Cell_5447	225.793	248.926	3.8567
Cell_5466	607.512	248.209	0
Cell_5494	136.027	252.725	2.18453
Cell_5496	461.57	252.123	1.38762
Cell_5528	348.86	249.7	1.62934
Cell_5464	204.634	251.062	3.29457
Cell_5567	41.7317	251.561	3.49889
Cell_5529	372.197	252.73	3.41938
Cell_5422	636.506	249.08	3.40844
Cell_5568	329.317	250.304	3.68176
Cell_5610	362.329	256.404	3.17366
Cell_5569	519.955	253.703	0
Cell_5591	172.464	253.623	1.37465
Cell_5641	272.895	256.831	3.76153
Cell_5593	445.725	253.262	0
Cell_5594	600.915	252.872	3.16125
Cell_5639	94.8641	256.835	2.48026
Cell_5592	339.37	252.56	4.11476
Cell_5640	124.635	254.708	3.25361
Cell_5662	349.597	257.896	3.33711
Cell_5643	576.111	258.589	0
Cell_5689	410.227	256.806	3.03701
Cell_5642	508.35	258.04	0
Cell_5611	398.892	255.616	2.18195
Cell_5716	623.046	256.697	2.73501
Cell_5711	35.4062	258.51	3.5546
Cell_5713	222.767	261.507	2.66947
Cell_5714	262.88	258.602	3.32944
Cell_5712	69.053	260.091	3.1394
Cell_5715	579.914	257.229	0
Cell_5737	326.839	261.218	3.87285
Cell_5767	167.57	261.173	3.00574
Cell_5765	50.2269	261.361	3.75391
Cell_5770	588.243	259.514	2.26013
Cell_5766	101.916	262.402	2.88209
Cell_5769	566.767	261.4	0
Cell_5822	607.943	260.447	3.56884
Cell_5771	623.614	266.589	4.31255
Cell_5882	635.333	264.13	3.0301
Cell_5849	180.696	264.962	2.84653
Cell_5847	25.0163	266.299	3.46936
Cell_5688	306.279	259.089	3.55663
Cell_5736	16.5897	260.923	2.99621
Cell_5820	380.401	265.645	3.11955
Cell_5821	557.268	271.013	1.90282
Cell_5878	87.875	264.438	1.7393
Cell_5902	151.521	265.479	3.05797
Cell_5880	280.336	265.775	3.08365
Cell_5903	192.385	265.742	2.95159
Cell_5879	207.16	264.552	2.90557
Cell_5881	599.871	265.527	3.96303
Cell_5988	610.37	269.565	4.37888
Cell_5923	351.217	268.368	3.38619
Cell_5968	329.431	270.437	3.54336
Cell_5944	574.685	268.108	2.48026
Cell_5943	370.48	269.254	3.66474
Cell_5945	587.824	267.743	4.8815
Cell_5967	227.064	270.456	3.1565
Cell_5986	110.971	267.525	2.27501
Cell_5984	41.1915	270.926	4.31339
Cell_5985	52.1667	270.756	2.26013
Cell_6015	79.2429	271.157	3.2288
Cell_5987	234.172	272.016	2.37872
Cell_6016	252.974	272.949	0
Cell_6038	289.47	271.965	2.31065
Cell_6036	20.6585	271.537	4.03803
Cell_6037	175.648	274.852	1.8066
Cell_6041	552.143	270.857	0
Cell_6065	72.5208	273.729	1.96783
Cell_6092	183.554	276.772	3.2288
Cell_6091	127.431	269.319	2.45246
Cell_6040	541.967	272.049	0
Cell_6094	580.672	274.391	4.55045
Cell_6090	8.84091	273.614	3.69947
Cell_6039	320.481	277.421	2.66061
Cell_6066	306.353	277.811	3.30778
Cell_6093	417.296	274.029	1.51491
Cell_6142	31.3478	277.659	3.19936
Cell_6144	574.434	278.492	4.26067
Cell_6122	155.952	275.346	2.06031
Cell_6205	625.129	276.516	4.33031
Cell_6143	400.074	271.921	0.745392
Cell_6170	217.073	277.793	2.91038
Cell_6200	247.185	278.262	2.11467
Cell_6121	88.2396	276.346	2.7083
Cell_6228	342.309	280.9	2.85973
Cell_6204	562.263	278.25	3.00291
Cell_6201	352.479	277.67	3.53107
Cell_6202	487	276.86	0
Cell_6203	540.114	286.12	3.33711
Cell_6227	105.66	279.547	2.76781
Cell_6229	605.057	276.816	3.93898
Cell_6247	131.962	282.732	2.65312
Cell_6300	361.519	280.33	2.66454
Cell_6272	10.3958	280.208	4.18388
Cell_6248	281.159	281.338	2.82293
Cell_6273	384.09	281.461	2.31412
Cell_6349	400.087	286.256	1.48644
Cell_6332	190.716	282.27	0
Cell_6333	599.43	285.376	4.12995
Cell_6401	310.359	287.064	3.68025
Cell_6400	99.6471	288.503	3.65197
Cell_6399	18.1818	284.901	3.14591
Cell_6441	619.995	287.909	4.21476
Cell_6457	83.8889	285.611	4.8761
Cell_6459	281	287.078	3.35572
Cell_6479	120.157	290.244	3.09483
Cell_6458	183.006	292.455	2.43754
Cell_6481	255.65	291.208	2.3728
Cell_6482	325.055	287.356	4.41067
Cell_6480	156.419	287.089	2.21529
Cell_6538	353.498	292.037	3.29184
Cell_6501	392.053	292.4	0
Cell_6483	518.062	289.741	0
Cell_6502	565.261	287.445	3.56121
Cell_6503	581.418	291.141	4.52543
Cell_6537	329.588	291.369	2.55471
Cell_6536	219.516	289.094	1.4714
Cell_6558	85.5556	292.667	3.94803
Cell_6560	343.118	293.774	2.98129
Cell_6561	443.256	291.256	0
Cell_6582	24.0449	292.18	0
Cell_6583	266.872	296.686	3.44968
Cell_6585	591.056	294.922	4.02385
Cell_6584	304.685	294.831	4.03013
Cell_6610	168.983	290.818	2.96657
Cell_6559	235.415	291.368	1.03694
Cell_6611	279.552	294.126	2.25522
Cell_6609	61.8905	295.029	3.584
Cell_6636	76.0625	292.729	4.30084
Cell_6637	602.128	298.187	4.25969
Cell_6681	160.664	295.746	2.6844
Cell_6708	570.165	300.807	4.14197
Cell_6707	376.747	293.167	1.39091
Cell_6782	405.389	300.419	1.06234
Cell_6748	365.286	302.386	3.04786
Cell_6727	69.6293	301.907	2.67691
Cell_6745	172.014	302.09	2.13164
Cell_6746	245.563	300.383	2.88209
Cell_6749	522.86	299.435	2.81363
Cell_6747	288.639	297.67	2.91086
Cell_6804	25.5882	302.965	2.30033
Cell_6805	229.726	301.558	3.90591
Cell_6728	506.389	302.778	0
Cell_6828	535.117	302.867	3.64203
Cell_6806	553.243	305.94	4.06487
Cell_6853	189.959	300.429	2.51796
Cell_6854	319.355	304.726	3.65197
Cell_6902	52.6125	306.45	3.61267
Cell_6880	329.823	303.025	3.19254
Cell_6879	152.37	304.496	2.49685
Cell_6901	44.3889	303.981	2.40125
Cell_6904	117.362	304.681	4.34529
Cell_6906	347.994	308.524	3.16687
Cell_6903	88.6351	305.068	2.01159
Cell_6928	530.582	308.565	4.22153
Cell_6905	310.503	306.566	2.76565
Cell_6926	15.178	309.775	2.86416
Cell_6927	246.987	306.519	3.42903
Cell_6900	9.02273	305.136	0
Cell_6953	273.496	308.89	3.33501
Cell_7001	507.683	313.584	3.24528
Cell_6978	447.204	303.377	0
Cell_6976	127.592	308.211	3.70554
Cell_6998	61.8977	310.898	2.99621
Cell_6977	138.645	310.654	3.01643
Cell_6952	216.606	308.644	3.43551
Cell_6999	226.526	309.8	2.95962
Cell_7026	293.832	309.528	1.84252
Cell_7000	380.515	312.247	2.68175
Cell_7002	614.395	308.314	3.90651
Cell_7025	262.884	311.768	4.12307
Cell_7046	281.427	313.238	2.37343
Cell_7048	466.54	312.646	0
Cell_7073	101.206	311.255	2.53085
Cell_7047	300.598	312.695	2.24065
Cell_7074	255.766	310.636	4.6397
Cell_7075	556.671	312.908	4.13316
Cell_7050	577.206	311.01	3.61751
Cell_7098	74.8874	310.234	2.49089
Cell_7119	13.5	313.5	2.55712
Cell_7120	49.5185	314.346	3.86082
Cell_7151	338.065	315.516	1.31348
Cell_7152	520.73	319.111	4.18388
Cell_7201	574.908	317.743	3.20279
Cell_7182	129.663	315.551	1.14704
Cell_7150	199.965	316.009	2.82917
Cell_7202	625.348	315.83	4.52256
Cell_7183	403.58	318.941	1.207
Cell_7049	483.439	315.5	2.08166
Cell_7261	297.297	319.375	1.7393
Cell_7234	455.223	317.17	1.34946
Cell_7262	532.347	320.067	4.23121
Cell_7260	187.69	323.412	3.48866
Cell_7233	366.489	319.433	2.71802
Cell_7259	75.9479	320.651	2.83781
Cell_7280	506.778	319.333	4.25316
Cell_7263	552.872	319.774	3.42525
Cell_7264	636.76	320.683	4.35509
Cell_7279	60.6167	319.783	3.51961
Cell_7306	106.677	322.308	3.65197
Cell_7307	241.478	318.769	3.71408
Cell_7278	32.234	320.816	2.10353
Cell_7305	46.8547	321.11	2.88662
Cell_7349	378.973	329.86	1.10232
Cell_7330	616.39	323.714	4.39132
Cell_7281	606.028	320.364	4.06202
Cell_7348	199.216	324.742	3.578
Cell_7347	19.2055	322.219	3.88166
Cell_7443	218.3	327.89	3.99288
Cell_7372	228.847	324.527	3.13266
Cell_7402	584.404	325.394	4.66827
Cell_7371	176.593	330.724	2.99804
Cell_7403	593.527	324.899	4.13996
Cell_7400	305.097	329.276	1.57701
Cell_7401	503.55	325.257	4.2324
Cell_7426	362.244	327.872	2.40711
Cell_7425	293.076	326.258	0
Cell_7422	12.7925	326.302	3.91574
Cell_7423	122.127	324.183	3.16899
Cell_7512	199.117	332.479	3.50576
Cell_7442	59.2929	329.202	3.88933
Cell_7424	278.263	327.058	2.51031
Cell_7487	511.769	329.754	3.55599
Cell_7464	573.491	327.614	4.26067
Cell_7463	496.091	329.53	4.27202
Cell_7462	37	328.457	2.04983
Cell_7444	335.804	327.717	1.59306
Cell_7515	622.289	331.265	4.58517
Cell_7488	558	330.376	3.88166
Cell_7511	95.9364	330.979	3.39715
Cell_7513	351.243	333.593	2.98243
Cell_7510	48.3562	329.89	2.99621
Cell_7540	156.186	331.588	3.18071
Cell_7514	539.291	328.109	5.20843
Cell_7568	476.747	333.587	1.47888
Cell_7542	253.004	336.612	2.40887
Cell_7541	164.917	331.893	3.9126
Cell_7600	569.787	333.295	4.4367
Cell_7567	321.54	335.034	2.93769
Cell_7569	487.719	331.719	0
Cell_7599	143.852	333.213	2.20287
Cell_7648	500.913	336.488	3.32183
Cell_7645	28.3957	335.528	2.68943
Cell_7647	239.022	337.535	3.83097
Cell_7646	44.1169	336.487	3.92696
Cell_7675	84.093	338.709	1.61097
Cell_7680	525.092	336.467	4.50755
Cell_7674	18.5517	338.607	3.09561
Cell_7677	131.352	340.375	2.63065
Cell_7678	225.354	341.917	3.44203
Cell_7679	491.767	336.442	3.10109
Cell_7676	117.236	341.734	1.30768
Cell_7698	588.689	340.958	4.05054
Cell_7697	9.25758	335.182	2.88813
Cell_7721	541.745	338.474	4.48097
Cell_7719	134.636	338.318	1.6201
Cell_7747	205.429	340.652	3.255
Cell_7720	145.94	342.826	3.04047
Cell_7769	508.554	341.63	3.02461
Cell_7770	619.493	339.594	4.21204
Cell_7768	341.135	340.59	2.97636
Cell_7852	212.581	345.486	3.81616
Cell_7766	184.127	342.662	2.96073
Cell_7794	487.354	342.042	0
Cell_7792	159.861	343.599	3.08798
Cell_7824	194.156	344.026	2.7842
Cell_7793	440.38	338.661	1.893
Cell_7823	34.5882	341.882	3.19254
Cell_7853	289.431	344.508	3.41589
Cell_7826	609.493	344.958	4.57934
Cell_7855	513.551	343.551	2.468
Cell_7889	571.876	340.258	3.62604
Cell_7888	331.269	342.25	1.85485
Cell_7856	556.01	342.835	4.15622
Cell_7825	496.233	344.384	3.55599
Cell_7854	362.364	343.157	2.14893
Cell_7886	167.94	343.807	3.63462
Cell_7939	151.96	344.36	4.19816
Cell_7914	326.024	345.873	1.88867
Cell_7912	91.6207	347.052	2.20287
Cell_7910	45.9211	348.535	2.22788
Cell_7963	344.644	348.167	2.94404
Cell_7911	59.641	346.06	3.69142
Cell_7913	302.439	349.426	3.93898
Cell_7941	315.503	346.406	2.04671
Cell_8117	274.902	355.929	3.45848
Cell_7942	431.293	347.626	0
Cell_7965	467.513	347	0
Cell_7885	14.8481	345.62	4.10582
Cell_7995	471.746	353.439	1.94329
Cell_8021	622.653	348.613	3.62433
Cell_7994	71.7037	351.748	3.5144
Cell_7964	446.663	348.442	1.65777
Cell_7827	634.95	343.514	4.65078
Cell_8020	247.568	349.025	1.92619
Cell_8019	22.6129	351.79	2.99621
Cell_8043	599.48	352.42	3.662
Cell_8041	513.755	350.776	3.27713
Cell_8069	543.417	351.453	4.14541
Cell_8042	526.868	351.194	4.56505
Cell_8040	174.936	353.417	3.448
Cell_8068	99.7755	350.531	0
Cell_8091	355.134	352.035	2.74406
Cell_8154	343.684	354.053	2.79527
Cell_8119	555.867	354.758	4.3222
Cell_8115	9.81818	353.682	3.11584
Cell_8153	313.342	354.575	2.65767
Cell_8118	462.642	353.434	2.13164
Cell_8182	609.07	357.202	4.25785
Cell_8181	262.172	356.631	3.8003
Cell_8155	499.536	353.743	4.28968
Cell_8156	571.417	353.133	4.52256
Cell_8152	112.444	354.762	2.68273
Cell_8116	142.021	353.316	3.25444
Cell_8178	126.791	354.358	3.27469
Cell_8090	156.322	353.051	2.97636
Cell_8180	242.923	356.097	2.88611
Cell_8157	637.631	354.324	4.35245
Cell_8089	35.8824	354.289	3.44934
Cell_8199	55.4245	357.66	2.64746
Cell_8179	191.059	358.047	3.05533
Cell_8229	488.548	358.043	2.90491
Cell_8253	79.0278	358.056	2.32109
Cell_8289	27.7727	362.443	3.65197
Cell_8292	565.807	362.929	4.29171
Cell_8291	286.568	358.207	3.31275
Cell_8254	479.279	362.743	3.4003
Cell_8318	161.377	361.425	3.70919
Cell_8320	312.186	363.099	3.25019
Cell_8322	620.978	363.331	4.09032
Cell_8321	511.85	362.158	4.65924
Cell_8317	45.9009	362.937	2.10353
Cell_8319	171.415	362	2.69195
Cell_8356	114.589	364.482	2.35308
Cell_8374	467.556	363.722	3.59878
Cell_8357	128.532	364.652	2.82605
Cell_8355	88.1	364.4	3.11719
Cell_8372	19.6377	363.159	3.9244
Cell_8375	542.13	363.36	4.21018
Cell_8373	382.139	362.611	0
Cell_8290	100.843	361.716	3.38152
Cell_8394	239.857	369.43	3.1597
Cell_8420	607.139	367.558	3.85738
Cell_8494	185.847	369.276	2.9486
Cell_8441	431.325	366.571	0
Cell_8439	264.014	367.541	3.06296
Cell_8440	345.934	366.459	1.71809
Cell_8442	634.778	367.259	4.73595
Cell_8467	525.336	369.148	3.88634
Cell_8493	92.8217	370.907	3.27639
Cell_8466	146.743	369.532	2.77053
Cell_8517	289.437	368.894	3.44027
Cell_8498	452.958	371.314	3.74429
Cell_8499	490.351	371.996	4.37108
Cell_8500	591.763	367.995	3.88467
Cell_8495	194.815	371.609	1.79498
Cell_8496	205.733	370.25	2.10749
Cell_8497	375.16	368.46	0
Cell_8537	70.6986	369.205	3.503
Cell_8516	224.681	372.759	2.91677
Cell_8573	25.5897	370.718	3.07933
Cell_8541	536.677	371.242	4.47101
Cell_8538	107.634	370.62	2.8206
Cell_8576	252.676	372.122	2.71492
Cell_8539	278.694	372.204	3.47599
Cell_8574	76.0667	373.581	2.84653
Cell_8577	438.213	370.192	3.11213
Cell_8578	579.232	367.889	3.84032
Cell_8603	467.391	372.821	4.40567
Cell_8602	135.236	374.529	2.9803
Cell_8540	388.994	373.7	1.02991
Cell_8649	114.664	375.836	3.37224
Cell_8673	96.9697	377.535	4.39132
Cell_8692	424.522	374.641	1.39421
Cell_8672	54.274	372.589	3.82684
Cell_8693	441.518	380.797	3.62275
Cell_8650	506.555	377.146	4.3281
Cell_8726	424.885	378.654	2.81775
Cell_8747	138.324	379.108	0
Cell_8749	549.673	379.79	4.16788
Cell_8750	582.698	380.137	3.62177
Cell_8748	300.814	380.576	2.92822
Cell_8781	294.194	379.882	3.53073
Cell_8801	102.992	383.868	3.852
Cell_8803	306.773	382.454	1.99676
Cell_8783	474.552	379.39	4.18034
Cell_8779	20.0735	381.691	0
Cell_8780	272.066	384.713	3.47287
Cell_8834	217.158	386.791	1.88523
Cell_8782	336.97	381.087	1.893
Cell_8802	159.55	381.71	2.98624
Cell_8856	503.842	382.211	3.25779
Cell_8833	117.966	382.568	2.82345
Cell_8858	574.756	389.844	4.38601
Cell_8879	87.8746	390.053	3.60544
Cell_8855	52.2905	387.461	3.33214
Cell_8878	68.3239	385	3.55138
Cell_8882	246.429	385.614	3.56854
Cell_8877	61.9464	385.054	2.86416
Cell_8909	206.281	384.06	2.90031
Cell_8857	522.038	383.516	4.15049
Cell_8880	128.988	384.153	3.44858
Cell_8913	614.947	387.32	3.88969
Cell_8911	424.226	389.852	3.49522
Cell_8956	156.034	388.213	1.06984
Cell_8912	488.291	387.035	4.56303
Cell_8957	560.269	391.981	4.40639
Cell_8935	225.848	390.34	2.99051
Cell_8910	411.43	386.747	1.84252
Cell_8997	236.44	393.869	2.53953
Cell_8934	24.2368	387.307	2.7842
Cell_9019	142.211	390.199	2.83163
Cell_8881	174.937	386.873	2.53085
Cell_8998	459.894	388.559	4.53269
Cell_9042	392.944	392.433	3.38701
Cell_9022	330.507	390.394	0
Cell_9043	476.99	391.048	3.46391
Cell_9072	529.051	391.205	4.58914
Cell_9101	404.074	394.988	4.2289
Cell_9070	105.404	392.556	2.94531
Cell_9041	186.72	388.056	2.55712
Cell_9100	271.558	395.744	3.20622
Cell_9071	123.149	395.775	3.07216
Cell_9124	199.892	394.035	2.59784
Cell_9125	286.714	392.863	3.01371
Cell_9147	153.038	398.61	3.2288
Cell_9126	636.169	398.118	4.44678
Cell_9149	313	393.8	2.73051
Cell_9099	71.8298	393.404	3.46702
Cell_9148	163.957	398.343	3.57826
Cell_9175	175.527	397.489	3.21438
Cell_9020	258.841	392.183	2.86416
Cell_9146	58.531	398.071	2.83493
Cell_9021	300.905	393.905	0
Cell_9176	391.272	397.469	1.14268
Cell_9178	588.184	396.162	4.40096
Cell_9196	602.109	398.755	3.87855
Cell_9216	108.092	399.857	3.44999
Cell_9177	439.915	395.05	4.67177
Cell_9217	467.437	399.869	4.23121
Cell_9195	497.508	396.23	4.20846
Cell_9145	35.1355	396.226	3.24666
Cell_9240	142.733	399.067	2.38617
Cell_9242	546.585	399.538	4.36385
Cell_9270	520.47	400.826	4.14072
Cell_9241	483.966	400.497	3.74148
Cell_9271	534.712	399.542	3.74169
Cell_9292	77.7207	400.189	3.19936
Cell_9293	370.613	405.43	4.15232
Cell_9294	430.042	403.605	4.52809
Cell_9269	454.172	398.5	4.46063
Cell_9268	382.814	404.995	3.85004
Cell_9318	43.8967	405.675	1.84743
Cell_9384	402.004	407.081	3.9213
Cell_9427	624.769	404.724	4.4729
Cell_9405	419.493	406.737	4.67484
Cell_9406	574.337	405.592	4.32436
Cell_9383	248.221	405.851	3.5148
Cell_9426	476.876	410.152	4.58897
Cell_9403	100.55	405.793	3.01134
Cell_9404	290.901	407.802	2.01409
Cell_9447	19.1063	407.768	2.70337
Cell_9448	90.384	409.456	3.66957
Cell_9450	282.672	405.761	1.53365
Cell_9451	614.721	406.551	3.85974
Cell_9473	63.4575	408.497	3.92151
Cell_9474	214.067	409.158	2.14396
Cell_9491	71.6269	410.313	4.27202
Cell_9492	116.362	409.012	3.29184
Cell_9475	447.495	409.34	4.91196
Cell_9541	526.398	412.819	4.1854
Cell_9493	567.245	410.718	4.21337
Cell_9540	461.423	413.443	4.22816
Cell_9538	55.3138	416.532	3.19652
Cell_9539	408.894	416.331	4.76586
Cell_9564	33.2364	414.636	1.60196
Cell_9566	259.474	413.426	2.91168
Cell_9567	544.406	415.142	4.3767
Cell_9449	274.279	411.578	1.31348
Cell_9589	596.817	411.492	4.21405
Cell_9614	146.108	413.785	1.39421
Cell_9588	435.725	415.623	5.03447
Cell_9590	621.575	419.595	4.45332
Cell_9615	512.495	416.734	4.32064
Cell_9612	104.795	418.822	3.63462
Cell_9635	372.141	416.902	4.1954
Cell_9511	193.651	418.119	2.4181
Cell_9634	250.901	415.794	3.11435
Cell_9616	605.809	417.502	3.72392
Cell_9655	86.8537	416.098	3.9244
Cell_9658	230.237	414.711	2.52826
Cell_9633	121.298	416.86	3.25361
Cell_9657	181.167	418.362	1.63682
Cell_9613	133.206	416.104	3.28734
Cell_9636	391.86	416.369	4.00732
Cell_9690	424.037	418.298	4.45121
Cell_9689	17.7105	417.605	2.16656
Cell_9587	77.251	417.542	3.51365
Cell_9691	492.213	416.744	4.48208
Cell_9714	554.314	418.728	4.50117
Cell_9565	157.971	416.257	3.08431
Cell_9740	360.837	418.029	3.8003
Cell_9739	351.256	421.425	2.5527
Cell_9734	25.5238	420.492	1.5585
Cell_9737	240.587	422.965	2.73752
Cell_9738	291.651	420.342	1.39421
Cell_9785	465.917	421.724	4.39563
Cell_9786	595.41	423.835	4.41162
Cell_9784	444.275	423.798	4.79258
Cell_9782	145.796	422.37	3.23407
Cell_9783	378.152	426.186	4.35997
Cell_9803	563.264	422.344	4.728
Cell_9824	263.837	425.907	2.45589
Cell_9847	514.587	425.248	4.90449
Cell_9802	229.901	429.773	1.86318
Cell_9873	421.4	426.941	4.16679
Cell_9822	56.1851	432.979	3.38059
Cell_9735	97.2083	424.312	2.19672
Cell_9901	537.4	427.618	4.11284
Cell_9900	485.058	427.429	4.51182
Cell_9942	351.438	430.589	2.51371
Cell_9899	301.178	427.401	1.68066
Cell_9921	247.228	428.351	2.33164
Cell_9959	468.937	429.825	5.08644
Cell_9943	568.236	430.596	4.48465
Cell_9920	18.2786	428.682	1.72862
Cell_9985	149.23	432.889	2.84216
Cell_9986	476.426	431.404	4.4553
Cell_9988	607.602	433.023	3.90428
Cell_10005	403.084	435.719	4.2865
Cell_10003	87.2993	436.825	1.78353
Cell_10047	461.327	436.59	4.96477
Cell_10018	47.2472	434.989	2.33518
Cell_10019	130.108	436.144	2.40505
Cell_10072	366.886	434.795	4.73915
Cell_10073	552.516	434.557	4.27699
Cell_10071	107.096	436.868	2.86639
Cell_10095	634.696	435.806	4.27519
Cell_10093	180.427	437.534	2.92009
Cell_10094	338.976	432.704	1.96783
Cell_10020	585.531	432.179	4.59886
Cell_10004	140.527	438.956	3.59396
Cell_10124	27.6812	440.87	0.955674
Cell_10142	297.722	442.596	0.721149
Cell_10143	494.056	440.444	4.05996
Cell_10141	163.561	438.152	3.4003
Cell_10165	283.591	442.258	1.28688
Cell_10182	16.7071	441.771	2.38617
Cell_10167	531.639	441.458	4.44225
Cell_10185	349.382	437.067	3.70189
Cell_10184	223.979	445.851	3.06646
Cell_9987	520.357	434.074	4.30555
Cell_10205	31.7826	440.848	2.20287
Cell_10186	384.557	439.79	4.33429
Cell_10236	619.351	442.542	4.77993
Cell_10183	155.638	438.815	3.08365
Cell_10259	291.769	440.393	1.37465
Cell_10288	504	444.81	4.13968
Cell_10234	79.3043	445.5	1.41097
Cell_10260	358.333	441.813	4.34314
Cell_10235	440.386	439.53	4.55045
Cell_10261	545.022	444.713	4.51962
Cell_10262	555.196	443.28	4.6332
Cell_10263	606.625	443.75	3.99709
Cell_10258	240.637	443.238	2.25142
Cell_10289	571.652	443.861	4.59658
Cell_10287	374.008	445.932	4.62285
Cell_10286	255.932	446.097	2.40429
Cell_10312	271.366	443.851	2.21529
Cell_10313	340.733	443.19	4.01967
Cell_10330	161.357	446.143	0
Cell_10413	519.185	452.832	4.70394
Cell_10331	599.818	447.473	3.90821
Cell_10314	632.162	448.136	4.26707
Cell_10361	277.022	449.111	1.58426
Cell_10389	153.558	449.052	3.06504
Cell_10359	73.7368	447.579	0
Cell_10360	205.012	448.382	3.28699
Cell_10391	348.817	452.924	4.03115
Cell_10362	421.426	447.241	3.76919
Cell_10390	262.34	449.351	1.84252
Cell_10411	395.893	453.018	4.662
Cell_10439	131.518	452.714	3.41171
Cell_10408	95.4078	452.995	2.70295
Cell_10412	479.391	447.323	4.11937
Cell_10409	117.964	450.287	2.99822
Cell_10410	185.177	451.204	2.67442
Cell_10363	465.484	450.619	4.40006
Cell_10490	507.761	457.073	4.36909
Cell_10407	46.7939	449.244	2.7624
Cell_10440	540.483	455.312	4.38498
Cell_10489	494.267	457.267	4.20888
Cell_10544	452.295	456.282	4.38841
Cell_10546	615.533	454.217	4.3628
Cell_10521	302.702	455.83	3.14021
Cell_10563	632.39	458.876	4.39613
Cell_10545	578.902	456.043	3.85634
Cell_10542	32.6885	454.607	1.98943
Cell_10582	77.0545	454.745	1.25256
Cell_10611	377.342	459.944	4.67341
Cell_10584	281.022	458.712	2.58865
Cell_10585	336.041	456.816	0
Cell_10612	415.471	459.814	4.55327
Cell_10613	566.926	458.611	3.80662
Cell_10543	269.969	462.172	2.33518
Cell_10583	242.548	459.125	3.25633
Cell_10645	220.923	457.912	1.85072
Cell_10660	472.61	461.534	4.85758
Cell_10644	167.879	458.925	2.96107
Cell_10705	17.913	462.435	0
Cell_10706	48.3889	464.956	3.05797
Cell_10727	307	463.175	3.11881
Cell_10683	288.709	464.164	2.54578
Cell_10726	130.679	466.689	0.692246
Cell_10728	352.054	463.559	4.58197
Cell_10724	32.5909	463.898	1.51755
Cell_10725	79.7424	461.258	0
Cell_10754	617.859	464.385	3.24735
Cell_10776	106.357	466.447	0.714516
Cell_10778	440.516	464.975	4.48985
Cell_10779	530.463	466.881	4.67513
Cell_10780	609.005	466.963	4.20116
Cell_10777	400.517	467.752	4.74991
Cell_10752	187.708	468.083	2.19672
Cell_10825	625.022	466.826	3.68742
Cell_10824	227.243	469.887	2.38617
Cell_10837	301.593	470.667	1.19735
Cell_10860	339.757	472.596	3.50263
Cell_10861	426.721	471.716	4.13682
Cell_10823	143.092	469.315	0.820479
Cell_10838	345.59	468.333	4.09
Cell_10907	485.197	473.108	4.47734
Cell_10859	61.6992	471.233	2.45589
Cell_10753	592.411	464.32	3.46614
Cell_10905	256.058	468.413	3.05797
Cell_10884	551.68	470.119	4.5684
Cell_10885	563.617	471.467	3.61751
Cell_10962	99.2105	474.237	0
Cell_10991	396.278	474.139	0
Cell_10904	216.521	470.671	2.3423
Cell_10964	524.114	474.843	4.59746
Cell_10963	457.703	472.823	3.66112
Cell_10961	92.4521	473.342	1.53365
Cell_10990	148.475	479.512	2.66454
Cell_10992	470.683	471.689	4.31059
Cell_11013	593.294	478.61	3.88567
Cell_10989	37.7463	474.06	2.79527
Cell_11098	239.988	477.454	2.68011
Cell_11040	359.037	479.722	4.25964
Cell_10906	383.431	472.919	4.48291
Cell_11039	317.169	480.91	2.31065
Cell_11014	638.143	475.779	4.50299
Cell_11041	509.192	476.979	4.19008
Cell_11120	139.508	480.39	3.69257
Cell_11061	295.162	478.207	1.57557
Cell_11099	448.221	478.493	4.27202
Cell_11121	611.95	480.025	4.22044
Cell_11147	89.3636	485.39	2.5439
Cell_11149	436.787	484.06	3.82238
Cell_11145	16.8737	487.707	2.95159
Cell_11173	250.879	483.315	1.98579
Cell_11146	46.1493	483.67	1.93299
Cell_11172	106.603	481.126	1.6675
Cell_11193	27.5747	487.626	3.29761
Cell_11225	397.996	484.943	4.28875
Cell_11249	34.7091	485.673	1.7393
Cell_11194	120.846	483.398	0
Cell_11223	190.815	483.025	2.14603
Cell_11196	341.317	486.282	4.102
Cell_11224	378.522	483.969	4.27202
Cell_11251	476.618	482.638	4.69045
Cell_11250	419.846	484.514	4.00354
Cell_11272	635.195	489.451	4.27964
Cell_11290	464.56	487.859	4.18625
Cell_11195	204.003	483.174	2.20102
Cell_11381	500.178	487.24	4.83188
Cell_11314	513.026	486.987	4.23457
Cell_11339	547.83	486.787	3.66957
Cell_11358	9.27586	492.149	3.11213
Cell_11252	573.747	482.537	3.17768
Cell_11271	158.539	489.447	1.16707
Cell_11338	234.473	489.273	2.14893
Cell_11380	370.097	489.858	3.99135
Cell_11404	539.779	490.249	4.30695
Cell_11359	618.855	488.31	4.40753
Cell_11379	179.457	482.352	1.35566
Cell_11403	476.573	493.5	4.8935
Cell_11430	486.57	492.727	4.41422
Cell_11406	605.283	492.491	4.60232
Cell_11378	59.3218	489.488	3.22145
Cell_11449	494.061	493.561	4.99731
Cell_11448	351.037	494.602	3.29184
Cell_11490	448.399	495.644	4.70062
Cell_11446	34.7991	497.964	2.69574
Cell_11547	81.2775	496.728	2.3423
Cell_11402	412.318	494.814	4.54911
Cell_11487	51.6154	496.135	4.50731
Cell_11468	66.8263	495.932	3.77992
Cell_11488	115.457	494.894	2.90769
Cell_11489	257.25	495.015	1.50182
Cell_11522	241.344	499.156	2.43734
Cell_11523	523.639	501.207	4.73434
Cell_11520	173.493	496.889	1.63167
Cell_11521	193.029	496.046	1.32822
Cell_11549	368.074	499.812	4.27559
Cell_11405	587.964	496.149	3.19784
Cell_11574	287.333	503.238	2.97355
Cell_11548	224.062	496.773	3.14591
Cell_11603	546.858	500.555	4.47541
Cell_11639	116.187	501.165	2.79527
Cell_11602	505.12	504.194	4.4885
Cell_11601	279.084	506.529	1.97088
Cell_11599	101.802	501.225	4.30599
Cell_11661	234.272	505.544	2.33376
Cell_11600	212.225	499.185	2.77424
Cell_11640	130.295	497.714	1.11934
Cell_11660	144.42	502.943	1.30768
Cell_11687	480.036	503.599	4.93833
Cell_11731	437.115	506.034	3.84032
Cell_11688	600.277	505.453	4.6056
Cell_11684	45.3457	502.432	3.89373
Cell_11685	349.885	505.321	4.01837
Cell_11759	491.265	504.571	4.36046
Cell_11715	616.342	501.892	5.11061
Cell_11686	457.291	503.733	4.70513
Cell_11714	557.164	501.915	2.86416
Cell_11732	570.611	506.341	2.89116
Cell_11730	135.483	505.397	0
Cell_11760	512.385	507.135	4.58681
Cell_11729	72.2097	506.355	3.08473
Cell_11791	404.523	508.111	4.65459
Cell_11828	422.362	508.638	4.87225
Cell_11790	267.531	510.669	2.77689
Cell_11826	21.5981	508.238	3.82684
Cell_11934	630.86	511.258	4.33031
Cell_11827	386.39	510.904	4.51274
Cell_11846	91.9192	511.429	2.48026
Cell_11847	123.648	514.959	1.53569
Cell_11905	466.114	510.92	3.97685
Cell_11848	585.485	511.902	2.64343
Cell_11874	134.595	510.528	1.85485
Cell_11904	456.76	515.413	4.22591
Cell_11873	54.9643	513.667	3.39463
Cell_11901	147.761	512.383	0
Cell_11906	561.618	511.547	1.68232
Cell_11875	198.188	514.981	2.31511
Cell_11931	65.0123	512.667	2.66947
Cell_11902	215.956	514.99	2.69055
Cell_11962	102.933	515.297	1.72228
Cell_11903	296.019	516.408	1.13622
Cell_11932	428.732	514.817	4.00181
Cell_11933	614.423	514.374	4.00488
Cell_11984	534.847	515.153	5.01426
Cell_11963	494.792	518.433	4.68278
Cell_11961	39.0279	514.43	3.55634
Cell_12014	474.017	516.144	4.93115
Cell_12013	352.672	515.687	3.22704
Cell_11985	547.718	518.105	3.50322
Cell_12058	13.1622	522.365	3.67549
Cell_12037	377.917	517.702	5.10166
Cell_12038	486.793	520.021	4.49898
Cell_12036	79.616	517.688	2.17936
Cell_12012	176.57	518.689	0
Cell_12060	269.706	518.284	2.35852
Cell_12059	152.632	519.559	0
Cell_12085	564.258	518.548	2.3423
Cell_12086	596.503	518.538	4.10485
Cell_12116	518.319	523.404	4.30582
Cell_12114	25.4031	523.454	3.90184
Cell_12083	163.763	520.904	1.60645
Cell_12084	189.943	519.114	0
Cell_12144	256.535	527.614	2.28002
Cell_12143	111.704	525.046	2.33589
Cell_12166	393.901	523.979	4.35611
Cell_12167	411.607	520.343	4.35555
Cell_12168	426.028	524.954	4.42858
Cell_12214	580.456	525.281	0
Cell_12242	449.497	524.027	4.16275
Cell_12189	346.213	526.348	2.61177
Cell_12213	439.627	528.205	3.92712
Cell_12270	478.989	527.8	4.7929
Cell_12165	224.954	524.519	1.6387
Cell_12291	500.061	524.068	4.37439
Cell_12269	283.121	524.621	2.8612
Cell_12243	565.875	526.321	2.3423
Cell_12267	101.283	529.632	2.61881
Cell_12290	407.677	527.734	3.01134
Cell_12292	608.167	529.155	3.98512
Cell_12293	622.269	528.548	4.5985
Cell_12268	146.389	528.659	0.964722
Cell_12320	633.081	523.333	4.19165
Cell_12289	229.062	531.241	1.62934
Cell_12318	295.899	530.667	1.29342
Cell_12319	554.093	528.63	1.93299
Cell_12333	88.3953	530.901	2.39067
Cell_12353	269.677	535.057	2.69468
Cell_12374	581.833	531.405	1.893
Cell_12354	354.877	530.443	2.16065
Cell_12403	573.846	532.788	1.78353
Cell_12373	339.078	535.587	2.25034
Cell_12375	585.267	532.842	3.9016
Cell_12372	50.2449	531.163	3.93898
Cell_12401	377.784	531.969	4.54396
Cell_12352	36.3971	534.277	3.52716
Cell_12402	539.867	528.564	4.06643
Cell_12431	18.8438	533.333	4.59828
Cell_12432	398.606	536.476	4.2748
Cell_12475	365.661	537.749	4.47528
Cell_12454	72.5417	534.896	3.19254
Cell_12507	531.378	537.08	3.99463
Cell_12538	352.562	536.625	0
Cell_12539	464.119	539.571	4.71728
Cell_12540	626.185	537.259	3.68742
Cell_12537	315.139	539.606	1.13836
Cell_12535	155.284	541.559	2.41463
Cell_12571	451.941	540.072	3.90048
Cell_12572	541.456	541.051	4.17898
Cell_12534	48.6044	539.055	3.80909
Cell_12536	300.059	540.608	2.0656
Cell_12594	57.72	541.344	2.26013
Cell_12506	496.381	539.199	4.19711
Cell_12631	13.0946	540.797	3.2045
Cell_12632	20.5385	544.869	3.19936
Cell_12633	94.8906	540.195	2.2471
Cell_12634	104.233	540.567	2.3423
Cell_12637	618.745	541.638	3.93313
Cell_12610	114.25	541.643	3.47851
Cell_12657	422.216	545.115	3.63595
Cell_12636	547.988	538.386	1.6675
Cell_12656	411.188	541.982	3.7905
Cell_12655	352.84	543.365	2.41655
Cell_12658	572.633	542.571	0
Cell_12693	389.356	544.818	3.55599
Cell_12638	632.042	542.018	3.4098
Cell_12611	283.143	542.467	1.86109
Cell_12635	170.043	543.889	2.34561
Cell_12715	604.935	544.797	3.12673
Cell_12740	43.9116	548.088	3.32246
Cell_12768	526	547.405	3.2005
Cell_12769	577.407	545.333	0
Cell_12767	262.017	547.143	2.29012
Cell_12788	378.309	550.818	4.09617
Cell_12787	218.769	549.009	3.08798
Cell_12810	327.957	547.021	0
Cell_12808	63.1728	548.827	2.0656
Cell_12832	471.637	551.978	4.37132
Cell_12809	143.485	549.948	1.09698
Cell_12833	498.298	550.978	4.49176
Cell_12848	31.0417	551.292	4.20536
Cell_12849	184.146	551.312	3.62433
Cell_12872	311.636	556.067	1.74701
Cell_12873	481.544	554.102	4.43511
Cell_12871	295.971	551.971	3.30225
Cell_12934	454.173	557.737	4.49725
Cell_12891	242.928	553.744	2.79766
Cell_12936	599.981	556.679	2.23424
Cell_12974	264.278	557.045	2.94685
Cell_12975	444.079	558.353	3.94486
Cell_12937	622.772	556.564	4.35033
Cell_12935	575.9	557.043	1.97497
Cell_13002	513.342	557.149	4.33961
Cell_13029	48.7674	557.953	4.05237
Cell_13003	536.758	555.306	2.32109
Cell_13030	411.491	558.07	3.24375
Cell_13001	141.26	559.455	2.73576
Cell_12999	19.3652	556.168	3.44858
Cell_13056	208.518	563.374	3.45134
Cell_13055	136.915	559.915	3.12328
Cell_13057	373.184	559.42	4.16893
Cell_13134	228.762	565.381	3.32738
Cell_13159	525.154	563.49	3.36162
Cell_13114	162.722	559.43	3.10529
Cell_13158	495.49	563.108	4.69943
Cell_13113	57.652	562.696	3.79673
Cell_13136	545.493	562.217	1.83037
Cell_13181	185.955	563.96	3.23634
Cell_13232	43.2692	565.269	2.438
Cell_13208	200.587	568.287	3.5148
Cell_13235	533.472	565.377	1.75012
Cell_13233	277.2	564.51	2.19595
Cell_13255	134.35	570.255	2.26803
Cell_13279	596.333	569.638	4.31507
Cell_13324	456.663	572.178	3.45187
Cell_13254	124.194	567.119	3.59348
Cell_13278	568.809	569.466	1.10098
Cell_13369	48.6667	571.256	2.30033
Cell_13322	109.086	573.407	1.10906
Cell_13299	637.55	569.643	4.50811
Cell_13372	583.727	572.582	3.62492
Cell_13343	334.827	573.469	1.42818
Cell_13396	470.568	572.833	4.16695
Cell_13444	447.012	576.059	4.07827
Cell_13442	125.188	573.125	3.10109
Cell_13419	368.587	573.217	0
Cell_13370	244.654	572.378	2.64988
Cell_13445	491.872	575.689	4.75212
Cell_13443	433.77	576.078	3.99463
Cell_13446	516.036	577.768	3.66853
Cell_13463	629.028	576.728	4.50105
Cell_13495	611.39	577.603	4.23721
Cell_13441	22.0166	574.481	2.51371
Cell_13462	270.826	575.841	2.29623
Cell_13494	543.305	576.186	0
Cell_13493	141.552	575.167	3.584
Cell_13323	304.302	574.006	2.35961
Cell_13515	86.5846	577.68	2.23424
Cell_13537	288.176	577.857	2.66061
Cell_13371	397.052	576.147	0
Cell_13570	480.43	581.696	3.8712
Cell_13536	70.9	580.712	0
Cell_13569	332.405	582.189	1.93299
Cell_13616	469.96	584.069	4.2639
Cell_13571	575.946	582.807	3.96543
Cell_13614	418.779	582.35	1.39753
Cell_13615	446.107	585.165	2.29215
Cell_13632	595.826	585.295	4.97143
Cell_13613	172.271	588.031	3.48866
Cell_13589	225.423	580.816	1.72333
Cell_13716	621.149	588.396	3.70293
Cell_13684	109.816	584.211	3.69464
Cell_13686	553.516	586.084	1.29625
Cell_13893	263.155	599.288	2.62794
Cell_13740	496.899	588.548	4.23934
Cell_13630	130.298	587.352	2.4321
Cell_13685	379.192	585.468	0
Cell_13715	389.162	586.892	2.04983
Cell_13683	52.7797	585.551	0
Cell_13737	22.369	589.314	2.16301
Cell_13738	83.1744	586.256	0
Cell_13741	506.837	586.333	3.87521
Cell_13655	61.3922	589.456	0.84753
Cell_13714	102.896	586.788	1.29909
Cell_13739	185.207	588.268	3.53937
Cell_13742	563.611	587.683	2.53085
Cell_13772	213.839	593.659	3.08744
Cell_13815	606.526	593.051	2.90954
Cell_13812	274.916	590.726	0
Cell_13811	32.6618	594.435	0.896943
Cell_13791	195.028	594.48	3.36162
Cell_13814	553.961	591.373	1.98943
Cell_13892	166.246	601.123	3.4275
Cell_13866	463.447	589.851	3.19595
Cell_13834	156.226	597.945	3.4718
Cell_13867	479.973	591.238	2.90954
Cell_13961	624.644	594.586	3.82928
Cell_13865	145.429	591.566	3.22323
Cell_13894	280.762	600.765	2.04291
Cell_13895	381.341	594.045	0
Cell_13941	545.474	596.966	1.4714
Cell_13958	61.3696	595.435	2.95686
Cell_13940	350.956	594.933	0
Cell_13960	439.114	592.557	2.58409
Cell_13959	388.262	597.381	0
Cell_13988	457.591	595.432	1.6201
Cell_13939	316.512	596.447	1.96783
Cell_13987	234.691	601.525	3.16541
Cell_14027	519.696	597.304	2.32109
Cell_14028	549.135	599.703	2.09801
Cell_14029	575.726	602.611	3.59507
Cell_14052	110.306	601.763	1.4254
Cell_14053	561.463	604.668	3.44735
Cell_14026	246.646	599.333	2.27201
Cell_14070	383.048	603.833	0
Cell_14071	390.438	602.708	0
Cell_14069	89.2184	602.391	0
Cell_14097	416.079	602.053	0
Cell_14169	459.611	603.889	0
Cell_14168	253.867	606.643	3.27469
Cell_14190	123.489	607.631	1.06234
Cell_14316	210.623	613.312	3.55034
Cell_14145	633.099	609.905	4.45233
Cell_14213	45.3505	611.423	2.45761
Cell_14214	142.056	605.731	1.661
Cell_14249	613.029	608.684	3.71615
Cell_14272	81.0058	612.994	1.90612
Cell_14271	28.7231	610.108	2.70392
Cell_14275	294.391	611.557	3.67915
Cell_14294	384.9	611.85	0
Cell_14170	536.161	610.276	1.32228
Cell_14274	225.316	613.38	3.14845
Cell_14293	328.82	613.617	3.25361
Cell_14315	94.2444	612.578	0
Cell_14342	349.946	613.595	0
Cell_14377	194.604	616.443	2.31899
Cell_14359	391.161	614.048	1.893
Cell_14399	119.54	619.52	3.63807
Cell_14379	301.49	617.662	2.73051
Cell_14378	278.84	612.95	2.24065
Cell_14400	424.195	617.695	2.6259
Cell_14401	547.359	614.987	2.82917
Cell_14448	56.4436	620.323	2.6844
Cell_14429	108.037	621.435	2.95159
Cell_14428	22.9432	621.114	2.99122
Cell_14430	134.678	618.751	3.06079
Cell_14450	607.83	620.726	3.84032
Cell_14449	286.6	618.633	3.00291
Cell_14469	589.994	622.006	3.85053
Cell_14481	480.175	622.938	3.93898
Cell_14468	517.462	620.2	1.61097
Cell_14467	323.707	620.2	0
Cell_14498	630.87	621.783	3.88166
Cell_14515	467.271	621.99	2.60618
Cell_14497	171.845	622.723	2.36034
Cell_14514	157.822	625.514	3.79079
Cell_14533	143.878	627.489	2.88209
Cell_14534	390.512	624.477	0
Cell_14555	328.722	624.889	2.14893
Cell_14586	622.375	625.301	4.4718
Cell_14585	551.532	625.946	3.38042
Cell_14607	451.099	627.247	3.59729
Cell_14627	432.887	628.956	3.99463
Cell_14606	418.106	630.864	3.22145
Cell_14629	534.909	624.889	2.72603
Cell_14584	501.07	630.54	3.51155
Cell_14628	521.133	625.7	0
Cell_14671	297.963	632.729	1.47888
Cell_14644	128.329	633.179	3.77535
Cell_14673	486.086	631.448	3.53011
Cell_14669	45.2945	629.939	2.51371
Cell_14693	185.599	634.527	2.78342
Cell_14672	389.04	630.3	1.78353
Cell_14692	107.648	635.02	3.37224
Cell_14694	447.102	636.114	2.47675
Cell_14738	604.302	633.407	4.11269
Cell_14713	253.757	630.757	2.30033
Cell_14752	170.7	632.4	0
Cell_14736	517.602	634.83	3.68531
Cell_14737	575.891	631.658	4.21458
Cell_14712	206.576	630.776	2.78788
Cell_14768	18.8865	635.368	2.74862
Cell_14788	547.968	637.568	3.8914
Cell_14771	530.954	635.361	3.37224
Cell_14769	365.889	633.867	1.93299
Cell_14789	591.674	636.023	3.67549
Cell_14827	44.3261	639.413	1.84252
Cell_14806	29.7753	636.247	3.72056
Cell_14807	264.5	636.5	0
Cell_14787	409.991	639.739	3.89418
Cell_14856	468.323	636.835	4.04641
Cell_14857	514.871	640.634	2.80645
Cell_14855	305.503	641.344	1.6387
Cell_14891	434.468	640.61	3.62433
Cell_14889	293.322	639.475	2.47207
Cell_14829	618.612	645.354	4.72522
Cell_14887	190.706	641.471	2.49267
Cell_14888	268.676	646.606	1.65777
Cell_14890	348.694	639.484	2.39746
Cell_14936	485.774	640.048	4.19458
Cell_14918	222.405	646.069	0.853398
Cell_14935	100.69	641.328	4.00286
Cell_14963	171.984	646.855	3.10109
Cell_14934	80.8464	642.363	2.95203
Cell_14964	258.972	641.639	0
Cell_14980	575.265	647.824	4.46517
Cell_14977	207.038	643.019	2.90031
Cell_14978	404.637	645.274	3.70842
Cell_15005	590.145	648.937	4.07458
Cell_15004	316.4	646.238	1.25256
Cell_15046	109.644	651.127	3.71809
Cell_15029	135.655	649.627	3.56672
Cell_15070	607.782	650.109	4.22908
Cell_15089	44.0563	648.465	2.82917
Cell_15091	529.817	649.88	4.25676
Cell_15069	191.097	650.581	2.86416
Cell_15090	262.526	649.877	0
Cell_15111	304.28	652.631	2.03433
Cell_15125	387.25	653.446	3.04117
Cell_15155	495.297	650.826	3.96583
Cell_15153	324.938	650.812	0
Cell_15154	428.099	653.232	4.28566
Cell_15191	464.805	651.184	4.11509
Cell_15151	87.3143	653.981	2.87848
Cell_15152	147.46	654.307	4.18034
Cell_15188	238.589	655.318	0
Cell_15189	344.306	651.939	0
Cell_15190	396.676	657.521	3.46096
Cell_15208	550.983	650.528	3.96607
Cell_15244	38.1717	656.247	2.30033
Cell_15264	535.127	655.915	3.74886
Cell_15262	447.245	655.977	4.81856
Cell_15263	456.647	654.647	3.9244
Cell_15245	257.519	655.722	0
Cell_15261	364.014	659.473	2.14893
Cell_15298	335.34	657.511	2.14893
Cell_15297	183.699	660.76	2.49446
Cell_15322	69.931	656.593	0.907549
Cell_15334	172.075	662.306	3.55138
Cell_15323	298.627	659.282	2.84071
Cell_15346	620.579	665.874	4.16531
Cell_15345	556.505	661.939	4.32215
Cell_15404	421.076	662.911	4.38458
Cell_15405	630.916	665.832	4.32288
Cell_15372	82.7738	662.667	0
Cell_15403	156.79	663.267	3.41171
Cell_15373	243.684	664.43	1.42818
Cell_15444	486.816	661.279	3.53906
Cell_15443	264.744	663.949	1.97497
Cell_15445	596.411	664.5	5.05676
Cell_15472	463.488	664.772	3.91358
Cell_15490	526.152	665.503	4.08922
Cell_15470	276.025	671.244	0.651694
Cell_15534	298.734	672.453	2.47718
Cell_15491	580.082	667.184	4.26215
Cell_15488	116.721	665.091	3.73089
Cell_15471	380.75	668.473	2.05881
Cell_15508	194.581	666.548	0
Cell_15533	78.813	671.805	1.6675
Cell_15535	601.157	670.56	4.38633
Cell_15586	551.976	673.494	4.69281
Cell_15606	142.004	671.077	3.40346
Cell_15558	478.075	669.948	4.28841
Cell_15489	405.755	667.367	4.10448
Cell_15559	565.654	670.434	4.02856
Cell_15557	104.319	668.681	1.90612
Cell_15585	439.721	671.728	4.09046
Cell_15584	262.636	670.364	1.42818
Cell_15583	129.536	673.691	3.16899
Cell_15607	540.028	673.531	4.17483
Cell_15608	634.819	675.799	3.61443
Cell_15605	36.0575	673.412	0.805502
Cell_15628	418.465	676.876	4.36594
Cell_15627	252.388	672.265	0
Cell_15664	281.025	677.395	0
Cell_15647	219.258	674.823	0
Cell_15648	232.838	673.045	2.2471
Cell_15665	518.221	677.097	3.6279
Cell_15689	379.029	681.477	2.7842
Cell_15661	96.2729	676.501	2.4231
Cell_15662	172.028	675.38	3.09016
Cell_15691	466.047	677.577	4.68048
Cell_15707	493.268	677.032	4.92034
Cell_15690	394.27	677.203	3.45848
Cell_15686	154.213	677.144	3.09137
Cell_15663	245.859	673.223	0
Cell_15688	364.105	676.825	1.50964
Cell_15706	333.5	676.348	2.26013
Cell_15732	320.564	677.655	2.71492
Cell_15731	259.803	677.113	2.31065
Cell_15733	348.62	677.228	0
Cell_15744	250.489	678.809	2.01911
Cell_15762	580.407	679.336	4.04279
Cell_15761	235.404	679.936	0
Cell_15786	337.81	681.024	0
Cell_15817	610.637	686.415	4.25206
Cell_15834	561.5	683.093	4.17837
Cell_15785	215.034	681.424	0
Cell_15872	532.788	683.881	3.73962
Cell_15816	24.0287	684.491	2.05926
Cell_15871	346.118	683.979	0
Cell_15856	357.432	684	0
Cell_15855	288.318	683.568	0
Cell_15854	222.302	683.585	0
Cell_15896	457.361	686.192	4.46675
Cell_15784	59.5763	684.5	0
Cell_15893	84.2209	688.932	2.66947
Cell_15870	245.93	684.702	0
Cell_15922	398.149	684.433	3.5736
Cell_15895	205.774	685.924	0
Cell_15943	256.566	688.593	0
Cell_15918	253.308	685.359	0
Cell_15919	271.773	684.636	1.69745
Cell_15920	282.926	685.704	0
Cell_15921	368.084	688.577	1.86737
Cell_15945	479.829	685.726	4.80634
Cell_15917	128.295	687.135	1.78923
Cell_15894	190.035	688.165	0
Cell_15944	440.985	686.899	4.35769
Cell_15967	115.064	689.06	3.09835
Cell_15993	501.967	688.448	4.25975
Cell_15968	142.091	689.455	3.82684
Cell_15992	50.3182	690.068	0
Cell_15969	334.939	688.727	0
Cell_16026	347.75	690.568	0
Cell_16027	515.51	691.714	4.1768
Cell_16028	532.148	690.681	2.84945
Cell_16023	133.34	695.549	2.29623
Cell_16007	231.157	690.011	0
Cell_16024	288.231	691	0
Cell_16025	308.571	693.214	1.35566
Cell_16043	428.77	689.1	4.48076
Cell_16068	407.289	691.858	3.81862
Cell_16070	577.26	694.48	4.7951
Cell_16041	278.035	692.912	0
Cell_16042	336.619	694.397	1.50964
Cell_16067	389.634	696.722	3.04181
Cell_16085	467.907	695.093	4.08647
Cell_16069	567.53	697.452	3.7763
Cell_16066	301.593	695.481	0
Cell_16102	20.1645	696.576	1.98579
Cell_16123	550.841	699.652	3.86529
Cell_16122	60.6121	698.252	2.01534
Cell_16124	585.793	699.652	4.48521
Cell_16121	42.37	698.545	1.76479
Cell_16141	267.789	698.83	0.477026
Cell_16163	626.058	698.977	4.38302
Cell_16178	517.028	701.35	3.88166
Cell_16142	323.371	697.229	0
Cell_16140	185.188	698.981	0
Cell_16176	379.309	702.456	3.56216
Cell_16177	446.04	698.375	4.08581
Cell_16195	417.738	699.552	4.21303
Cell_16221	479.239	703.939	4.1237
Cell_16162	247.887	699	0
Cell_16194	70.7538	703.504	2.40887
Cell_16220	350.659	701.415	0
Cell_16264	369.913	709.214	1.96074
Cell_16246	614.026	705.279	4.00068
Cell_16310	466.704	710.306	3.78961
Cell_16266	527.083	705.785	4.71048
Cell_16267	597.699	706	4.15012
Cell_16290	428.289	703.056	4.42648
Cell_16222	638.358	703.058	3.99463
Cell_16289	362.836	707.382	0
Cell_16309	407.193	706.37	3.39463
Cell_16285	18.6533	708.055	2.47534
Cell_16287	188	707.595	0
Cell_16288	282.126	704.82	0
Cell_16308	311.741	702.494	1.58426
Cell_16265	496.345	705.34	3.89331
Cell_16307	257.29	705.597	0
Cell_16245	340.957	704.797	0
Cell_16350	452.014	706.093	4.57894
Cell_16374	303.462	711.231	0
Cell_16349	437.158	706.711	4.55751
Cell_16286	117.707	707.855	2.79028
Cell_16373	178	707	0
Cell_16387	91.2649	709.473	2.88742
Cell_16372	152.792	707.906	2.11467
Cell_16375	316.491	708.491	0
Cell_16388	168.988	709.798	0
Cell_16431	262.783	709.109	0
Cell_16432	311.217	713.633	0
Cell_16429	40.5	711.333	0
Cell_16466	32.6864	710.716	3.96174
Cell_16488	322.455	716.073	0
Cell_16489	435	714.077	3.98157
Cell_16450	282.618	711.441	0
Cell_16402	396.624	711.095	3.62205
Cell_16511	510.497	715.624	3.79688
Cell_16490	551.707	718.491	3.66437
Cell_16513	584.775	716.313	4.18744
Cell_16510	382.395	714.651	3.01134
Cell_16512	526.859	717.328	4.29015
Cell_16487	292.787	714.2	1.45668
Cell_16451	424.971	716.561	4.29377
Cell_16554	462.56	720.38	2.468
Cell_16526	62.1344	719.316	3.29508
Cell_16528	174.55	718.186	1.12142
Cell_16527	78.6562	716.776	3.09379
Cell_16509	236.178	716.46	0.98654
Cell_16612	9.70732	723.012	2.59323
Cell_16568	101.651	723.419	2.80365
Cell_16569	140.677	719.925	0
Cell_16572	484.121	719.589	4.22778
Cell_16573	538.936	718.282	4.42001
Cell_16592	128.491	720.113	1.68733
Cell_16570	299.63	719.804	0
Cell_16645	306.033	723.142	0
Cell_16593	375.409	725.072	3.26368
Cell_16615	623.042	717.892	3.55051
Cell_16613	36.4505	724.088	3.19254
Cell_16614	280.139	719.833	0
Cell_16646	361.227	723.909	0
Cell_16571	405.71	725.378	3.52701
Cell_16594	450.189	722.697	4.42292
Cell_16678	149.176	723.627	0
Cell_16682	600.192	723.056	3.21976
Cell_16660	194.267	722.279	2.8713
Cell_16680	354.736	724.17	0
Cell_16661	555.61	727.033	3.584
Cell_16679	251.854	723.292	0
Cell_16710	284.474	724.105	0
Cell_16711	635.836	721.641	3.34483
Cell_16729	577.298	725.051	3.71981
Cell_16749	327.327	726.775	0
Cell_16783	83.5861	732.695	2.61646
Cell_16766	238.575	729.84	2.01091
Cell_16827	67.9103	732.192	2.80005
Cell_16805	18.2962	732.62	1.70255
Cell_16806	441.431	728.845	4.20143
Cell_16785	265.9	729.538	2.55712
Cell_16807	527.119	729.691	4.35033
Cell_16884	283.135	733.673	0
Cell_16850	566.989	729.034	3.69257
Cell_16849	218.43	730.76	0
Cell_16865	292.92	732.94	0
Cell_16885	374.264	735.927	3.03183
Cell_16908	131.613	737.099	3.59348
Cell_16911	473.844	733.381	3.99721
Cell_16929	317.574	735.489	0
Cell_16930	434.447	733.602	4.25657
Cell_16953	310.229	735.979	0
Cell_16909	182.335	736.058	1.76553
Cell_16910	407.528	735.624	4.18034
Cell_17022	28.907	740.861	2.97075
Cell_16971	350.078	737.627	0
Cell_16972	443.98	741.18	4.56324
Cell_16984	101.365	737.308	3.41458
Cell_16985	390.049	736.025	3.89948
Cell_16986	424.5	738.082	4.35033
Cell_17008	560.028	739.26	2.69195
Cell_17006	300.656	739.361	0
Cell_16987	497.657	734.322	3.27895
Cell_17024	513.369	740.883	4.90742
Cell_17048	250.716	743.516	1.75012
Cell_17007	463.5	739.953	4.19592
Cell_17005	117.895	738.771	2.85451
Cell_17023	363.705	739.352	0
Cell_17049	336.654	742	0
Cell_17068	321.955	742.545	0
Cell_17067	203.656	746.122	2.65963
Cell_17081	93.3476	745.995	2.35526
Cell_17105	220.29	746.79	2.0025
Cell_17125	413.988	748.659	4.08326
Cell_17124	374.311	745.244	3.27469
Cell_17104	63.1867	744.747	1.57557
Cell_17122	305.122	746.286	0
Cell_17226	74.2384	751.445	0.992963
Cell_17123	314.38	745.521	1.54184
Cell_17204	137.326	754.062	2.45109
Cell_17140	431.726	748.178	4.22843
Cell_17181	280.857	747.286	2.86416
Cell_17158	638.407	745	0
Cell_17157	467.598	748.794	3.66821
Cell_17139	121.333	747.86	0
Cell_17182	291.037	750.63	0
Cell_17179	151.253	750.766	2.34588
Cell_17180	194.683	748.524	2.05768
Cell_17206	526.894	750.366	3.19254
Cell_17203	82.0185	748.917	1.93984
Cell_17227	261.763	751.151	2.87209
Cell_17205	474.348	751.63	4.41937
Cell_17183	596.939	745.244	1.5585
Cell_17251	327.306	751.722	0
Cell_17249	15.7636	750.585	1.73572
Cell_17228	333.058	751.25	2.6259
Cell_17230	608.966	751.225	1.83037
Cell_17229	500.578	751.963	3.84848
Cell_17250	310	752.264	0
Cell_17269	350.286	753.952	0
Cell_17270	560.486	749.54	0.922561
Cell_17268	30.7629	752.01	2.49267
Cell_17306	511.106	754.524	3.66603
Cell_17305	282.698	754.571	0
Cell_17323	111.058	753.054	2.24065
Cell_17304	270.675	754.375	0
Cell_17307	548.132	760.122	1.01955
Cell_17371	144.547	762.022	2.21217
Cell_17372	330.836	758.491	0
Cell_17354	538.868	756.632	0
Cell_17373	599.897	756.191	3.34483
Cell_17410	127.58	755.123	0
Cell_17411	287	761.623	1.34946
Cell_17394	473.004	761.971	4.01048
Cell_17392	205.223	762.58	0
Cell_17408	10.25	760.667	0
Cell_17436	214.616	764.571	2.36765
Cell_17437	250.841	761.359	2.61177
Cell_17409	24.1739	759.377	0
Cell_17438	317.961	761.902	0
Cell_17456	192.282	761.917	3.59421
Cell_17412	403.655	760.607	4.158
Cell_17440	585.701	764.395	1.79884
Cell_17457	389.151	765.591	3.46274
Cell_17414	557.096	761.663	0
Cell_17413	517.809	764.298	2.60923
Cell_17551	248.672	770.057	2.70465
Cell_17393	347.81	762.206	0
Cell_17501	489.756	765.717	3.90136
Cell_17499	312.872	765.383	0
Cell_17537	225.943	766.641	0
Cell_17568	235.187	768.405	2.468
Cell_17500	421.356	763.361	4.32288
Cell_17539	434.011	769.202	3.63988
Cell_17540	623.319	767.58	3.03286
Cell_17586	153.9	770.99	2.59507
Cell_17441	633.462	762.201	3.06593
Cell_17550	82.3131	768.081	0
Cell_17570	400.125	770.102	3.37224
Cell_17616	175.133	775.186	1.91676
Cell_17588	274.232	770.5	2.01609
Cell_17589	291.984	771.513	1.6387
Cell_17569	325.682	769.071	0
Cell_17591	563.058	776.004	2.69195
Cell_17590	526.236	770.82	0
Cell_17571	613.829	769.486	1.84866
Cell_17615	56.377	771.18	0
Cell_17645	256.394	774.276	2.57954
Cell_17672	312.096	772.767	1.5585
Cell_17648	594.6	773.467	3.31563
Cell_17671	113.485	774.279	0
Cell_17647	446.84	771.679	3.81085
Cell_17673	475.962	774.474	3.67915
Cell_17695	281.769	774.359	3.29184
Cell_17587	183.326	771.248	2.81775
Cell_17733	494.776	779.492	2.93011
Cell_17715	504.59	776.538	1.68232
Cell_17696	618.656	775.623	2.6794
Cell_17712	299.358	775.509	0
Cell_17714	379.317	773.254	3.63595
Cell_17716	542.324	777.709	2.1345
Cell_17734	583.032	777.331	3.37476
Cell_17717	607.711	775.684	3.62433
Cell_17764	229.966	776.966	1.83037
Cell_17807	216.33	782.398	1.98943
Cell_17755	636.319	776.362	4.19816
Cell_17754	21.14	777.52	0
Cell_17808	469.07	782.182	3.90907
Cell_17766	389.188	779.977	4.52749
Cell_17765	326.021	779.229	0
Cell_17785	556.879	780.802	3.44999
Cell_17713	332.931	776.903	0
Cell_17823	69.8095	781.071	0
Cell_17851	449.704	783.796	3.6216
Cell_17824	350.5	781.903	0
Cell_17882	613.973	784.676	3.32183
Cell_17864	259.495	783.095	2.53736
Cell_17879	230.57	784.494	0
Cell_17880	309.643	783.452	0
Cell_17865	418.463	784.249	4.1388
Cell_17904	194.229	788.711	3.13508
Cell_17941	214.733	790.043	2.1577
Cell_17905	298.385	785.75	0
Cell_17906	587.593	784.741	3.55599
Cell_17925	399.256	786.136	4.5543
Cell_17924	275.152	789.738	3.23073
Cell_17881	516.178	784.356	0
Cell_17944	626.329	789.294	3.87567
Cell_17942	314.306	788.061	2.08166
Cell_17961	324.278	788.519	0
Cell_17943	507.633	783.633	0
Cell_17923	98.7714	788.286	0
Cell_17995	539.275	793.472	2.53605
Cell_17976	364.054	789.286	0
Cell_17996	570.389	789.426	3.0301
Cell_17997	593.7	792.186	3.30555
Cell_17994	39.4419	792.674	0
Cell_18036	404.064	793.56	3.09483
Cell_18055	471.885	794.911	2.79111
Cell_17962	518.455	797.627	2.04205
Cell_18073	551.768	792.722	2.7699
Cell_18091	329.239	796.478	0
Cell_18109	162.381	798.702	1.94928
Cell_18110	284.69	796.143	0
Cell_18092	487.599	796.657	2.24065
Cell_18130	425.938	796.719	4.4123
Cell_18108	95.1579	796.404	0
Cell_18111	418.57	798.57	4.04279
Cell_18131	505.011	797.626	0
Cell_18132	605.186	799.013	4.18138
Cell_18166	181.308	801.011	1.98527
Cell_18150	283.526	809.621	2.68577
Cell_18149	46.915	804.899	1.26587
Cell_18170	450.16	799.086	3.79594
Cell_18167	344.944	800.222	0
Cell_18168	356.581	800.242	0
Cell_18169	434.496	800.306	2.19497
Cell_18191	569.903	805.753	1.30576
Cell_18190	409.294	801.015	3.50921
Cell_18206	620.226	800.635	2.91884
Cell_18204	560.078	800.657	3.90285
Cell_18205	582.707	801.136	3.27994
Cell_18254	199.155	803.776	0
Cell_18258	319.107	803.143	0
Cell_18239	334.6	803.7	0
Cell_18256	248.729	809.731	2.27858
Cell_18255	236.074	806.351	2.16212
Cell_18266	340.45	804.05	0
Cell_18267	363.186	805.674	0
Cell_18257	287.204	808.261	2.73953
Cell_18285	31.5854	807.427	0
Cell_18288	527.418	806.966	2.37028
Cell_18308	446.212	807.659	2.953
Cell_18306	315.385	806.5	0
Cell_18305	136.075	806.975	0
Cell_18307	349.954	805.023	2.93769
Cell_18286	385.087	809.862	1.34332
Cell_18287	506.143	807.464	1.79114
Cell_18328	537.142	813.791	2.21887
Cell_18327	308.703	809.122	0
Cell_18361	599.365	811.936	3.43737
Cell_18358	211.859	806.377	0.724514
Cell_18345	327.185	810.754	0
Cell_18360	585.523	812.69	2.98624
Cell_18359	543.388	810.837	2.44393
Cell_18400	365	812.27	0
Cell_18378	551.17	809.009	3.51961
Cell_18377	357.606	811.121	0
Cell_18398	89.2836	814.246	0
Cell_18399	333.954	812.628	0
Cell_18433	558.984	815.438	3.51961
Cell_18432	486.081	815.677	1.98943
Cell_18472	161.824	818.475	2.16953
Cell_18457	355.275	815.825	0
Cell_18471	39.8548	817.355	0
Cell_18473	392.424	815.758	0
Cell_18475	496.152	817.915	2.0939
Cell_18496	187.161	817.182	1.15363
Cell_18476	514.607	815.68	3.30605
Cell_18477	614.129	816.096	2.79527
Cell_18515	341.5	817.981	0
Cell_18516	349.692	819.677	0
Cell_18514	107.707	820.049	0
Cell_18531	326.886	818.977	1.72862
Cell_18533	439.673	816.478	0
Cell_18534	523.092	821.668	3.06079
Cell_18551	295.592	820.612	0
Cell_18535	572.431	819.095	1.30768
Cell_18553	636.656	822.426	2.40887
Cell_18552	474.684	825.387	0
Cell_18550	271.042	822.211	2.26506
Cell_18575	619.739	822.022	1.72862
Cell_18603	229.547	823.179	1.68532
Cell_18602	87.7511	824.312	2.4321
Cell_18605	535.607	825.034	4.13682
Cell_18604	330.6	823.433	0
Cell_18606	551.458	823.12	2.69574
Cell_18594	402.847	833.191	2.1577
Cell_18635	303.898	825.458	0
Cell_18636	354.023	825.581	0
Cell_18637	394.089	824.933	0
Cell_18622	465.581	824.465	0
Cell_18673	101.596	828.893	1.14704
Cell_18672	42	824.367	0
Cell_18655	510.048	827.77	1.94675
Cell_18656	613.863	829.168	2.22472
Cell_18654	170.504	831.955	2.17294
Cell_18675	519.977	826.886	3.13077
Cell_18692	369.509	828.404	0
Cell_18708	331.452	829.119	0
Cell_18691	69.5924	827.185	1.4247
Cell_18709	343	829.022	0
Cell_18710	443	828.417	3.55138
Cell_18732	499.168	833.097	1.89626
Cell_18741	360.225	831.025	0
Cell_18775	401.679	833.911	0
Cell_18774	236.112	837.154	1.97497
Cell_18773	212.481	833.981	2.30033
Cell_18776	413.882	833.686	0
Cell_18791	302.105	832.447	0
Cell_18792	323.949	834.99	0
Cell_18809	296.42	834.82	1.893
Cell_18752	427.808	835.404	2.28002
Cell_18790	50.8046	834.253	2.79527
Cell_18810	332.894	836.255	0
Cell_18811	375.936	835.34	0
Cell_18812	387.49	835.673	0
Cell_18847	86.7273	838.261	1.19735
Cell_18849	288.5	836.667	0
Cell_18833	574.723	841.582	2.01159
Cell_18848	97.0671	840.054	0
Cell_18868	345.609	837.348	0
Cell_18851	447.787	837.053	0
Cell_18869	357.167	838.278	0
Cell_18890	489.8	843.034	1.61097
Cell_18910	10.7333	841.95	0
Cell_18870	554.33	834.696	0
Cell_18850	363.757	839.622	0
Cell_18924	303.091	841.364	1.97497
Cell_18945	376.714	842.857	1.55012
Cell_18943	324.964	841.25	0
Cell_18925	462.367	838.727	0
Cell_18941	156.879	844.019	1.464
Cell_18960	186.728	847.931	2.99034
Cell_19000	272.314	844.824	1.29061
Cell_18944	344.256	843.639	0
Cell_18891	544.891	837.403	2.77871
Cell_18999	172.392	845.176	2.00414
Cell_19002	407.018	846.182	0
Cell_19001	295.796	846.041	0
Cell_19033	326.636	847.591	0
Cell_19018	533.513	854.824	2.62794
Cell_19049	240.551	849.265	0
Cell_19017	45.8077	846.942	0
Cell_19052	503.979	847.793	2.30376
Cell_19034	390.353	847.333	0
Cell_19050	358.776	848.276	1.34332
Cell_19073	234.068	848.682	2.18453
Cell_19092	271.42	853.027	2.51031
Cell_19051	383.188	849.281	0
Cell_62	897.694	9.04839	0
Cell_102	870.798	9.59551	0
Cell_101	791.458	9.35417	0
Cell_150	1125.62	13.8902	0
Cell_149	888.904	11.8846	0
Cell_135	719.333	11.6667	0
Cell_163	928.575	13.6375	0
Cell_181	1151.52	13.8696	0
Cell_179	654	14.5303	2.4321
Cell_231	1134.9	17.2903	0
Cell_229	826.373	16.9254	2.82917
Cell_228	773.895	17.9211	2.22157
Cell_243	666.388	17.6235	0
Cell_232	1257.5	18.4239	0
Cell_268	763.107	17.9643	0
Cell_269	806.596	21.7778	3.31803
Cell_244	733.375	17.875	0
Cell_301	1144.76	20.6897	0
Cell_288	747.375	23.9766	2.53085
Cell_267	701.009	23.1689	2.59507
Cell_289	752.685	22.3973	3.86773
Cell_300	839.783	21.9783	0
Cell_316	823.679	22.4906	2.20287
Cell_333	795.1	27.025	2.73051
Cell_341	685.314	24.2353	4.54576
Cell_342	692.686	23.2571	0
Cell_299	723.221	23.0708	0
Cell_385	734.308	26.2051	3.99901
Cell_409	759.8	28.3818	0
Cell_362	829.583	26.3333	2.59784
Cell_363	859	25.2969	0
Cell_442	1069.46	32.4835	0
Cell_440	709.829	29.6714	3.14591
Cell_455	678.359	30.4375	4.01448
Cell_439	653.347	29.6832	2.18453
Cell_386	911.036	27.8434	0
Cell_441	847.402	32.4957	3.19254
Cell_540	666.717	35.6667	3.25361
Cell_474	1139.29	32.9	2.82917
Cell_492	725.718	31.3846	4.27202
Cell_472	742.258	32.7424	2.90031
[truncated: 92,051 more rows]

[truncated: 5 more sheets: panel e right, panel g EPCAM, panel g FASN, panel g FOXA1, panel g SCD]
