# Supplementary material for: Spatial gene expression at single-cell resolution from histology using deep learning with GHIST
Source: Nat Methods. 2025 Sep 15;22(9):1900–10. doi: 10.1038/s41592-025-02795-z (PMC12446070; doi:10.1038/s41592-025-02795-z)
Supplement: Supplementary file 6 — Statistical source data. [file 41592_2025_2795_MOESM6_ESM.xlsx]

## Sheet: fig3ab_gene_metrics
pred_type	gene	model_id	dataset	cor_pearson	ssim
test	A2M	iStar	her2+	0.142383	0.129442
test	AAMDC	iStar	her2+	0.0105012	0.0228752
test	ABCA3	iStar	her2+	0.0407247	0.0571203
test	ABCA7	iStar	her2+	0.0435285	0.0497798
test	ABCF3	iStar	her2+	0.0437303	0.0560867
test	ABHD14A	iStar	her2+	0.0199381	0.0393955
test	ABHD4	iStar	her2+	0.0258985	0.0417453
test	ACAA1	iStar	her2+	0.0545921	0.0663047
test	ACER3	iStar	her2+	0.0300869	0.0471736
test	ADAM15	iStar	her2+	0.0551273	0.0541316
test	ADCY3	iStar	her2+	0.0165112	0.0379258
test	ADI1	iStar	her2+	0.0626305	0.0714838
test	AEBP1	iStar	her2+	0.107938	0.0975295
test	AES	iStar	her2+	0.103579	0.101496
test	AGAP2	iStar	her2+	0.0258551	0.035552
test	AGO2	iStar	her2+	0.0479425	0.0639683
test	AGPAT2	iStar	her2+	0.0583371	0.0680848
test	AGR2	iStar	her2+	0.103261	0.112829
test	AHCY	iStar	her2+	0.0631841	0.0742665
test	AKAP9	iStar	her2+	0.0162065	0.0342422
test	AKR1A1	iStar	her2+	0.0551806	0.0673834
test	AKT1S1	iStar	her2+	0.0912136	0.0943747
test	ALDH16A1	iStar	her2+	0.00615013	0.0224004
test	ALG3	iStar	her2+	0.0492504	0.0623916
test	ANGPTL4	iStar	her2+	0.00564143	0.0232717
test	ANKLE2	iStar	her2+	0.0814622	0.0828545
test	ANKRD12	iStar	her2+	0.052254	0.0673129
test	ANKRD28	iStar	her2+	0.014563	0.0549464
test	ANO10	iStar	her2+	-0.00246071	0.0203338
test	AP5B1	iStar	her2+	-0.0148095	0.0235064
test	AP5Z1	iStar	her2+	-0.00709294	0.0156607
test	APBA2	iStar	her2+	0.0113838	0.0345222
test	APBB2	iStar	her2+	0.00809633	0.028193
test	APOBEC3G	iStar	her2+	0.0722054	0.0856947
test	APOC1	iStar	her2+	0.0984231	0.102699
test	AQP1	iStar	her2+	0.00366844	0.0282214
test	ARF5	iStar	her2+	-0.00588075	0.0220701
test	ARF6	iStar	her2+	0.118031	0.116049
test	ARFGEF2	iStar	her2+	0.0411485	0.0635733
test	ARHGAP10	iStar	her2+	0.0200098	0.0483037
test	ARHGAP4	iStar	her2+	0.0710311	0.0719215
test	ARHGAP45	iStar	her2+	0.0708183	0.0828039
test	ARHGAP5	iStar	her2+	0.0128519	0.0465761
test	ARHGEF10L	iStar	her2+	1.70064535489722e-05	0.0203112
test	ARHGEF3	iStar	her2+	0.0361551	0.0466319
test	ARHGEF40	iStar	her2+	-0.00110886	0.0327377
test	ARID1B	iStar	her2+	-0.0110364	0.0112222
test	ARID3A	iStar	her2+	0.0349784	0.0520377
test	ARID4A	iStar	her2+	0.00299929	0.0319335
test	ARID5A	iStar	her2+	0.0932258	0.0848321
test	ARID5B	iStar	her2+	0.0663831	0.0776396
test	ARNT	iStar	her2+	0.0279039	0.0397727
test	ASCL2	iStar	her2+	-0.035673	-0.01294
test	ASH2L	iStar	her2+	0.0517944	0.074353
test	ASL	iStar	her2+	0.0238514	0.0400969
test	ASMTL	iStar	her2+	-0.0209539	-0.00202043
test	ASNA1	iStar	her2+	0.0835551	0.0895292
test	ASNS	iStar	her2+	0.00558047	0.0271065
test	ATAD1	iStar	her2+	0.0294286	0.0533694
test	ATF6B	iStar	her2+	-0.00815795	0.0152699
test	ATG12	iStar	her2+	0.0705044	0.0780872
test	ATG16L2	iStar	her2+	0.0382658	0.0599012
test	ATL2	iStar	her2+	0.0625937	0.0857002
test	ATP5H	iStar	her2+	0.0650054	0.0745693
test	ATP5O	iStar	her2+	0.0993793	0.11048
test	ATP6AP1	iStar	her2+	0.0857478	0.0867115
test	ATP6V0D1	iStar	her2+	0.0313202	0.0358572
test	AURKAIP1	iStar	her2+	0.0827782	0.0863841
test	AVEN	iStar	her2+	0.0105488	0.0311547
test	BABAM1	iStar	her2+	0.0298225	0.0458404
test	BAD	iStar	her2+	0.0447275	0.0586704
test	BAIAP3	iStar	her2+	-0.00751851	0.0225032
test	BCAM	iStar	her2+	0.0820408	0.0867799
test	BCL2L12	iStar	her2+	0.0420683	0.0696031
test	BGN	iStar	her2+	0.108372	0.0928431
test	BICDL1	iStar	her2+	-0.0019632	0.0280598
test	BIN3	iStar	her2+	0.0614761	0.0735927
test	BIRC2	iStar	her2+	0.0649858	0.071567
test	BOK	iStar	her2+	-0.0141669	0.00894294
test	BOLA3	iStar	her2+	0.0647058	0.0965745
test	BRD9	iStar	her2+	0.0575487	0.0686389
test	BRF1	iStar	her2+	0.0482617	0.0663666
test	BRF2	iStar	her2+	0.0457944	0.0571073
test	BRK1	iStar	her2+	0.0312923	0.0347466
test	BRPF1	iStar	her2+	0.0161074	0.0274747
test	BSG	iStar	her2+	0.0800086	0.06792
test	BST2	iStar	her2+	0.0666561	0.0723076
test	BTG1	iStar	her2+	0.132461	0.145073
test	C10orf10	iStar	her2+	0.0342889	0.0439002
test	C10orf54	iStar	her2+	0.0936509	0.0981566
test	C12orf45	iStar	her2+	0.0202876	0.054112
test	C15orf61	iStar	her2+	-0.0049254	0.0349035
test	C19orf24	iStar	her2+	-0.00390025	0.0141876
test	C19orf52	iStar	her2+	-0.00153368	0.0283841
test	C19orf60	iStar	her2+	0.0143883	0.0330742
test	C1QB	iStar	her2+	0.14382	0.142108
test	C1R	iStar	her2+	0.0512706	0.0527507
test	C1S	iStar	her2+	0.0928206	0.102451
test	C1orf216	iStar	her2+	-0.0131694	0.0154077
test	C2	iStar	her2+	0.0176096	0.0346034
test	C2CD2L	iStar	her2+	0.0069569	0.0229205
test	C3	iStar	her2+	0.163452	0.146738
test	C4orf48	iStar	her2+	-0.00224869	0.00222074
test	C5orf38	iStar	her2+	0.0077012	0.0326997
test	C6orf136	iStar	her2+	0.0464138	0.0737411
test	C6orf48	iStar	her2+	0.0707315	0.087625
test	CADM4	iStar	her2+	0.0222547	0.0353002
test	CALML5	iStar	her2+	-9.7689e-05	0.00846118
test	CAMTA2	iStar	her2+	0.00971942	0.0348736
test	CAPG	iStar	her2+	0.0868317	0.0885162
test	CARS2	iStar	her2+	0.00843109	0.0236137
test	CBLC	iStar	her2+	0.0126252	0.0457291
test	CCDC106	iStar	her2+	-0.0153794	0.0123522
test	CCDC167	iStar	her2+	0.0109922	0.0341868
test	CCDC57	iStar	her2+	-0.0143564	0.00544604
test	CCDC80	iStar	her2+	0.0165986	0.0308564
test	CCDC88B	iStar	her2+	0.0749466	0.0901354
test	CCL19	iStar	her2+	0.103574	0.109668
test	CCL2	iStar	her2+	0.0427268	0.0686344
test	CCL21	iStar	her2+	0.046222	0.0775885
test	CCM2	iStar	her2+	0.0873088	0.0997639
test	CCNB1IP1	iStar	her2+	0.03309	0.0471934
test	CCNE2	iStar	her2+	0.0497395	0.0697027
test	CCS	iStar	her2+	0.0520346	0.0633122
test	CCT4	iStar	her2+	0.128276	0.142154
test	CD14	iStar	her2+	0.019014	0.0311483
test	CD320	iStar	her2+	0.0690619	0.0742469
test	CD3D	iStar	her2+	0.101335	0.0994386
test	CD4	iStar	her2+	-0.00524906	0.0151488
test	CD52	iStar	her2+	0.121176	0.105077
test	CD68	iStar	her2+	0.0864314	0.0916112
test	CD74	iStar	her2+	0.200581	0.169994
test	CD79A	iStar	her2+	0.0223613	0.0394724
test	CDH11	iStar	her2+	0.00759214	0.0466324
test	CDK5RAP1	iStar	her2+	0.0526486	0.0694357
test	CEP250	iStar	her2+	0.0356519	0.0553733
test	CERCAM	iStar	her2+	-0.00428087	0.0102052
test	CERS5	iStar	her2+	0.0194133	0.0356047
test	CES2	iStar	her2+	0.019408	0.0408245
test	CFAP36	iStar	her2+	0.05496	0.0741095
test	CFDP1	iStar	her2+	0.0710301	0.108901
test	CGGBP1	iStar	her2+	0.0428153	0.0575741
test	CHCHD6	iStar	her2+	-0.000464395	0.0251009
test	CHD1	iStar	her2+	0.0348226	0.0482743
test	CHD6	iStar	her2+	0.0307972	0.0559528
test	CHFR	iStar	her2+	0.0699056	0.0857309
test	CHST11	iStar	her2+	0.0573127	0.0494094
test	CIR1	iStar	her2+	0.0139176	0.0466474
test	CLASRP	iStar	her2+	0.0673825	0.0783087
test	CLDN3	iStar	her2+	0.120524	0.108475
test	CLDN4	iStar	her2+	0.181514	0.167425
test	CLU	iStar	her2+	0.055625	0.0473003
test	CNN2	iStar	her2+	0.0795621	0.0865815
test	COL14A1	iStar	her2+	-0.0119247	0.0156835
test	COL3A1	iStar	her2+	0.0570076	0.05583
test	COL4A1	iStar	her2+	0.0951754	0.0969278
test	COL6A2	iStar	her2+	0.154146	0.142894
test	COL8A2	iStar	her2+	0.0191342	0.0370017
test	COMMD1	iStar	her2+	0.0128556	0.030488
test	COMP	iStar	her2+	0.0553566	0.0534167
test	COPS7A	iStar	her2+	0.0160507	0.0313189
test	COQ4	iStar	her2+	0.0504649	0.0623681
test	CORO1A	iStar	her2+	0.0754116	0.08191
test	CORO1B	iStar	her2+	0.0589678	0.068808
test	CORO2A	iStar	her2+	0.0440892	0.0514042
test	CORO7	iStar	her2+	0.0431096	0.0550779
test	COX5A	iStar	her2+	0.0243187	0.0410152
test	CPNE1	iStar	her2+	0.0578706	0.064748
test	CPSF1	iStar	her2+	0.0592007	0.0629961
test	CPVL	iStar	her2+	-0.0107097	0.00916728
test	CRABP2	iStar	her2+	0.062886	0.0843781
test	CRACR2B	iStar	her2+	0.149521	0.146875
test	CRELD2	iStar	her2+	0.0777812	0.0930926
test	CROCC	iStar	her2+	0.0341714	0.0678924
test	CSF1	iStar	her2+	0.0425117	0.0623227
test	CSF1R	iStar	her2+	0.0623105	0.0759189
test	CTDSPL	iStar	her2+	0.111674	0.114087
test	CTIF	iStar	her2+	0.0208072	0.0409855
test	CTSK	iStar	her2+	0.0323905	0.0195508
test	CTU2	iStar	her2+	0.00742661	0.0296042
test	CUTC	iStar	her2+	0.0219068	0.0450435
test	CUX1	iStar	her2+	0.0664473	0.0659449
test	CX3CL1	iStar	her2+	0.0287217	0.0480686
test	CXCL10	iStar	her2+	0.103156	0.0980427
test	CXXC5	iStar	her2+	0.0876011	0.0981103
test	CYP27A1	iStar	her2+	0.0340089	0.0491189
test	DAPK3	iStar	her2+	0.114698	0.115081
test	DCAF6	iStar	her2+	0.0894501	0.115641
test	DCXR	iStar	her2+	0.0168527	0.028976
test	DDAH1	iStar	her2+	0.0772561	0.0802431
test	DDB2	iStar	her2+	0.0637726	0.0732039
test	DDIT3	iStar	her2+	0.07389	0.106017
test	DDRGK1	iStar	her2+	0.0193227	0.0362232
test	DDT	iStar	her2+	0.0240793	0.0374454
test	DEAF1	iStar	her2+	0.0337077	0.0534455
test	DENND1A	iStar	her2+	0.0554267	0.0703161
test	DERL3	iStar	her2+	0.0214101	0.0285543
test	DESI1	iStar	her2+	0.0582217	0.0744633
test	DHX16	iStar	her2+	0.0239397	0.0437863
test	DLG1	iStar	her2+	0.072535	0.0825597
test	DMAP1	iStar	her2+	-0.0129809	0.00919246
test	DNAJB2	iStar	her2+	0.0612258	0.0734895
test	DNAJC1	iStar	her2+	0.0241905	0.0371655
test	DNAJC7	iStar	her2+	0.0473086	0.063945
test	DOCK6	iStar	her2+	0.0267642	0.0354207
test	DPH3	iStar	her2+	0.0323526	0.0564834
test	DPM2	iStar	her2+	0.0804804	0.0836355
test	DPP7	iStar	her2+	0.0155755	0.0320252
test	DPP9	iStar	her2+	0.0381709	0.0444921
test	DPYSL3	iStar	her2+	0.054459	0.0717988
test	DVL1	iStar	her2+	0.0265308	0.0337614
test	EBAG9	iStar	her2+	0.023729	0.0433155
test	ECHDC2	iStar	her2+	0.01429	0.0377337
test	ECM1	iStar	her2+	-6.91418e-05	0.0200765
test	EFEMP2	iStar	her2+	-0.00883512	0.00294566
test	EFHD2	iStar	her2+	0.0361704	0.0532809
test	EIF1AD	iStar	her2+	0.0687834	0.0722818
test	EIF3B	iStar	her2+	0.0713873	0.0807511
test	EIF3F	iStar	her2+	0.0009925	0.014668
test	EIF3G	iStar	her2+	0.0622451	0.0736604
test	ELN	iStar	her2+	0.0201169	0.0408716
test	ELOF1	iStar	her2+	0.0168409	0.0353739
test	EMC3	iStar	her2+	0.0485008	0.0574345
test	ENPP1	iStar	her2+	0.0137434	0.0344819
test	EPHB3	iStar	her2+	0.100201	0.105241
test	ERAL1	iStar	her2+	0.0688613	0.086033
test	ERI3	iStar	her2+	0.0738453	0.0813971
test	ERMP1	iStar	her2+	0.0772316	0.0978941
test	ETFB	iStar	her2+	0.0535731	0.0637699
test	EVA1B	iStar	her2+	0.0434063	0.0477504
test	EXD3	iStar	her2+	0.027605	0.0524536
test	EXOC5	iStar	her2+	0.0174135	0.050321
test	EXOSC1	iStar	her2+	0.0226026	0.0567325
test	EXOSC10	iStar	her2+	0.0140033	0.0384087
test	EXOSC2	iStar	her2+	0.0604674	0.0636372
test	EZH2	iStar	her2+	0.0819061	0.117895
test	FAAH	iStar	her2+	0.0372957	0.0583017
test	FADS2	iStar	her2+	0.148195	0.152334
test	FAH	iStar	her2+	0.0115728	0.0276184
test	FAIM2	iStar	her2+	-0.00675194	0.0301983
test	FAM102A	iStar	her2+	0.0441763	0.0484677
test	FAM117A	iStar	her2+	0.0541874	0.0791944
test	FAM118A	iStar	her2+	0.00800365	0.0323374
test	FAM160B1	iStar	her2+	0.0480538	0.0752775
test	FAM173A	iStar	her2+	0.0598513	0.0742041
test	FAM193B	iStar	her2+	0.102472	0.111638
test	FAM213B	iStar	her2+	0.000173675	0.0215686
test	FAM3A	iStar	her2+	0.0382827	0.0472018
test	FAM45A	iStar	her2+	0.0112547	0.0293625
test	FAP	iStar	her2+	-0.0108248	0.0239861
test	FARP1	iStar	her2+	0.0787621	0.0677235
test	FARSB	iStar	her2+	0.0350007	0.0448832
test	FASN	iStar	her2+	0.275492	0.235391
test	FBF1	iStar	her2+	0.0499202	0.0736194
test	FBLN2	iStar	her2+	0.0727991	0.0586836
test	FCER1G	iStar	her2+	0.0333955	0.0473137
test	FDPS	iStar	her2+	0.0651276	0.0766601
test	FGFR1	iStar	her2+	-0.00530618	0.00929153
test	FKBP10	iStar	her2+	0.0226532	0.0374583
test	FKBP8	iStar	her2+	0.00969513	0.0215543
test	FLNA	iStar	her2+	0.0920456	0.088874
test	FN1	iStar	her2+	0.172632	0.136524
test	FNBP4	iStar	her2+	0.0186179	0.0332134
test	FOXP4	iStar	her2+	0.132691	0.128491
test	FSTL1	iStar	her2+	-0.00945149	0.00461761
test	FSTL3	iStar	her2+	-0.00446532	0.0115414
test	FUOM	iStar	her2+	0.0423883	0.0677696
test	FUS	iStar	her2+	0.114618	0.13399
test	FZD2	iStar	her2+	0.00712649	0.0206198
test	GALK1	iStar	her2+	-0.0071347	0.0210637
test	GANAB	iStar	her2+	0.105656	0.101968
test	GAR1	iStar	her2+	0.0645979	0.0822364
test	GAS6	iStar	her2+	0.0726959	0.0732156
test	GATA3	iStar	her2+	0.144283	0.143767
test	GATC	iStar	her2+	0.0848921	0.0866727
test	GBP1	iStar	her2+	0.0311606	0.0482964
test	GBP2	iStar	her2+	0.043705	0.0784643
test	GBP3	iStar	her2+	0.0448953	0.070325
test	GBP4	iStar	her2+	0.055132	0.0911804
test	GBP5	iStar	her2+	0.0221615	0.0241531
test	GEMIN4	iStar	her2+	-0.0170222	0.00981315
test	GLCCI1	iStar	her2+	0.0323826	0.0499199
test	GLG1	iStar	her2+	0.0321632	0.0452071
test	GLTSCR2	iStar	her2+	0.0552786	0.0568539
test	GMFG	iStar	her2+	0.0484102	0.0721065
test	GMPPA	iStar	her2+	0.0686564	0.0687494
test	GNAI2	iStar	her2+	0.0894109	0.0669995
test	GNAS	iStar	her2+	0.264323	0.252107
test	GNL2	iStar	her2+	0.0919434	0.103732
test	GPR108	iStar	her2+	0.0570979	0.0686462
test	GPRC5A	iStar	her2+	0.0831845	0.0991132
test	GPS1	iStar	her2+	0.0361316	0.0512182
test	GPSM1	iStar	her2+	0.028463	0.0475233
test	GPX3	iStar	her2+	0.0210348	0.033579
test	GRK3	iStar	her2+	0.119031	0.122628
test	GSK3A	iStar	her2+	0.095399	0.0849068
test	GSTM3	iStar	her2+	0.0101058	0.0392615
test	GYPC	iStar	her2+	0.0793249	0.084366
test	HAGHL	iStar	her2+	0.0655384	0.0592377
test	HCFC1R1	iStar	her2+	0.0967872	0.080576
test	HCST	iStar	her2+	0.0865478	0.0958959
test	HDAC5	iStar	her2+	-0.00597955	0.00924438
test	HDAC6	iStar	her2+	-0.00521487	0.0153319
test	HELZ2	iStar	her2+	0.0341956	0.0509076
test	HES1	iStar	her2+	0.0794659	0.0914973
test	HLA.B	iStar	her2+	0.124599	0.112104
test	HLA.DMA	iStar	her2+	0.0197289	0.0334485
test	HLA.DMB	iStar	her2+	0.0766973	0.0942631
test	HLA.DOA	iStar	her2+	0.0365527	0.0674633
test	HLA.DPA1	iStar	her2+	0.161634	0.158054
test	HLA.DPB1	iStar	her2+	0.152747	0.163696
test	HLA.DRA	iStar	her2+	0.130417	0.132048
test	HLA.DRB1	iStar	her2+	0.0825958	0.0950069
test	HMGB2	iStar	her2+	0.122629	0.138506
test	HNRNPUL2	iStar	her2+	0.0988913	0.0992285
test	HOOK3	iStar	her2+	0.0160718	0.0445844
test	HPS6	iStar	her2+	-0.00976409	0.0178127
test	HSD17B1	iStar	her2+	0.0477051	0.0520136
test	HSPA4	iStar	her2+	0.0710097	0.0810649
test	HSPB1	iStar	her2+	0.110946	0.12999
test	HSPB11	iStar	her2+	0.0446079	0.0737318
test	HYI	iStar	her2+	0.0738919	0.0841463
test	IDH3G	iStar	her2+	0.0463454	0.0559609
test	IDUA	iStar	her2+	0.0232146	0.0392267
test	IER5L	iStar	her2+	0.0957907	0.0982982
test	IFI27	iStar	her2+	0.0500264	0.0594194
test	IFI27L1	iStar	her2+	0.0152371	0.0421513
test	IFI44L	iStar	her2+	0.0852258	0.0926926
test	IGFBP2	iStar	her2+	0.074265	0.0575145
test	IGFBP4	iStar	her2+	0.109129	0.102998
test	IGHA1	iStar	her2+	0.0709666	0.0672437
test	IGHG3	iStar	her2+	0.0964187	0.0845299
test	IGHG4	iStar	her2+	0.0192828	0.034494
test	IGHM	iStar	her2+	0.0442014	0.0386954
test	IGKC	iStar	her2+	0.0840758	0.0888223
test	IGLC2	iStar	her2+	0.0516329	0.0484296
test	IGLC3	iStar	her2+	0.0551281	0.0499185
test	IGLC7	iStar	her2+	0.0393419	0.0690819
test	IKZF3	iStar	her2+	0.0266079	0.0598306
test	IL10RA	iStar	her2+	0.124748	0.117434
test	ILKAP	iStar	her2+	0.000346682	0.0195111
test	INAFM1	iStar	her2+	-0.00948424	0.0123217
test	INPP4B	iStar	her2+	0.00929811	0.0473625
test	INPP5D	iStar	her2+	0.0747184	0.0842788
test	INPP5J	iStar	her2+	0.0208801	0.0544943
test	INTS8	iStar	her2+	0.0859995	0.105372
test	ISG15	iStar	her2+	0.00585964	0.0229514
test	ISLR	iStar	her2+	0.0249802	0.0333914
test	ITGA5	iStar	her2+	0.0213036	0.0364166
test	ITGB4	iStar	her2+	0.016197	0.0378041
test	ITGB6	iStar	her2+	0.0838319	0.0656426
test	ITSN1	iStar	her2+	0.0146923	0.0342054
test	JAG2	iStar	her2+	0.031541	0.054676
test	JAK1	iStar	her2+	-0.00292302	0.0215132
test	JAK3	iStar	her2+	0.0650293	0.0792902
test	JCHAIN	iStar	her2+	0.105048	0.107379
test	JMJD6	iStar	her2+	0.0327864	0.0488758
test	KAT6B	iStar	her2+	0.0334381	0.0510229
test	KATNA1	iStar	her2+	-0.000135329	0.0241598
test	KCNAB2	iStar	her2+	0.0958361	0.111399
test	KCTD10	iStar	her2+	0.0719034	0.0685056
test	KDM4B	iStar	her2+	0.0452709	0.0597691
test	KIAA0895L	iStar	her2+	0.0868803	0.0956527
test	KIAA1211L	iStar	her2+	0.041797	0.0573206
test	KIAA1217	iStar	her2+	0.0702896	0.0718742
test	KIAA1468	iStar	her2+	0.0226122	0.0424715
test	KIAA1715	iStar	her2+	0.0300423	0.050321
test	KIF13B	iStar	her2+	0.029706	0.0531799
test	KLF9	iStar	her2+	0.0268522	0.0353636
test	KMT2B	iStar	her2+	0.10078	0.107488
test	KMT2E	iStar	her2+	0.0330436	0.0473054
test	KPNB1	iStar	her2+	0.0263693	0.0447085
test	KRAS	iStar	her2+	0.0633882	0.0804999
test	KRT10	iStar	her2+	0.0539416	0.0699751
test	KRT17	iStar	her2+	0.0356218	0.0626344
test	KRT8	iStar	her2+	0.111162	0.0969281
test	KRT86	iStar	her2+	0.0300163	0.0572547
test	LAMB2	iStar	her2+	0.0379385	0.0511734
test	LAMTOR2	iStar	her2+	0.0897555	0.0999736
test	LANCL1	iStar	her2+	0.0204687	0.0491767
test	LARP1B	iStar	her2+	0.0489449	0.0827764
test	LARP7	iStar	her2+	0.0373861	0.0644533
test	LCK	iStar	her2+	0.0634813	0.0684095
test	LCP1	iStar	her2+	0.0710067	0.0694235
test	LGALS1	iStar	her2+	0.0335324	0.042299
test	LIMCH1	iStar	her2+	0.0747315	0.0721546
test	LIMK1	iStar	her2+	0.0318018	0.0455549
test	LINC00176	iStar	her2+	0.0517694	0.0668699
test	LINGO1	iStar	her2+	0.0183716	0.0366286
test	LLGL1	iStar	her2+	0.0292618	0.0375343
test	LMF1	iStar	her2+	0.028512	0.0544554
test	LMNA	iStar	her2+	0.0679501	0.0621864
test	LRRC8A	iStar	her2+	0.0201995	0.0394177
test	LRWD1	iStar	her2+	0.000117931	0.0208168
test	LST1	iStar	her2+	0.0244821	0.0282972
test	LTB4R	iStar	her2+	0.106674	0.08845
test	LTBP3	iStar	her2+	0.0197356	0.016199
test	LTF	iStar	her2+	-0.0191989	0.0140081
test	LUC7L	iStar	her2+	0.0642383	0.0739672
test	LUC7L3	iStar	her2+	0.136167	0.111016
test	LUM	iStar	her2+	0.0539881	0.0345436
test	LYL1	iStar	her2+	0.0336733	0.0576491
test	MAGEF1	iStar	her2+	0.132073	0.130812
test	MAGI1	iStar	her2+	0.0340455	0.0481609
test	MAGOHB	iStar	her2+	0.108813	0.131615
test	MAP1S	iStar	her2+	0.00562102	0.0266951
test	MAP3K14	iStar	her2+	0.0410846	0.0565107
test	MAP3K6	iStar	her2+	0.0451445	0.044258
test	MAP4K2	iStar	her2+	0.0480591	0.0503555
test	MAPK9	iStar	her2+	0.028892	0.055717
test	MAPKAPK5	iStar	her2+	0.0638064	0.09735
test	MARS	iStar	her2+	0.0802725	0.0910656
test	MAVS	iStar	her2+	0.0168397	0.0181543
test	MCTS1	iStar	her2+	0.0433454	0.0728141
test	MED13L	iStar	her2+	0.0688627	0.0892947
test	MED25	iStar	her2+	0.0572184	0.0693837
test	MEN1	iStar	her2+	0.0100709	0.0242642
test	METTL12	iStar	her2+	0.0289082	0.0251215
test	METTL16	iStar	her2+	0.0138397	0.038555
test	MFAP4	iStar	her2+	0.0323622	0.0525388
test	MFSD3	iStar	her2+	0.0221527	0.0448744
test	MFSD7	iStar	her2+	0.00633599	0.0300851
test	MGMT	iStar	her2+	0.0468865	0.0646886
test	MGP	iStar	her2+	0.125665	0.0964519
test	MIB2	iStar	her2+	0.0524861	0.0750221
test	MICAL1	iStar	her2+	0.0463158	0.0659295
test	MICALL2	iStar	her2+	0.0444373	0.0580099
test	MID1IP1	iStar	her2+	0.0374429	0.0558187
test	MIF	iStar	her2+	0.0269919	0.0384208
test	MIIP	iStar	her2+	0.0536104	0.0735344
test	MKNK1	iStar	her2+	0.040576	0.0602983
test	MLLT4	iStar	her2+	0.0580385	0.0694754
test	MLST8	iStar	her2+	0.0365324	0.0446051
test	MMP9	iStar	her2+	0.0717251	0.0894422
test	MORC2	iStar	her2+	0.0402668	0.0625567
test	MPND	iStar	her2+	-0.012961	0.0112962
test	MPST	iStar	her2+	0.0533898	0.0675938
test	MRPL2	iStar	her2+	0.0318198	0.0471404
test	MRPL21	iStar	her2+	0.0698084	0.0856125
test	MRPL23	iStar	her2+	0.0121348	0.0372484
test	MRPL51	iStar	her2+	0.112291	0.109232
test	MRPL54	iStar	her2+	0.00926526	0.0282353
test	MRPS22	iStar	her2+	0.0569405	0.0723205
test	MS4A6A	iStar	her2+	0.0561301	0.0598017
test	MST1R	iStar	her2+	0.131373	0.119484
test	MTG2	iStar	her2+	0.0606191	0.0776945
test	MTMR12	iStar	her2+	0.0230523	0.0447832
test	MUC1	iStar	her2+	0.142919	0.148098
test	MUCL1	iStar	her2+	0.102774	0.110998
test	MUS81	iStar	her2+	0.0889992	0.0924768
test	MVP	iStar	her2+	0.070907	0.0713343
test	MX2	iStar	her2+	0.0107805	0.0300052
test	MYH10	iStar	her2+	0.0280274	0.0504935
test	MYL12B	iStar	her2+	0.154239	0.156649
test	MYL6B	iStar	her2+	0.0156398	0.0327628
test	MYL9	iStar	her2+	0.0469364	0.0374524
test	MYO1G	iStar	her2+	0.0235533	0.0469435
test	MYO9B	iStar	her2+	0.0419376	0.0547848
test	MZT2A	iStar	her2+	0.0653108	0.0839849
test	NAA10	iStar	her2+	0.0561679	0.0706807
test	NANS	iStar	her2+	0.0389486	0.0549559
test	NCKAP1L	iStar	her2+	0.0640725	0.0795682
test	NCKAP5L	iStar	her2+	-0.00705539	0.0247595
test	NDRG1	iStar	her2+	0.0859786	0.0803403
test	NDUFA1	iStar	her2+	0.0485978	0.0649456
test	NDUFA12	iStar	her2+	0.102268	0.119766
test	NDUFB2	iStar	her2+	0.096077	0.103337
test	NDUFB3	iStar	her2+	0.0910421	0.08984
test	NDUFB9	iStar	her2+	0.162183	0.154184
test	NDUFC1	iStar	her2+	0.0556539	0.0635787
test	NDUFS1	iStar	her2+	0.0739982	0.087926
test	NDUFV3	iStar	her2+	0.0322067	0.0482083
test	NEBL	iStar	her2+	0.0349764	0.0701621
test	NEK7	iStar	her2+	0.0548236	0.0815713
test	NELFE	iStar	her2+	0.0128356	0.0313531
test	NFATC4	iStar	her2+	0.0243013	0.0398762
test	NFIC	iStar	her2+	0.109158	0.112991
test	NINJ1	iStar	her2+	0.0970203	0.099002
test	NIT2	iStar	her2+	0.0686047	0.0675974
test	NMRAL1	iStar	her2+	0.0767156	0.08235
test	NR1H2	iStar	her2+	-0.00369949	0.0158896
test	NR4A1	iStar	her2+	0.0104072	0.0385855
test	NRP1	iStar	her2+	0.0170716	0.0474864
test	NSMCE1	iStar	her2+	0.0446569	0.0652743
test	NTMT1	iStar	her2+	0.00308955	0.0197144
test	NUP214	iStar	her2+	0.0545951	0.0788055
test	NUP93	iStar	her2+	0.0658091	0.0813723
test	NXN	iStar	her2+	0.00540403	0.0265655
test	OASL	iStar	her2+	0.0226941	0.0549388
test	OGFRL1	iStar	her2+	0.0333356	0.0556164
test	OPTN	iStar	her2+	0.0767633	0.0779235
test	ORC2	iStar	her2+	-0.0103207	0.0250369
test	OSBPL8	iStar	her2+	0.0319727	0.0518692
test	P4HA2	iStar	her2+	0.00293025	0.0314328
test	PAF1	iStar	her2+	0.0122087	0.0337374
test	PAFAH1B3	iStar	her2+	0.0397915	0.0591845
test	PAQR4	iStar	her2+	0.0923146	0.103438
test	PARN	iStar	her2+	0.0110247	0.0428204
test	PCCB	iStar	her2+	0.0690877	0.0949625
test	PCIF1	iStar	her2+	0.0286639	0.056578
test	PDCD5	iStar	her2+	0.0658414	0.0934592
test	PDGFRA	iStar	her2+	0.0192237	0.037519
test	PDGFRB	iStar	her2+	0.080781	0.0871388
test	PER1	iStar	her2+	0.0033793	0.0176514
test	PEX11G	iStar	her2+	0.0655317	0.0822383
test	PEX14	iStar	her2+	0.0461765	0.0563886
test	PGLS	iStar	her2+	-0.00688835	0.00743082
test	PHF11	iStar	her2+	0.0324458	0.0613015
test	PHF13	iStar	her2+	0.0274221	0.05178
test	PHF21A	iStar	her2+	0.0575212	0.0713585
test	PHKB	iStar	her2+	0.0889433	0.0990624
test	PIGQ	iStar	her2+	0.0773676	0.086456
test	PIH1D1	iStar	her2+	0.024967	0.0240599
test	PILRA	iStar	her2+	0.012946	0.0448405
test	PIM2	iStar	her2+	0.0747078	0.0787533
test	PITX1	iStar	her2+	0.0250075	0.0355542
test	PKNOX1	iStar	her2+	-0.0200711	0.0205135
test	PLAC9	iStar	her2+	0.0058846	0.0296779
test	PLEKHO2	iStar	her2+	0.0501477	0.0637912
test	PLIN2	iStar	her2+	0.00819381	0.0386629
test	PLK1	iStar	her2+	0.0965805	0.104754
test	PLK2	iStar	her2+	0.0267605	0.0483772
test	PLLP	iStar	her2+	-0.0117786	0.0160563
test	PLP2	iStar	her2+	0.0821967	0.0886394
test	PLPPR2	iStar	her2+	0.0751086	0.0803797
test	PLSCR1	iStar	her2+	0.0690076	0.0994423
test	PLTP	iStar	her2+	-0.000491258	0.0112281
test	PLVAP	iStar	her2+	0.0599391	0.0654441
test	PLXNA1	iStar	her2+	0.0176332	0.0339738
test	PLXND1	iStar	her2+	0.0831814	0.0913572
test	PMP22	iStar	her2+	0.0358715	0.0479942
test	PNISR	iStar	her2+	0.0266277	0.0433335
test	PNMT	iStar	her2+	0.107103	0.116256
test	PNP	iStar	her2+	0.059178	0.063681
test	PNPLA6	iStar	her2+	0.0277732	0.0449745
test	PODNL1	iStar	her2+	0.0230853	0.03245
test	PODXL	iStar	her2+	0.0319489	0.0448293
test	POLR2E	iStar	her2+	0.101675	0.097988
test	POLR2J	iStar	her2+	0.0475687	0.0548262
test	POR	iStar	her2+	0.0750443	0.0816353
test	POSTN	iStar	her2+	0.0729251	0.0596636
test	PPHLN1	iStar	her2+	0.0427025	0.0640278
test	PPIB	iStar	her2+	0.0148885	0.0248879
test	PPIH	iStar	her2+	0.0304869	0.0642166
test	PPM1G	iStar	her2+	0.0694461	0.0868181
test	PPP1R1A	iStar	her2+	-0.00333233	0.0116974
test	PPP1R1B	iStar	her2+	0.111222	0.114588
test	PPP1R37	iStar	her2+	0.0527452	0.0573881
test	PRKAB1	iStar	her2+	0.0375216	0.0502524
test	PRKCSH	iStar	her2+	0.144303	0.14512
test	PROSER1	iStar	her2+	0.060357	0.0775422
test	PRPF6	iStar	her2+	0.0777772	0.0854042
test	PRPSAP1	iStar	her2+	0.0354346	0.0462939
test	PSCA	iStar	her2+	-0.0126542	0.00413801
test	PSMD4	iStar	her2+	0.0846553	0.0826812
test	PSTPIP1	iStar	her2+	0.0498664	0.0659063
test	PTGDS	iStar	her2+	0.139024	0.127606
test	PTOV1	iStar	her2+	0.118177	0.113703
test	PTP4A3	iStar	her2+	-0.00624069	0.00944423
test	PTPRC	iStar	her2+	0.0834921	0.0943765
test	PTPRJ	iStar	her2+	0.0543475	0.06949
test	PTRF	iStar	her2+	0.0385832	0.0548259
test	PTRH1	iStar	her2+	0.0435816	0.0695575
test	PUS3	iStar	her2+	0.0416313	0.0675386
test	PWP1	iStar	her2+	0.00542237	0.0399004
test	PWWP2B	iStar	her2+	0.029787	0.0469061
test	PXDN	iStar	her2+	0.0839525	0.0839121
test	PYURF	iStar	her2+	0.057613	0.0715111
test	QSOX1	iStar	her2+	0.10511	0.0999399
test	R3HDM2	iStar	her2+	0.0296933	0.0453025
test	RAB11FIP1	iStar	her2+	0.088661	0.10333
test	RAB3A	iStar	her2+	1.88686985197707e-05	0.0296167
test	RAB3GAP1	iStar	her2+	0.0829966	0.0854545
test	RAB3IL1	iStar	her2+	-0.0102191	0.0110059
test	RABGAP1L	iStar	her2+	0.0471536	0.059345
test	RALBP1	iStar	her2+	0.014996	0.042382
test	RALGAPA2	iStar	her2+	0.00967493	0.0268336
test	RAMP2	iStar	her2+	0.0237088	0.0462544
test	RAP1B	iStar	her2+	-0.00749857	0.0200454
test	RARS2	iStar	her2+	0.0144598	0.0560926
test	RASA2	iStar	her2+	0.0264529	0.04724
test	RASGRP2	iStar	her2+	-0.00626504	0.026417
test	RASSF3	iStar	her2+	0.00438904	0.0204826
test	RBL1	iStar	her2+	-0.00352913	0.0231646
test	RBM42	iStar	her2+	0.0500074	0.0631602
test	RECQL4	iStar	her2+	0.0790933	0.0960556
test	RECQL5	iStar	her2+	0.0575282	0.0642457
test	REEP6	iStar	her2+	0.0263305	0.034377
test	RGS1	iStar	her2+	0.122828	0.143133
test	RHOB	iStar	her2+	0.111854	0.121299
test	RIOK1	iStar	her2+	0.00936285	0.0542074
test	RMND1	iStar	her2+	0.0108144	0.0417427
test	RNASET2	iStar	her2+	0.0936622	0.0998914
test	RND3	iStar	her2+	0.017847	0.0411985
test	RNF135	iStar	her2+	0.0373505	0.0657312
test	RNF170	iStar	her2+	0.0195887	0.0513805
test	RRAS	iStar	her2+	0.027502	0.0445659
test	RSL1D1	iStar	her2+	0.0495624	0.064584
test	RSRP1	iStar	her2+	0.0314554	0.0498844
test	RUVBL1	iStar	her2+	0.0254974	0.0407324
test	S100A14	iStar	her2+	0.0926312	0.0968426
test	S100A9	iStar	her2+	0.113848	0.112255
test	SAMM50	iStar	her2+	0.00570975	0.0273688
test	SASH1	iStar	her2+	0.0307885	0.0584359
test	SAT1	iStar	her2+	0.0513583	0.0479579
test	SCAF1	iStar	her2+	0.0535207	0.0688557
test	SCD	iStar	her2+	0.213344	0.203717
test	SCNN1D	iStar	her2+	0.0492823	0.0780253
test	SCX	iStar	her2+	0.053297	0.0790044
test	SDHB	iStar	her2+	0.0619698	0.0637713
test	SEC14L2	iStar	her2+	0.0318438	0.0375547
test	SEC23A	iStar	her2+	0.040217	0.0558237
test	SEMA3B	iStar	her2+	0.0570205	0.082508
test	SEMA4B	iStar	her2+	0.120452	0.121889
test	SF3B4	iStar	her2+	0.0625744	0.0609234
test	SFSWAP	iStar	her2+	0.0580513	0.0685541
test	SGTA	iStar	her2+	0.079661	0.0899942
test	SH3BP5L	iStar	her2+	0.0236916	0.0481429
test	SIGLEC1	iStar	her2+	0.0471373	0.0519483
test	SIGMAR1	iStar	her2+	-0.00867066	0.00484141
test	SLC16A2	iStar	her2+	0.0896916	0.0665369
test	SLC16A3	iStar	her2+	0.00565098	0.0225313
test	SLC22A18	iStar	her2+	0.00573733	0.0319245
test	SLC25A24	iStar	her2+	0.0215806	0.0501032
test	SLC2A1	iStar	her2+	0.109873	0.118462
test	SLC2A8	iStar	her2+	-0.0155275	0.0141128
test	SLC35A2	iStar	her2+	0.0464957	0.057821
test	SLC43A1	iStar	her2+	0.0277947	0.0488166
test	SLC4A5	iStar	her2+	0.00602089	0.0318128
test	SLC8B1	iStar	her2+	0.0523823	0.0695727
test	SLC9A3R2	iStar	her2+	0.0539712	0.0770447
test	SLC9A8	iStar	her2+	0.0457128	0.0627745
test	SLFN13	iStar	her2+	-0.0176078	0.00947621
test	SLPI	iStar	her2+	-0.00418155	0.0306828
test	SMCHD1	iStar	her2+	0.0288869	0.0584043
test	SMG9	iStar	her2+	0.0702786	0.0855212
test	SMYD2	iStar	her2+	0.0634935	0.0823681
test	SNAPC3	iStar	her2+	0.0523943	0.0772923
test	SNF8	iStar	her2+	0.0479593	0.0609726
test	SNRPD3	iStar	her2+	0.0749349	0.0822457
test	SNTA1	iStar	her2+	0.0243623	0.0340406
test	SNX33	iStar	her2+	0.0483739	0.0527312
test	SNX8	iStar	her2+	0.0408348	0.0556154
test	SOD3	iStar	her2+	0.028299	0.0399741
test	SOS2	iStar	her2+	0.0146744	0.044049
test	SOX4	iStar	her2+	0.0906379	0.0905756
test	SP6	iStar	her2+	-0.0184279	0.0128849
test	SPAG9	iStar	her2+	0.0220915	0.0404578
test	SPARC	iStar	her2+	0.117766	0.0995345
test	SPIN1	iStar	her2+	0.0923849	0.111729
test	SPSB1	iStar	her2+	0.0208662	0.0343487
test	SRGN	iStar	her2+	0.0812453	0.0633591
test	SRPX2	iStar	her2+	0.0332354	0.0420471
test	SRR	iStar	her2+	0.0702033	0.0760544
test	SRRT	iStar	her2+	0.105511	0.114244
test	SRSF1	iStar	her2+	0.0875756	0.0896103
test	SRSF5	iStar	her2+	0.0707631	0.0847011
test	SSSCA1	iStar	her2+	0.0207143	0.0330315
test	STAMBP	iStar	her2+	0.0293937	0.0464689
test	STAT5A	iStar	her2+	0.002649	0.0170536
test	STK17A	iStar	her2+	0.0292242	0.044196
test	STK4	iStar	her2+	0.00802704	0.036409
test	STMN1	iStar	her2+	0.167075	0.180771
test	STRN3	iStar	her2+	-0.000772639	0.0250682
test	STT3A	iStar	her2+	0.0349101	0.0466572
test	SUGP1	iStar	her2+	0.0122961	0.0532525
test	SURF1	iStar	her2+	0.0217343	0.0269072
test	SVIL	iStar	her2+	0.0609092	0.0786519
test	SYDE1	iStar	her2+	-0.0253766	0.00727409
test	SYK	iStar	her2+	0.0424112	0.0440109
test	TACC3	iStar	her2+	0.0691662	0.0839882
test	TANC2	iStar	her2+	0.118659	0.115137
test	TARBP1	iStar	her2+	0.0613482	0.0748352
test	TAX1BP1	iStar	her2+	0.0431449	0.0701077
test	TAX1BP3	iStar	her2+	0.0631208	0.0580478
test	TBC1D10A	iStar	her2+	0.0486841	0.0670046
test	TBC1D23	iStar	her2+	0.023274	0.0436813
test	TBCA	iStar	her2+	0.00807397	0.046235
test	TBXAS1	iStar	her2+	0.0132225	0.04879
test	TCEA2	iStar	her2+	-0.000795269	0.0294124
test	TCEA3	iStar	her2+	0.0632151	0.0819122
test	TCF25	iStar	her2+	0.0546784	0.0680763
test	TDRD3	iStar	her2+	0.00938308	0.0462407
test	TESK1	iStar	her2+	0.0566001	0.0655915
test	TESMIN	iStar	her2+	0.0877197	0.109661
test	TEX10	iStar	her2+	0.0229248	0.0455499
test	TEX2	iStar	her2+	0.0865837	0.10758
test	TFF3	iStar	her2+	0.0479151	0.0758937
test	TGFBR2	iStar	her2+	0.0314522	0.045483
test	THBS1	iStar	her2+	0.0514009	0.0560827
test	THOC5	iStar	her2+	0.00595303	0.0283546
test	THOC6	iStar	her2+	0.0329763	0.0595305
test	TIGD5	iStar	her2+	0.0511534	0.0566442
test	TIMP1	iStar	her2+	0.11692	0.111184
test	TJP3	iStar	her2+	0.100853	0.10279
test	TM7SF2	iStar	her2+	0.0584277	0.0664957
test	TMBIM6	iStar	her2+	0.167974	0.151343
test	TMEM101	iStar	her2+	0.0371046	0.0578365
test	TMEM123	iStar	her2+	0.168048	0.148455
test	TMEM14B	iStar	her2+	0.0665802	0.0802456
test	TMEM160	iStar	her2+	0.0544691	0.0590181
test	TMEM184A	iStar	her2+	0.0649486	0.0770388
test	TMEM259	iStar	her2+	0.105226	0.113789
test	TMEM86A	iStar	her2+	0.0117229	0.0241813
test	TMX1	iStar	her2+	0.0383951	0.0586119
test	TNC	iStar	her2+	0.0666626	0.0864586
test	TNFRSF14	iStar	her2+	0.0320897	0.0469816
test	TNFRSF21	iStar	her2+	0.0115285	0.039236
test	TNFRSF4	iStar	her2+	0.0910887	0.0774533
test	TNNT1	iStar	her2+	0.0127899	0.0579934
test	TOM1L2	iStar	her2+	0.014005	0.0292883
test	TP53I3	iStar	her2+	0.0139358	0.0366697
test	TPM2	iStar	her2+	0.00537941	0.0161633
test	TRAC	iStar	her2+	0.162575	0.157872
test	TRAF5	iStar	her2+	0.0249858	0.0421908
test	TRAP1	iStar	her2+	0.041878	0.0611979
test	TRAPPC4	iStar	her2+	0.0636533	0.0776085
test	TRIM14	iStar	her2+	0.0520491	0.0741558
test	TRIM22	iStar	her2+	0.0545552	0.0701056
test	TRIM25	iStar	her2+	0.124254	0.138671
test	TRIM47	iStar	her2+	0.0136401	0.0277008
test	TSPAN33	iStar	her2+	0.0090429	0.0291007
test	TSR2	iStar	her2+	-0.000807994	0.0133395
test	TTC31	iStar	her2+	0.0280699	0.055647
test	TTI1	iStar	her2+	0.0251047	0.0561937
test	TXN2	iStar	her2+	0.0451845	0.0523308
test	TXNDC17	iStar	her2+	0.10389	0.120456
test	TXNRD2	iStar	her2+	0.103162	0.100615
test	TYROBP	iStar	her2+	0.048893	0.061193
test	UBA52	iStar	her2+	0.162485	0.153897
test	UBA6	iStar	her2+	0.0762844	0.100436
test	UBAP2L	iStar	her2+	0.143087	0.148717
test	UBE2W	iStar	her2+	0.106237	0.104491
test	UBL7	iStar	her2+	-0.00977982	0.0199598
test	UBR2	iStar	her2+	0.033384	0.0573502
test	UBXN1	iStar	her2+	0.052978	0.0605722
test	UCK1	iStar	her2+	0.00787359	0.028393
test	UFD1L	iStar	her2+	0.0630091	0.0806719
test	UQCRC1	iStar	her2+	0.112473	0.111038
test	UXS1	iStar	her2+	0.0392911	0.0445562
test	UXT	iStar	her2+	0.00605055	0.0284017
test	VARS	iStar	her2+	0.0180701	0.0315093
test	VAV1	iStar	her2+	0.0499683	0.0646018
test	VCAM1	iStar	her2+	0.0595251	0.0609955
test	VEGFB	iStar	her2+	0.0151349	0.0277056
test	VIM	iStar	her2+	0.127065	0.0769512
test	VPS13D	iStar	her2+	0.0251106	0.0511305
test	VPS45	iStar	her2+	0.0170579	0.033612
test	VWF	iStar	her2+	0.0648575	0.0712467
test	WDFY3	iStar	her2+	0.0644332	0.072202
test	WDR13	iStar	her2+	0.0493098	0.0587658
test	WDR34	iStar	her2+	0.095768	0.078354
test	WDR46	iStar	her2+	0.0930412	0.104748
test	WDR73	iStar	her2+	0.0429009	0.0585405
test	WDR74	iStar	her2+	0.0186719	0.0328663
test	WIPF1	iStar	her2+	0.0970901	0.0993859
test	XAB2	iStar	her2+	0.0291883	0.0431832
test	XIAP	iStar	her2+	0.0202703	0.0318978
test	XPO6	iStar	her2+	0.0826566	0.0968597
test	YIPF4	iStar	her2+	0.0423907	0.0604028
test	YTHDC1	iStar	her2+	0.0263269	0.0505906
test	ZDHHC12	iStar	her2+	0.0478453	0.0528227
test	ZFAND3	iStar	her2+	0.100469	0.101953
test	ZFP36	iStar	her2+	0.0050621	0.0309024
test	ZFPL1	iStar	her2+	0.0362908	0.0497081
test	ZFR	iStar	her2+	0.0285523	0.0372552
test	ZG16B	iStar	her2+	0.0561598	0.0729554
test	ZMAT5	iStar	her2+	0.0265472	0.0411786
test	ZMYND19	iStar	her2+	0.103841	0.095016
test	ZMYND8	iStar	her2+	0.0628259	0.0790507
test	ZNF217	iStar	her2+	0.0615111	0.0744673
test	ZNF337	iStar	her2+	0.0142247	0.0334696
test	ZNF33B	iStar	her2+	0.0658429	0.0741437
test	ZNF362	iStar	her2+	0.0245524	0.0340167
test	ZNF524	iStar	her2+	0.00464349	0.0253181
test	ZNF592	iStar	her2+	0.0626352	0.0819561
test	ZNF644	iStar	her2+	0.0755366	0.09179
test	ZNF668	iStar	her2+	0.0779103	0.0892676
test	ZNF771	iStar	her2+	0.0240945	0.0414261
test	ZNF787	iStar	her2+	0.0428495	0.051222
test	ZNF791	iStar	her2+	0.0228674	0.0428152
test	ZNF83	iStar	her2+	0.0989854	0.0900537
test	ZNF91	iStar	her2+	0.0349071	0.0490902
test	ZNRF1	iStar	her2+	0.0408408	0.0626899
test	ZSWIM8	iStar	her2+	0.0308623	0.0401792
test	A2M	THItoGene	her2+	0.148774	0.137991
test	AAMDC	THItoGene	her2+	0.0346591	0.0121633
test	ABCA3	THItoGene	her2+	0.0447378	0.011663
test	ABCA7	THItoGene	her2+	0.0511675	0.0237422
test	ABCF3	THItoGene	her2+	0.120285	0.0832145
test	ABHD14A	THItoGene	her2+	0.0381639	0.013162
test	ABHD4	THItoGene	her2+	0.0438217	0.0236672
test	ACAA1	THItoGene	her2+	0.0979496	0.0544144
test	ACER3	THItoGene	her2+	0.0275012	0.0129973
test	ADAM15	THItoGene	her2+	0.0378569	0.0366834
test	ADCY3	THItoGene	her2+	0.0378913	0.0144224
test	ADI1	THItoGene	her2+	0.109919	0.0819378
test	AEBP1	THItoGene	her2+	0.0351892	0.0361726
test	AES	THItoGene	her2+	0.0830274	0.0838432
test	AGAP2	THItoGene	her2+	0.00852483	0.00575815
test	AGO2	THItoGene	her2+	0.10279	0.0520355
test	AGPAT2	THItoGene	her2+	0.0615298	0.0499186
test	AGR2	THItoGene	her2+	0.130098	0.101488
test	AHCY	THItoGene	her2+	0.13399	0.0960425
test	AKAP9	THItoGene	her2+	0.0359837	0.0278686
test	AKR1A1	THItoGene	her2+	0.131057	0.105301
test	AKT1S1	THItoGene	her2+	0.057898	0.0491286
test	ALDH16A1	THItoGene	her2+	0.0564176	0.0347953
test	ALG3	THItoGene	her2+	0.101403	0.0679276
test	ANGPTL4	THItoGene	her2+	-0.0014242	0.000526333
test	ANKLE2	THItoGene	her2+	0.101142	0.0654988
test	ANKRD12	THItoGene	her2+	0.014988	0.0146152
test	ANKRD28	THItoGene	her2+	0.07792	0.0313263
test	ANO10	THItoGene	her2+	0.0326792	0.00561769
test	AP5B1	THItoGene	her2+	0.0155464	0.00923535
test	AP5Z1	THItoGene	her2+	0.0809031	0.0421817
test	APBA2	THItoGene	her2+	0.0495856	0.018668
test	APBB2	THItoGene	her2+	0.0545212	0.0215116
test	APOBEC3G	THItoGene	her2+	0.0359619	0.00797912
test	APOC1	THItoGene	her2+	0.0451143	0.045792
test	AQP1	THItoGene	her2+	0.0134932	0.0151607
test	ARF5	THItoGene	her2+	0.0444544	0.0123229
test	ARF6	THItoGene	her2+	0.169444	0.09496
test	ARFGEF2	THItoGene	her2+	0.0556475	0.0199053
test	ARHGAP10	THItoGene	her2+	0.0198416	0.00691883
test	ARHGAP4	THItoGene	her2+	0.0697749	0.0370203
test	ARHGAP45	THItoGene	her2+	0.0605755	0.0368536
test	ARHGAP5	THItoGene	her2+	0.018673	0.00806535
test	ARHGEF10L	THItoGene	her2+	0.0586353	0.0162835
test	ARHGEF3	THItoGene	her2+	0.073536	0.0271818
test	ARHGEF40	THItoGene	her2+	0.0324363	0.00901777
test	ARID1B	THItoGene	her2+	0.0371763	0.027644
test	ARID3A	THItoGene	her2+	-0.00017546	0.0020491
test	ARID4A	THItoGene	her2+	0.0161406	0.00680162
test	ARID5A	THItoGene	her2+	0.0338297	0.0314352
test	ARID5B	THItoGene	her2+	0.0556571	0.024618
test	ARNT	THItoGene	her2+	0.107131	0.0435773
test	ASCL2	THItoGene	her2+	0.036034	0.0194388
test	ASH2L	THItoGene	her2+	0.101064	0.052236
test	ASL	THItoGene	her2+	0.0499076	0.026882
test	ASMTL	THItoGene	her2+	0.048892	0.0261231
test	ASNA1	THItoGene	her2+	0.107479	0.0970417
test	ASNS	THItoGene	her2+	0.059861	0.0200106
test	ATAD1	THItoGene	her2+	0.0636151	0.0325429
test	ATF6B	THItoGene	her2+	0.059508	0.0255186
test	ATG12	THItoGene	her2+	0.0964742	0.0570467
test	ATG16L2	THItoGene	her2+	0.0541946	0.0186621
test	ATL2	THItoGene	her2+	0.0538666	0.0147134
test	ATP5H	THItoGene	her2+	0.141975	0.0890666
test	ATP5O	THItoGene	her2+	0.170065	0.135516
test	ATP6AP1	THItoGene	her2+	0.136132	0.122702
test	ATP6V0D1	THItoGene	her2+	0.071709	0.0549538
test	AURKAIP1	THItoGene	her2+	0.0920545	0.0785459
test	AVEN	THItoGene	her2+	0.00187128	-0.00221829
test	BABAM1	THItoGene	her2+	0.116376	0.0893228
test	BAD	THItoGene	her2+	0.0636223	0.0488098
test	BAIAP3	THItoGene	her2+	0.0409185	0.0107459
test	BCAM	THItoGene	her2+	0.105174	0.0736697
test	BCL2L12	THItoGene	her2+	0.0806824	0.0321299
test	BGN	THItoGene	her2+	0.0326567	0.0346467
test	BICDL1	THItoGene	her2+	0.0380607	0.00951562
test	BIN3	THItoGene	her2+	0.0729593	0.0378183
test	BIRC2	THItoGene	her2+	0.102426	0.0558876
test	BOK	THItoGene	her2+	0.061049	0.0413592
test	BOLA3	THItoGene	her2+	0.107887	0.0416956
test	BRD9	THItoGene	her2+	0.105098	0.0747166
test	BRF1	THItoGene	her2+	0.0637115	0.0397684
test	BRF2	THItoGene	her2+	0.108618	0.0712265
test	BRK1	THItoGene	her2+	0.10506	0.0737611
test	BRPF1	THItoGene	her2+	0.061714	0.0156893
test	BSG	THItoGene	her2+	0.0873376	0.082402
test	BST2	THItoGene	her2+	0.0151722	0.0253358
test	BTG1	THItoGene	her2+	0.145273	0.118616
test	C10orf10	THItoGene	her2+	0.0285106	0.00962672
test	C10orf54	THItoGene	her2+	-0.0258399	-0.0172216
test	C12orf45	THItoGene	her2+	0.0976409	0.0428513
test	C15orf61	THItoGene	her2+	0.0813496	0.024138
test	C19orf24	THItoGene	her2+	0.06512	0.0477432
test	C19orf52	THItoGene	her2+	0.0989486	0.0408062
test	C19orf60	THItoGene	her2+	0.0597375	0.046217
test	C1QB	THItoGene	her2+	0.0229079	0.0211516
test	C1R	THItoGene	her2+	0.0593111	0.0573696
test	C1S	THItoGene	her2+	0.0777511	0.0518416
test	C1orf216	THItoGene	her2+	0.0157688	0.00197612
test	C2	THItoGene	her2+	0.0484708	0.0209797
test	C2CD2L	THItoGene	her2+	0.0637749	0.0254082
test	C3	THItoGene	her2+	0.0127356	0.0174287
test	C4orf48	THItoGene	her2+	0.0516241	0.0439649
test	C5orf38	THItoGene	her2+	0.0530004	0.0308248
test	C6orf136	THItoGene	her2+	0.0873758	0.0260186
test	C6orf48	THItoGene	her2+	0.153986	0.0925429
test	CADM4	THItoGene	her2+	0.0867392	0.0556376
test	CALML5	THItoGene	her2+	-0.00458662	0.00118012
test	CAMTA2	THItoGene	her2+	0.0687006	0.0305799
test	CAPG	THItoGene	her2+	0.118726	0.0989761
test	CARS2	THItoGene	her2+	0.0769262	0.0431536
test	CBLC	THItoGene	her2+	0.016194	0.00631832
test	CCDC106	THItoGene	her2+	0.0857669	0.0438632
test	CCDC167	THItoGene	her2+	0.0771955	0.0510323
test	CCDC57	THItoGene	her2+	0.0491323	0.0304391
test	CCDC80	THItoGene	her2+	-0.00569348	0.0099554
test	CCDC88B	THItoGene	her2+	0.0240107	0.012413
test	CCL19	THItoGene	her2+	-0.0351284	-0.0125666
test	CCL2	THItoGene	her2+	0.113296	0.0675814
test	CCL21	THItoGene	her2+	-0.00702213	-0.00714668
test	CCM2	THItoGene	her2+	0.0983645	0.0797653
test	CCNB1IP1	THItoGene	her2+	0.0753289	0.0418496
test	CCNE2	THItoGene	her2+	0.114326	0.0569154
test	CCS	THItoGene	her2+	0.105414	0.0669939
test	CCT4	THItoGene	her2+	0.192957	0.14664
test	CD14	THItoGene	her2+	0.0342815	0.0282814
test	CD320	THItoGene	her2+	0.0323153	0.026966
test	CD3D	THItoGene	her2+	0.0388425	0.014758
test	CD4	THItoGene	her2+	0.0528137	0.021277
test	CD52	THItoGene	her2+	0.0189968	0.0169072
test	CD68	THItoGene	her2+	0.0413217	0.0320586
test	CD74	THItoGene	her2+	0.012797	0.024856
test	CD79A	THItoGene	her2+	-0.026535	-0.0161339
test	CDH11	THItoGene	her2+	0.00405317	-0.00130165
test	CDK5RAP1	THItoGene	her2+	0.0896038	0.0331734
test	CEP250	THItoGene	her2+	0.0634915	0.0236043
test	CERCAM	THItoGene	her2+	0.045559	0.0245051
test	CERS5	THItoGene	her2+	0.0616942	0.0302998
test	CES2	THItoGene	her2+	0.0377281	0.01369
test	CFAP36	THItoGene	her2+	0.0535182	0.0189322
test	CFDP1	THItoGene	her2+	0.110211	0.048187
test	CGGBP1	THItoGene	her2+	0.0976086	0.053659
test	CHCHD6	THItoGene	her2+	0.062329	0.0332357
test	CHD1	THItoGene	her2+	0.0679571	0.0284153
test	CHD6	THItoGene	her2+	0.0463757	0.0252919
test	CHFR	THItoGene	her2+	0.106991	0.0453005
test	CHST11	THItoGene	her2+	0.00299746	0.00221146
test	CIR1	THItoGene	her2+	0.0421183	0.0177738
test	CLASRP	THItoGene	her2+	0.109274	0.0750414
test	CLDN3	THItoGene	her2+	0.0939227	0.0787842
test	CLDN4	THItoGene	her2+	0.164207	0.130331
test	CLU	THItoGene	her2+	0.0403633	0.036859
test	CNN2	THItoGene	her2+	0.0729504	0.0692024
test	COL14A1	THItoGene	her2+	0.0443284	0.0155459
test	COL3A1	THItoGene	her2+	0.121964	0.0994715
test	COL4A1	THItoGene	her2+	0.105893	0.0633053
test	COL6A2	THItoGene	her2+	0.0169208	0.0240305
test	COL8A2	THItoGene	her2+	0.016309	-0.000506709
test	COMMD1	THItoGene	her2+	0.0822532	0.038838
test	COMP	THItoGene	her2+	0.0208549	0.00686045
test	COPS7A	THItoGene	her2+	0.132523	0.0743914
test	COQ4	THItoGene	her2+	0.0872812	0.058386
test	CORO1A	THItoGene	her2+	0.0566526	0.0198885
test	CORO1B	THItoGene	her2+	0.0769187	0.0662034
test	CORO2A	THItoGene	her2+	0.0899479	0.0342713
test	CORO7	THItoGene	her2+	0.0754168	0.0489707
test	COX5A	THItoGene	her2+	0.137957	0.0844926
test	CPNE1	THItoGene	her2+	0.181478	0.12878
test	CPSF1	THItoGene	her2+	0.0715666	0.0418984
test	CPVL	THItoGene	her2+	0.0603939	0.0244942
test	CRABP2	THItoGene	her2+	0.157245	0.124582
test	CRACR2B	THItoGene	her2+	0.130048	0.109049
test	CRELD2	THItoGene	her2+	0.120055	0.0574995
test	CROCC	THItoGene	her2+	0.0503209	0.0194042
test	CSF1	THItoGene	her2+	0.0644609	0.0271199
test	CSF1R	THItoGene	her2+	0.0286441	0.0180775
test	CTDSPL	THItoGene	her2+	0.1076	0.067061
test	CTIF	THItoGene	her2+	0.0648521	0.034839
test	CTSK	THItoGene	her2+	0.0864049	0.0541448
test	CTU2	THItoGene	her2+	0.0231818	0.00971273
test	CUTC	THItoGene	her2+	0.0829894	0.0289717
test	CUX1	THItoGene	her2+	0.105861	0.0673525
test	CX3CL1	THItoGene	her2+	-0.00138155	0.00184503
test	CXCL10	THItoGene	her2+	0.0822696	0.0481875
test	CXXC5	THItoGene	her2+	0.128408	0.120543
test	CYP27A1	THItoGene	her2+	0.0324944	0.0138097
test	DAPK3	THItoGene	her2+	0.065623	0.0548772
test	DCAF6	THItoGene	her2+	0.120656	0.0669913
test	DCXR	THItoGene	her2+	0.115358	0.0888311
test	DDAH1	THItoGene	her2+	0.0544969	0.0158928
test	DDB2	THItoGene	her2+	0.0409759	0.0178696
test	DDIT3	THItoGene	her2+	0.0830631	0.0399474
test	DDRGK1	THItoGene	her2+	0.0651389	0.0496014
test	DDT	THItoGene	her2+	0.125367	0.0879165
test	DEAF1	THItoGene	her2+	0.0858898	0.0504516
test	DENND1A	THItoGene	her2+	0.0269022	0.0111612
test	DERL3	THItoGene	her2+	0.0208747	0.0139332
test	DESI1	THItoGene	her2+	0.112313	0.0556998
test	DHX16	THItoGene	her2+	0.100276	0.0325892
test	DLG1	THItoGene	her2+	0.0657865	0.0349241
test	DMAP1	THItoGene	her2+	0.0486391	0.0321766
test	DNAJB2	THItoGene	her2+	0.110152	0.0974671
test	DNAJC1	THItoGene	her2+	0.129713	0.0834057
test	DNAJC7	THItoGene	her2+	0.0871638	0.0653984
test	DOCK6	THItoGene	her2+	0.107382	0.0514222
test	DPH3	THItoGene	her2+	0.073068	0.0215962
test	DPM2	THItoGene	her2+	0.0604809	0.0543626
test	DPP7	THItoGene	her2+	0.0721562	0.0589379
test	DPP9	THItoGene	her2+	0.080592	0.0631652
test	DPYSL3	THItoGene	her2+	0.111831	0.0811525
test	DVL1	THItoGene	her2+	0.0918593	0.0489232
test	EBAG9	THItoGene	her2+	0.0258188	0.00909276
test	ECHDC2	THItoGene	her2+	0.03494	0.0178292
test	ECM1	THItoGene	her2+	0.0634464	0.0550861
test	EFEMP2	THItoGene	her2+	0.0173064	0.0158325
test	EFHD2	THItoGene	her2+	0.0732473	0.0488204
test	EIF1AD	THItoGene	her2+	0.0902509	0.0297389
test	EIF3B	THItoGene	her2+	0.0964772	0.0941399
test	EIF3F	THItoGene	her2+	0.0941139	0.0527971
test	EIF3G	THItoGene	her2+	0.0702272	0.0638095
test	ELN	THItoGene	her2+	-0.00664963	0.00595627
test	ELOF1	THItoGene	her2+	0.0530106	0.0377804
test	EMC3	THItoGene	her2+	0.0949232	0.0544261
test	ENPP1	THItoGene	her2+	0.0899658	0.0525022
test	EPHB3	THItoGene	her2+	0.0778847	0.0654807
test	ERAL1	THItoGene	her2+	0.0993968	0.0409945
test	ERI3	THItoGene	her2+	0.106688	0.0858335
test	ERMP1	THItoGene	her2+	0.114961	0.0441697
test	ETFB	THItoGene	her2+	0.0605159	0.0563042
test	EVA1B	THItoGene	her2+	0.00778998	0.0117508
test	EXD3	THItoGene	her2+	0.0508592	0.0178068
test	EXOC5	THItoGene	her2+	0.1192	0.0621137
test	EXOSC1	THItoGene	her2+	0.135656	0.0640671
test	EXOSC10	THItoGene	her2+	0.139095	0.0926223
test	EXOSC2	THItoGene	her2+	0.0559913	0.0195724
test	EZH2	THItoGene	her2+	0.157363	0.0776597
test	FAAH	THItoGene	her2+	0.0803959	0.0313679
test	FADS2	THItoGene	her2+	0.144868	0.131943
test	FAH	THItoGene	her2+	0.0814319	0.0457148
test	FAIM2	THItoGene	her2+	0.0409981	0.00898941
test	FAM102A	THItoGene	her2+	0.150067	0.101449
test	FAM117A	THItoGene	her2+	0.0805156	0.0284793
test	FAM118A	THItoGene	her2+	0.0579843	0.0166298
test	FAM160B1	THItoGene	her2+	0.0750352	0.0300928
test	FAM173A	THItoGene	her2+	0.0933657	0.0723667
test	FAM193B	THItoGene	her2+	0.126667	0.0883676
test	FAM213B	THItoGene	her2+	0.0922339	0.0510718
test	FAM3A	THItoGene	her2+	0.0459571	0.0300526
test	FAM45A	THItoGene	her2+	0.055332	0.017982
test	FAP	THItoGene	her2+	0.0171896	0.00937535
test	FARP1	THItoGene	her2+	0.144592	0.116955
test	FARSB	THItoGene	her2+	0.137116	0.0759646
test	FASN	THItoGene	her2+	0.203383	0.176858
test	FBF1	THItoGene	her2+	0.0570063	0.0147643
test	FBLN2	THItoGene	her2+	0.0782094	0.0463392
test	FCER1G	THItoGene	her2+	0.0550198	0.0255928
test	FDPS	THItoGene	her2+	0.140242	0.117336
test	FGFR1	THItoGene	her2+	0.0538337	0.0321024
test	FKBP10	THItoGene	her2+	0.0497566	0.0333429
test	FKBP8	THItoGene	her2+	0.0673956	0.0525739
test	FLNA	THItoGene	her2+	0.0690699	0.07035
test	FN1	THItoGene	her2+	0.221418	0.17435
test	FNBP4	THItoGene	her2+	0.0235621	0.01005
test	FOXP4	THItoGene	her2+	0.12683	0.0993134
test	FSTL1	THItoGene	her2+	0.0736068	0.0411023
test	FSTL3	THItoGene	her2+	0.0377043	0.0221351
test	FUOM	THItoGene	her2+	0.0508373	0.0299969
test	FUS	THItoGene	her2+	0.122027	0.103748
test	FZD2	THItoGene	her2+	0.0047227	0.000853034
test	GALK1	THItoGene	her2+	0.0340562	0.0148475
test	GANAB	THItoGene	her2+	0.113286	0.0992097
test	GAR1	THItoGene	her2+	0.109956	0.0559404
test	GAS6	THItoGene	her2+	0.065481	0.0547495
test	GATA3	THItoGene	her2+	0.148618	0.125053
test	GATC	THItoGene	her2+	0.145423	0.107536
test	GBP1	THItoGene	her2+	0.104017	0.0642185
test	GBP2	THItoGene	her2+	0.0834089	0.0466363
test	GBP3	THItoGene	her2+	0.115863	0.0555679
test	GBP4	THItoGene	her2+	0.03244	0.0115785
test	GBP5	THItoGene	her2+	0.0696044	0.0243064
test	GEMIN4	THItoGene	her2+	0.0761744	0.0313973
test	GLCCI1	THItoGene	her2+	0.0718342	0.0299701
test	GLG1	THItoGene	her2+	0.0739913	0.0501934
test	GLTSCR2	THItoGene	her2+	0.0458078	0.0417256
test	GMFG	THItoGene	her2+	0.0263307	0.0116473
test	GMPPA	THItoGene	her2+	0.097098	0.0608718
test	GNAI2	THItoGene	her2+	0.0554513	0.0570963
test	GNAS	THItoGene	her2+	0.228517	0.210209
test	GNL2	THItoGene	her2+	0.140682	0.074991
test	GPR108	THItoGene	her2+	0.0637631	0.0427843
test	GPRC5A	THItoGene	her2+	0.142276	0.115655
test	GPS1	THItoGene	her2+	0.0392028	0.0339928
test	GPSM1	THItoGene	her2+	0.0695027	0.0349369
test	GPX3	THItoGene	her2+	-0.00294659	-0.00596565
test	GRK3	THItoGene	her2+	0.0156864	0.00707182
test	GSK3A	THItoGene	her2+	0.0985524	0.0649848
test	GSTM3	THItoGene	her2+	0.09211	0.0624604
test	GYPC	THItoGene	her2+	-0.00547645	-0.000194763
test	HAGHL	THItoGene	her2+	0.0518831	0.0302502
test	HCFC1R1	THItoGene	her2+	0.0518871	0.0468402
test	HCST	THItoGene	her2+	0.0608061	0.0364568
test	HDAC5	THItoGene	her2+	0.0566536	0.0342031
test	HDAC6	THItoGene	her2+	0.0509382	0.0206797
test	HELZ2	THItoGene	her2+	0.0909837	0.0666671
test	HES1	THItoGene	her2+	0.0988884	0.0639568
test	HLA.B	THItoGene	her2+	-0.0408987	-0.0231981
test	HLA.DMA	THItoGene	her2+	0.000137718	0.00241769
test	HLA.DMB	THItoGene	her2+	0.0801167	0.0443582
test	HLA.DOA	THItoGene	her2+	0.0542345	0.0187707
test	HLA.DPA1	THItoGene	her2+	0.0423947	0.0376876
test	HLA.DPB1	THItoGene	her2+	0.0565193	0.0423076
test	HLA.DRA	THItoGene	her2+	0.11785	0.111753
test	HLA.DRB1	THItoGene	her2+	0.0665791	0.0553149
test	HMGB2	THItoGene	her2+	0.176424	0.113004
test	HNRNPUL2	THItoGene	her2+	0.14172	0.121721
test	HOOK3	THItoGene	her2+	0.0137912	0.00903138
test	HPS6	THItoGene	her2+	0.0279147	0.00634834
test	HSD17B1	THItoGene	her2+	0.0415448	0.0279104
test	HSPA4	THItoGene	her2+	0.111258	0.0675314
test	HSPB1	THItoGene	her2+	0.121766	0.12011
test	HSPB11	THItoGene	her2+	0.111378	0.0424688
test	HYI	THItoGene	her2+	0.0447641	0.0252669
test	IDH3G	THItoGene	her2+	0.0598424	0.0333694
test	IDUA	THItoGene	her2+	0.00816811	0.00407186
test	IER5L	THItoGene	her2+	0.0731058	0.0649266
test	IFI27	THItoGene	her2+	0.0673272	0.0647989
test	IFI27L1	THItoGene	her2+	0.0563932	0.0125311
test	IFI44L	THItoGene	her2+	0.0101083	0.00894452
test	IGFBP2	THItoGene	her2+	0.0691446	0.0591806
test	IGFBP4	THItoGene	her2+	0.0831115	0.0788643
test	IGHA1	THItoGene	her2+	0.0457893	0.0485523
test	IGHG3	THItoGene	her2+	-0.085979	-0.0608106
test	IGHG4	THItoGene	her2+	-0.042507	-0.0380327
test	IGHM	THItoGene	her2+	0.0296247	0.0299302
test	IGKC	THItoGene	her2+	0.0207836	0.029571
test	IGLC2	THItoGene	her2+	0.0167172	0.0316926
test	IGLC3	THItoGene	her2+	-0.0483279	-0.0204118
test	IGLC7	THItoGene	her2+	-0.0273493	-0.0211139
test	IKZF3	THItoGene	her2+	0.0429668	0.025538
test	IL10RA	THItoGene	her2+	0.0282546	0.010532
test	ILKAP	THItoGene	her2+	0.0668601	0.0326416
test	INAFM1	THItoGene	her2+	0.0320535	0.0165453
test	INPP4B	THItoGene	her2+	0.0489874	0.0198228
test	INPP5D	THItoGene	her2+	0.0373981	0.0191657
test	INPP5J	THItoGene	her2+	0.0819883	0.0268876
test	INTS8	THItoGene	her2+	0.143617	0.0796527
test	ISG15	THItoGene	her2+	0.0082915	0.0102039
test	ISLR	THItoGene	her2+	0.0201286	0.015053
test	ITGA5	THItoGene	her2+	0.0628007	0.0359313
test	ITGB4	THItoGene	her2+	0.062029	0.044191
test	ITGB6	THItoGene	her2+	0.169162	0.113384
test	ITSN1	THItoGene	her2+	0.0417471	0.0117492
test	JAG2	THItoGene	her2+	0.0669822	0.0340253
test	JAK1	THItoGene	her2+	0.0698541	0.0315387
test	JAK3	THItoGene	her2+	-0.00350937	0.0044528
test	JCHAIN	THItoGene	her2+	0.0268594	0.0311852
test	JMJD6	THItoGene	her2+	0.0804493	0.0383931
test	KAT6B	THItoGene	her2+	0.047474	0.0217613
test	KATNA1	THItoGene	her2+	0.077499	0.0244772
test	KCNAB2	THItoGene	her2+	0.0302508	0.0119261
test	KCTD10	THItoGene	her2+	0.0905531	0.0479106
test	KDM4B	THItoGene	her2+	0.119428	0.096343
test	KIAA0895L	THItoGene	her2+	0.0848392	0.0238676
test	KIAA1211L	THItoGene	her2+	0.0581752	0.0141312
test	KIAA1217	THItoGene	her2+	0.0862425	0.0454241
test	KIAA1468	THItoGene	her2+	0.0845043	0.0314298
test	KIAA1715	THItoGene	her2+	0.0337772	0.0105377
test	KIF13B	THItoGene	her2+	0.0546213	0.0140476
test	KLF9	THItoGene	her2+	0.0460466	0.0139448
test	KMT2B	THItoGene	her2+	0.124903	0.0915015
test	KMT2E	THItoGene	her2+	0.0446899	0.0253603
test	KPNB1	THItoGene	her2+	0.0971499	0.0619778
test	KRAS	THItoGene	her2+	0.117929	0.059594
test	KRT10	THItoGene	her2+	0.151984	0.0869829
test	KRT17	THItoGene	her2+	-0.00479908	0.00393733
test	KRT8	THItoGene	her2+	0.131948	0.1037
test	KRT86	THItoGene	her2+	-0.00757085	-0.0172078
test	LAMB2	THItoGene	her2+	0.0917973	0.0697031
test	LAMTOR2	THItoGene	her2+	0.141645	0.111137
test	LANCL1	THItoGene	her2+	0.0519499	0.0163243
test	LARP1B	THItoGene	her2+	0.0439762	0.00867792
test	LARP7	THItoGene	her2+	0.0186637	0.000287413
test	LCK	THItoGene	her2+	0.0278304	0.0132563
test	LCP1	THItoGene	her2+	0.00627564	-0.00445752
test	LGALS1	THItoGene	her2+	-0.00829358	0.0037066
test	LIMCH1	THItoGene	her2+	0.0785673	0.0367575
test	LIMK1	THItoGene	her2+	0.0773359	0.0539677
test	LINC00176	THItoGene	her2+	0.0572369	0.0335323
test	LINGO1	THItoGene	her2+	0.0478209	0.0138926
test	LLGL1	THItoGene	her2+	0.0747678	0.0257966
test	LMF1	THItoGene	her2+	0.0283814	0.0087575
test	LMNA	THItoGene	her2+	0.0253733	0.033349
test	LRRC8A	THItoGene	her2+	0.0564114	0.0292953
test	LRWD1	THItoGene	her2+	0.0645234	0.0220259
test	LST1	THItoGene	her2+	0.0171013	0.0123594
test	LTB4R	THItoGene	her2+	0.0723002	0.0315438
test	LTBP3	THItoGene	her2+	0.0319472	0.0307271
test	LTF	THItoGene	her2+	0.0486999	0.046116
test	LUC7L	THItoGene	her2+	0.0812297	0.040791
test	LUC7L3	THItoGene	her2+	0.12559	0.102037
test	LUM	THItoGene	her2+	0.111912	0.0847249
test	LYL1	THItoGene	her2+	0.0151096	0.00570974
test	MAGEF1	THItoGene	her2+	0.14114	0.07545
test	MAGI1	THItoGene	her2+	0.0232341	0.0107862
test	MAGOHB	THItoGene	her2+	0.108783	0.0421492
test	MAP1S	THItoGene	her2+	0.0290739	0.0086565
test	MAP3K14	THItoGene	her2+	0.00310239	0.00334031
test	MAP3K6	THItoGene	her2+	0.0461684	0.0266441
test	MAP4K2	THItoGene	her2+	0.0611848	0.0238705
test	MAPK9	THItoGene	her2+	0.0625503	0.0160881
test	MAPKAPK5	THItoGene	her2+	0.0760962	0.0310735
test	MARS	THItoGene	her2+	0.164058	0.114172
test	MAVS	THItoGene	her2+	0.0757232	0.0524675
test	MCTS1	THItoGene	her2+	0.0965319	0.0578707
test	MED13L	THItoGene	her2+	0.0699239	0.0290836
test	MED25	THItoGene	her2+	0.105408	0.0773711
test	MEN1	THItoGene	her2+	0.0689061	0.0238479
test	METTL12	THItoGene	her2+	0.105368	0.050311
test	METTL16	THItoGene	her2+	0.0437902	0.0159981
test	MFAP4	THItoGene	her2+	-0.0122764	-0.00466646
test	MFSD3	THItoGene	her2+	0.0598547	0.0277844
test	MFSD7	THItoGene	her2+	0.042016	0.0202188
test	MGMT	THItoGene	her2+	0.0328824	0.0211538
test	MGP	THItoGene	her2+	0.0894129	0.0836293
test	MIB2	THItoGene	her2+	0.0708421	0.0331293
test	MICAL1	THItoGene	her2+	0.0257904	0.0167833
test	MICALL2	THItoGene	her2+	0.077443	0.0456663
test	MID1IP1	THItoGene	her2+	0.163577	0.102164
test	MIF	THItoGene	her2+	0.0389123	0.0109115
test	MIIP	THItoGene	her2+	0.0672728	0.0365699
test	MKNK1	THItoGene	her2+	0.0753329	0.0351158
test	MLLT4	THItoGene	her2+	0.0875818	0.0368305
test	MLST8	THItoGene	her2+	0.0791058	0.0667502
test	MMP9	THItoGene	her2+	0.00975292	0.00820843
test	MORC2	THItoGene	her2+	0.109172	0.0596092
test	MPND	THItoGene	her2+	0.0531625	0.0290601
test	MPST	THItoGene	her2+	0.0992698	0.0769737
test	MRPL2	THItoGene	her2+	0.0585163	0.0225612
test	MRPL21	THItoGene	her2+	0.1628	0.0969131
test	MRPL23	THItoGene	her2+	0.0413871	0.0200929
test	MRPL51	THItoGene	her2+	0.173842	0.136611
test	MRPL54	THItoGene	her2+	0.0535397	0.0377155
test	MRPS22	THItoGene	her2+	0.0928558	0.0370069
test	MS4A6A	THItoGene	her2+	0.0329428	0.0200026
test	MST1R	THItoGene	her2+	0.103629	0.0486952
test	MTG2	THItoGene	her2+	0.082452	0.0371479
test	MTMR12	THItoGene	her2+	0.0963019	0.0493241
test	MUC1	THItoGene	her2+	0.0644163	0.0716977
test	MUCL1	THItoGene	her2+	0.128696	0.0695719
test	MUS81	THItoGene	her2+	0.13941	0.0930841
test	MVP	THItoGene	her2+	0.0780782	0.0731023
test	MX2	THItoGene	her2+	0.0468875	0.0172971
test	MYH10	THItoGene	her2+	0.0269371	0.00625234
test	MYL12B	THItoGene	her2+	0.223877	0.180086
test	MYL6B	THItoGene	her2+	0.0609713	0.0296447
test	MYL9	THItoGene	her2+	0.0128499	0.0219807
test	MYO1G	THItoGene	her2+	0.0181972	0.00690477
test	MYO9B	THItoGene	her2+	0.0786074	0.0557553
test	MZT2A	THItoGene	her2+	0.12807	0.120213
test	NAA10	THItoGene	her2+	0.0904016	0.0663133
test	NANS	THItoGene	her2+	0.0960378	0.0674184
test	NCKAP1L	THItoGene	her2+	-0.00272977	0.00310389
test	NCKAP5L	THItoGene	her2+	0.0149392	0.00592115
test	NDRG1	THItoGene	her2+	0.116358	0.0873068
test	NDUFA1	THItoGene	her2+	0.16533	0.129942
test	NDUFA12	THItoGene	her2+	0.144563	0.0740634
test	NDUFB2	THItoGene	her2+	0.210525	0.173019
test	NDUFB3	THItoGene	her2+	0.185181	0.099255
test	NDUFB9	THItoGene	her2+	0.124301	0.113876
test	NDUFC1	THItoGene	her2+	0.139108	0.0803624
test	NDUFS1	THItoGene	her2+	0.132594	0.0684846
test	NDUFV3	THItoGene	her2+	0.096368	0.0598456
test	NEBL	THItoGene	her2+	0.116793	0.0481738
test	NEK7	THItoGene	her2+	0.0653419	0.0295543
test	NELFE	THItoGene	her2+	0.0693688	0.051785
test	NFATC4	THItoGene	her2+	0.0758635	0.0451323
test	NFIC	THItoGene	her2+	0.0901344	0.0762653
test	NINJ1	THItoGene	her2+	0.0819781	0.0799983
test	NIT2	THItoGene	her2+	0.143343	0.0825697
test	NMRAL1	THItoGene	her2+	0.0684564	0.0504185
test	NR1H2	THItoGene	her2+	0.049147	0.0265031
test	NR4A1	THItoGene	her2+	0.126751	0.0843154
test	NRP1	THItoGene	her2+	0.0450316	0.0166726
test	NSMCE1	THItoGene	her2+	0.0753442	0.0525397
test	NTMT1	THItoGene	her2+	0.0227037	0.0105397
test	NUP214	THItoGene	her2+	0.0669944	0.0301449
test	NUP93	THItoGene	her2+	0.104432	0.0426279
test	NXN	THItoGene	her2+	0.0393662	0.0215148
test	OASL	THItoGene	her2+	0.0628307	0.0293347
test	OGFRL1	THItoGene	her2+	0.0449937	0.0188861
test	OPTN	THItoGene	her2+	0.0294029	0.0143299
test	ORC2	THItoGene	her2+	0.0674133	0.0239888
test	OSBPL8	THItoGene	her2+	0.0283179	0.0135479
test	P4HA2	THItoGene	her2+	0.0453228	0.0104862
test	PAF1	THItoGene	her2+	0.0157756	0.0107854
test	PAFAH1B3	THItoGene	her2+	0.0776303	0.0540574
test	PAQR4	THItoGene	her2+	0.0981158	0.0653369
test	PARN	THItoGene	her2+	0.108629	0.0367483
test	PCCB	THItoGene	her2+	0.118329	0.067043
test	PCIF1	THItoGene	her2+	0.0823371	0.0352225
test	PDCD5	THItoGene	her2+	0.152494	0.0810069
test	PDGFRA	THItoGene	her2+	0.00550921	0.00922418
test	PDGFRB	THItoGene	her2+	0.111866	0.0716061
test	PER1	THItoGene	her2+	0.0591907	0.0299875
test	PEX11G	THItoGene	her2+	0.0440628	0.00811983
test	PEX14	THItoGene	her2+	0.0247138	0.00656123
test	PGLS	THItoGene	her2+	0.0566664	0.0473656
test	PHF11	THItoGene	her2+	0.0256966	0.0136267
test	PHF13	THItoGene	her2+	0.0870514	0.026209
test	PHF21A	THItoGene	her2+	0.052943	0.02048
test	PHKB	THItoGene	her2+	0.1071	0.054013
test	PIGQ	THItoGene	her2+	0.109538	0.0838162
test	PIH1D1	THItoGene	her2+	0.0602721	0.0361242
test	PILRA	THItoGene	her2+	0.00951982	0.0111473
test	PIM2	THItoGene	her2+	0.0860995	0.0468903
test	PITX1	THItoGene	her2+	0.0706943	0.0378502
test	PKNOX1	THItoGene	her2+	0.0696411	0.0202906
test	PLAC9	THItoGene	her2+	0.0103807	0.00498024
test	PLEKHO2	THItoGene	her2+	0.043183	0.0224698
test	PLIN2	THItoGene	her2+	0.0138311	0.00100744
test	PLK1	THItoGene	her2+	0.117313	0.0580979
test	PLK2	THItoGene	her2+	0.086777	0.03561
test	PLLP	THItoGene	her2+	0.0998819	0.0405225
test	PLP2	THItoGene	her2+	0.106685	0.0781597
test	PLPPR2	THItoGene	her2+	0.0956746	0.0704982
test	PLSCR1	THItoGene	her2+	0.0727687	0.0285184
test	PLTP	THItoGene	her2+	0.0850436	0.0577606
test	PLVAP	THItoGene	her2+	0.0367867	0.0298568
test	PLXNA1	THItoGene	her2+	0.125683	0.0697816
test	PLXND1	THItoGene	her2+	0.083722	0.0771968
test	PMP22	THItoGene	her2+	0.114482	0.0630215
test	PNISR	THItoGene	her2+	0.0335587	0.0185075
test	PNMT	THItoGene	her2+	0.106177	0.0779776
test	PNP	THItoGene	her2+	0.0899375	0.039719
test	PNPLA6	THItoGene	her2+	0.0804738	0.0503226
test	PODNL1	THItoGene	her2+	0.0362846	0.0120357
test	PODXL	THItoGene	her2+	0.0493511	0.015444
test	POLR2E	THItoGene	her2+	0.0996279	0.0849353
test	POLR2J	THItoGene	her2+	0.100268	0.0838487
test	POR	THItoGene	her2+	0.115782	0.0896561
test	POSTN	THItoGene	her2+	0.137704	0.100168
test	PPHLN1	THItoGene	her2+	0.0961142	0.0461689
test	PPIB	THItoGene	her2+	0.0473904	0.0371323
test	PPIH	THItoGene	her2+	0.120062	0.0618352
test	PPM1G	THItoGene	her2+	0.128652	0.0936568
test	PPP1R1A	THItoGene	her2+	0.0114354	0.0153736
test	PPP1R1B	THItoGene	her2+	0.0328492	0.0237399
test	PPP1R37	THItoGene	her2+	0.0497342	0.0277443
test	PRKAB1	THItoGene	her2+	0.141697	0.0827313
test	PRKCSH	THItoGene	her2+	0.122496	0.115181
test	PROSER1	THItoGene	her2+	0.0487958	0.0121111
test	PRPF6	THItoGene	her2+	0.0856132	0.0630534
test	PRPSAP1	THItoGene	her2+	0.0846677	0.0387473
test	PSCA	THItoGene	her2+	0.00523379	0.0015707
test	PSMD4	THItoGene	her2+	0.113823	0.0738139
test	PSTPIP1	THItoGene	her2+	0.00276707	0.00135111
test	PTGDS	THItoGene	her2+	-0.0645158	-0.0413651
test	PTOV1	THItoGene	her2+	0.103778	0.0950826
test	PTP4A3	THItoGene	her2+	0.0380967	0.0245819
test	PTPRC	THItoGene	her2+	0.0210134	0.00873519
test	PTPRJ	THItoGene	her2+	0.0787106	0.0292987
test	PTRF	THItoGene	her2+	0.0530433	0.0555946
test	PTRH1	THItoGene	her2+	0.0322144	0.0121314
test	PUS3	THItoGene	her2+	0.0466639	0.0153811
test	PWP1	THItoGene	her2+	0.099851	0.0485962
test	PWWP2B	THItoGene	her2+	0.0831704	0.0646688
test	PXDN	THItoGene	her2+	0.11124	0.0808946
test	PYURF	THItoGene	her2+	0.0891992	0.0378736
test	QSOX1	THItoGene	her2+	0.0952889	0.0808313
test	R3HDM2	THItoGene	her2+	0.111861	0.0491235
test	RAB11FIP1	THItoGene	her2+	0.144387	0.0941528
test	RAB3A	THItoGene	her2+	0.0514944	0.0146019
test	RAB3GAP1	THItoGene	her2+	0.118718	0.0713006
test	RAB3IL1	THItoGene	her2+	0.0196991	0.0085849
test	RABGAP1L	THItoGene	her2+	0.0507157	0.019582
test	RALBP1	THItoGene	her2+	0.0349992	0.012785
test	RALGAPA2	THItoGene	her2+	0.0443252	0.0201428
test	RAMP2	THItoGene	her2+	0.00891287	0.00662892
test	RAP1B	THItoGene	her2+	0.0416318	0.0134687
test	RARS2	THItoGene	her2+	0.0195512	0.00998324
test	RASA2	THItoGene	her2+	0.0321842	0.0104727
test	RASGRP2	THItoGene	her2+	-0.00697811	-0.000929038
test	RASSF3	THItoGene	her2+	0.0425031	0.0202395
test	RBL1	THItoGene	her2+	0.0437683	0.0179015
test	RBM42	THItoGene	her2+	0.109184	0.0761151
test	RECQL4	THItoGene	her2+	0.079869	0.0337077
test	RECQL5	THItoGene	her2+	0.0746083	0.0406639
test	REEP6	THItoGene	her2+	0.0614389	0.034345
test	RGS1	THItoGene	her2+	0.0510848	0.0176508
test	RHOB	THItoGene	her2+	0.210403	0.1761
test	RIOK1	THItoGene	her2+	0.0402139	0.016683
test	RMND1	THItoGene	her2+	0.0509749	0.0186083
test	RNASET2	THItoGene	her2+	0.129792	0.109485
test	RND3	THItoGene	her2+	0.0686123	0.0240301
test	RNF135	THItoGene	her2+	0.122175	0.0469961
test	RNF170	THItoGene	her2+	0.0336755	0.0140766
test	RRAS	THItoGene	her2+	0.0662891	0.0421201
test	RSL1D1	THItoGene	her2+	0.111453	0.094482
test	RSRP1	THItoGene	her2+	0.0586979	0.0381924
test	RUVBL1	THItoGene	her2+	0.126308	0.0603525
test	S100A14	THItoGene	her2+	0.0961295	0.0765644
test	S100A9	THItoGene	her2+	0.00578373	0.0162061
test	SAMM50	THItoGene	her2+	0.101137	0.0627255
test	SASH1	THItoGene	her2+	0.026712	0.0128567
test	SAT1	THItoGene	her2+	0.100984	0.0844675
test	SCAF1	THItoGene	her2+	0.06069	0.0403781
test	SCD	THItoGene	her2+	0.212363	0.165152
test	SCNN1D	THItoGene	her2+	0.0441064	0.0131334
test	SCX	THItoGene	her2+	0.0798658	0.0398642
test	SDHB	THItoGene	her2+	0.136845	0.0638316
test	SEC14L2	THItoGene	her2+	0.0533041	0.0344195
test	SEC23A	THItoGene	her2+	0.0543084	0.0205326
test	SEMA3B	THItoGene	her2+	0.0566009	0.0330849
test	SEMA4B	THItoGene	her2+	0.129748	0.0623316
test	SF3B4	THItoGene	her2+	0.0928447	0.0555078
test	SFSWAP	THItoGene	her2+	0.0820216	0.0393428
test	SGTA	THItoGene	her2+	0.0612554	0.0534008
test	SH3BP5L	THItoGene	her2+	0.068403	0.0281419
test	SIGLEC1	THItoGene	her2+	0.0345145	0.016893
test	SIGMAR1	THItoGene	her2+	0.123253	0.0643511
test	SLC16A2	THItoGene	her2+	0.0381552	0.0101239
test	SLC16A3	THItoGene	her2+	0.0402389	0.019644
test	SLC22A18	THItoGene	her2+	0.0709549	0.0304529
test	SLC25A24	THItoGene	her2+	0.103597	0.0434748
test	SLC2A1	THItoGene	her2+	0.0919741	0.041612
test	SLC2A8	THItoGene	her2+	0.0775906	0.0293459
test	SLC35A2	THItoGene	her2+	0.132154	0.0800143
test	SLC43A1	THItoGene	her2+	0.00677746	0.00288668
test	SLC4A5	THItoGene	her2+	0.0945642	0.0314403
test	SLC8B1	THItoGene	her2+	0.0725487	0.0386891
test	SLC9A3R2	THItoGene	her2+	0.0591664	0.0348162
test	SLC9A8	THItoGene	her2+	0.0519484	0.0143724
test	SLFN13	THItoGene	her2+	0.0487569	0.0127436
test	SLPI	THItoGene	her2+	0.0365111	0.015614
test	SMCHD1	THItoGene	her2+	0.0450271	0.0223511
test	SMG9	THItoGene	her2+	0.0855478	0.040143
test	SMYD2	THItoGene	her2+	0.0975487	0.0373209
test	SNAPC3	THItoGene	her2+	0.0680619	0.0193076
test	SNF8	THItoGene	her2+	0.0697885	0.0634619
test	SNRPD3	THItoGene	her2+	0.147293	0.0865339
test	SNTA1	THItoGene	her2+	0.0566813	0.0185443
test	SNX33	THItoGene	her2+	0.0500974	0.0183877
test	SNX8	THItoGene	her2+	0.0557194	0.0227012
test	SOD3	THItoGene	her2+	0.0378352	0.0218846
test	SOS2	THItoGene	her2+	0.0337629	0.0121413
test	SOX4	THItoGene	her2+	0.0811375	0.0781757
test	SP6	THItoGene	her2+	0.0492995	0.0292483
test	SPAG9	THItoGene	her2+	0.0585619	0.0325706
test	SPARC	THItoGene	her2+	0.127665	0.10822
test	SPIN1	THItoGene	her2+	0.100141	0.0474246
test	SPSB1	THItoGene	her2+	0.0539559	0.01959
test	SRGN	THItoGene	her2+	0.07245	0.0421601
test	SRPX2	THItoGene	her2+	0.0434846	0.0140224
test	SRR	THItoGene	her2+	0.106497	0.0444861
test	SRRT	THItoGene	her2+	0.137179	0.0890264
test	SRSF1	THItoGene	her2+	0.165228	0.114705
test	SRSF5	THItoGene	her2+	0.160524	0.135294
test	SSSCA1	THItoGene	her2+	0.057101	0.0312142
test	STAMBP	THItoGene	her2+	0.0913224	0.0356352
test	STAT5A	THItoGene	her2+	0.0189322	0.0102879
test	STK17A	THItoGene	her2+	0.0118351	0.00930614
test	STK4	THItoGene	her2+	0.0351494	0.0108231
test	STMN1	THItoGene	her2+	0.180661	0.149358
test	STRN3	THItoGene	her2+	0.0553706	0.0207446
test	STT3A	THItoGene	her2+	0.0884724	0.0482121
test	SUGP1	THItoGene	her2+	0.0552153	0.01381
test	SURF1	THItoGene	her2+	0.0291453	0.0109536
test	SVIL	THItoGene	her2+	0.0247957	0.00942337
test	SYDE1	THItoGene	her2+	0.0283448	0.00941738
test	SYK	THItoGene	her2+	0.0536299	0.0227497
test	TACC3	THItoGene	her2+	0.106398	0.0500634
test	TANC2	THItoGene	her2+	0.13736	0.0798452
test	TARBP1	THItoGene	her2+	0.102143	0.0410949
test	TAX1BP1	THItoGene	her2+	0.118583	0.0696601
test	TAX1BP3	THItoGene	her2+	0.089083	0.0467631
test	TBC1D10A	THItoGene	her2+	0.0621852	0.0318162
test	TBC1D23	THItoGene	her2+	0.10949	0.0523289
test	TBCA	THItoGene	her2+	0.0965194	0.0460277
test	TBXAS1	THItoGene	her2+	0.053946	0.0272619
test	TCEA2	THItoGene	her2+	0.0798383	0.0319594
test	TCEA3	THItoGene	her2+	0.13657	0.0929599
test	TCF25	THItoGene	her2+	0.0789753	0.0662628
test	TDRD3	THItoGene	her2+	0.0530979	0.0127016
test	TESK1	THItoGene	her2+	0.0951966	0.0528226
test	TESMIN	THItoGene	her2+	0.10877	0.055346
test	TEX10	THItoGene	her2+	0.0708422	0.0326564
test	TEX2	THItoGene	her2+	0.151221	0.0921637
test	TFF3	THItoGene	her2+	0.112431	0.0844949
test	TGFBR2	THItoGene	her2+	0.0321332	0.0133426
test	THBS1	THItoGene	her2+	0.0968266	0.0703955
test	THOC5	THItoGene	her2+	0.0738179	0.0246547
test	THOC6	THItoGene	her2+	0.0619092	0.0209989
test	TIGD5	THItoGene	her2+	0.0572393	0.0311669
test	TIMP1	THItoGene	her2+	0.044062	0.0451349
test	TJP3	THItoGene	her2+	0.123414	0.0618932
test	TM7SF2	THItoGene	her2+	0.0866067	0.0644087
test	TMBIM6	THItoGene	her2+	0.17736	0.153634
test	TMEM101	THItoGene	her2+	0.0210936	0.0128525
test	TMEM123	THItoGene	her2+	0.183352	0.137092
test	TMEM14B	THItoGene	her2+	0.134521	0.0707278
test	TMEM160	THItoGene	her2+	0.0493748	0.0398784
test	TMEM184A	THItoGene	her2+	0.0967719	0.0519994
test	TMEM259	THItoGene	her2+	0.100437	0.0875381
test	TMEM86A	THItoGene	her2+	0.073436	0.0447199
test	TMX1	THItoGene	her2+	0.0922832	0.0400545
test	TNC	THItoGene	her2+	0.0837638	0.0403924
test	TNFRSF14	THItoGene	her2+	0.0338763	0.0196639
test	TNFRSF21	THItoGene	her2+	0.0375932	0.00961909
test	TNFRSF4	THItoGene	her2+	0.033591	0.0164674
test	TNNT1	THItoGene	her2+	0.0830496	0.0591259
test	TOM1L2	THItoGene	her2+	0.084608	0.039372
test	TP53I3	THItoGene	her2+	0.0337006	0.00648473
test	TPM2	THItoGene	her2+	0.0282423	0.0245371
test	TRAC	THItoGene	her2+	0.042287	0.0260321
test	TRAF5	THItoGene	her2+	0.08728	0.0356797
test	TRAP1	THItoGene	her2+	0.118876	0.0882549
test	TRAPPC4	THItoGene	her2+	0.15574	0.0846185
test	TRIM14	THItoGene	her2+	0.0654895	0.0258294
test	TRIM22	THItoGene	her2+	0.0875263	0.0322183
test	TRIM25	THItoGene	her2+	0.0895267	0.0539641
test	TRIM47	THItoGene	her2+	0.0675612	0.0250227
test	TSPAN33	THItoGene	her2+	0.0197658	0.00769719
test	TSR2	THItoGene	her2+	0.0608941	0.0218254
test	TTC31	THItoGene	her2+	0.0708798	0.0234228
test	TTI1	THItoGene	her2+	0.0646853	0.0248181
test	TXN2	THItoGene	her2+	0.0977834	0.0737062
test	TXNDC17	THItoGene	her2+	0.181112	0.123332
test	TXNRD2	THItoGene	her2+	0.088585	0.04897
test	TYROBP	THItoGene	her2+	0.0349533	0.022198
test	UBA52	THItoGene	her2+	0.0818707	0.0856846
test	UBA6	THItoGene	her2+	0.126811	0.0679896
test	UBAP2L	THItoGene	her2+	0.157481	0.102059
test	UBE2W	THItoGene	her2+	0.0539848	0.0258552
test	UBL7	THItoGene	her2+	0.0588395	0.0293153
test	UBR2	THItoGene	her2+	0.088446	0.0418585
test	UBXN1	THItoGene	her2+	0.0930428	0.0708264
test	UCK1	THItoGene	her2+	0.0722608	0.0392269
test	UFD1L	THItoGene	her2+	0.15265	0.105899
test	UQCRC1	THItoGene	her2+	0.0561747	0.0524234
test	UXS1	THItoGene	her2+	0.101707	0.058857
test	UXT	THItoGene	her2+	0.0596083	0.0412593
test	VARS	THItoGene	her2+	0.102574	0.0707601
test	VAV1	THItoGene	her2+	0.0224119	0.0106491
test	VCAM1	THItoGene	her2+	0.0217436	0.0167213
test	VEGFB	THItoGene	her2+	0.0930205	0.0714529
test	VIM	THItoGene	her2+	0.10631	0.103018
test	VPS13D	THItoGene	her2+	0.0902373	0.0364716
test	VPS45	THItoGene	her2+	0.0888754	0.0296699
test	VWF	THItoGene	her2+	0.057949	0.0454745
test	WDFY3	THItoGene	her2+	0.0813643	0.0340756
test	WDR13	THItoGene	her2+	0.0338941	0.0293084
test	WDR34	THItoGene	her2+	0.067643	0.0630563
test	WDR46	THItoGene	her2+	0.0911303	0.0710246
test	WDR73	THItoGene	her2+	0.0969148	0.0464134
test	WDR74	THItoGene	her2+	0.107032	0.0808676
test	WIPF1	THItoGene	her2+	0.0224971	0.0156221
test	XAB2	THItoGene	her2+	0.0448276	0.0265545
test	XIAP	THItoGene	her2+	0.0409215	0.0134899
test	XPO6	THItoGene	her2+	0.135849	0.0893079
test	YIPF4	THItoGene	her2+	0.0849901	0.0519595
test	YTHDC1	THItoGene	her2+	0.0679662	0.042031
test	ZDHHC12	THItoGene	her2+	0.104647	0.0881877
test	ZFAND3	THItoGene	her2+	0.112708	0.0571047
test	ZFP36	THItoGene	her2+	0.126569	0.0880955
test	ZFPL1	THItoGene	her2+	0.0484694	0.0297336
test	ZFR	THItoGene	her2+	0.0887819	0.0462037
test	ZG16B	THItoGene	her2+	0.0791117	0.0406858
test	ZMAT5	THItoGene	her2+	0.100525	0.0631247
test	ZMYND19	THItoGene	her2+	0.080877	0.0575111
test	ZMYND8	THItoGene	her2+	0.0608658	0.0371693
test	ZNF217	THItoGene	her2+	0.108693	0.0533595
test	ZNF337	THItoGene	her2+	0.0703103	0.0313518
test	ZNF33B	THItoGene	her2+	0.0893364	0.0301865
test	ZNF362	THItoGene	her2+	0.0439865	0.0140359
test	ZNF524	THItoGene	her2+	0.0303256	0.0189154
test	ZNF592	THItoGene	her2+	0.0312593	0.00861031
test	ZNF644	THItoGene	her2+	0.0834361	0.0406083
test	ZNF668	THItoGene	her2+	0.103295	0.0574562
test	ZNF771	THItoGene	her2+	0.0213525	0.0147009
test	ZNF787	THItoGene	her2+	0.0664682	0.042036
test	ZNF791	THItoGene	her2+	0.0123615	0.0107183
test	ZNF83	THItoGene	her2+	0.0700628	0.0274707
test	ZNF91	THItoGene	her2+	0.0475519	0.0206194
test	ZNRF1	THItoGene	her2+	0.105358	0.0601262
test	ZSWIM8	THItoGene	her2+	0.0894079	0.0600146
test	A2M	Hist2ST	her2+	0.181524	0.170846
test	AAMDC	Hist2ST	her2+	0.0398114	0.0166007
test	ABCA3	Hist2ST	her2+	0.0831421	0.0306208
test	ABCA7	Hist2ST	her2+	0.0638402	0.0270251
test	ABCF3	Hist2ST	her2+	0.153491	0.106754
test	ABHD14A	Hist2ST	her2+	0.0531398	0.0192499
test	ABHD4	Hist2ST	her2+	0.0781982	0.0309011
test	ACAA1	Hist2ST	her2+	0.116559	0.0669455
test	ACER3	Hist2ST	her2+	0.0493689	0.0232538
test	ADAM15	Hist2ST	her2+	0.0286555	0.0323847
test	ADCY3	Hist2ST	her2+	0.0654991	0.018024
test	ADI1	Hist2ST	her2+	0.165796	0.131443
test	AEBP1	Hist2ST	her2+	0.0837635	0.0816221
test	AES	Hist2ST	her2+	0.107378	0.106234
test	AGAP2	Hist2ST	her2+	0.0407627	0.0113112
test	AGO2	Hist2ST	her2+	0.136362	0.0638834
test	AGPAT2	Hist2ST	her2+	0.104916	0.0848577
test	AGR2	Hist2ST	her2+	0.141631	0.106533
test	AHCY	Hist2ST	her2+	0.158154	0.113663
test	AKAP9	Hist2ST	her2+	0.0670083	0.0503355
test	AKR1A1	Hist2ST	her2+	0.19257	0.162951
test	AKT1S1	Hist2ST	her2+	0.0727526	0.0656021
test	ALDH16A1	Hist2ST	her2+	0.0972819	0.0577529
test	ALG3	Hist2ST	her2+	0.14489	0.0973923
test	ANGPTL4	Hist2ST	her2+	0.0101589	0.00560002
test	ANKLE2	Hist2ST	her2+	0.14388	0.0894749
test	ANKRD12	Hist2ST	her2+	0.0518737	0.0284955
test	ANKRD28	Hist2ST	her2+	0.101464	0.029309
test	ANO10	Hist2ST	her2+	0.0652592	0.0218252
test	AP5B1	Hist2ST	her2+	0.0422239	0.0154058
test	AP5Z1	Hist2ST	her2+	0.098815	0.0499032
test	APBA2	Hist2ST	her2+	0.0979636	0.0369506
test	APBB2	Hist2ST	her2+	0.0928712	0.0346965
test	APOBEC3G	Hist2ST	her2+	0.0458818	0.0157989
test	APOC1	Hist2ST	her2+	0.0798002	0.0802802
test	AQP1	Hist2ST	her2+	0.0259974	0.022725
test	ARF5	Hist2ST	her2+	0.0640801	0.017862
test	ARF6	Hist2ST	her2+	0.212595	0.121918
test	ARFGEF2	Hist2ST	her2+	0.0997027	0.0353637
test	ARHGAP10	Hist2ST	her2+	0.0370991	0.0106014
test	ARHGAP4	Hist2ST	her2+	0.0903361	0.0523246
test	ARHGAP45	Hist2ST	her2+	0.0844486	0.0486993
test	ARHGAP5	Hist2ST	her2+	0.0770797	0.0236691
test	ARHGEF10L	Hist2ST	her2+	0.0686055	0.0233837
test	ARHGEF3	Hist2ST	her2+	0.11502	0.044151
test	ARHGEF40	Hist2ST	her2+	0.0411848	0.0130232
test	ARID1B	Hist2ST	her2+	0.0656156	0.0426023
test	ARID3A	Hist2ST	her2+	0.0343731	0.0134951
test	ARID4A	Hist2ST	her2+	0.0551563	0.0227198
test	ARID5A	Hist2ST	her2+	0.0750016	0.0681604
test	ARID5B	Hist2ST	her2+	0.0814193	0.0333135
test	ARNT	Hist2ST	her2+	0.129386	0.0565282
test	ASCL2	Hist2ST	her2+	0.0779619	0.0411992
test	ASH2L	Hist2ST	her2+	0.138363	0.0734634
test	ASL	Hist2ST	her2+	0.0961654	0.052972
test	ASMTL	Hist2ST	her2+	0.0571577	0.0332316
test	ASNA1	Hist2ST	her2+	0.149408	0.138225
test	ASNS	Hist2ST	her2+	0.0692019	0.0223167
test	ATAD1	Hist2ST	her2+	0.0953546	0.0389519
test	ATF6B	Hist2ST	her2+	0.0950632	0.0418614
test	ATG12	Hist2ST	her2+	0.119273	0.0664496
test	ATG16L2	Hist2ST	her2+	0.0676793	0.01938
test	ATL2	Hist2ST	her2+	0.0580297	0.0189233
test	ATP5H	Hist2ST	her2+	0.173325	0.117126
test	ATP5O	Hist2ST	her2+	0.187823	0.156162
test	ATP6AP1	Hist2ST	her2+	0.151584	0.140831
test	ATP6V0D1	Hist2ST	her2+	0.101613	0.081115
test	AURKAIP1	Hist2ST	her2+	0.110647	0.09673
test	AVEN	Hist2ST	her2+	0.0283053	0.0047245
test	BABAM1	Hist2ST	her2+	0.149059	0.119757
test	BAD	Hist2ST	her2+	0.0989881	0.0835141
test	BAIAP3	Hist2ST	her2+	0.0536907	0.0141652
test	BCAM	Hist2ST	her2+	0.122838	0.0861689
test	BCL2L12	Hist2ST	her2+	0.103501	0.0381473
test	BGN	Hist2ST	her2+	0.0776762	0.0727708
test	BICDL1	Hist2ST	her2+	0.0931792	0.0303546
test	BIN3	Hist2ST	her2+	0.0988033	0.0523726
test	BIRC2	Hist2ST	her2+	0.127753	0.0712324
test	BOK	Hist2ST	her2+	0.0758175	0.0527502
test	BOLA3	Hist2ST	her2+	0.143311	0.0486814
test	BRD9	Hist2ST	her2+	0.150185	0.109942
test	BRF1	Hist2ST	her2+	0.102186	0.0631184
test	BRF2	Hist2ST	her2+	0.116026	0.0817736
test	BRK1	Hist2ST	her2+	0.132805	0.0962279
test	BRPF1	Hist2ST	her2+	0.0866254	0.0248613
test	BSG	Hist2ST	her2+	0.101228	0.0973852
test	BST2	Hist2ST	her2+	0.0437335	0.042455
test	BTG1	Hist2ST	her2+	0.188734	0.153988
test	C10orf10	Hist2ST	her2+	0.0290576	0.00856654
test	C10orf54	Hist2ST	her2+	0.0268516	0.00855161
test	C12orf45	Hist2ST	her2+	0.111971	0.0460112
test	C15orf61	Hist2ST	her2+	0.082195	0.0237851
test	C19orf24	Hist2ST	her2+	0.0713098	0.0546202
test	C19orf52	Hist2ST	her2+	0.127138	0.0518653
test	C19orf60	Hist2ST	her2+	0.0732462	0.0615445
test	C1QB	Hist2ST	her2+	0.0692945	0.0628359
test	C1R	Hist2ST	her2+	0.0919912	0.0840818
test	C1S	Hist2ST	her2+	0.147791	0.109038
test	C1orf216	Hist2ST	her2+	0.0219254	0.00776689
test	C2	Hist2ST	her2+	0.0838152	0.042092
test	C2CD2L	Hist2ST	her2+	0.10432	0.0414702
test	C3	Hist2ST	her2+	0.0588224	0.0558584
test	C4orf48	Hist2ST	her2+	0.0691627	0.0609325
test	C5orf38	Hist2ST	her2+	0.090054	0.0494296
test	C6orf136	Hist2ST	her2+	0.107482	0.031179
test	C6orf48	Hist2ST	her2+	0.197354	0.120491
test	CADM4	Hist2ST	her2+	0.125692	0.0851958
test	CALML5	Hist2ST	her2+	-0.0136742	-0.00163145
test	CAMTA2	Hist2ST	her2+	0.0817887	0.0280111
test	CAPG	Hist2ST	her2+	0.135879	0.122316
test	CARS2	Hist2ST	her2+	0.140134	0.0926641
test	CBLC	Hist2ST	her2+	0.033419	0.0164815
test	CCDC106	Hist2ST	her2+	0.100552	0.0487337
test	CCDC167	Hist2ST	her2+	0.104279	0.0616822
test	CCDC57	Hist2ST	her2+	0.0614986	0.0375323
test	CCDC80	Hist2ST	her2+	0.0128529	0.0119557
test	CCDC88B	Hist2ST	her2+	0.0352263	0.0150115
test	CCL19	Hist2ST	her2+	-0.0171218	-0.00815586
test	CCL2	Hist2ST	her2+	0.145686	0.0860855
test	CCL21	Hist2ST	her2+	-0.0013285	0.0018155
test	CCM2	Hist2ST	her2+	0.135146	0.10687
test	CCNB1IP1	Hist2ST	her2+	0.105654	0.0556713
test	CCNE2	Hist2ST	her2+	0.164728	0.0785048
test	CCS	Hist2ST	her2+	0.125232	0.0855965
test	CCT4	Hist2ST	her2+	0.223503	0.177
test	CD14	Hist2ST	her2+	0.0292862	0.0251749
test	CD320	Hist2ST	her2+	0.0711416	0.0441542
test	CD3D	Hist2ST	her2+	0.0519421	0.0167747
test	CD4	Hist2ST	her2+	0.0653903	0.0271225
test	CD52	Hist2ST	her2+	0.0786686	0.053572
test	CD68	Hist2ST	her2+	0.0703234	0.0607453
test	CD74	Hist2ST	her2+	0.0488099	0.0570164
test	CD79A	Hist2ST	her2+	0.0241526	0.0109017
test	CDH11	Hist2ST	her2+	0.04351	0.0217257
test	CDK5RAP1	Hist2ST	her2+	0.10716	0.0445522
test	CEP250	Hist2ST	her2+	0.0824252	0.0271697
test	CERCAM	Hist2ST	her2+	0.0698783	0.0407106
test	CERS5	Hist2ST	her2+	0.10119	0.0471188
test	CES2	Hist2ST	her2+	0.0725627	0.0358171
test	CFAP36	Hist2ST	her2+	0.0742096	0.0307582
test	CFDP1	Hist2ST	her2+	0.139066	0.0622844
test	CGGBP1	Hist2ST	her2+	0.144215	0.0855468
test	CHCHD6	Hist2ST	her2+	0.0721265	0.0365143
test	CHD1	Hist2ST	her2+	0.0913936	0.0425777
test	CHD6	Hist2ST	her2+	0.120101	0.0616524
test	CHFR	Hist2ST	her2+	0.143132	0.0683862
test	CHST11	Hist2ST	her2+	0.0722078	0.0206683
test	CIR1	Hist2ST	her2+	0.0746739	0.0298964
test	CLASRP	Hist2ST	her2+	0.141217	0.0924598
test	CLDN3	Hist2ST	her2+	0.107659	0.0972902
test	CLDN4	Hist2ST	her2+	0.207854	0.175575
test	CLU	Hist2ST	her2+	0.0797917	0.0712829
test	CNN2	Hist2ST	her2+	0.116817	0.110633
test	COL14A1	Hist2ST	her2+	0.0469476	0.0194984
test	COL3A1	Hist2ST	her2+	0.151218	0.129326
test	COL4A1	Hist2ST	her2+	0.12965	0.0932489
test	COL6A2	Hist2ST	her2+	0.0496993	0.0514788
test	COL8A2	Hist2ST	her2+	0.0700645	0.0328971
test	COMMD1	Hist2ST	her2+	0.123432	0.0514277
test	COMP	Hist2ST	her2+	0.042678	0.0308658
test	COPS7A	Hist2ST	her2+	0.152722	0.0881548
test	COQ4	Hist2ST	her2+	0.124496	0.0821332
test	CORO1A	Hist2ST	her2+	0.0865661	0.0269864
test	CORO1B	Hist2ST	her2+	0.101005	0.0892356
test	CORO2A	Hist2ST	her2+	0.110758	0.0415097
test	CORO7	Hist2ST	her2+	0.114737	0.0840756
test	COX5A	Hist2ST	her2+	0.181259	0.125403
test	CPNE1	Hist2ST	her2+	0.220041	0.152699
test	CPSF1	Hist2ST	her2+	0.103864	0.0669832
test	CPVL	Hist2ST	her2+	0.107029	0.0543132
test	CRABP2	Hist2ST	her2+	0.207031	0.167168
test	CRACR2B	Hist2ST	her2+	0.157855	0.123052
test	CRELD2	Hist2ST	her2+	0.157294	0.0797473
test	CROCC	Hist2ST	her2+	0.0657049	0.0253561
test	CSF1	Hist2ST	her2+	0.0929669	0.0390093
test	CSF1R	Hist2ST	her2+	0.0808997	0.0486249
test	CTDSPL	Hist2ST	her2+	0.124836	0.0754299
test	CTIF	Hist2ST	her2+	0.0959009	0.0564463
test	CTSK	Hist2ST	her2+	0.103192	0.0674738
test	CTU2	Hist2ST	her2+	0.0607877	0.0272912
test	CUTC	Hist2ST	her2+	0.0949798	0.0284603
test	CUX1	Hist2ST	her2+	0.155469	0.103184
test	CX3CL1	Hist2ST	her2+	0.103551	0.0722581
test	CXCL10	Hist2ST	her2+	0.127028	0.0780113
test	CXXC5	Hist2ST	her2+	0.154827	0.14093
test	CYP27A1	Hist2ST	her2+	0.0491642	0.017442
test	DAPK3	Hist2ST	her2+	0.104009	0.0915593
test	DCAF6	Hist2ST	her2+	0.149965	0.079821
test	DCXR	Hist2ST	her2+	0.145876	0.112099
test	DDAH1	Hist2ST	her2+	0.101636	0.0263163
test	DDB2	Hist2ST	her2+	0.0877642	0.0361412
test	DDIT3	Hist2ST	her2+	0.131334	0.0487824
test	DDRGK1	Hist2ST	her2+	0.0963803	0.073255
test	DDT	Hist2ST	her2+	0.145182	0.110781
test	DEAF1	Hist2ST	her2+	0.0995926	0.0593071
test	DENND1A	Hist2ST	her2+	0.0663423	0.0283354
test	DERL3	Hist2ST	her2+	0.0247216	0.0119262
test	DESI1	Hist2ST	her2+	0.128674	0.0649976
test	DHX16	Hist2ST	her2+	0.123916	0.0421089
test	DLG1	Hist2ST	her2+	0.111839	0.0602436
test	DMAP1	Hist2ST	her2+	0.100605	0.06429
test	DNAJB2	Hist2ST	her2+	0.122678	0.109659
test	DNAJC1	Hist2ST	her2+	0.169785	0.1111
test	DNAJC7	Hist2ST	her2+	0.115951	0.0889804
test	DOCK6	Hist2ST	her2+	0.130299	0.0701786
test	DPH3	Hist2ST	her2+	0.0832769	0.0237643
test	DPM2	Hist2ST	her2+	0.099916	0.0874942
test	DPP7	Hist2ST	her2+	0.0958847	0.0823613
test	DPP9	Hist2ST	her2+	0.0928949	0.0700991
test	DPYSL3	Hist2ST	her2+	0.129676	0.0958936
test	DVL1	Hist2ST	her2+	0.132412	0.0673457
test	EBAG9	Hist2ST	her2+	0.101419	0.035432
test	ECHDC2	Hist2ST	her2+	0.0549828	0.0282953
test	ECM1	Hist2ST	her2+	0.0788831	0.0689098
test	EFEMP2	Hist2ST	her2+	0.0511931	0.0371782
test	EFHD2	Hist2ST	her2+	0.0810299	0.0589284
test	EIF1AD	Hist2ST	her2+	0.0941918	0.0312521
test	EIF3B	Hist2ST	her2+	0.123395	0.119977
test	EIF3F	Hist2ST	her2+	0.123117	0.0726921
test	EIF3G	Hist2ST	her2+	0.0975387	0.0832668
test	ELN	Hist2ST	her2+	0.0119535	0.0119759
test	ELOF1	Hist2ST	her2+	0.0873272	0.0691142
test	EMC3	Hist2ST	her2+	0.122002	0.0716143
test	ENPP1	Hist2ST	her2+	0.16824	0.090686
test	EPHB3	Hist2ST	her2+	0.114086	0.0941444
test	ERAL1	Hist2ST	her2+	0.104004	0.0394455
test	ERI3	Hist2ST	her2+	0.140889	0.118589
test	ERMP1	Hist2ST	her2+	0.152376	0.0636422
test	ETFB	Hist2ST	her2+	0.0840569	0.0747546
test	EVA1B	Hist2ST	her2+	0.0304704	0.0294239
test	EXD3	Hist2ST	her2+	0.0586233	0.0210413
test	EXOC5	Hist2ST	her2+	0.159677	0.0743551
test	EXOSC1	Hist2ST	her2+	0.159024	0.0699057
test	EXOSC10	Hist2ST	her2+	0.156593	0.107756
test	EXOSC2	Hist2ST	her2+	0.0965929	0.0320095
test	EZH2	Hist2ST	her2+	0.188468	0.085959
test	FAAH	Hist2ST	her2+	0.105367	0.0458729
test	FADS2	Hist2ST	her2+	0.153348	0.142896
test	FAH	Hist2ST	her2+	0.121229	0.0730276
test	FAIM2	Hist2ST	her2+	0.0867508	0.0367631
test	FAM102A	Hist2ST	her2+	0.186698	0.124339
test	FAM117A	Hist2ST	her2+	0.132455	0.0635066
test	FAM118A	Hist2ST	her2+	0.0918127	0.0280552
test	FAM160B1	Hist2ST	her2+	0.083698	0.0304414
test	FAM173A	Hist2ST	her2+	0.119715	0.0896743
test	FAM193B	Hist2ST	her2+	0.171094	0.118878
test	FAM213B	Hist2ST	her2+	0.117764	0.0577538
test	FAM3A	Hist2ST	her2+	0.0662984	0.040317
test	FAM45A	Hist2ST	her2+	0.0724226	0.0212108
test	FAP	Hist2ST	her2+	0.0723112	0.0310598
test	FARP1	Hist2ST	her2+	0.168792	0.13385
test	FARSB	Hist2ST	her2+	0.161959	0.080339
test	FASN	Hist2ST	her2+	0.214264	0.195121
test	FBF1	Hist2ST	her2+	0.0643736	0.0182636
test	FBLN2	Hist2ST	her2+	0.0909161	0.0535978
test	FCER1G	Hist2ST	her2+	0.110744	0.0548593
test	FDPS	Hist2ST	her2+	0.158472	0.137894
test	FGFR1	Hist2ST	her2+	0.0876492	0.0577378
test	FKBP10	Hist2ST	her2+	0.0782863	0.0474438
test	FKBP8	Hist2ST	her2+	0.100707	0.0776226
test	FLNA	Hist2ST	her2+	0.101521	0.0969482
test	FN1	Hist2ST	her2+	0.238198	0.206368
test	FNBP4	Hist2ST	her2+	0.0937263	0.0550899
test	FOXP4	Hist2ST	her2+	0.165879	0.135592
test	FSTL1	Hist2ST	her2+	0.103988	0.0656776
test	FSTL3	Hist2ST	her2+	0.0709682	0.0449675
test	FUOM	Hist2ST	her2+	0.0684201	0.0394631
test	FUS	Hist2ST	her2+	0.165593	0.147668
test	FZD2	Hist2ST	her2+	0.0474908	0.0217488
test	GALK1	Hist2ST	her2+	0.0456746	0.0225318
test	GANAB	Hist2ST	her2+	0.146187	0.131998
test	GAR1	Hist2ST	her2+	0.144298	0.065562
test	GAS6	Hist2ST	her2+	0.0768214	0.0712993
test	GATA3	Hist2ST	her2+	0.184785	0.156558
test	GATC	Hist2ST	her2+	0.16023	0.119026
test	GBP1	Hist2ST	her2+	0.143074	0.0875261
test	GBP2	Hist2ST	her2+	0.106653	0.0628346
test	GBP3	Hist2ST	her2+	0.119858	0.0602211
test	GBP4	Hist2ST	her2+	0.023252	0.00642121
test	GBP5	Hist2ST	her2+	0.00829425	-0.00218839
test	GEMIN4	Hist2ST	her2+	0.103529	0.0451739
test	GLCCI1	Hist2ST	her2+	0.113594	0.0398116
test	GLG1	Hist2ST	her2+	0.0946289	0.0722383
test	GLTSCR2	Hist2ST	her2+	0.045389	0.0448906
test	GMFG	Hist2ST	her2+	0.0712321	0.0346336
test	GMPPA	Hist2ST	her2+	0.142541	0.093168
test	GNAI2	Hist2ST	her2+	0.0803966	0.0839624
test	GNAS	Hist2ST	her2+	0.259059	0.234779
test	GNL2	Hist2ST	her2+	0.173036	0.0896101
test	GPR108	Hist2ST	her2+	0.0800949	0.0532761
test	GPRC5A	Hist2ST	her2+	0.191521	0.157253
test	GPS1	Hist2ST	her2+	0.0503454	0.0394102
test	GPSM1	Hist2ST	her2+	0.0797648	0.0462001
test	GPX3	Hist2ST	her2+	0.000974817	0.000219265
test	GRK3	Hist2ST	her2+	0.108539	0.0375523
test	GSK3A	Hist2ST	her2+	0.140988	0.0977366
test	GSTM3	Hist2ST	her2+	0.120876	0.0863016
test	GYPC	Hist2ST	her2+	0.0442138	0.0281476
test	HAGHL	Hist2ST	her2+	0.10231	0.0589598
test	HCFC1R1	Hist2ST	her2+	0.0963522	0.0898991
test	HCST	Hist2ST	her2+	0.06512	0.0402143
test	HDAC5	Hist2ST	her2+	0.0681979	0.0398166
test	HDAC6	Hist2ST	her2+	0.0568958	0.0207016
test	HELZ2	Hist2ST	her2+	0.117292	0.0892324
test	HES1	Hist2ST	her2+	0.123381	0.0811392
test	HLA.B	Hist2ST	her2+	0.051763	0.0569186
test	HLA.DMA	Hist2ST	her2+	0.0560266	0.0461127
test	HLA.DMB	Hist2ST	her2+	0.115393	0.0747964
test	HLA.DOA	Hist2ST	her2+	0.0750866	0.0244634
test	HLA.DPA1	Hist2ST	her2+	0.108469	0.0990411
test	HLA.DPB1	Hist2ST	her2+	0.112138	0.0876751
test	HLA.DRA	Hist2ST	her2+	0.178369	0.16762
test	HLA.DRB1	Hist2ST	her2+	0.115955	0.101404
test	HMGB2	Hist2ST	her2+	0.227781	0.152508
test	HNRNPUL2	Hist2ST	her2+	0.182074	0.156918
test	HOOK3	Hist2ST	her2+	0.0290125	0.0143333
test	HPS6	Hist2ST	her2+	0.0503916	0.0120744
test	HSD17B1	Hist2ST	her2+	0.0370676	0.0187937
test	HSPA4	Hist2ST	her2+	0.144568	0.0981063
test	HSPB1	Hist2ST	her2+	0.164677	0.15059
test	HSPB11	Hist2ST	her2+	0.158413	0.0537145
test	HYI	Hist2ST	her2+	0.0470337	0.0263591
test	IDH3G	Hist2ST	her2+	0.0871731	0.0494302
test	IDUA	Hist2ST	her2+	0.0559214	0.0217309
test	IER5L	Hist2ST	her2+	0.0927078	0.0874587
test	IFI27	Hist2ST	her2+	0.0911095	0.0897368
test	IFI27L1	Hist2ST	her2+	0.0502099	0.0121945
test	IFI44L	Hist2ST	her2+	0.0251383	0.0154984
test	IGFBP2	Hist2ST	her2+	0.0795562	0.0705592
test	IGFBP4	Hist2ST	her2+	0.106555	0.101934
test	IGHA1	Hist2ST	her2+	0.0616484	0.0698148
test	IGHG3	Hist2ST	her2+	-0.0288333	-0.014895
test	IGHG4	Hist2ST	her2+	-0.0180442	-0.0115749
test	IGHM	Hist2ST	her2+	0.0206138	0.0236862
test	IGKC	Hist2ST	her2+	0.0525129	0.052279
test	IGLC2	Hist2ST	her2+	0.041953	0.0452768
test	IGLC3	Hist2ST	her2+	0.00620724	0.0114359
test	IGLC7	Hist2ST	her2+	-0.0125477	-0.00480411
test	IKZF3	Hist2ST	her2+	0.0785367	0.0411735
test	IL10RA	Hist2ST	her2+	0.0402301	0.0179662
test	ILKAP	Hist2ST	her2+	0.0978016	0.0463964
test	INAFM1	Hist2ST	her2+	0.0534529	0.0247222
test	INPP4B	Hist2ST	her2+	0.0742172	0.0223117
test	INPP5D	Hist2ST	her2+	0.0888569	0.0393178
test	INPP5J	Hist2ST	her2+	0.0991506	0.0382714
test	INTS8	Hist2ST	her2+	0.174993	0.0996301
test	ISG15	Hist2ST	her2+	0.017519	0.0214954
test	ISLR	Hist2ST	her2+	0.0396893	0.030824
test	ITGA5	Hist2ST	her2+	0.0852697	0.0483208
test	ITGB4	Hist2ST	her2+	0.0858524	0.0618454
test	ITGB6	Hist2ST	her2+	0.181342	0.118453
test	ITSN1	Hist2ST	her2+	0.0837985	0.0293084
test	JAG2	Hist2ST	her2+	0.0712124	0.0364803
test	JAK1	Hist2ST	her2+	0.120481	0.0615222
test	JAK3	Hist2ST	her2+	0.077592	0.0520131
test	JCHAIN	Hist2ST	her2+	0.0378507	0.0314493
test	JMJD6	Hist2ST	her2+	0.108524	0.051166
test	KAT6B	Hist2ST	her2+	0.0791237	0.0397198
test	KATNA1	Hist2ST	her2+	0.0956839	0.0271567
test	KCNAB2	Hist2ST	her2+	0.0592113	0.0155552
test	KCTD10	Hist2ST	her2+	0.134753	0.0785663
test	KDM4B	Hist2ST	her2+	0.170952	0.136692
test	KIAA0895L	Hist2ST	her2+	0.116763	0.0427577
test	KIAA1211L	Hist2ST	her2+	0.0961487	0.0312601
test	KIAA1217	Hist2ST	her2+	0.114834	0.0623921
test	KIAA1468	Hist2ST	her2+	0.109187	0.0397131
test	KIAA1715	Hist2ST	her2+	0.110964	0.0407143
test	KIF13B	Hist2ST	her2+	0.0705208	0.0232741
test	KLF9	Hist2ST	her2+	0.0649807	0.0199372
test	KMT2B	Hist2ST	her2+	0.167749	0.125376
test	KMT2E	Hist2ST	her2+	0.0527253	0.026448
test	KPNB1	Hist2ST	her2+	0.1266	0.081473
test	KRAS	Hist2ST	her2+	0.157715	0.0770042
test	KRT10	Hist2ST	her2+	0.178469	0.101442
test	KRT17	Hist2ST	her2+	0.0122164	0.00963795
test	KRT8	Hist2ST	her2+	0.179103	0.1516
test	KRT86	Hist2ST	her2+	0.036769	0.0170053
test	LAMB2	Hist2ST	her2+	0.0982965	0.0731493
test	LAMTOR2	Hist2ST	her2+	0.165269	0.135836
test	LANCL1	Hist2ST	her2+	0.0940509	0.0273106
test	LARP1B	Hist2ST	her2+	0.0833743	0.0266222
test	LARP7	Hist2ST	her2+	0.062205	0.0232754
test	LCK	Hist2ST	her2+	0.0449985	0.0167735
test	LCP1	Hist2ST	her2+	0.0885857	0.049382
test	LGALS1	Hist2ST	her2+	0.0280049	0.0340385
test	LIMCH1	Hist2ST	her2+	0.0850573	0.0431889
test	LIMK1	Hist2ST	her2+	0.100382	0.0742355
test	LINC00176	Hist2ST	her2+	0.104918	0.0589669
test	LINGO1	Hist2ST	her2+	0.0580841	0.0279286
test	LLGL1	Hist2ST	her2+	0.0933087	0.0338163
test	LMF1	Hist2ST	her2+	0.0400538	0.0147369
test	LMNA	Hist2ST	her2+	0.022072	0.0306951
test	LRRC8A	Hist2ST	her2+	0.105895	0.0526563
test	LRWD1	Hist2ST	her2+	0.098054	0.0355891
test	LST1	Hist2ST	her2+	0.0681551	0.0301966
test	LTB4R	Hist2ST	her2+	0.0984059	0.0482717
test	LTBP3	Hist2ST	her2+	0.0531763	0.0489917
test	LTF	Hist2ST	her2+	0.0369984	0.0336384
test	LUC7L	Hist2ST	her2+	0.12677	0.0660731
test	LUC7L3	Hist2ST	her2+	0.146009	0.118504
test	LUM	Hist2ST	her2+	0.156024	0.130088
test	LYL1	Hist2ST	her2+	0.0107777	0.00372704
test	MAGEF1	Hist2ST	her2+	0.173193	0.0901557
test	MAGI1	Hist2ST	her2+	0.0557697	0.0187047
test	MAGOHB	Hist2ST	her2+	0.14053	0.0546505
test	MAP1S	Hist2ST	her2+	0.0956712	0.0458456
test	MAP3K14	Hist2ST	her2+	0.0385788	0.0119038
test	MAP3K6	Hist2ST	her2+	0.0819244	0.0449845
test	MAP4K2	Hist2ST	her2+	0.0864371	0.0338412
test	MAPK9	Hist2ST	her2+	0.108178	0.0314293
test	MAPKAPK5	Hist2ST	her2+	0.143718	0.0587494
test	MARS	Hist2ST	her2+	0.196491	0.136254
test	MAVS	Hist2ST	her2+	0.120774	0.0809391
test	MCTS1	Hist2ST	her2+	0.146305	0.0762026
test	MED13L	Hist2ST	her2+	0.0940572	0.0342191
test	MED25	Hist2ST	her2+	0.142894	0.104309
test	MEN1	Hist2ST	her2+	0.0851239	0.0335573
test	METTL12	Hist2ST	her2+	0.0927424	0.0449772
test	METTL16	Hist2ST	her2+	0.0777868	0.0253887
test	MFAP4	Hist2ST	her2+	0.00799864	0.00591902
test	MFSD3	Hist2ST	her2+	0.0689494	0.0294278
test	MFSD7	Hist2ST	her2+	0.0567858	0.0288541
test	MGMT	Hist2ST	her2+	0.0430558	0.0318804
test	MGP	Hist2ST	her2+	0.124685	0.114998
test	MIB2	Hist2ST	her2+	0.0979092	0.0391816
test	MICAL1	Hist2ST	her2+	0.0745894	0.0439546
test	MICALL2	Hist2ST	her2+	0.0875292	0.0478542
test	MID1IP1	Hist2ST	her2+	0.203486	0.129025
test	MIF	Hist2ST	her2+	0.0631797	0.027889
[truncated: 5,066 more rows]

## Sheet: fig3c_top5_gene
gene	dataset	DeepPT	DeepSpaCE	GHIST	GeneCodeR	HisToGene	Hist2ST	ST-Net	THItoGene	iStar	overall_mean_cor
GNAS	her2+	0.409272	0.383203	0.419482	0.290081	0.348702	0.259059	0.283449	0.228517	0.264323	0.320676
FASN	her2+	0.403257	0.320666	0.418722	0.279256	0.306396	0.214264	0.368621	0.203383	0.275492	0.310006
SCD	her2+	0.335734	0.24158	0.335537	0.152732	0.284781	0.215041	0.3128	0.212363	0.213344	0.25599
MYL12B	her2+	0.303828	0.225906	0.315375	0.189252	0.283487	0.260082	0.265453	0.223877	0.154239	0.246833
CLDN4	her2+	0.308674	0.199878	0.322575	0.229404	0.280221	0.207854	0.270718	0.164207	0.181514	0.24056

## Sheet: fig3de_svg_gene_metrics
pred_type	gene	gene_set	model_id	cor_pearson	ssim
test	A2M	All Genes	iStar	0.142383	0.129442
test	AAMDC	All Genes	iStar	0.0105012	0.0228752
test	ABCA3	All Genes	iStar	0.0407247	0.0571203
test	ABCA7	All Genes	iStar	0.0435285	0.0497798
test	ABCF3	All Genes	iStar	0.0437303	0.0560867
test	ABHD14A	All Genes	iStar	0.0199381	0.0393955
test	ABHD4	All Genes	iStar	0.0258985	0.0417453
test	ACAA1	All Genes	iStar	0.0545921	0.0663047
test	ACER3	All Genes	iStar	0.0300869	0.0471736
test	ADAM15	All Genes	iStar	0.0551273	0.0541316
test	ADCY3	All Genes	iStar	0.0165112	0.0379258
test	ADI1	All Genes	iStar	0.0626305	0.0714838
test	AEBP1	All Genes	iStar	0.107938	0.0975295
test	AEBP1	SVGs	iStar	0.167225	0.166382
test	AES	All Genes	iStar	0.103579	0.101496
test	AES	SVGs	iStar	0.0748873	0.0763273
test	AGAP2	All Genes	iStar	0.0258551	0.035552
test	AGO2	All Genes	iStar	0.0479425	0.0639683
test	AGPAT2	All Genes	iStar	0.0583371	0.0680848
test	AGPAT2	SVGs	iStar	-0.0880539	-0.0630399
test	AGR2	All Genes	iStar	0.103261	0.112829
test	AHCY	All Genes	iStar	0.0631841	0.0742665
test	AKAP9	All Genes	iStar	0.0162065	0.0342422
test	AKR1A1	All Genes	iStar	0.0551806	0.0673834
test	AKT1S1	All Genes	iStar	0.0912136	0.0943747
test	ALDH16A1	All Genes	iStar	0.00615013	0.0224004
test	ALG3	All Genes	iStar	0.0492504	0.0623916
test	ANGPTL4	All Genes	iStar	0.00564143	0.0232717
test	ANKLE2	All Genes	iStar	0.0814622	0.0828545
test	ANKRD12	All Genes	iStar	0.052254	0.0673129
test	ANKRD28	All Genes	iStar	0.014563	0.0549464
test	ANO10	All Genes	iStar	-0.00246071	0.0203338
test	AP5B1	All Genes	iStar	-0.0148095	0.0235064
test	AP5Z1	All Genes	iStar	-0.00709294	0.0156607
test	APBA2	All Genes	iStar	0.0113838	0.0345222
test	APBB2	All Genes	iStar	0.00809633	0.028193
test	APOBEC3G	All Genes	iStar	0.0722054	0.0856947
test	APOC1	All Genes	iStar	0.0984231	0.102699
test	AQP1	All Genes	iStar	0.00366844	0.0282214
test	ARF5	All Genes	iStar	-0.00588075	0.0220701
test	ARF6	All Genes	iStar	0.118031	0.116049
test	ARFGEF2	All Genes	iStar	0.0411485	0.0635733
test	ARHGAP10	All Genes	iStar	0.0200098	0.0483037
test	ARHGAP4	All Genes	iStar	0.0710311	0.0719215
test	ARHGAP45	All Genes	iStar	0.0708183	0.0828039
test	ARHGAP5	All Genes	iStar	0.0128519	0.0465761
test	ARHGEF10L	All Genes	iStar	1.70064535489722e-05	0.0203112
test	ARHGEF3	All Genes	iStar	0.0361551	0.0466319
test	ARHGEF40	All Genes	iStar	-0.00110886	0.0327377
test	ARID1B	All Genes	iStar	-0.0110364	0.0112222
test	ARID3A	All Genes	iStar	0.0349784	0.0520377
test	ARID4A	All Genes	iStar	0.00299929	0.0319335
test	ARID5A	All Genes	iStar	0.0932258	0.0848321
test	ARID5B	All Genes	iStar	0.0663831	0.0776396
test	ARNT	All Genes	iStar	0.0279039	0.0397727
test	ASCL2	All Genes	iStar	-0.035673	-0.01294
test	ASH2L	All Genes	iStar	0.0517944	0.074353
test	ASL	All Genes	iStar	0.0238514	0.0400969
test	ASMTL	All Genes	iStar	-0.0209539	-0.00202043
test	ASNA1	All Genes	iStar	0.0835551	0.0895292
test	ASNA1	SVGs	iStar	0.125743	0.135721
test	ASNS	All Genes	iStar	0.00558047	0.0271065
test	ATAD1	All Genes	iStar	0.0294286	0.0533694
test	ATF6B	All Genes	iStar	-0.00815795	0.0152699
test	ATG12	All Genes	iStar	0.0705044	0.0780872
test	ATG16L2	All Genes	iStar	0.0382658	0.0599012
test	ATL2	All Genes	iStar	0.0625937	0.0857002
test	ATP5H	All Genes	iStar	0.0650054	0.0745693
test	ATP5O	All Genes	iStar	0.0993793	0.11048
test	ATP6AP1	All Genes	iStar	0.0857478	0.0867115
test	ATP6AP1	SVGs	iStar	0.0729763	0.0702576
test	ATP6V0D1	All Genes	iStar	0.0313202	0.0358572
test	AURKAIP1	All Genes	iStar	0.0827782	0.0863841
test	AVEN	All Genes	iStar	0.0105488	0.0311547
test	BABAM1	All Genes	iStar	0.0298225	0.0458404
test	BAD	All Genes	iStar	0.0447275	0.0586704
test	BAIAP3	All Genes	iStar	-0.00751851	0.0225032
test	BCAM	All Genes	iStar	0.0820408	0.0867799
test	BCL2L12	All Genes	iStar	0.0420683	0.0696031
test	BGN	All Genes	iStar	0.108372	0.0928431
test	BGN	SVGs	iStar	0.1175	0.1296
test	BICDL1	All Genes	iStar	-0.0019632	0.0280598
test	BIN3	All Genes	iStar	0.0614761	0.0735927
test	BIRC2	All Genes	iStar	0.0649858	0.071567
test	BOK	All Genes	iStar	-0.0141669	0.00894294
test	BOLA3	All Genes	iStar	0.0647058	0.0965745
test	BRD9	All Genes	iStar	0.0575487	0.0686389
test	BRF1	All Genes	iStar	0.0482617	0.0663666
test	BRF2	All Genes	iStar	0.0457944	0.0571073
test	BRK1	All Genes	iStar	0.0312923	0.0347466
test	BRPF1	All Genes	iStar	0.0161074	0.0274747
test	BSG	All Genes	iStar	0.0800086	0.06792
test	BSG	SVGs	iStar	0.0180015	0.0337481
test	BST2	All Genes	iStar	0.0666561	0.0723076
test	BST2	SVGs	iStar	0.078072	0.0813256
test	BTG1	All Genes	iStar	0.132461	0.145073
test	C10orf10	All Genes	iStar	0.0342889	0.0439002
test	C10orf54	All Genes	iStar	0.0936509	0.0981566
test	C12orf45	All Genes	iStar	0.0202876	0.054112
test	C15orf61	All Genes	iStar	-0.0049254	0.0349035
test	C19orf24	All Genes	iStar	-0.00390025	0.0141876
test	C19orf52	All Genes	iStar	-0.00153368	0.0283841
test	C19orf60	All Genes	iStar	0.0143883	0.0330742
test	C1QB	All Genes	iStar	0.14382	0.142108
test	C1R	All Genes	iStar	0.0512706	0.0527507
test	C1S	All Genes	iStar	0.0928206	0.102451
test	C1orf216	All Genes	iStar	-0.0131694	0.0154077
test	C2	All Genes	iStar	0.0176096	0.0346034
test	C2CD2L	All Genes	iStar	0.0069569	0.0229205
test	C3	All Genes	iStar	0.163452	0.146738
test	C3	SVGs	iStar	0.132284	0.134385
test	C4orf48	All Genes	iStar	-0.00224869	0.00222074
test	C5orf38	All Genes	iStar	0.0077012	0.0326997
test	C6orf136	All Genes	iStar	0.0464138	0.0737411
test	C6orf48	All Genes	iStar	0.0707315	0.087625
test	CADM4	All Genes	iStar	0.0222547	0.0353002
test	CALML5	All Genes	iStar	-9.7689e-05	0.00846118
test	CAMTA2	All Genes	iStar	0.00971942	0.0348736
test	CAPG	All Genes	iStar	0.0868317	0.0885162
test	CARS2	All Genes	iStar	0.00843109	0.0236137
test	CBLC	All Genes	iStar	0.0126252	0.0457291
test	CCDC106	All Genes	iStar	-0.0153794	0.0123522
test	CCDC167	All Genes	iStar	0.0109922	0.0341868
test	CCDC57	All Genes	iStar	-0.0143564	0.00544604
test	CCDC80	All Genes	iStar	0.0165986	0.0308564
test	CCDC88B	All Genes	iStar	0.0749466	0.0901354
test	CCL19	All Genes	iStar	0.103574	0.109668
test	CCL2	All Genes	iStar	0.0427268	0.0686344
test	CCL21	All Genes	iStar	0.046222	0.0775885
test	CCM2	All Genes	iStar	0.0873088	0.0997639
test	CCNB1IP1	All Genes	iStar	0.03309	0.0471934
test	CCNE2	All Genes	iStar	0.0497395	0.0697027
test	CCS	All Genes	iStar	0.0520346	0.0633122
test	CCT4	All Genes	iStar	0.128276	0.142154
test	CD14	All Genes	iStar	0.019014	0.0311483
test	CD320	All Genes	iStar	0.0690619	0.0742469
test	CD3D	All Genes	iStar	0.101335	0.0994386
test	CD4	All Genes	iStar	-0.00524906	0.0151488
test	CD52	All Genes	iStar	0.121176	0.105077
test	CD68	All Genes	iStar	0.0864314	0.0916112
test	CD74	All Genes	iStar	0.200581	0.169994
test	CD74	SVGs	iStar	0.150813	0.137806
test	CD79A	All Genes	iStar	0.0223613	0.0394724
test	CDH11	All Genes	iStar	0.00759214	0.0466324
test	CDK5RAP1	All Genes	iStar	0.0526486	0.0694357
test	CEP250	All Genes	iStar	0.0356519	0.0553733
test	CERCAM	All Genes	iStar	-0.00428087	0.0102052
test	CERS5	All Genes	iStar	0.0194133	0.0356047
test	CES2	All Genes	iStar	0.019408	0.0408245
test	CFAP36	All Genes	iStar	0.05496	0.0741095
test	CFDP1	All Genes	iStar	0.0710301	0.108901
test	CGGBP1	All Genes	iStar	0.0428153	0.0575741
test	CHCHD6	All Genes	iStar	-0.000464395	0.0251009
test	CHD1	All Genes	iStar	0.0348226	0.0482743
test	CHD6	All Genes	iStar	0.0307972	0.0559528
test	CHFR	All Genes	iStar	0.0699056	0.0857309
test	CHST11	All Genes	iStar	0.0573127	0.0494094
test	CIR1	All Genes	iStar	0.0139176	0.0466474
test	CLASRP	All Genes	iStar	0.0673825	0.0783087
test	CLDN3	All Genes	iStar	0.120524	0.108475
test	CLDN3	SVGs	iStar	0.0837014	0.0916538
test	CLDN4	All Genes	iStar	0.181514	0.167425
test	CLDN4	SVGs	iStar	0.126186	0.126798
test	CLU	All Genes	iStar	0.055625	0.0473003
test	CNN2	All Genes	iStar	0.0795621	0.0865815
test	CNN2	SVGs	iStar	0.36026	0.33545
test	COL14A1	All Genes	iStar	-0.0119247	0.0156835
test	COL3A1	All Genes	iStar	0.0570076	0.05583
test	COL4A1	All Genes	iStar	0.0951754	0.0969278
test	COL6A2	All Genes	iStar	0.154146	0.142894
test	COL8A2	All Genes	iStar	0.0191342	0.0370017
test	COMMD1	All Genes	iStar	0.0128556	0.030488
test	COMP	All Genes	iStar	0.0553566	0.0534167
test	COMP	SVGs	iStar	0.0582473	0.062531
test	COPS7A	All Genes	iStar	0.0160507	0.0313189
test	COQ4	All Genes	iStar	0.0504649	0.0623681
test	CORO1A	All Genes	iStar	0.0754116	0.08191
test	CORO1B	All Genes	iStar	0.0589678	0.068808
test	CORO2A	All Genes	iStar	0.0440892	0.0514042
test	CORO7	All Genes	iStar	0.0431096	0.0550779
test	COX5A	All Genes	iStar	0.0243187	0.0410152
test	CPNE1	All Genes	iStar	0.0578706	0.064748
test	CPSF1	All Genes	iStar	0.0592007	0.0629961
test	CPVL	All Genes	iStar	-0.0107097	0.00916728
test	CRABP2	All Genes	iStar	0.062886	0.0843781
test	CRABP2	SVGs	iStar	0.168044	0.151439
test	CRACR2B	All Genes	iStar	0.149521	0.146875
test	CRELD2	All Genes	iStar	0.0777812	0.0930926
test	CROCC	All Genes	iStar	0.0341714	0.0678924
test	CSF1	All Genes	iStar	0.0425117	0.0623227
test	CSF1R	All Genes	iStar	0.0623105	0.0759189
test	CTDSPL	All Genes	iStar	0.111674	0.114087
test	CTIF	All Genes	iStar	0.0208072	0.0409855
test	CTSK	All Genes	iStar	0.0323905	0.0195508
test	CTU2	All Genes	iStar	0.00742661	0.0296042
test	CUTC	All Genes	iStar	0.0219068	0.0450435
test	CUX1	All Genes	iStar	0.0664473	0.0659449
test	CX3CL1	All Genes	iStar	0.0287217	0.0480686
test	CXCL10	All Genes	iStar	0.103156	0.0980427
test	CXXC5	All Genes	iStar	0.0876011	0.0981103
test	CYP27A1	All Genes	iStar	0.0340089	0.0491189
test	DAPK3	All Genes	iStar	0.114698	0.115081
test	DCAF6	All Genes	iStar	0.0894501	0.115641
test	DCXR	All Genes	iStar	0.0168527	0.028976
test	DDAH1	All Genes	iStar	0.0772561	0.0802431
test	DDB2	All Genes	iStar	0.0637726	0.0732039
test	DDIT3	All Genes	iStar	0.07389	0.106017
test	DDRGK1	All Genes	iStar	0.0193227	0.0362232
test	DDT	All Genes	iStar	0.0240793	0.0374454
test	DEAF1	All Genes	iStar	0.0337077	0.0534455
test	DENND1A	All Genes	iStar	0.0554267	0.0703161
test	DERL3	All Genes	iStar	0.0214101	0.0285543
test	DESI1	All Genes	iStar	0.0582217	0.0744633
test	DHX16	All Genes	iStar	0.0239397	0.0437863
test	DLG1	All Genes	iStar	0.072535	0.0825597
test	DMAP1	All Genes	iStar	-0.0129809	0.00919246
test	DNAJB2	All Genes	iStar	0.0612258	0.0734895
test	DNAJC1	All Genes	iStar	0.0241905	0.0371655
test	DNAJC7	All Genes	iStar	0.0473086	0.063945
test	DOCK6	All Genes	iStar	0.0267642	0.0354207
test	DPH3	All Genes	iStar	0.0323526	0.0564834
test	DPM2	All Genes	iStar	0.0804804	0.0836355
test	DPP7	All Genes	iStar	0.0155755	0.0320252
test	DPP9	All Genes	iStar	0.0381709	0.0444921
test	DPYSL3	All Genes	iStar	0.054459	0.0717988
test	DVL1	All Genes	iStar	0.0265308	0.0337614
test	EBAG9	All Genes	iStar	0.023729	0.0433155
test	ECHDC2	All Genes	iStar	0.01429	0.0377337
test	ECM1	All Genes	iStar	-6.91418e-05	0.0200765
test	EFEMP2	All Genes	iStar	-0.00883512	0.00294566
test	EFHD2	All Genes	iStar	0.0361704	0.0532809
test	EIF1AD	All Genes	iStar	0.0687834	0.0722818
test	EIF3B	All Genes	iStar	0.0713873	0.0807511
test	EIF3B	SVGs	iStar	0.0768758	0.0867498
test	EIF3F	All Genes	iStar	0.0009925	0.014668
test	EIF3G	All Genes	iStar	0.0622451	0.0736604
test	ELN	All Genes	iStar	0.0201169	0.0408716
test	ELOF1	All Genes	iStar	0.0168409	0.0353739
test	EMC3	All Genes	iStar	0.0485008	0.0574345
test	ENPP1	All Genes	iStar	0.0137434	0.0344819
test	EPHB3	All Genes	iStar	0.100201	0.105241
test	ERAL1	All Genes	iStar	0.0688613	0.086033
test	ERI3	All Genes	iStar	0.0738453	0.0813971
test	ERMP1	All Genes	iStar	0.0772316	0.0978941
test	ETFB	All Genes	iStar	0.0535731	0.0637699
test	EVA1B	All Genes	iStar	0.0434063	0.0477504
test	EXD3	All Genes	iStar	0.027605	0.0524536
test	EXOC5	All Genes	iStar	0.0174135	0.050321
test	EXOSC1	All Genes	iStar	0.0226026	0.0567325
test	EXOSC10	All Genes	iStar	0.0140033	0.0384087
test	EXOSC2	All Genes	iStar	0.0604674	0.0636372
test	EZH2	All Genes	iStar	0.0819061	0.117895
test	FAAH	All Genes	iStar	0.0372957	0.0583017
test	FADS2	All Genes	iStar	0.148195	0.152334
test	FAH	All Genes	iStar	0.0115728	0.0276184
test	FAIM2	All Genes	iStar	-0.00675194	0.0301983
test	FAM102A	All Genes	iStar	0.0441763	0.0484677
test	FAM117A	All Genes	iStar	0.0541874	0.0791944
test	FAM118A	All Genes	iStar	0.00800365	0.0323374
test	FAM160B1	All Genes	iStar	0.0480538	0.0752775
test	FAM173A	All Genes	iStar	0.0598513	0.0742041
test	FAM193B	All Genes	iStar	0.102472	0.111638
test	FAM213B	All Genes	iStar	0.000173675	0.0215686
test	FAM3A	All Genes	iStar	0.0382827	0.0472018
test	FAM45A	All Genes	iStar	0.0112547	0.0293625
test	FAP	All Genes	iStar	-0.0108248	0.0239861
test	FARP1	All Genes	iStar	0.0787621	0.0677235
test	FARSB	All Genes	iStar	0.0350007	0.0448832
test	FASN	All Genes	iStar	0.275492	0.235391
test	FASN	SVGs	iStar	0.254305	0.234491
test	FBF1	All Genes	iStar	0.0499202	0.0736194
test	FBLN2	All Genes	iStar	0.0727991	0.0586836
test	FCER1G	All Genes	iStar	0.0333955	0.0473137
test	FDPS	All Genes	iStar	0.0651276	0.0766601
test	FGFR1	All Genes	iStar	-0.00530618	0.00929153
test	FKBP10	All Genes	iStar	0.0226532	0.0374583
test	FKBP8	All Genes	iStar	0.00969513	0.0215543
test	FLNA	All Genes	iStar	0.0920456	0.088874
test	FLNA	SVGs	iStar	0.180897	0.168989
test	FN1	All Genes	iStar	0.172632	0.136524
test	FNBP4	All Genes	iStar	0.0186179	0.0332134
test	FOXP4	All Genes	iStar	0.132691	0.128491
test	FOXP4	SVGs	iStar	-0.0330087	-0.0074695
test	FSTL1	All Genes	iStar	-0.00945149	0.00461761
test	FSTL3	All Genes	iStar	-0.00446532	0.0115414
test	FUOM	All Genes	iStar	0.0423883	0.0677696
test	FUS	All Genes	iStar	0.114618	0.13399
test	FZD2	All Genes	iStar	0.00712649	0.0206198
test	GALK1	All Genes	iStar	-0.0071347	0.0210637
test	GANAB	All Genes	iStar	0.105656	0.101968
test	GAR1	All Genes	iStar	0.0645979	0.0822364
test	GAS6	All Genes	iStar	0.0726959	0.0732156
test	GATA3	All Genes	iStar	0.144283	0.143767
test	GATC	All Genes	iStar	0.0848921	0.0866727
test	GBP1	All Genes	iStar	0.0311606	0.0482964
test	GBP2	All Genes	iStar	0.043705	0.0784643
test	GBP3	All Genes	iStar	0.0448953	0.070325
test	GBP4	All Genes	iStar	0.055132	0.0911804
test	GBP5	All Genes	iStar	0.0221615	0.0241531
test	GEMIN4	All Genes	iStar	-0.0170222	0.00981315
test	GLCCI1	All Genes	iStar	0.0323826	0.0499199
test	GLG1	All Genes	iStar	0.0321632	0.0452071
test	GLTSCR2	All Genes	iStar	0.0552786	0.0568539
test	GMFG	All Genes	iStar	0.0484102	0.0721065
test	GMPPA	All Genes	iStar	0.0686564	0.0687494
test	GNAI2	All Genes	iStar	0.0894109	0.0669995
test	GNAI2	SVGs	iStar	0.0690361	0.0392957
test	GNAS	All Genes	iStar	0.264323	0.252107
test	GNAS	SVGs	iStar	0.27155	0.261909
test	GNL2	All Genes	iStar	0.0919434	0.103732
test	GPR108	All Genes	iStar	0.0570979	0.0686462
test	GPRC5A	All Genes	iStar	0.0831845	0.0991132
test	GPS1	All Genes	iStar	0.0361316	0.0512182
test	GPSM1	All Genes	iStar	0.028463	0.0475233
test	GPX3	All Genes	iStar	0.0210348	0.033579
test	GRK3	All Genes	iStar	0.119031	0.122628
test	GSK3A	All Genes	iStar	0.095399	0.0849068
test	GSTM3	All Genes	iStar	0.0101058	0.0392615
test	GYPC	All Genes	iStar	0.0793249	0.084366
test	HAGHL	All Genes	iStar	0.0655384	0.0592377
test	HCFC1R1	All Genes	iStar	0.0967872	0.080576
test	HCFC1R1	SVGs	iStar	0.155489	0.108913
test	HCST	All Genes	iStar	0.0865478	0.0958959
test	HDAC5	All Genes	iStar	-0.00597955	0.00924438
test	HDAC6	All Genes	iStar	-0.00521487	0.0153319
test	HELZ2	All Genes	iStar	0.0341956	0.0509076
test	HES1	All Genes	iStar	0.0794659	0.0914973
test	HLA.B	All Genes	iStar	0.124599	0.112104
test	HLA.B	SVGs	iStar	0.213189	0.17489
test	HLA.DMA	All Genes	iStar	0.0197289	0.0334485
test	HLA.DMB	All Genes	iStar	0.0766973	0.0942631
test	HLA.DOA	All Genes	iStar	0.0365527	0.0674633
test	HLA.DPA1	All Genes	iStar	0.161634	0.158054
test	HLA.DPB1	All Genes	iStar	0.152747	0.163696
test	HLA.DRA	All Genes	iStar	0.130417	0.132048
test	HLA.DRB1	All Genes	iStar	0.0825958	0.0950069
test	HMGB2	All Genes	iStar	0.122629	0.138506
test	HNRNPUL2	All Genes	iStar	0.0988913	0.0992285
test	HOOK3	All Genes	iStar	0.0160718	0.0445844
test	HPS6	All Genes	iStar	-0.00976409	0.0178127
test	HSD17B1	All Genes	iStar	0.0477051	0.0520136
test	HSPA4	All Genes	iStar	0.0710097	0.0810649
test	HSPB1	All Genes	iStar	0.110946	0.12999
test	HSPB1	SVGs	iStar	0.084076	0.120334
test	HSPB11	All Genes	iStar	0.0446079	0.0737318
test	HYI	All Genes	iStar	0.0738919	0.0841463
test	IDH3G	All Genes	iStar	0.0463454	0.0559609
test	IDUA	All Genes	iStar	0.0232146	0.0392267
test	IER5L	All Genes	iStar	0.0957907	0.0982982
test	IFI27	All Genes	iStar	0.0500264	0.0594194
test	IFI27L1	All Genes	iStar	0.0152371	0.0421513
test	IFI44L	All Genes	iStar	0.0852258	0.0926926
test	IGFBP2	All Genes	iStar	0.074265	0.0575145
test	IGFBP2	SVGs	iStar	-0.0255841	-0.010022
test	IGFBP4	All Genes	iStar	0.109129	0.102998
test	IGHA1	All Genes	iStar	0.0709666	0.0672437
test	IGHG3	All Genes	iStar	0.0964187	0.0845299
test	IGHG4	All Genes	iStar	0.0192828	0.034494
test	IGHM	All Genes	iStar	0.0442014	0.0386954
test	IGKC	All Genes	iStar	0.0840758	0.0888223
test	IGLC2	All Genes	iStar	0.0516329	0.0484296
test	IGLC2	SVGs	iStar	0.0679242	0.0599987
test	IGLC3	All Genes	iStar	0.0551281	0.0499185
test	IGLC7	All Genes	iStar	0.0393419	0.0690819
test	IKZF3	All Genes	iStar	0.0266079	0.0598306
test	IL10RA	All Genes	iStar	0.124748	0.117434
test	ILKAP	All Genes	iStar	0.000346682	0.0195111
test	INAFM1	All Genes	iStar	-0.00948424	0.0123217
test	INPP4B	All Genes	iStar	0.00929811	0.0473625
test	INPP5D	All Genes	iStar	0.0747184	0.0842788
test	INPP5J	All Genes	iStar	0.0208801	0.0544943
test	INTS8	All Genes	iStar	0.0859995	0.105372
test	ISG15	All Genes	iStar	0.00585964	0.0229514
test	ISLR	All Genes	iStar	0.0249802	0.0333914
test	ITGA5	All Genes	iStar	0.0213036	0.0364166
test	ITGB4	All Genes	iStar	0.016197	0.0378041
test	ITGB6	All Genes	iStar	0.0838319	0.0656426
test	ITSN1	All Genes	iStar	0.0146923	0.0342054
test	JAG2	All Genes	iStar	0.031541	0.054676
test	JAK1	All Genes	iStar	-0.00292302	0.0215132
test	JAK3	All Genes	iStar	0.0650293	0.0792902
test	JCHAIN	All Genes	iStar	0.105048	0.107379
test	JMJD6	All Genes	iStar	0.0327864	0.0488758
test	KAT6B	All Genes	iStar	0.0334381	0.0510229
test	KATNA1	All Genes	iStar	-0.000135329	0.0241598
test	KCNAB2	All Genes	iStar	0.0958361	0.111399
test	KCTD10	All Genes	iStar	0.0719034	0.0685056
test	KDM4B	All Genes	iStar	0.0452709	0.0597691
test	KIAA0895L	All Genes	iStar	0.0868803	0.0956527
test	KIAA1211L	All Genes	iStar	0.041797	0.0573206
test	KIAA1217	All Genes	iStar	0.0702896	0.0718742
test	KIAA1468	All Genes	iStar	0.0226122	0.0424715
test	KIAA1715	All Genes	iStar	0.0300423	0.050321
test	KIF13B	All Genes	iStar	0.029706	0.0531799
test	KLF9	All Genes	iStar	0.0268522	0.0353636
test	KMT2B	All Genes	iStar	0.10078	0.107488
test	KMT2E	All Genes	iStar	0.0330436	0.0473054
test	KPNB1	All Genes	iStar	0.0263693	0.0447085
test	KRAS	All Genes	iStar	0.0633882	0.0804999
test	KRT10	All Genes	iStar	0.0539416	0.0699751
test	KRT17	All Genes	iStar	0.0356218	0.0626344
test	KRT8	All Genes	iStar	0.111162	0.0969281
test	KRT8	SVGs	iStar	0.0912431	0.0956451
test	KRT86	All Genes	iStar	0.0300163	0.0572547
test	LAMB2	All Genes	iStar	0.0379385	0.0511734
test	LAMTOR2	All Genes	iStar	0.0897555	0.0999736
test	LANCL1	All Genes	iStar	0.0204687	0.0491767
test	LARP1B	All Genes	iStar	0.0489449	0.0827764
test	LARP7	All Genes	iStar	0.0373861	0.0644533
test	LCK	All Genes	iStar	0.0634813	0.0684095
test	LCP1	All Genes	iStar	0.0710067	0.0694235
test	LGALS1	All Genes	iStar	0.0335324	0.042299
test	LIMCH1	All Genes	iStar	0.0747315	0.0721546
test	LIMK1	All Genes	iStar	0.0318018	0.0455549
test	LINC00176	All Genes	iStar	0.0517694	0.0668699
test	LINGO1	All Genes	iStar	0.0183716	0.0366286
test	LLGL1	All Genes	iStar	0.0292618	0.0375343
test	LMF1	All Genes	iStar	0.028512	0.0544554
test	LMNA	All Genes	iStar	0.0679501	0.0621864
test	LMNA	SVGs	iStar	0.0746932	0.0724019
test	LRRC8A	All Genes	iStar	0.0201995	0.0394177
test	LRWD1	All Genes	iStar	0.000117931	0.0208168
test	LST1	All Genes	iStar	0.0244821	0.0282972
test	LTB4R	All Genes	iStar	0.106674	0.08845
test	LTBP3	All Genes	iStar	0.0197356	0.016199
test	LTBP3	SVGs	iStar	-0.0634032	-0.0484472
test	LTF	All Genes	iStar	-0.0191989	0.0140081
test	LUC7L	All Genes	iStar	0.0642383	0.0739672
test	LUC7L3	All Genes	iStar	0.136167	0.111016
test	LUM	All Genes	iStar	0.0539881	0.0345436
test	LYL1	All Genes	iStar	0.0336733	0.0576491
test	MAGEF1	All Genes	iStar	0.132073	0.130812
test	MAGI1	All Genes	iStar	0.0340455	0.0481609
test	MAGOHB	All Genes	iStar	0.108813	0.131615
test	MAP1S	All Genes	iStar	0.00562102	0.0266951
test	MAP3K14	All Genes	iStar	0.0410846	0.0565107
test	MAP3K6	All Genes	iStar	0.0451445	0.044258
test	MAP4K2	All Genes	iStar	0.0480591	0.0503555
test	MAPK9	All Genes	iStar	0.028892	0.055717
test	MAPKAPK5	All Genes	iStar	0.0638064	0.09735
test	MARS	All Genes	iStar	0.0802725	0.0910656
test	MAVS	All Genes	iStar	0.0168397	0.0181543
test	MCTS1	All Genes	iStar	0.0433454	0.0728141
test	MED13L	All Genes	iStar	0.0688627	0.0892947
test	MED25	All Genes	iStar	0.0572184	0.0693837
test	MEN1	All Genes	iStar	0.0100709	0.0242642
test	METTL12	All Genes	iStar	0.0289082	0.0251215
test	METTL16	All Genes	iStar	0.0138397	0.038555
test	MFAP4	All Genes	iStar	0.0323622	0.0525388
test	MFSD3	All Genes	iStar	0.0221527	0.0448744
test	MFSD7	All Genes	iStar	0.00633599	0.0300851
test	MGMT	All Genes	iStar	0.0468865	0.0646886
test	MGP	All Genes	iStar	0.125665	0.0964519
test	MGP	SVGs	iStar	0.0932992	0.0623775
test	MIB2	All Genes	iStar	0.0524861	0.0750221
test	MICAL1	All Genes	iStar	0.0463158	0.0659295
test	MICALL2	All Genes	iStar	0.0444373	0.0580099
test	MID1IP1	All Genes	iStar	0.0374429	0.0558187
test	MIF	All Genes	iStar	0.0269919	0.0384208
test	MIIP	All Genes	iStar	0.0536104	0.0735344
test	MKNK1	All Genes	iStar	0.040576	0.0602983
test	MLLT4	All Genes	iStar	0.0580385	0.0694754
test	MLST8	All Genes	iStar	0.0365324	0.0446051
test	MMP9	All Genes	iStar	0.0717251	0.0894422
test	MORC2	All Genes	iStar	0.0402668	0.0625567
test	MPND	All Genes	iStar	-0.012961	0.0112962
test	MPST	All Genes	iStar	0.0533898	0.0675938
test	MRPL2	All Genes	iStar	0.0318198	0.0471404
test	MRPL21	All Genes	iStar	0.0698084	0.0856125
test	MRPL23	All Genes	iStar	0.0121348	0.0372484
test	MRPL51	All Genes	iStar	0.112291	0.109232
test	MRPL54	All Genes	iStar	0.00926526	0.0282353
test	MRPS22	All Genes	iStar	0.0569405	0.0723205
test	MS4A6A	All Genes	iStar	0.0561301	0.0598017
test	MST1R	All Genes	iStar	0.131373	0.119484
test	MTG2	All Genes	iStar	0.0606191	0.0776945
test	MTMR12	All Genes	iStar	0.0230523	0.0447832
test	MUC1	All Genes	iStar	0.142919	0.148098
test	MUC1	SVGs	iStar	0.24256	0.249819
test	MUCL1	All Genes	iStar	0.102774	0.110998
test	MUS81	All Genes	iStar	0.0889992	0.0924768
test	MVP	All Genes	iStar	0.070907	0.0713343
test	MX2	All Genes	iStar	0.0107805	0.0300052
test	MYH10	All Genes	iStar	0.0280274	0.0504935
test	MYL12B	All Genes	iStar	0.154239	0.156649
test	MYL6B	All Genes	iStar	0.0156398	0.0327628
test	MYL9	All Genes	iStar	0.0469364	0.0374524
test	MYL9	SVGs	iStar	0.0168529	0.00646785
test	MYO1G	All Genes	iStar	0.0235533	0.0469435
test	MYO9B	All Genes	iStar	0.0419376	0.0547848
test	MZT2A	All Genes	iStar	0.0653108	0.0839849
test	NAA10	All Genes	iStar	0.0561679	0.0706807
test	NANS	All Genes	iStar	0.0389486	0.0549559
test	NCKAP1L	All Genes	iStar	0.0640725	0.0795682
test	NCKAP5L	All Genes	iStar	-0.00705539	0.0247595
test	NDRG1	All Genes	iStar	0.0859786	0.0803403
test	NDUFA1	All Genes	iStar	0.0485978	0.0649456
test	NDUFA12	All Genes	iStar	0.102268	0.119766
test	NDUFB2	All Genes	iStar	0.096077	0.103337
test	NDUFB3	All Genes	iStar	0.0910421	0.08984
test	NDUFB9	All Genes	iStar	0.162183	0.154184
test	NDUFB9	SVGs	iStar	0.227015	0.205561
test	NDUFC1	All Genes	iStar	0.0556539	0.0635787
test	NDUFS1	All Genes	iStar	0.0739982	0.087926
test	NDUFV3	All Genes	iStar	0.0322067	0.0482083
test	NEBL	All Genes	iStar	0.0349764	0.0701621
test	NEK7	All Genes	iStar	0.0548236	0.0815713
test	NELFE	All Genes	iStar	0.0128356	0.0313531
test	NFATC4	All Genes	iStar	0.0243013	0.0398762
test	NFIC	All Genes	iStar	0.109158	0.112991
test	NINJ1	All Genes	iStar	0.0970203	0.099002
test	NIT2	All Genes	iStar	0.0686047	0.0675974
test	NMRAL1	All Genes	iStar	0.0767156	0.08235
test	NR1H2	All Genes	iStar	-0.00369949	0.0158896
test	NR4A1	All Genes	iStar	0.0104072	0.0385855
test	NRP1	All Genes	iStar	0.0170716	0.0474864
test	NSMCE1	All Genes	iStar	0.0446569	0.0652743
test	NTMT1	All Genes	iStar	0.00308955	0.0197144
test	NUP214	All Genes	iStar	0.0545951	0.0788055
test	NUP93	All Genes	iStar	0.0658091	0.0813723
test	NXN	All Genes	iStar	0.00540403	0.0265655
test	OASL	All Genes	iStar	0.0226941	0.0549388
test	OGFRL1	All Genes	iStar	0.0333356	0.0556164
test	OPTN	All Genes	iStar	0.0767633	0.0779235
test	ORC2	All Genes	iStar	-0.0103207	0.0250369
test	OSBPL8	All Genes	iStar	0.0319727	0.0518692
test	P4HA2	All Genes	iStar	0.00293025	0.0314328
test	PAF1	All Genes	iStar	0.0122087	0.0337374
test	PAFAH1B3	All Genes	iStar	0.0397915	0.0591845
test	PAQR4	All Genes	iStar	0.0923146	0.103438
test	PARN	All Genes	iStar	0.0110247	0.0428204
test	PCCB	All Genes	iStar	0.0690877	0.0949625
test	PCIF1	All Genes	iStar	0.0286639	0.056578
test	PDCD5	All Genes	iStar	0.0658414	0.0934592
test	PDGFRA	All Genes	iStar	0.0192237	0.037519
test	PDGFRB	All Genes	iStar	0.080781	0.0871388
test	PER1	All Genes	iStar	0.0033793	0.0176514
test	PEX11G	All Genes	iStar	0.0655317	0.0822383
test	PEX14	All Genes	iStar	0.0461765	0.0563886
test	PGLS	All Genes	iStar	-0.00688835	0.00743082
test	PHF11	All Genes	iStar	0.0324458	0.0613015
test	PHF13	All Genes	iStar	0.0274221	0.05178
test	PHF21A	All Genes	iStar	0.0575212	0.0713585
test	PHKB	All Genes	iStar	0.0889433	0.0990624
test	PIGQ	All Genes	iStar	0.0773676	0.086456
test	PIH1D1	All Genes	iStar	0.024967	0.0240599
test	PILRA	All Genes	iStar	0.012946	0.0448405
test	PIM2	All Genes	iStar	0.0747078	0.0787533
test	PITX1	All Genes	iStar	0.0250075	0.0355542
test	PKNOX1	All Genes	iStar	-0.0200711	0.0205135
test	PLAC9	All Genes	iStar	0.0058846	0.0296779
test	PLEKHO2	All Genes	iStar	0.0501477	0.0637912
test	PLIN2	All Genes	iStar	0.00819381	0.0386629
test	PLK1	All Genes	iStar	0.0965805	0.104754
test	PLK2	All Genes	iStar	0.0267605	0.0483772
test	PLLP	All Genes	iStar	-0.0117786	0.0160563
test	PLP2	All Genes	iStar	0.0821967	0.0886394
test	PLPPR2	All Genes	iStar	0.0751086	0.0803797
test	PLSCR1	All Genes	iStar	0.0690076	0.0994423
test	PLTP	All Genes	iStar	-0.000491258	0.0112281
test	PLVAP	All Genes	iStar	0.0599391	0.0654441
test	PLXNA1	All Genes	iStar	0.0176332	0.0339738
test	PLXND1	All Genes	iStar	0.0831814	0.0913572
test	PMP22	All Genes	iStar	0.0358715	0.0479942
test	PNISR	All Genes	iStar	0.0266277	0.0433335
test	PNMT	All Genes	iStar	0.107103	0.116256
test	PNP	All Genes	iStar	0.059178	0.063681
test	PNPLA6	All Genes	iStar	0.0277732	0.0449745
test	PODNL1	All Genes	iStar	0.0230853	0.03245
test	PODXL	All Genes	iStar	0.0319489	0.0448293
test	POLR2E	All Genes	iStar	0.101675	0.097988
test	POLR2J	All Genes	iStar	0.0475687	0.0548262
test	POR	All Genes	iStar	0.0750443	0.0816353
test	POSTN	All Genes	iStar	0.0729251	0.0596636
test	PPHLN1	All Genes	iStar	0.0427025	0.0640278
test	PPIB	All Genes	iStar	0.0148885	0.0248879
test	PPIH	All Genes	iStar	0.0304869	0.0642166
test	PPM1G	All Genes	iStar	0.0694461	0.0868181
test	PPP1R1A	All Genes	iStar	-0.00333233	0.0116974
test	PPP1R1B	All Genes	iStar	0.111222	0.114588
test	PPP1R37	All Genes	iStar	0.0527452	0.0573881
test	PRKAB1	All Genes	iStar	0.0375216	0.0502524
test	PRKCSH	All Genes	iStar	0.144303	0.14512
test	PRKCSH	SVGs	iStar	0.205217	0.197822
test	PROSER1	All Genes	iStar	0.060357	0.0775422
test	PRPF6	All Genes	iStar	0.0777772	0.0854042
test	PRPSAP1	All Genes	iStar	0.0354346	0.0462939
test	PSCA	All Genes	iStar	-0.0126542	0.00413801
test	PSMD4	All Genes	iStar	0.0846553	0.0826812
test	PSTPIP1	All Genes	iStar	0.0498664	0.0659063
test	PTGDS	All Genes	iStar	0.139024	0.127606
test	PTOV1	All Genes	iStar	0.118177	0.113703
test	PTOV1	SVGs	iStar	0.134084	0.130587
test	PTP4A3	All Genes	iStar	-0.00624069	0.00944423
test	PTPRC	All Genes	iStar	0.0834921	0.0943765
test	PTPRJ	All Genes	iStar	0.0543475	0.06949
test	PTRF	All Genes	iStar	0.0385832	0.0548259
test	PTRH1	All Genes	iStar	0.0435816	0.0695575
test	PUS3	All Genes	iStar	0.0416313	0.0675386
test	PWP1	All Genes	iStar	0.00542237	0.0399004
test	PWWP2B	All Genes	iStar	0.029787	0.0469061
test	PXDN	All Genes	iStar	0.0839525	0.0839121
test	PYURF	All Genes	iStar	0.057613	0.0715111
test	QSOX1	All Genes	iStar	0.10511	0.0999399
test	R3HDM2	All Genes	iStar	0.0296933	0.0453025
test	RAB11FIP1	All Genes	iStar	0.088661	0.10333
test	RAB3A	All Genes	iStar	1.88686985197707e-05	0.0296167
test	RAB3GAP1	All Genes	iStar	0.0829966	0.0854545
test	RAB3IL1	All Genes	iStar	-0.0102191	0.0110059
test	RABGAP1L	All Genes	iStar	0.0471536	0.059345
test	RALBP1	All Genes	iStar	0.014996	0.042382
test	RALGAPA2	All Genes	iStar	0.00967493	0.0268336
test	RAMP2	All Genes	iStar	0.0237088	0.0462544
test	RAP1B	All Genes	iStar	-0.00749857	0.0200454
test	RARS2	All Genes	iStar	0.0144598	0.0560926
test	RASA2	All Genes	iStar	0.0264529	0.04724
test	RASGRP2	All Genes	iStar	-0.00626504	0.026417
test	RASSF3	All Genes	iStar	0.00438904	0.0204826
test	RBL1	All Genes	iStar	-0.00352913	0.0231646
test	RBM42	All Genes	iStar	0.0500074	0.0631602
test	RECQL4	All Genes	iStar	0.0790933	0.0960556
test	RECQL5	All Genes	iStar	0.0575282	0.0642457
test	REEP6	All Genes	iStar	0.0263305	0.034377
test	RGS1	All Genes	iStar	0.122828	0.143133
test	RHOB	All Genes	iStar	0.111854	0.121299
test	RIOK1	All Genes	iStar	0.00936285	0.0542074
test	RMND1	All Genes	iStar	0.0108144	0.0417427
test	RNASET2	All Genes	iStar	0.0936622	0.0998914
test	RND3	All Genes	iStar	0.017847	0.0411985
test	RNF135	All Genes	iStar	0.0373505	0.0657312
test	RNF170	All Genes	iStar	0.0195887	0.0513805
test	RRAS	All Genes	iStar	0.027502	0.0445659
test	RSL1D1	All Genes	iStar	0.0495624	0.064584
test	RSRP1	All Genes	iStar	0.0314554	0.0498844
test	RUVBL1	All Genes	iStar	0.0254974	0.0407324
test	S100A14	All Genes	iStar	0.0926312	0.0968426
test	S100A9	All Genes	iStar	0.113848	0.112255
test	SAMM50	All Genes	iStar	0.00570975	0.0273688
test	SASH1	All Genes	iStar	0.0307885	0.0584359
test	SAT1	All Genes	iStar	0.0513583	0.0479579
test	SCAF1	All Genes	iStar	0.0535207	0.0688557
test	SCD	All Genes	iStar	0.213344	0.203717
test	SCD	SVGs	iStar	0.246508	0.223517
test	SCNN1D	All Genes	iStar	0.0492823	0.0780253
test	SCX	All Genes	iStar	0.053297	0.0790044
test	SDHB	All Genes	iStar	0.0619698	0.0637713
test	SEC14L2	All Genes	iStar	0.0318438	0.0375547
test	SEC23A	All Genes	iStar	0.040217	0.0558237
test	SEMA3B	All Genes	iStar	0.0570205	0.082508
test	SEMA4B	All Genes	iStar	0.120452	0.121889
test	SF3B4	All Genes	iStar	0.0625744	0.0609234
test	SFSWAP	All Genes	iStar	0.0580513	0.0685541
test	SGTA	All Genes	iStar	0.079661	0.0899942
test	SH3BP5L	All Genes	iStar	0.0236916	0.0481429
test	SIGLEC1	All Genes	iStar	0.0471373	0.0519483
test	SIGMAR1	All Genes	iStar	-0.00867066	0.00484141
test	SLC16A2	All Genes	iStar	0.0896916	0.0665369
test	SLC16A3	All Genes	iStar	0.00565098	0.0225313
test	SLC22A18	All Genes	iStar	0.00573733	0.0319245
test	SLC25A24	All Genes	iStar	0.0215806	0.0501032
test	SLC2A1	All Genes	iStar	0.109873	0.118462
test	SLC2A8	All Genes	iStar	-0.0155275	0.0141128
test	SLC35A2	All Genes	iStar	0.0464957	0.057821
test	SLC43A1	All Genes	iStar	0.0277947	0.0488166
test	SLC4A5	All Genes	iStar	0.00602089	0.0318128
test	SLC8B1	All Genes	iStar	0.0523823	0.0695727
test	SLC9A3R2	All Genes	iStar	0.0539712	0.0770447
test	SLC9A8	All Genes	iStar	0.0457128	0.0627745
test	SLFN13	All Genes	iStar	-0.0176078	0.00947621
test	SLPI	All Genes	iStar	-0.00418155	0.0306828
test	SMCHD1	All Genes	iStar	0.0288869	0.0584043
test	SMG9	All Genes	iStar	0.0702786	0.0855212
test	SMYD2	All Genes	iStar	0.0634935	0.0823681
test	SNAPC3	All Genes	iStar	0.0523943	0.0772923
test	SNF8	All Genes	iStar	0.0479593	0.0609726
test	SNRPD3	All Genes	iStar	0.0749349	0.0822457
test	SNTA1	All Genes	iStar	0.0243623	0.0340406
test	SNX33	All Genes	iStar	0.0483739	0.0527312
test	SNX8	All Genes	iStar	0.0408348	0.0556154
test	SOD3	All Genes	iStar	0.028299	0.0399741
test	SOS2	All Genes	iStar	0.0146744	0.044049
test	SOX4	All Genes	iStar	0.0906379	0.0905756
test	SP6	All Genes	iStar	-0.0184279	0.0128849
test	SPAG9	All Genes	iStar	0.0220915	0.0404578
test	SPARC	All Genes	iStar	0.117766	0.0995345
test	SPIN1	All Genes	iStar	0.0923849	0.111729
test	SPSB1	All Genes	iStar	0.0208662	0.0343487
test	SRGN	All Genes	iStar	0.0812453	0.0633591
test	SRPX2	All Genes	iStar	0.0332354	0.0420471
test	SRR	All Genes	iStar	0.0702033	0.0760544
test	SRRT	All Genes	iStar	0.105511	0.114244
test	SRSF1	All Genes	iStar	0.0875756	0.0896103
test	SRSF5	All Genes	iStar	0.0707631	0.0847011
test	SSSCA1	All Genes	iStar	0.0207143	0.0330315
test	STAMBP	All Genes	iStar	0.0293937	0.0464689
test	STAT5A	All Genes	iStar	0.002649	0.0170536
test	STK17A	All Genes	iStar	0.0292242	0.044196
test	STK4	All Genes	iStar	0.00802704	0.036409
test	STMN1	All Genes	iStar	0.167075	0.180771
test	STRN3	All Genes	iStar	-0.000772639	0.0250682
test	STT3A	All Genes	iStar	0.0349101	0.0466572
test	SUGP1	All Genes	iStar	0.0122961	0.0532525
test	SURF1	All Genes	iStar	0.0217343	0.0269072
test	SVIL	All Genes	iStar	0.0609092	0.0786519
test	SYDE1	All Genes	iStar	-0.0253766	0.00727409
test	SYK	All Genes	iStar	0.0424112	0.0440109
test	TACC3	All Genes	iStar	0.0691662	0.0839882
test	TANC2	All Genes	iStar	0.118659	0.115137
test	TARBP1	All Genes	iStar	0.0613482	0.0748352
test	TAX1BP1	All Genes	iStar	0.0431449	0.0701077
test	TAX1BP3	All Genes	iStar	0.0631208	0.0580478
test	TBC1D10A	All Genes	iStar	0.0486841	0.0670046
test	TBC1D23	All Genes	iStar	0.023274	0.0436813
test	TBCA	All Genes	iStar	0.00807397	0.046235
test	TBXAS1	All Genes	iStar	0.0132225	0.04879
test	TCEA2	All Genes	iStar	-0.000795269	0.0294124
test	TCEA3	All Genes	iStar	0.0632151	0.0819122
test	TCF25	All Genes	iStar	0.0546784	0.0680763
test	TDRD3	All Genes	iStar	0.00938308	0.0462407
test	TESK1	All Genes	iStar	0.0566001	0.0655915
test	TESMIN	All Genes	iStar	0.0877197	0.109661
test	TEX10	All Genes	iStar	0.0229248	0.0455499
test	TEX2	All Genes	iStar	0.0865837	0.10758
test	TFF3	All Genes	iStar	0.0479151	0.0758937
test	TGFBR2	All Genes	iStar	0.0314522	0.045483
test	THBS1	All Genes	iStar	0.0514009	0.0560827
test	THOC5	All Genes	iStar	0.00595303	0.0283546
test	THOC6	All Genes	iStar	0.0329763	0.0595305
test	TIGD5	All Genes	iStar	0.0511534	0.0566442
test	TIMP1	All Genes	iStar	0.11692	0.111184
test	TIMP1	SVGs	iStar	0.151687	0.1381
test	TJP3	All Genes	iStar	0.100853	0.10279
test	TM7SF2	All Genes	iStar	0.0584277	0.0664957
test	TMBIM6	All Genes	iStar	0.167974	0.151343
test	TMBIM6	SVGs	iStar	0.199648	0.192695
test	TMEM101	All Genes	iStar	0.0371046	0.0578365
test	TMEM123	All Genes	iStar	0.168048	0.148455
test	TMEM14B	All Genes	iStar	0.0665802	0.0802456
test	TMEM160	All Genes	iStar	0.0544691	0.0590181
test	TMEM184A	All Genes	iStar	0.0649486	0.0770388
test	TMEM259	All Genes	iStar	0.105226	0.113789
test	TMEM86A	All Genes	iStar	0.0117229	0.0241813
test	TMX1	All Genes	iStar	0.0383951	0.0586119
test	TNC	All Genes	iStar	0.0666626	0.0864586
test	TNFRSF14	All Genes	iStar	0.0320897	0.0469816
test	TNFRSF21	All Genes	iStar	0.0115285	0.039236
test	TNFRSF4	All Genes	iStar	0.0910887	0.0774533
test	TNNT1	All Genes	iStar	0.0127899	0.0579934
test	TOM1L2	All Genes	iStar	0.014005	0.0292883
test	TP53I3	All Genes	iStar	0.0139358	0.0366697
test	TPM2	All Genes	iStar	0.00537941	0.0161633
test	TRAC	All Genes	iStar	0.162575	0.157872
test	TRAF5	All Genes	iStar	0.0249858	0.0421908
test	TRAP1	All Genes	iStar	0.041878	0.0611979
test	TRAPPC4	All Genes	iStar	0.0636533	0.0776085
test	TRIM14	All Genes	iStar	0.0520491	0.0741558
test	TRIM22	All Genes	iStar	0.0545552	0.0701056
test	TRIM25	All Genes	iStar	0.124254	0.138671
test	TRIM47	All Genes	iStar	0.0136401	0.0277008
test	TSPAN33	All Genes	iStar	0.0090429	0.0291007
test	TSR2	All Genes	iStar	-0.000807994	0.0133395
test	TTC31	All Genes	iStar	0.0280699	0.055647
test	TTI1	All Genes	iStar	0.0251047	0.0561937
test	TXN2	All Genes	iStar	0.0451845	0.0523308
test	TXNDC17	All Genes	iStar	0.10389	0.120456
test	TXNRD2	All Genes	iStar	0.103162	0.100615
test	TYROBP	All Genes	iStar	0.048893	0.061193
test	UBA52	All Genes	iStar	0.162485	0.153897
test	UBA52	SVGs	iStar	0.170536	0.161783
test	UBA6	All Genes	iStar	0.0762844	0.100436
test	UBAP2L	All Genes	iStar	0.143087	0.148717
test	UBE2W	All Genes	iStar	0.106237	0.104491
test	UBL7	All Genes	iStar	-0.00977982	0.0199598
test	UBR2	All Genes	iStar	0.033384	0.0573502
test	UBXN1	All Genes	iStar	0.052978	0.0605722
test	UCK1	All Genes	iStar	0.00787359	0.028393
test	UFD1L	All Genes	iStar	0.0630091	0.0806719
test	UQCRC1	All Genes	iStar	0.112473	0.111038
test	UQCRC1	SVGs	iStar	0.150777	0.141548
test	UXS1	All Genes	iStar	0.0392911	0.0445562
test	UXT	All Genes	iStar	0.00605055	0.0284017
test	VARS	All Genes	iStar	0.0180701	0.0315093
test	VAV1	All Genes	iStar	0.0499683	0.0646018
test	VCAM1	All Genes	iStar	0.0595251	0.0609955
test	VEGFB	All Genes	iStar	0.0151349	0.0277056
test	VIM	All Genes	iStar	0.127065	0.0769512
test	VPS13D	All Genes	iStar	0.0251106	0.0511305
test	VPS45	All Genes	iStar	0.0170579	0.033612
test	VWF	All Genes	iStar	0.0648575	0.0712467
test	WDFY3	All Genes	iStar	0.0644332	0.072202
test	WDR13	All Genes	iStar	0.0493098	0.0587658
test	WDR34	All Genes	iStar	0.095768	0.078354
test	WDR46	All Genes	iStar	0.0930412	0.104748
test	WDR73	All Genes	iStar	0.0429009	0.0585405
test	WDR74	All Genes	iStar	0.0186719	0.0328663
test	WIPF1	All Genes	iStar	0.0970901	0.0993859
test	XAB2	All Genes	iStar	0.0291883	0.0431832
test	XIAP	All Genes	iStar	0.0202703	0.0318978
test	XPO6	All Genes	iStar	0.0826566	0.0968597
test	YIPF4	All Genes	iStar	0.0423907	0.0604028
test	YTHDC1	All Genes	iStar	0.0263269	0.0505906
test	ZDHHC12	All Genes	iStar	0.0478453	0.0528227
test	ZFAND3	All Genes	iStar	0.100469	0.101953
test	ZFP36	All Genes	iStar	0.0050621	0.0309024
test	ZFPL1	All Genes	iStar	0.0362908	0.0497081
test	ZFR	All Genes	iStar	0.0285523	0.0372552
test	ZG16B	All Genes	iStar	0.0561598	0.0729554
test	ZMAT5	All Genes	iStar	0.0265472	0.0411786
test	ZMYND19	All Genes	iStar	0.103841	0.095016
test	ZMYND8	All Genes	iStar	0.0628259	0.0790507
test	ZNF217	All Genes	iStar	0.0615111	0.0744673
test	ZNF337	All Genes	iStar	0.0142247	0.0334696
test	ZNF33B	All Genes	iStar	0.0658429	0.0741437
test	ZNF362	All Genes	iStar	0.0245524	0.0340167
test	ZNF524	All Genes	iStar	0.00464349	0.0253181
test	ZNF592	All Genes	iStar	0.0626352	0.0819561
test	ZNF644	All Genes	iStar	0.0755366	0.09179
test	ZNF668	All Genes	iStar	0.0779103	0.0892676
test	ZNF771	All Genes	iStar	0.0240945	0.0414261
test	ZNF787	All Genes	iStar	0.0428495	0.051222
test	ZNF791	All Genes	iStar	0.0228674	0.0428152
test	ZNF83	All Genes	iStar	0.0989854	0.0900537
test	ZNF91	All Genes	iStar	0.0349071	0.0490902
test	ZNRF1	All Genes	iStar	0.0408408	0.0626899
test	ZSWIM8	All Genes	iStar	0.0308623	0.0401792
test	A2M	All Genes	THItoGene	0.148774	0.137991
test	AAMDC	All Genes	THItoGene	0.0346591	0.0121633
test	ABCA3	All Genes	THItoGene	0.0447378	0.011663
test	ABCA7	All Genes	THItoGene	0.0511675	0.0237422
test	ABCF3	All Genes	THItoGene	0.120285	0.0832145
test	ABHD14A	All Genes	THItoGene	0.0381639	0.013162
test	ABHD4	All Genes	THItoGene	0.0438217	0.0236672
test	ACAA1	All Genes	THItoGene	0.0979496	0.0544144
test	ACER3	All Genes	THItoGene	0.0275012	0.0129973
test	ADAM15	All Genes	THItoGene	0.0378569	0.0366834
test	ADCY3	All Genes	THItoGene	0.0378913	0.0144224
test	ADI1	All Genes	THItoGene	0.109919	0.0819378
test	AEBP1	All Genes	THItoGene	0.0351892	0.0361726
test	AEBP1	SVGs	THItoGene	0.0981448	0.0939008
test	AES	All Genes	THItoGene	0.0830274	0.0838432
test	AES	SVGs	THItoGene	0.0729878	0.0755425
test	AGAP2	All Genes	THItoGene	0.00852483	0.00575815
test	AGO2	All Genes	THItoGene	0.10279	0.0520355
test	AGPAT2	All Genes	THItoGene	0.0615298	0.0499186
test	AGPAT2	SVGs	THItoGene	0.103953	0.101976
test	AGR2	All Genes	THItoGene	0.130098	0.101488
test	AHCY	All Genes	THItoGene	0.13399	0.0960425
test	AKAP9	All Genes	THItoGene	0.0359837	0.0278686
test	AKR1A1	All Genes	THItoGene	0.131057	0.105301
test	AKT1S1	All Genes	THItoGene	0.057898	0.0491286
test	ALDH16A1	All Genes	THItoGene	0.0564176	0.0347953
test	ALG3	All Genes	THItoGene	0.101403	0.0679276
test	ANGPTL4	All Genes	THItoGene	-0.0014242	0.000526333
test	ANKLE2	All Genes	THItoGene	0.101142	0.0654988
test	ANKRD12	All Genes	THItoGene	0.014988	0.0146152
test	ANKRD28	All Genes	THItoGene	0.07792	0.0313263
test	ANO10	All Genes	THItoGene	0.0326792	0.00561769
test	AP5B1	All Genes	THItoGene	0.0155464	0.00923535
test	AP5Z1	All Genes	THItoGene	0.0809031	0.0421817
test	APBA2	All Genes	THItoGene	0.0495856	0.018668
test	APBB2	All Genes	THItoGene	0.0545212	0.0215116
test	APOBEC3G	All Genes	THItoGene	0.0359619	0.00797912
test	APOC1	All Genes	THItoGene	0.0451143	0.045792
test	AQP1	All Genes	THItoGene	0.0134932	0.0151607
test	ARF5	All Genes	THItoGene	0.0444544	0.0123229
test	ARF6	All Genes	THItoGene	0.169444	0.09496
test	ARFGEF2	All Genes	THItoGene	0.0556475	0.0199053
test	ARHGAP10	All Genes	THItoGene	0.0198416	0.00691883
test	ARHGAP4	All Genes	THItoGene	0.0697749	0.0370203
test	ARHGAP45	All Genes	THItoGene	0.0605755	0.0368536
test	ARHGAP5	All Genes	THItoGene	0.018673	0.00806535
test	ARHGEF10L	All Genes	THItoGene	0.0586353	0.0162835
test	ARHGEF3	All Genes	THItoGene	0.073536	0.0271818
test	ARHGEF40	All Genes	THItoGene	0.0324363	0.00901777
test	ARID1B	All Genes	THItoGene	0.0371763	0.027644
test	ARID3A	All Genes	THItoGene	-0.00017546	0.0020491
test	ARID4A	All Genes	THItoGene	0.0161406	0.00680162
test	ARID5A	All Genes	THItoGene	0.0338297	0.0314352
test	ARID5B	All Genes	THItoGene	0.0556571	0.024618
test	ARNT	All Genes	THItoGene	0.107131	0.0435773
test	ASCL2	All Genes	THItoGene	0.036034	0.0194388
test	ASH2L	All Genes	THItoGene	0.101064	0.052236
test	ASL	All Genes	THItoGene	0.0499076	0.026882
test	ASMTL	All Genes	THItoGene	0.048892	0.0261231
test	ASNA1	All Genes	THItoGene	0.107479	0.0970417
test	ASNA1	SVGs	THItoGene	0.182984	0.162848
test	ASNS	All Genes	THItoGene	0.059861	0.0200106
test	ATAD1	All Genes	THItoGene	0.0636151	0.0325429
test	ATF6B	All Genes	THItoGene	0.059508	0.0255186
test	ATG12	All Genes	THItoGene	0.0964742	0.0570467
test	ATG16L2	All Genes	THItoGene	0.0541946	0.0186621
test	ATL2	All Genes	THItoGene	0.0538666	0.0147134
test	ATP5H	All Genes	THItoGene	0.141975	0.0890666
test	ATP5O	All Genes	THItoGene	0.170065	0.135516
test	ATP6AP1	All Genes	THItoGene	0.136132	0.122702
test	ATP6AP1	SVGs	THItoGene	0.121337	0.109703
test	ATP6V0D1	All Genes	THItoGene	0.071709	0.0549538
test	AURKAIP1	All Genes	THItoGene	0.0920545	0.0785459
test	AVEN	All Genes	THItoGene	0.00187128	-0.00221829
test	BABAM1	All Genes	THItoGene	0.116376	0.0893228
test	BAD	All Genes	THItoGene	0.0636223	0.0488098
test	BAIAP3	All Genes	THItoGene	0.0409185	0.0107459
test	BCAM	All Genes	THItoGene	0.105174	0.0736697
test	BCL2L12	All Genes	THItoGene	0.0806824	0.0321299
test	BGN	All Genes	THItoGene	0.0326567	0.0346467
test	BGN	SVGs	THItoGene	0.0911628	0.0890849
test	BICDL1	All Genes	THItoGene	0.0380607	0.00951562
test	BIN3	All Genes	THItoGene	0.0729593	0.0378183
test	BIRC2	All Genes	THItoGene	0.102426	0.0558876
test	BOK	All Genes	THItoGene	0.061049	0.0413592
test	BOLA3	All Genes	THItoGene	0.107887	0.0416956
test	BRD9	All Genes	THItoGene	0.105098	0.0747166
test	BRF1	All Genes	THItoGene	0.0637115	0.0397684
test	BRF2	All Genes	THItoGene	0.108618	0.0712265
test	BRK1	All Genes	THItoGene	0.10506	0.0737611
test	BRPF1	All Genes	THItoGene	0.061714	0.0156893
test	BSG	All Genes	THItoGene	0.0873376	0.082402
test	BSG	SVGs	THItoGene	0.100136	0.0965588
test	BST2	All Genes	THItoGene	0.0151722	0.0253358
test	BST2	SVGs	THItoGene	0.0740604	0.0785935
test	BTG1	All Genes	THItoGene	0.145273	0.118616
test	C10orf10	All Genes	THItoGene	0.0285106	0.00962672
test	C10orf54	All Genes	THItoGene	-0.0258399	-0.0172216
test	C12orf45	All Genes	THItoGene	0.0976409	0.0428513
test	C15orf61	All Genes	THItoGene	0.0813496	0.024138
test	C19orf24	All Genes	THItoGene	0.06512	0.0477432
test	C19orf52	All Genes	THItoGene	0.0989486	0.0408062
test	C19orf60	All Genes	THItoGene	0.0597375	0.046217
test	C1QB	All Genes	THItoGene	0.0229079	0.0211516
test	C1R	All Genes	THItoGene	0.0593111	0.0573696
test	C1S	All Genes	THItoGene	0.0777511	0.0518416
test	C1orf216	All Genes	THItoGene	0.0157688	0.00197612
test	C2	All Genes	THItoGene	0.0484708	0.0209797
test	C2CD2L	All Genes	THItoGene	0.0637749	0.0254082
test	C3	All Genes	THItoGene	0.0127356	0.0174287
test	C3	SVGs	THItoGene	0.0238527	0.0332435
test	C4orf48	All Genes	THItoGene	0.0516241	0.0439649
test	C5orf38	All Genes	THItoGene	0.0530004	0.0308248
test	C6orf136	All Genes	THItoGene	0.0873758	0.0260186
test	C6orf48	All Genes	THItoGene	0.153986	0.0925429
test	CADM4	All Genes	THItoGene	0.0867392	0.0556376
test	CALML5	All Genes	THItoGene	-0.00458662	0.00118012
test	CAMTA2	All Genes	THItoGene	0.0687006	0.0305799
test	CAPG	All Genes	THItoGene	0.118726	0.0989761
test	CARS2	All Genes	THItoGene	0.0769262	0.0431536
test	CBLC	All Genes	THItoGene	0.016194	0.00631832
test	CCDC106	All Genes	THItoGene	0.0857669	0.0438632
test	CCDC167	All Genes	THItoGene	0.0771955	0.0510323
test	CCDC57	All Genes	THItoGene	0.0491323	0.0304391
test	CCDC80	All Genes	THItoGene	-0.00569348	0.0099554
test	CCDC88B	All Genes	THItoGene	0.0240107	0.012413
test	CCL19	All Genes	THItoGene	-0.0351284	-0.0125666
test	CCL2	All Genes	THItoGene	0.113296	0.0675814
test	CCL21	All Genes	THItoGene	-0.00702213	-0.00714668
test	CCM2	All Genes	THItoGene	0.0983645	0.0797653
test	CCNB1IP1	All Genes	THItoGene	0.0753289	0.0418496
test	CCNE2	All Genes	THItoGene	0.114326	0.0569154
test	CCS	All Genes	THItoGene	0.105414	0.0669939
test	CCT4	All Genes	THItoGene	0.192957	0.14664
test	CD14	All Genes	THItoGene	0.0342815	0.0282814
test	CD320	All Genes	THItoGene	0.0323153	0.026966
test	CD3D	All Genes	THItoGene	0.0388425	0.014758
test	CD4	All Genes	THItoGene	0.0528137	0.021277
test	CD52	All Genes	THItoGene	0.0189968	0.0169072
test	CD68	All Genes	THItoGene	0.0413217	0.0320586
test	CD74	All Genes	THItoGene	0.012797	0.024856
test	CD74	SVGs	THItoGene	-0.0029721	0.0134583
test	CD79A	All Genes	THItoGene	-0.026535	-0.0161339
test	CDH11	All Genes	THItoGene	0.00405317	-0.00130165
test	CDK5RAP1	All Genes	THItoGene	0.0896038	0.0331734
test	CEP250	All Genes	THItoGene	0.0634915	0.0236043
test	CERCAM	All Genes	THItoGene	0.045559	0.0245051
test	CERS5	All Genes	THItoGene	0.0616942	0.0302998
test	CES2	All Genes	THItoGene	0.0377281	0.01369
test	CFAP36	All Genes	THItoGene	0.0535182	0.0189322
test	CFDP1	All Genes	THItoGene	0.110211	0.048187
test	CGGBP1	All Genes	THItoGene	0.0976086	0.053659
test	CHCHD6	All Genes	THItoGene	0.062329	0.0332357
test	CHD1	All Genes	THItoGene	0.0679571	0.0284153
test	CHD6	All Genes	THItoGene	0.0463757	0.0252919
test	CHFR	All Genes	THItoGene	0.106991	0.0453005
test	CHST11	All Genes	THItoGene	0.00299746	0.00221146
test	CIR1	All Genes	THItoGene	0.0421183	0.0177738
test	CLASRP	All Genes	THItoGene	0.109274	0.0750414
test	CLDN3	All Genes	THItoGene	0.0939227	0.0787842
test	CLDN3	SVGs	THItoGene	0.066244	0.061748
test	CLDN4	All Genes	THItoGene	0.164207	0.130331
test	CLDN4	SVGs	THItoGene	0.0928923	0.0863129
test	CLU	All Genes	THItoGene	0.0403633	0.036859
test	CNN2	All Genes	THItoGene	0.0729504	0.0692024
test	CNN2	SVGs	THItoGene	0.0751252	0.075967
test	COL14A1	All Genes	THItoGene	0.0443284	0.0155459
test	COL3A1	All Genes	THItoGene	0.121964	0.0994715
test	COL4A1	All Genes	THItoGene	0.105893	0.0633053
test	COL6A2	All Genes	THItoGene	0.0169208	0.0240305
test	COL8A2	All Genes	THItoGene	0.016309	-0.000506709
test	COMMD1	All Genes	THItoGene	0.0822532	0.038838
test	COMP	All Genes	THItoGene	0.0208549	0.00686045
test	COMP	SVGs	THItoGene	0.033963	0.0312084
test	COPS7A	All Genes	THItoGene	0.132523	0.0743914
test	COQ4	All Genes	THItoGene	0.0872812	0.058386
test	CORO1A	All Genes	THItoGene	0.0566526	0.0198885
test	CORO1B	All Genes	THItoGene	0.0769187	0.0662034
test	CORO2A	All Genes	THItoGene	0.0899479	0.0342713
test	CORO7	All Genes	THItoGene	0.0754168	0.0489707
test	COX5A	All Genes	THItoGene	0.137957	0.0844926
test	CPNE1	All Genes	THItoGene	0.181478	0.12878
test	CPSF1	All Genes	THItoGene	0.0715666	0.0418984
test	CPVL	All Genes	THItoGene	0.0603939	0.0244942
test	CRABP2	All Genes	THItoGene	0.157245	0.124582
test	CRABP2	SVGs	THItoGene	0.175573	0.14809
test	CRACR2B	All Genes	THItoGene	0.130048	0.109049
test	CRELD2	All Genes	THItoGene	0.120055	0.0574995
test	CROCC	All Genes	THItoGene	0.0503209	0.0194042
test	CSF1	All Genes	THItoGene	0.0644609	0.0271199
test	CSF1R	All Genes	THItoGene	0.0286441	0.0180775
test	CTDSPL	All Genes	THItoGene	0.1076	0.067061
test	CTIF	All Genes	THItoGene	0.0648521	0.034839
test	CTSK	All Genes	THItoGene	0.0864049	0.0541448
test	CTU2	All Genes	THItoGene	0.0231818	0.00971273
test	CUTC	All Genes	THItoGene	0.0829894	0.0289717
test	CUX1	All Genes	THItoGene	0.105861	0.0673525
test	CX3CL1	All Genes	THItoGene	-0.00138155	0.00184503
test	CXCL10	All Genes	THItoGene	0.0822696	0.0481875
test	CXXC5	All Genes	THItoGene	0.128408	0.120543
test	CYP27A1	All Genes	THItoGene	0.0324944	0.0138097
test	DAPK3	All Genes	THItoGene	0.065623	0.0548772
test	DCAF6	All Genes	THItoGene	0.120656	0.0669913
test	DCXR	All Genes	THItoGene	0.115358	0.0888311
test	DDAH1	All Genes	THItoGene	0.0544969	0.0158928
test	DDB2	All Genes	THItoGene	0.0409759	0.0178696
test	DDIT3	All Genes	THItoGene	0.0830631	0.0399474
test	DDRGK1	All Genes	THItoGene	0.0651389	0.0496014
test	DDT	All Genes	THItoGene	0.125367	0.0879165
test	DEAF1	All Genes	THItoGene	0.0858898	0.0504516
test	DENND1A	All Genes	THItoGene	0.0269022	0.0111612
test	DERL3	All Genes	THItoGene	0.0208747	0.0139332
test	DESI1	All Genes	THItoGene	0.112313	0.0556998
test	DHX16	All Genes	THItoGene	0.100276	0.0325892
test	DLG1	All Genes	THItoGene	0.0657865	0.0349241
test	DMAP1	All Genes	THItoGene	0.0486391	0.0321766
test	DNAJB2	All Genes	THItoGene	0.110152	0.0974671
test	DNAJC1	All Genes	THItoGene	0.129713	0.0834057
test	DNAJC7	All Genes	THItoGene	0.0871638	0.0653984
test	DOCK6	All Genes	THItoGene	0.107382	0.0514222
test	DPH3	All Genes	THItoGene	0.073068	0.0215962
test	DPM2	All Genes	THItoGene	0.0604809	0.0543626
test	DPP7	All Genes	THItoGene	0.0721562	0.0589379
test	DPP9	All Genes	THItoGene	0.080592	0.0631652
test	DPYSL3	All Genes	THItoGene	0.111831	0.0811525
test	DVL1	All Genes	THItoGene	0.0918593	0.0489232
test	EBAG9	All Genes	THItoGene	0.0258188	0.00909276
test	ECHDC2	All Genes	THItoGene	0.03494	0.0178292
test	ECM1	All Genes	THItoGene	0.0634464	0.0550861
test	EFEMP2	All Genes	THItoGene	0.0173064	0.0158325
test	EFHD2	All Genes	THItoGene	0.0732473	0.0488204
test	EIF1AD	All Genes	THItoGene	0.0902509	0.0297389
test	EIF3B	All Genes	THItoGene	0.0964772	0.0941399
test	EIF3B	SVGs	THItoGene	0.10134	0.0969106
test	EIF3F	All Genes	THItoGene	0.0941139	0.0527971
test	EIF3G	All Genes	THItoGene	0.0702272	0.0638095
test	ELN	All Genes	THItoGene	-0.00664963	0.00595627
test	ELOF1	All Genes	THItoGene	0.0530106	0.0377804
test	EMC3	All Genes	THItoGene	0.0949232	0.0544261
test	ENPP1	All Genes	THItoGene	0.0899658	0.0525022
test	EPHB3	All Genes	THItoGene	0.0778847	0.0654807
test	ERAL1	All Genes	THItoGene	0.0993968	0.0409945
test	ERI3	All Genes	THItoGene	0.106688	0.0858335
test	ERMP1	All Genes	THItoGene	0.114961	0.0441697
test	ETFB	All Genes	THItoGene	0.0605159	0.0563042
test	EVA1B	All Genes	THItoGene	0.00778998	0.0117508
test	EXD3	All Genes	THItoGene	0.0508592	0.0178068
test	EXOC5	All Genes	THItoGene	0.1192	0.0621137
test	EXOSC1	All Genes	THItoGene	0.135656	0.0640671
test	EXOSC10	All Genes	THItoGene	0.139095	0.0926223
test	EXOSC2	All Genes	THItoGene	0.0559913	0.0195724
test	EZH2	All Genes	THItoGene	0.157363	0.0776597
test	FAAH	All Genes	THItoGene	0.0803959	0.0313679
test	FADS2	All Genes	THItoGene	0.144868	0.131943
test	FAH	All Genes	THItoGene	0.0814319	0.0457148
test	FAIM2	All Genes	THItoGene	0.0409981	0.00898941
test	FAM102A	All Genes	THItoGene	0.150067	0.101449
test	FAM117A	All Genes	THItoGene	0.0805156	0.0284793
test	FAM118A	All Genes	THItoGene	0.0579843	0.0166298
test	FAM160B1	All Genes	THItoGene	0.0750352	0.0300928
test	FAM173A	All Genes	THItoGene	0.0933657	0.0723667
test	FAM193B	All Genes	THItoGene	0.126667	0.0883676
test	FAM213B	All Genes	THItoGene	0.0922339	0.0510718
test	FAM3A	All Genes	THItoGene	0.0459571	0.0300526
test	FAM45A	All Genes	THItoGene	0.055332	0.017982
test	FAP	All Genes	THItoGene	0.0171896	0.00937535
test	FARP1	All Genes	THItoGene	0.144592	0.116955
test	FARSB	All Genes	THItoGene	0.137116	0.0759646
test	FASN	All Genes	THItoGene	0.203383	0.176858
test	FASN	SVGs	THItoGene	0.125687	0.120867
test	FBF1	All Genes	THItoGene	0.0570063	0.0147643
test	FBLN2	All Genes	THItoGene	0.0782094	0.0463392
test	FCER1G	All Genes	THItoGene	0.0550198	0.0255928
test	FDPS	All Genes	THItoGene	0.140242	0.117336
test	FGFR1	All Genes	THItoGene	0.0538337	0.0321024
test	FKBP10	All Genes	THItoGene	0.0497566	0.0333429
test	FKBP8	All Genes	THItoGene	0.0673956	0.0525739
test	FLNA	All Genes	THItoGene	0.0690699	0.07035
test	FLNA	SVGs	THItoGene	0.104229	0.101375
test	FN1	All Genes	THItoGene	0.221418	0.17435
test	FNBP4	All Genes	THItoGene	0.0235621	0.01005
test	FOXP4	All Genes	THItoGene	0.12683	0.0993134
test	FOXP4	SVGs	THItoGene	0.087594	0.0836427
test	FSTL1	All Genes	THItoGene	0.0736068	0.0411023
test	FSTL3	All Genes	THItoGene	0.0377043	0.0221351
test	FUOM	All Genes	THItoGene	0.0508373	0.0299969
test	FUS	All Genes	THItoGene	0.122027	0.103748
test	FZD2	All Genes	THItoGene	0.0047227	0.000853034
test	GALK1	All Genes	THItoGene	0.0340562	0.0148475
test	GANAB	All Genes	THItoGene	0.113286	0.0992097
test	GAR1	All Genes	THItoGene	0.109956	0.0559404
test	GAS6	All Genes	THItoGene	0.065481	0.0547495
test	GATA3	All Genes	THItoGene	0.148618	0.125053
test	GATC	All Genes	THItoGene	0.145423	0.107536
test	GBP1	All Genes	THItoGene	0.104017	0.0642185
test	GBP2	All Genes	THItoGene	0.0834089	0.0466363
test	GBP3	All Genes	THItoGene	0.115863	0.0555679
test	GBP4	All Genes	THItoGene	0.03244	0.0115785
test	GBP5	All Genes	THItoGene	0.0696044	0.0243064
test	GEMIN4	All Genes	THItoGene	0.0761744	0.0313973
test	GLCCI1	All Genes	THItoGene	0.0718342	0.0299701
test	GLG1	All Genes	THItoGene	0.0739913	0.0501934
test	GLTSCR2	All Genes	THItoGene	0.0458078	0.0417256
test	GMFG	All Genes	THItoGene	0.0263307	0.0116473
test	GMPPA	All Genes	THItoGene	0.097098	0.0608718
test	GNAI2	All Genes	THItoGene	0.0554513	0.0570963
test	GNAI2	SVGs	THItoGene	0.0738812	0.0745306
test	GNAS	All Genes	THItoGene	0.228517	0.210209
test	GNAS	SVGs	THItoGene	0.205592	0.187689
test	GNL2	All Genes	THItoGene	0.140682	0.074991
test	GPR108	All Genes	THItoGene	0.0637631	0.0427843
test	GPRC5A	All Genes	THItoGene	0.142276	0.115655
test	GPS1	All Genes	THItoGene	0.0392028	0.0339928
test	GPSM1	All Genes	THItoGene	0.0695027	0.0349369
test	GPX3	All Genes	THItoGene	-0.00294659	-0.00596565
test	GRK3	All Genes	THItoGene	0.0156864	0.00707182
test	GSK3A	All Genes	THItoGene	0.0985524	0.0649848
test	GSTM3	All Genes	THItoGene	0.09211	0.0624604
test	GYPC	All Genes	THItoGene	-0.00547645	-0.000194763
test	HAGHL	All Genes	THItoGene	0.0518831	0.0302502
test	HCFC1R1	All Genes	THItoGene	0.0518871	0.0468402
test	HCFC1R1	SVGs	THItoGene	0.0915436	0.0815027
test	HCST	All Genes	THItoGene	0.0608061	0.0364568
test	HDAC5	All Genes	THItoGene	0.0566536	0.0342031
test	HDAC6	All Genes	THItoGene	0.0509382	0.0206797
test	HELZ2	All Genes	THItoGene	0.0909837	0.0666671
test	HES1	All Genes	THItoGene	0.0988884	0.0639568
test	HLA.B	All Genes	THItoGene	-0.0408987	-0.0231981
test	HLA.B	SVGs	THItoGene	0.0131753	0.0258126
test	HLA.DMA	All Genes	THItoGene	0.000137718	0.00241769
test	HLA.DMB	All Genes	THItoGene	0.0801167	0.0443582
test	HLA.DOA	All Genes	THItoGene	0.0542345	0.0187707
test	HLA.DPA1	All Genes	THItoGene	0.0423947	0.0376876
test	HLA.DPB1	All Genes	THItoGene	0.0565193	0.0423076
test	HLA.DRA	All Genes	THItoGene	0.11785	0.111753
test	HLA.DRB1	All Genes	THItoGene	0.0665791	0.0553149
test	HMGB2	All Genes	THItoGene	0.176424	0.113004
test	HNRNPUL2	All Genes	THItoGene	0.14172	0.121721
test	HOOK3	All Genes	THItoGene	0.0137912	0.00903138
test	HPS6	All Genes	THItoGene	0.0279147	0.00634834
test	HSD17B1	All Genes	THItoGene	0.0415448	0.0279104
test	HSPA4	All Genes	THItoGene	0.111258	0.0675314
test	HSPB1	All Genes	THItoGene	0.121766	0.12011
test	HSPB1	SVGs	THItoGene	0.119369	0.116831
test	HSPB11	All Genes	THItoGene	0.111378	0.0424688
test	HYI	All Genes	THItoGene	0.0447641	0.0252669
test	IDH3G	All Genes	THItoGene	0.0598424	0.0333694
test	IDUA	All Genes	THItoGene	0.00816811	0.00407186
test	IER5L	All Genes	THItoGene	0.0731058	0.0649266
test	IFI27	All Genes	THItoGene	0.0673272	0.0647989
test	IFI27L1	All Genes	THItoGene	0.0563932	0.0125311
test	IFI44L	All Genes	THItoGene	0.0101083	0.00894452
test	IGFBP2	All Genes	THItoGene	0.0691446	0.0591806
test	IGFBP2	SVGs	THItoGene	0.0382629	0.035646
test	IGFBP4	All Genes	THItoGene	0.0831115	0.0788643
test	IGHA1	All Genes	THItoGene	0.0457893	0.0485523
test	IGHG3	All Genes	THItoGene	-0.085979	-0.0608106
test	IGHG4	All Genes	THItoGene	-0.042507	-0.0380327
test	IGHM	All Genes	THItoGene	0.0296247	0.0299302
test	IGKC	All Genes	THItoGene	0.0207836	0.029571
test	IGLC2	All Genes	THItoGene	0.0167172	0.0316926
test	IGLC2	SVGs	THItoGene	0.0103655	0.0315146
test	IGLC3	All Genes	THItoGene	-0.0483279	-0.0204118
test	IGLC7	All Genes	THItoGene	-0.0273493	-0.0211139
test	IKZF3	All Genes	THItoGene	0.0429668	0.025538
test	IL10RA	All Genes	THItoGene	0.0282546	0.010532
test	ILKAP	All Genes	THItoGene	0.0668601	0.0326416
test	INAFM1	All Genes	THItoGene	0.0320535	0.0165453
test	INPP4B	All Genes	THItoGene	0.0489874	0.0198228
test	INPP5D	All Genes	THItoGene	0.0373981	0.0191657
test	INPP5J	All Genes	THItoGene	0.0819883	0.0268876
test	INTS8	All Genes	THItoGene	0.143617	0.0796527
test	ISG15	All Genes	THItoGene	0.0082915	0.0102039
test	ISLR	All Genes	THItoGene	0.0201286	0.015053
test	ITGA5	All Genes	THItoGene	0.0628007	0.0359313
test	ITGB4	All Genes	THItoGene	0.062029	0.044191
test	ITGB6	All Genes	THItoGene	0.169162	0.113384
test	ITSN1	All Genes	THItoGene	0.0417471	0.0117492
test	JAG2	All Genes	THItoGene	0.0669822	0.0340253
test	JAK1	All Genes	THItoGene	0.0698541	0.0315387
test	JAK3	All Genes	THItoGene	-0.00350937	0.0044528
test	JCHAIN	All Genes	THItoGene	0.0268594	0.0311852
test	JMJD6	All Genes	THItoGene	0.0804493	0.0383931
test	KAT6B	All Genes	THItoGene	0.047474	0.0217613
test	KATNA1	All Genes	THItoGene	0.077499	0.0244772
test	KCNAB2	All Genes	THItoGene	0.0302508	0.0119261
test	KCTD10	All Genes	THItoGene	0.0905531	0.0479106
test	KDM4B	All Genes	THItoGene	0.119428	0.096343
test	KIAA0895L	All Genes	THItoGene	0.0848392	0.0238676
test	KIAA1211L	All Genes	THItoGene	0.0581752	0.0141312
test	KIAA1217	All Genes	THItoGene	0.0862425	0.0454241
test	KIAA1468	All Genes	THItoGene	0.0845043	0.0314298
test	KIAA1715	All Genes	THItoGene	0.0337772	0.0105377
test	KIF13B	All Genes	THItoGene	0.0546213	0.0140476
test	KLF9	All Genes	THItoGene	0.0460466	0.0139448
test	KMT2B	All Genes	THItoGene	0.124903	0.0915015
test	KMT2E	All Genes	THItoGene	0.0446899	0.0253603
test	KPNB1	All Genes	THItoGene	0.0971499	0.0619778
test	KRAS	All Genes	THItoGene	0.117929	0.059594
test	KRT10	All Genes	THItoGene	0.151984	0.0869829
test	KRT17	All Genes	THItoGene	-0.00479908	0.00393733
test	KRT8	All Genes	THItoGene	0.131948	0.1037
test	KRT8	SVGs	THItoGene	0.0935254	0.0807493
test	KRT86	All Genes	THItoGene	-0.00757085	-0.0172078
test	LAMB2	All Genes	THItoGene	0.0917973	0.0697031
test	LAMTOR2	All Genes	THItoGene	0.141645	0.111137
test	LANCL1	All Genes	THItoGene	0.0519499	0.0163243
test	LARP1B	All Genes	THItoGene	0.0439762	0.00867792
test	LARP7	All Genes	THItoGene	0.0186637	0.000287413
test	LCK	All Genes	THItoGene	0.0278304	0.0132563
test	LCP1	All Genes	THItoGene	0.00627564	-0.00445752
test	LGALS1	All Genes	THItoGene	-0.00829358	0.0037066
test	LIMCH1	All Genes	THItoGene	0.0785673	0.0367575
test	LIMK1	All Genes	THItoGene	0.0773359	0.0539677
test	LINC00176	All Genes	THItoGene	0.0572369	0.0335323
test	LINGO1	All Genes	THItoGene	0.0478209	0.0138926
test	LLGL1	All Genes	THItoGene	0.0747678	0.0257966
test	LMF1	All Genes	THItoGene	0.0283814	0.0087575
test	LMNA	All Genes	THItoGene	0.0253733	0.033349
test	LMNA	SVGs	THItoGene	0.0205879	0.0306044
test	LRRC8A	All Genes	THItoGene	0.0564114	0.0292953
test	LRWD1	All Genes	THItoGene	0.0645234	0.0220259
test	LST1	All Genes	THItoGene	0.0171013	0.0123594
test	LTB4R	All Genes	THItoGene	0.0723002	0.0315438
test	LTBP3	All Genes	THItoGene	0.0319472	0.0307271
test	LTBP3	SVGs	THItoGene	0.0584084	0.0654468
test	LTF	All Genes	THItoGene	0.0486999	0.046116
test	LUC7L	All Genes	THItoGene	0.0812297	0.040791
test	LUC7L3	All Genes	THItoGene	0.12559	0.102037
test	LUM	All Genes	THItoGene	0.111912	0.0847249
test	LYL1	All Genes	THItoGene	0.0151096	0.00570974
test	MAGEF1	All Genes	THItoGene	0.14114	0.07545
test	MAGI1	All Genes	THItoGene	0.0232341	0.0107862
test	MAGOHB	All Genes	THItoGene	0.108783	0.0421492
test	MAP1S	All Genes	THItoGene	0.0290739	0.0086565
test	MAP3K14	All Genes	THItoGene	0.00310239	0.00334031
test	MAP3K6	All Genes	THItoGene	0.0461684	0.0266441
test	MAP4K2	All Genes	THItoGene	0.0611848	0.0238705
test	MAPK9	All Genes	THItoGene	0.0625503	0.0160881
test	MAPKAPK5	All Genes	THItoGene	0.0760962	0.0310735
test	MARS	All Genes	THItoGene	0.164058	0.114172
test	MAVS	All Genes	THItoGene	0.0757232	0.0524675
test	MCTS1	All Genes	THItoGene	0.0965319	0.0578707
test	MED13L	All Genes	THItoGene	0.0699239	0.0290836
test	MED25	All Genes	THItoGene	0.105408	0.0773711
test	MEN1	All Genes	THItoGene	0.0689061	0.0238479
test	METTL12	All Genes	THItoGene	0.105368	0.050311
test	METTL16	All Genes	THItoGene	0.0437902	0.0159981
test	MFAP4	All Genes	THItoGene	-0.0122764	-0.00466646
test	MFSD3	All Genes	THItoGene	0.0598547	0.0277844
test	MFSD7	All Genes	THItoGene	0.042016	0.0202188
test	MGMT	All Genes	THItoGene	0.0328824	0.0211538
test	MGP	All Genes	THItoGene	0.0894129	0.0836293
test	MGP	SVGs	THItoGene	0.0852239	0.0783534
test	MIB2	All Genes	THItoGene	0.0708421	0.0331293
test	MICAL1	All Genes	THItoGene	0.0257904	0.0167833
test	MICALL2	All Genes	THItoGene	0.077443	0.0456663
test	MID1IP1	All Genes	THItoGene	0.163577	0.102164
test	MIF	All Genes	THItoGene	0.0389123	0.0109115
test	MIIP	All Genes	THItoGene	0.0672728	0.0365699
test	MKNK1	All Genes	THItoGene	0.0753329	0.0351158
test	MLLT4	All Genes	THItoGene	0.0875818	0.0368305
test	MLST8	All Genes	THItoGene	0.0791058	0.0667502
test	MMP9	All Genes	THItoGene	0.00975292	0.00820843
test	MORC2	All Genes	THItoGene	0.109172	0.0596092
test	MPND	All Genes	THItoGene	0.0531625	0.0290601
test	MPST	All Genes	THItoGene	0.0992698	0.0769737
test	MRPL2	All Genes	THItoGene	0.0585163	0.0225612
test	MRPL21	All Genes	THItoGene	0.1628	0.0969131
test	MRPL23	All Genes	THItoGene	0.0413871	0.0200929
test	MRPL51	All Genes	THItoGene	0.173842	0.136611
test	MRPL54	All Genes	THItoGene	0.0535397	0.0377155
test	MRPS22	All Genes	THItoGene	0.0928558	0.0370069
test	MS4A6A	All Genes	THItoGene	0.0329428	0.0200026
test	MST1R	All Genes	THItoGene	0.103629	0.0486952
test	MTG2	All Genes	THItoGene	0.082452	0.0371479
test	MTMR12	All Genes	THItoGene	0.0963019	0.0493241
test	MUC1	All Genes	THItoGene	0.0644163	0.0716977
test	MUC1	SVGs	THItoGene	0.0847603	0.0857553
test	MUCL1	All Genes	THItoGene	0.128696	0.0695719
test	MUS81	All Genes	THItoGene	0.13941	0.0930841
test	MVP	All Genes	THItoGene	0.0780782	0.0731023
test	MX2	All Genes	THItoGene	0.0468875	0.0172971
test	MYH10	All Genes	THItoGene	0.0269371	0.00625234
test	MYL12B	All Genes	THItoGene	0.223877	0.180086
test	MYL6B	All Genes	THItoGene	0.0609713	0.0296447
test	MYL9	All Genes	THItoGene	0.0128499	0.0219807
test	MYL9	SVGs	THItoGene	0.0336319	0.0426691
test	MYO1G	All Genes	THItoGene	0.0181972	0.00690477
test	MYO9B	All Genes	THItoGene	0.0786074	0.0557553
test	MZT2A	All Genes	THItoGene	0.12807	0.120213
test	NAA10	All Genes	THItoGene	0.0904016	0.0663133
test	NANS	All Genes	THItoGene	0.0960378	0.0674184
test	NCKAP1L	All Genes	THItoGene	-0.00272977	0.00310389
test	NCKAP5L	All Genes	THItoGene	0.0149392	0.00592115
test	NDRG1	All Genes	THItoGene	0.116358	0.0873068
test	NDUFA1	All Genes	THItoGene	0.16533	0.129942
test	NDUFA12	All Genes	THItoGene	0.144563	0.0740634
test	NDUFB2	All Genes	THItoGene	0.210525	0.173019
test	NDUFB3	All Genes	THItoGene	0.185181	0.099255
test	NDUFB9	All Genes	THItoGene	0.124301	0.113876
test	NDUFB9	SVGs	THItoGene	0.126554	0.119345
test	NDUFC1	All Genes	THItoGene	0.139108	0.0803624
test	NDUFS1	All Genes	THItoGene	0.132594	0.0684846
test	NDUFV3	All Genes	THItoGene	0.096368	0.0598456
test	NEBL	All Genes	THItoGene	0.116793	0.0481738
test	NEK7	All Genes	THItoGene	0.0653419	0.0295543
test	NELFE	All Genes	THItoGene	0.0693688	0.051785
test	NFATC4	All Genes	THItoGene	0.0758635	0.0451323
test	NFIC	All Genes	THItoGene	0.0901344	0.0762653
test	NINJ1	All Genes	THItoGene	0.0819781	0.0799983
test	NIT2	All Genes	THItoGene	0.143343	0.0825697
test	NMRAL1	All Genes	THItoGene	0.0684564	0.0504185
test	NR1H2	All Genes	THItoGene	0.049147	0.0265031
test	NR4A1	All Genes	THItoGene	0.126751	0.0843154
test	NRP1	All Genes	THItoGene	0.0450316	0.0166726
test	NSMCE1	All Genes	THItoGene	0.0753442	0.0525397
test	NTMT1	All Genes	THItoGene	0.0227037	0.0105397
test	NUP214	All Genes	THItoGene	0.0669944	0.0301449
test	NUP93	All Genes	THItoGene	0.104432	0.0426279
test	NXN	All Genes	THItoGene	0.0393662	0.0215148
test	OASL	All Genes	THItoGene	0.0628307	0.0293347
test	OGFRL1	All Genes	THItoGene	0.0449937	0.0188861
test	OPTN	All Genes	THItoGene	0.0294029	0.0143299
test	ORC2	All Genes	THItoGene	0.0674133	0.0239888
test	OSBPL8	All Genes	THItoGene	0.0283179	0.0135479
test	P4HA2	All Genes	THItoGene	0.0453228	0.0104862
test	PAF1	All Genes	THItoGene	0.0157756	0.0107854
test	PAFAH1B3	All Genes	THItoGene	0.0776303	0.0540574
test	PAQR4	All Genes	THItoGene	0.0981158	0.0653369
test	PARN	All Genes	THItoGene	0.108629	0.0367483
test	PCCB	All Genes	THItoGene	0.118329	0.067043
test	PCIF1	All Genes	THItoGene	0.0823371	0.0352225
test	PDCD5	All Genes	THItoGene	0.152494	0.0810069
test	PDGFRA	All Genes	THItoGene	0.00550921	0.00922418
test	PDGFRB	All Genes	THItoGene	0.111866	0.0716061
test	PER1	All Genes	THItoGene	0.0591907	0.0299875
test	PEX11G	All Genes	THItoGene	0.0440628	0.00811983
test	PEX14	All Genes	THItoGene	0.0247138	0.00656123
test	PGLS	All Genes	THItoGene	0.0566664	0.0473656
test	PHF11	All Genes	THItoGene	0.0256966	0.0136267
test	PHF13	All Genes	THItoGene	0.0870514	0.026209
test	PHF21A	All Genes	THItoGene	0.052943	0.02048
test	PHKB	All Genes	THItoGene	0.1071	0.054013
test	PIGQ	All Genes	THItoGene	0.109538	0.0838162
test	PIH1D1	All Genes	THItoGene	0.0602721	0.0361242
test	PILRA	All Genes	THItoGene	0.00951982	0.0111473
test	PIM2	All Genes	THItoGene	0.0860995	0.0468903
test	PITX1	All Genes	THItoGene	0.0706943	0.0378502
test	PKNOX1	All Genes	THItoGene	0.0696411	0.0202906
test	PLAC9	All Genes	THItoGene	0.0103807	0.00498024
test	PLEKHO2	All Genes	THItoGene	0.043183	0.0224698
test	PLIN2	All Genes	THItoGene	0.0138311	0.00100744
test	PLK1	All Genes	THItoGene	0.117313	0.0580979
test	PLK2	All Genes	THItoGene	0.086777	0.03561
test	PLLP	All Genes	THItoGene	0.0998819	0.0405225
test	PLP2	All Genes	THItoGene	0.106685	0.0781597
test	PLPPR2	All Genes	THItoGene	0.0956746	0.0704982
test	PLSCR1	All Genes	THItoGene	0.0727687	0.0285184
test	PLTP	All Genes	THItoGene	0.0850436	0.0577606
test	PLVAP	All Genes	THItoGene	0.0367867	0.0298568
test	PLXNA1	All Genes	THItoGene	0.125683	0.0697816
test	PLXND1	All Genes	THItoGene	0.083722	0.0771968
test	PMP22	All Genes	THItoGene	0.114482	0.0630215
test	PNISR	All Genes	THItoGene	0.0335587	0.0185075
test	PNMT	All Genes	THItoGene	0.106177	0.0779776
test	PNP	All Genes	THItoGene	0.0899375	0.039719
test	PNPLA6	All Genes	THItoGene	0.0804738	0.0503226
test	PODNL1	All Genes	THItoGene	0.0362846	0.0120357
test	PODXL	All Genes	THItoGene	0.0493511	0.015444
test	POLR2E	All Genes	THItoGene	0.0996279	0.0849353
test	POLR2J	All Genes	THItoGene	0.100268	0.0838487
test	POR	All Genes	THItoGene	0.115782	0.0896561
test	POSTN	All Genes	THItoGene	0.137704	0.100168
test	PPHLN1	All Genes	THItoGene	0.0961142	0.0461689
test	PPIB	All Genes	THItoGene	0.0473904	0.0371323
test	PPIH	All Genes	THItoGene	0.120062	0.0618352
test	PPM1G	All Genes	THItoGene	0.128652	0.0936568
test	PPP1R1A	All Genes	THItoGene	0.0114354	0.0153736
test	PPP1R1B	All Genes	THItoGene	0.0328492	0.0237399
test	PPP1R37	All Genes	THItoGene	0.0497342	0.0277443
test	PRKAB1	All Genes	THItoGene	0.141697	0.0827313
test	PRKCSH	All Genes	THItoGene	0.122496	0.115181
test	PRKCSH	SVGs	THItoGene	0.135214	0.122691
test	PROSER1	All Genes	THItoGene	0.0487958	0.0121111
test	PRPF6	All Genes	THItoGene	0.0856132	0.0630534
test	PRPSAP1	All Genes	THItoGene	0.0846677	0.0387473
test	PSCA	All Genes	THItoGene	0.00523379	0.0015707
test	PSMD4	All Genes	THItoGene	0.113823	0.0738139
test	PSTPIP1	All Genes	THItoGene	0.00276707	0.00135111
test	PTGDS	All Genes	THItoGene	-0.0645158	-0.0413651
test	PTOV1	All Genes	THItoGene	0.103778	0.0950826
test	PTOV1	SVGs	THItoGene	0.163441	0.150383
test	PTP4A3	All Genes	THItoGene	0.0380967	0.0245819
test	PTPRC	All Genes	THItoGene	0.0210134	0.00873519
test	PTPRJ	All Genes	THItoGene	0.0787106	0.0292987
test	PTRF	All Genes	THItoGene	0.0530433	0.0555946
test	PTRH1	All Genes	THItoGene	0.0322144	0.0121314
test	PUS3	All Genes	THItoGene	0.0466639	0.0153811
test	PWP1	All Genes	THItoGene	0.099851	0.0485962
test	PWWP2B	All Genes	THItoGene	0.0831704	0.0646688
test	PXDN	All Genes	THItoGene	0.11124	0.0808946
test	PYURF	All Genes	THItoGene	0.0891992	0.0378736
test	QSOX1	All Genes	THItoGene	0.0952889	0.0808313
test	R3HDM2	All Genes	THItoGene	0.111861	0.0491235
test	RAB11FIP1	All Genes	THItoGene	0.144387	0.0941528
test	RAB3A	All Genes	THItoGene	0.0514944	0.0146019
test	RAB3GAP1	All Genes	THItoGene	0.118718	0.0713006
test	RAB3IL1	All Genes	THItoGene	0.0196991	0.0085849
test	RABGAP1L	All Genes	THItoGene	0.0507157	0.019582
test	RALBP1	All Genes	THItoGene	0.0349992	0.012785
test	RALGAPA2	All Genes	THItoGene	0.0443252	0.0201428
test	RAMP2	All Genes	THItoGene	0.00891287	0.00662892
test	RAP1B	All Genes	THItoGene	0.0416318	0.0134687
test	RARS2	All Genes	THItoGene	0.0195512	0.00998324
test	RASA2	All Genes	THItoGene	0.0321842	0.0104727
test	RASGRP2	All Genes	THItoGene	-0.00697811	-0.000929038
test	RASSF3	All Genes	THItoGene	0.0425031	0.0202395
test	RBL1	All Genes	THItoGene	0.0437683	0.0179015
test	RBM42	All Genes	THItoGene	0.109184	0.0761151
test	RECQL4	All Genes	THItoGene	0.079869	0.0337077
test	RECQL5	All Genes	THItoGene	0.0746083	0.0406639
test	REEP6	All Genes	THItoGene	0.0614389	0.034345
test	RGS1	All Genes	THItoGene	0.0510848	0.0176508
test	RHOB	All Genes	THItoGene	0.210403	0.1761
test	RIOK1	All Genes	THItoGene	0.0402139	0.016683
test	RMND1	All Genes	THItoGene	0.0509749	0.0186083
test	RNASET2	All Genes	THItoGene	0.129792	0.109485
test	RND3	All Genes	THItoGene	0.0686123	0.0240301
test	RNF135	All Genes	THItoGene	0.122175	0.0469961
test	RNF170	All Genes	THItoGene	0.0336755	0.0140766
test	RRAS	All Genes	THItoGene	0.0662891	0.0421201
test	RSL1D1	All Genes	THItoGene	0.111453	0.094482
test	RSRP1	All Genes	THItoGene	0.0586979	0.0381924
test	RUVBL1	All Genes	THItoGene	0.126308	0.0603525
test	S100A14	All Genes	THItoGene	0.0961295	0.0765644
test	S100A9	All Genes	THItoGene	0.00578373	0.0162061
test	SAMM50	All Genes	THItoGene	0.101137	0.0627255
test	SASH1	All Genes	THItoGene	0.026712	0.0128567
test	SAT1	All Genes	THItoGene	0.100984	0.0844675
test	SCAF1	All Genes	THItoGene	0.06069	0.0403781
test	SCD	All Genes	THItoGene	0.212363	0.165152
test	SCD	SVGs	THItoGene	0.082817	0.0736245
test	SCNN1D	All Genes	THItoGene	0.0441064	0.0131334
test	SCX	All Genes	THItoGene	0.0798658	0.0398642
test	SDHB	All Genes	THItoGene	0.136845	0.0638316
test	SEC14L2	All Genes	THItoGene	0.0533041	0.0344195
test	SEC23A	All Genes	THItoGene	0.0543084	0.0205326
test	SEMA3B	All Genes	THItoGene	0.0566009	0.0330849
test	SEMA4B	All Genes	THItoGene	0.129748	0.0623316
test	SF3B4	All Genes	THItoGene	0.0928447	0.0555078
test	SFSWAP	All Genes	THItoGene	0.0820216	0.0393428
test	SGTA	All Genes	THItoGene	0.0612554	0.0534008
test	SH3BP5L	All Genes	THItoGene	0.068403	0.0281419
test	SIGLEC1	All Genes	THItoGene	0.0345145	0.016893
test	SIGMAR1	All Genes	THItoGene	0.123253	0.0643511
test	SLC16A2	All Genes	THItoGene	0.0381552	0.0101239
test	SLC16A3	All Genes	THItoGene	0.0402389	0.019644
test	SLC22A18	All Genes	THItoGene	0.0709549	0.0304529
test	SLC25A24	All Genes	THItoGene	0.103597	0.0434748
test	SLC2A1	All Genes	THItoGene	0.0919741	0.041612
test	SLC2A8	All Genes	THItoGene	0.0775906	0.0293459
test	SLC35A2	All Genes	THItoGene	0.132154	0.0800143
test	SLC43A1	All Genes	THItoGene	0.00677746	0.00288668
test	SLC4A5	All Genes	THItoGene	0.0945642	0.0314403
test	SLC8B1	All Genes	THItoGene	0.0725487	0.0386891
test	SLC9A3R2	All Genes	THItoGene	0.0591664	0.0348162
test	SLC9A8	All Genes	THItoGene	0.0519484	0.0143724
test	SLFN13	All Genes	THItoGene	0.0487569	0.0127436
test	SLPI	All Genes	THItoGene	0.0365111	0.015614
test	SMCHD1	All Genes	THItoGene	0.0450271	0.0223511
test	SMG9	All Genes	THItoGene	0.0855478	0.040143
test	SMYD2	All Genes	THItoGene	0.0975487	0.0373209
test	SNAPC3	All Genes	THItoGene	0.0680619	0.0193076
test	SNF8	All Genes	THItoGene	0.0697885	0.0634619
test	SNRPD3	All Genes	THItoGene	0.147293	0.0865339
test	SNTA1	All Genes	THItoGene	0.0566813	0.0185443
test	SNX33	All Genes	THItoGene	0.0500974	0.0183877
test	SNX8	All Genes	THItoGene	0.0557194	0.0227012
test	SOD3	All Genes	THItoGene	0.0378352	0.0218846
test	SOS2	All Genes	THItoGene	0.0337629	0.0121413
test	SOX4	All Genes	THItoGene	0.0811375	0.0781757
test	SP6	All Genes	THItoGene	0.0492995	0.0292483
test	SPAG9	All Genes	THItoGene	0.0585619	0.0325706
test	SPARC	All Genes	THItoGene	0.127665	0.10822
test	SPIN1	All Genes	THItoGene	0.100141	0.0474246
test	SPSB1	All Genes	THItoGene	0.0539559	0.01959
test	SRGN	All Genes	THItoGene	0.07245	0.0421601
test	SRPX2	All Genes	THItoGene	0.0434846	0.0140224
test	SRR	All Genes	THItoGene	0.106497	0.0444861
test	SRRT	All Genes	THItoGene	0.137179	0.0890264
test	SRSF1	All Genes	THItoGene	0.165228	0.114705
test	SRSF5	All Genes	THItoGene	0.160524	0.135294
test	SSSCA1	All Genes	THItoGene	0.057101	0.0312142
test	STAMBP	All Genes	THItoGene	0.0913224	0.0356352
test	STAT5A	All Genes	THItoGene	0.0189322	0.0102879
test	STK17A	All Genes	THItoGene	0.0118351	0.00930614
test	STK4	All Genes	THItoGene	0.0351494	0.0108231
test	STMN1	All Genes	THItoGene	0.180661	0.149358
test	STRN3	All Genes	THItoGene	0.0553706	0.0207446
test	STT3A	All Genes	THItoGene	0.0884724	0.0482121
test	SUGP1	All Genes	THItoGene	0.0552153	0.01381
test	SURF1	All Genes	THItoGene	0.0291453	0.0109536
test	SVIL	All Genes	THItoGene	0.0247957	0.00942337
test	SYDE1	All Genes	THItoGene	0.0283448	0.00941738
test	SYK	All Genes	THItoGene	0.0536299	0.0227497
test	TACC3	All Genes	THItoGene	0.106398	0.0500634
test	TANC2	All Genes	THItoGene	0.13736	0.0798452
test	TARBP1	All Genes	THItoGene	0.102143	0.0410949
test	TAX1BP1	All Genes	THItoGene	0.118583	0.0696601
test	TAX1BP3	All Genes	THItoGene	0.089083	0.0467631
test	TBC1D10A	All Genes	THItoGene	0.0621852	0.0318162
test	TBC1D23	All Genes	THItoGene	0.10949	0.0523289
test	TBCA	All Genes	THItoGene	0.0965194	0.0460277
test	TBXAS1	All Genes	THItoGene	0.053946	0.0272619
test	TCEA2	All Genes	THItoGene	0.0798383	0.0319594
test	TCEA3	All Genes	THItoGene	0.13657	0.0929599
test	TCF25	All Genes	THItoGene	0.0789753	0.0662628
test	TDRD3	All Genes	THItoGene	0.0530979	0.0127016
test	TESK1	All Genes	THItoGene	0.0951966	0.0528226
test	TESMIN	All Genes	THItoGene	0.10877	0.055346
test	TEX10	All Genes	THItoGene	0.0708422	0.0326564
test	TEX2	All Genes	THItoGene	0.151221	0.0921637
test	TFF3	All Genes	THItoGene	0.112431	0.0844949
test	TGFBR2	All Genes	THItoGene	0.0321332	0.0133426
test	THBS1	All Genes	THItoGene	0.0968266	0.0703955
test	THOC5	All Genes	THItoGene	0.0738179	0.0246547
test	THOC6	All Genes	THItoGene	0.0619092	0.0209989
test	TIGD5	All Genes	THItoGene	0.0572393	0.0311669
test	TIMP1	All Genes	THItoGene	0.044062	0.0451349
test	TIMP1	SVGs	THItoGene	0.0530376	0.0520524
test	TJP3	All Genes	THItoGene	0.123414	0.0618932
test	TM7SF2	All Genes	THItoGene	0.0866067	0.0644087
test	TMBIM6	All Genes	THItoGene	0.17736	0.153634
test	TMBIM6	SVGs	THItoGene	0.198077	0.17992
test	TMEM101	All Genes	THItoGene	0.0210936	0.0128525
test	TMEM123	All Genes	THItoGene	0.183352	0.137092
test	TMEM14B	All Genes	THItoGene	0.134521	0.0707278
test	TMEM160	All Genes	THItoGene	0.0493748	0.0398784
test	TMEM184A	All Genes	THItoGene	0.0967719	0.0519994
test	TMEM259	All Genes	THItoGene	0.100437	0.0875381
test	TMEM86A	All Genes	THItoGene	0.073436	0.0447199
test	TMX1	All Genes	THItoGene	0.0922832	0.0400545
test	TNC	All Genes	THItoGene	0.0837638	0.0403924
test	TNFRSF14	All Genes	THItoGene	0.0338763	0.0196639
test	TNFRSF21	All Genes	THItoGene	0.0375932	0.00961909
test	TNFRSF4	All Genes	THItoGene	0.033591	0.0164674
test	TNNT1	All Genes	THItoGene	0.0830496	0.0591259
test	TOM1L2	All Genes	THItoGene	0.084608	0.039372
test	TP53I3	All Genes	THItoGene	0.0337006	0.00648473
test	TPM2	All Genes	THItoGene	0.0282423	0.0245371
test	TRAC	All Genes	THItoGene	0.042287	0.0260321
test	TRAF5	All Genes	THItoGene	0.08728	0.0356797
test	TRAP1	All Genes	THItoGene	0.118876	0.0882549
test	TRAPPC4	All Genes	THItoGene	0.15574	0.0846185
test	TRIM14	All Genes	THItoGene	0.0654895	0.0258294
test	TRIM22	All Genes	THItoGene	0.0875263	0.0322183
test	TRIM25	All Genes	THItoGene	0.0895267	0.0539641
test	TRIM47	All Genes	THItoGene	0.0675612	0.0250227
test	TSPAN33	All Genes	THItoGene	0.0197658	0.00769719
test	TSR2	All Genes	THItoGene	0.0608941	0.0218254
test	TTC31	All Genes	THItoGene	0.0708798	0.0234228
test	TTI1	All Genes	THItoGene	0.0646853	0.0248181
test	TXN2	All Genes	THItoGene	0.0977834	0.0737062
test	TXNDC17	All Genes	THItoGene	0.181112	0.123332
test	TXNRD2	All Genes	THItoGene	0.088585	0.04897
test	TYROBP	All Genes	THItoGene	0.0349533	0.022198
test	UBA52	All Genes	THItoGene	0.0818707	0.0856846
test	UBA52	SVGs	THItoGene	0.0731196	0.0784648
test	UBA6	All Genes	THItoGene	0.126811	0.0679896
test	UBAP2L	All Genes	THItoGene	0.157481	0.102059
test	UBE2W	All Genes	THItoGene	0.0539848	0.0258552
test	UBL7	All Genes	THItoGene	0.0588395	0.0293153
test	UBR2	All Genes	THItoGene	0.088446	0.0418585
test	UBXN1	All Genes	THItoGene	0.0930428	0.0708264
test	UCK1	All Genes	THItoGene	0.0722608	0.0392269
test	UFD1L	All Genes	THItoGene	0.15265	0.105899
test	UQCRC1	All Genes	THItoGene	0.0561747	0.0524234
test	UQCRC1	SVGs	THItoGene	-0.012967	-0.000977496
test	UXS1	All Genes	THItoGene	0.101707	0.058857
test	UXT	All Genes	THItoGene	0.0596083	0.0412593
test	VARS	All Genes	THItoGene	0.102574	0.0707601
test	VAV1	All Genes	THItoGene	0.0224119	0.0106491
test	VCAM1	All Genes	THItoGene	0.0217436	0.0167213
test	VEGFB	All Genes	THItoGene	0.0930205	0.0714529
test	VIM	All Genes	THItoGene	0.10631	0.103018
test	VPS13D	All Genes	THItoGene	0.0902373	0.0364716
test	VPS45	All Genes	THItoGene	0.0888754	0.0296699
test	VWF	All Genes	THItoGene	0.057949	0.0454745
test	WDFY3	All Genes	THItoGene	0.0813643	0.0340756
test	WDR13	All Genes	THItoGene	0.0338941	0.0293084
test	WDR34	All Genes	THItoGene	0.067643	0.0630563
test	WDR46	All Genes	THItoGene	0.0911303	0.0710246
test	WDR73	All Genes	THItoGene	0.0969148	0.0464134
test	WDR74	All Genes	THItoGene	0.107032	0.0808676
test	WIPF1	All Genes	THItoGene	0.0224971	0.0156221
test	XAB2	All Genes	THItoGene	0.0448276	0.0265545
test	XIAP	All Genes	THItoGene	0.0409215	0.0134899
test	XPO6	All Genes	THItoGene	0.135849	0.0893079
test	YIPF4	All Genes	THItoGene	0.0849901	0.0519595
test	YTHDC1	All Genes	THItoGene	0.0679662	0.042031
test	ZDHHC12	All Genes	THItoGene	0.104647	0.0881877
test	ZFAND3	All Genes	THItoGene	0.112708	0.0571047
test	ZFP36	All Genes	THItoGene	0.126569	0.0880955
test	ZFPL1	All Genes	THItoGene	0.0484694	0.0297336
test	ZFR	All Genes	THItoGene	0.0887819	0.0462037
test	ZG16B	All Genes	THItoGene	0.0791117	0.0406858
test	ZMAT5	All Genes	THItoGene	0.100525	0.0631247
test	ZMYND19	All Genes	THItoGene	0.080877	0.0575111
test	ZMYND8	All Genes	THItoGene	0.0608658	0.0371693
test	ZNF217	All Genes	THItoGene	0.108693	0.0533595
test	ZNF337	All Genes	THItoGene	0.0703103	0.0313518
test	ZNF33B	All Genes	THItoGene	0.0893364	0.0301865
test	ZNF362	All Genes	THItoGene	0.0439865	0.0140359
test	ZNF524	All Genes	THItoGene	0.0303256	0.0189154
test	ZNF592	All Genes	THItoGene	0.0312593	0.00861031
test	ZNF644	All Genes	THItoGene	0.0834361	0.0406083
test	ZNF668	All Genes	THItoGene	0.103295	0.0574562
test	ZNF771	All Genes	THItoGene	0.0213525	0.0147009
test	ZNF787	All Genes	THItoGene	0.0664682	0.042036
test	ZNF791	All Genes	THItoGene	0.0123615	0.0107183
test	ZNF83	All Genes	THItoGene	0.0700628	0.0274707
test	ZNF91	All Genes	THItoGene	0.0475519	0.0206194
test	ZNRF1	All Genes	THItoGene	0.105358	0.0601262
test	ZSWIM8	All Genes	THItoGene	0.0894079	0.0600146
train	A2M	All Genes	THItoGene	0.282717	0.270225
train	AAMDC	All Genes	THItoGene	0.140045	0.0644332
train	ABCA3	All Genes	THItoGene	0.139779	0.0586998
train	ABCA7	All Genes	THItoGene	0.115723	0.0471377
train	ABCF3	All Genes	THItoGene	0.259552	0.199424
train	ABHD14A	All Genes	THItoGene	0.092188	0.0302525
train	ABHD4	All Genes	THItoGene	0.134715	0.059511
train	ACAA1	All Genes	THItoGene	0.185621	0.122463
train	ACER3	All Genes	THItoGene	0.0866798	0.0377106
train	ADAM15	All Genes	THItoGene	0.170064	0.154466
train	ADCY3	All Genes	THItoGene	0.119099	0.0332355
train	ADI1	All Genes	THItoGene	0.301066	0.263439
train	AEBP1	All Genes	THItoGene	0.216075	0.202201
train	AEBP1	SVGs	THItoGene	0.218557	0.209222
train	AES	All Genes	THItoGene	0.231684	0.223675
train	AES	SVGs	THItoGene	0.232731	0.226379
train	AGAP2	All Genes	THItoGene	0.0775994	0.0253033
train	AGO2	All Genes	THItoGene	0.224617	0.121476
train	AGPAT2	All Genes	THItoGene	0.260568	0.234782
train	AGPAT2	SVGs	THItoGene	0.311211	0.295805
train	AGR2	All Genes	THItoGene	0.332745	0.267784
train	AHCY	All Genes	THItoGene	0.272225	0.210068
train	AKAP9	All Genes	THItoGene	0.149581	0.109454
train	AKR1A1	All Genes	THItoGene	0.283487	0.249566
train	AKT1S1	All Genes	THItoGene	0.215802	0.198506
train	ALDH16A1	All Genes	THItoGene	0.181012	0.139916
train	ALG3	All Genes	THItoGene	0.245024	0.17422
train	ANGPTL4	All Genes	THItoGene	0.122239	0.0642469
train	ANKLE2	All Genes	THItoGene	0.23718	0.176275
train	ANKRD12	All Genes	THItoGene	0.123881	0.0775994
train	ANKRD28	All Genes	THItoGene	0.168626	0.0675972
train	ANO10	All Genes	THItoGene	0.145436	0.0580503
train	AP5B1	All Genes	THItoGene	0.0730499	0.0270936
train	AP5Z1	All Genes	THItoGene	0.174783	0.102856
train	APBA2	All Genes	THItoGene	0.175668	0.0925633
train	APBB2	All Genes	THItoGene	0.1513	0.0597445
train	APOBEC3G	All Genes	THItoGene	0.143021	0.0494593
train	APOC1	All Genes	THItoGene	0.216956	0.214496
train	AQP1	All Genes	THItoGene	0.13405	0.0924641
train	ARF5	All Genes	THItoGene	0.148385	0.0522028
train	ARF6	All Genes	THItoGene	0.322324	0.225291
train	ARFGEF2	All Genes	THItoGene	0.162864	0.0606541
train	ARHGAP10	All Genes	THItoGene	0.0942255	0.0300674
train	ARHGAP4	All Genes	THItoGene	0.169137	0.102309
train	ARHGAP45	All Genes	THItoGene	0.207072	0.143398
train	ARHGAP5	All Genes	THItoGene	0.130021	0.0508157
train	ARHGEF10L	All Genes	THItoGene	0.140234	0.0442547
train	ARHGEF3	All Genes	THItoGene	0.175543	0.0701366
train	ARHGEF40	All Genes	THItoGene	0.123159	0.0529485
train	ARID1B	All Genes	THItoGene	0.154179	0.103734
train	ARID3A	All Genes	THItoGene	0.100422	0.0492793
train	ARID4A	All Genes	THItoGene	0.094225	0.035489
train	ARID5A	All Genes	THItoGene	0.187168	0.148218
train	ARID5B	All Genes	THItoGene	0.155492	0.0686525
train	ARNT	All Genes	THItoGene	0.184243	0.0837044
train	ASCL2	All Genes	THItoGene	0.164224	0.0901995
train	ASH2L	All Genes	THItoGene	0.240628	0.153271
train	ASL	All Genes	THItoGene	0.15869	0.0875739
train	ASMTL	All Genes	THItoGene	0.129892	0.0721893
train	ASNA1	All Genes	THItoGene	0.295814	0.2763
train	ASNA1	SVGs	THItoGene	0.39089	0.361963
train	ASNS	All Genes	THItoGene	0.142921	0.0563785
train	ATAD1	All Genes	THItoGene	0.168966	0.0722783
train	ATF6B	All Genes	THItoGene	0.159594	0.0733587
train	ATG12	All Genes	THItoGene	0.195491	0.123216
train	ATG16L2	All Genes	THItoGene	0.089364	0.0264103
train	ATL2	All Genes	THItoGene	0.152406	0.0581134
train	ATP5H	All Genes	THItoGene	0.29944	0.223209
train	ATP5O	All Genes	THItoGene	0.313379	0.275778
train	ATP6AP1	All Genes	THItoGene	0.306982	0.289995
train	ATP6AP1	SVGs	THItoGene	0.342843	0.327325
train	ATP6V0D1	All Genes	THItoGene	0.193323	0.153884
train	AURKAIP1	All Genes	THItoGene	0.230671	0.201399
train	AVEN	All Genes	THItoGene	0.102033	0.0350562
train	BABAM1	All Genes	THItoGene	0.284629	0.24328
train	BAD	All Genes	THItoGene	0.267435	0.240885
train	BAIAP3	All Genes	THItoGene	0.100761	0.0383998
train	BCAM	All Genes	THItoGene	0.265901	0.221912
train	BCL2L12	All Genes	THItoGene	0.195667	0.0995725
train	BGN	All Genes	THItoGene	0.251741	0.228107
train	BGN	SVGs	THItoGene	0.291043	0.271235
train	BICDL1	All Genes	THItoGene	0.174421	0.0661683
train	BIN3	All Genes	THItoGene	0.155493	0.0830509
train	BIRC2	All Genes	THItoGene	0.195371	0.113399
train	BOK	All Genes	THItoGene	0.191537	0.153513
train	BOLA3	All Genes	THItoGene	0.231671	0.103941
train	BRD9	All Genes	THItoGene	0.254688	0.194052
train	BRF1	All Genes	THItoGene	0.214987	0.157609
train	BRF2	All Genes	THItoGene	0.212518	0.151079
train	BRK1	All Genes	THItoGene	0.240951	0.18217
train	BRPF1	All Genes	THItoGene	0.137898	0.042191
train	BSG	All Genes	THItoGene	0.298133	0.28034
train	BSG	SVGs	THItoGene	0.31457	0.300534
train	BST2	All Genes	THItoGene	0.251441	0.241334
train	BST2	SVGs	THItoGene	0.25803	0.253471
train	BTG1	All Genes	THItoGene	0.304882	0.266482
train	C10orf10	All Genes	THItoGene	0.122693	0.0459315
train	C10orf54	All Genes	THItoGene	0.169953	0.114556
train	C12orf45	All Genes	THItoGene	0.201479	0.0950531
train	C15orf61	All Genes	THItoGene	0.150126	0.0516366
train	C19orf24	All Genes	THItoGene	0.186334	0.13636
train	C19orf52	All Genes	THItoGene	0.192268	0.0945193
train	C19orf60	All Genes	THItoGene	0.163827	0.125986
train	C1QB	All Genes	THItoGene	0.249119	0.238749
train	C1R	All Genes	THItoGene	0.213665	0.196552
train	C1S	All Genes	THItoGene	0.239936	0.171699
train	C1orf216	All Genes	THItoGene	0.0919014	0.0224697
train	C2	All Genes	THItoGene	0.159575	0.0794797
train	C2CD2L	All Genes	THItoGene	0.164512	0.0711882
train	C3	All Genes	THItoGene	0.354808	0.334504
train	C3	SVGs	THItoGene	0.345784	0.32812
train	C4orf48	All Genes	THItoGene	0.188976	0.169062
train	C5orf38	All Genes	THItoGene	0.183023	0.118685
train	C6orf136	All Genes	THItoGene	0.183532	0.0641525
train	C6orf48	All Genes	THItoGene	0.298354	0.203133
train	CADM4	All Genes	THItoGene	0.242215	0.188215
train	CALML5	All Genes	THItoGene	0.0825922	0.0720588
train	CAMTA2	All Genes	THItoGene	0.18159	0.0886254
train	CAPG	All Genes	THItoGene	0.245006	0.215995
train	CARS2	All Genes	THItoGene	0.217493	0.15195
train	CBLC	All Genes	THItoGene	0.156633	0.0835348
train	CCDC106	All Genes	THItoGene	0.207512	0.119417
train	CCDC167	All Genes	THItoGene	0.196467	0.133711
train	CCDC57	All Genes	THItoGene	0.158561	0.105168
train	CCDC80	All Genes	THItoGene	0.142773	0.0797689
train	CCDC88B	All Genes	THItoGene	0.11585	0.0552427
train	CCL19	All Genes	THItoGene	0.263919	0.142593
train	CCL2	All Genes	THItoGene	0.232007	0.135979
train	CCL21	All Genes	THItoGene	0.126001	0.0376089
train	CCM2	All Genes	THItoGene	0.230999	0.196572
train	CCNB1IP1	All Genes	THItoGene	0.187111	0.105891
train	CCNE2	All Genes	THItoGene	0.245688	0.146776
train	CCS	All Genes	THItoGene	0.220539	0.149355
train	CCT4	All Genes	THItoGene	0.377357	0.331674
train	CD14	All Genes	THItoGene	0.241889	0.213431
train	CD320	All Genes	THItoGene	0.19169	0.137872
train	CD3D	All Genes	THItoGene	0.185037	0.0812501
train	CD4	All Genes	THItoGene	0.130794	0.0581049
train	CD52	All Genes	THItoGene	0.260044	0.205162
train	CD68	All Genes	THItoGene	0.229683	0.211579
train	CD74	All Genes	THItoGene	0.333412	0.304972
train	CD74	SVGs	THItoGene	0.326187	0.307653
train	CD79A	All Genes	THItoGene	0.193297	0.106979
train	CDH11	All Genes	THItoGene	0.108424	0.0512681
train	CDK5RAP1	All Genes	THItoGene	0.144137	0.0541173
train	CEP250	All Genes	THItoGene	0.134756	0.0447077
train	CERCAM	All Genes	THItoGene	0.131929	0.0783349
train	CERS5	All Genes	THItoGene	0.180877	0.0943137
train	CES2	All Genes	THItoGene	0.131447	0.0626709
train	CFAP36	All Genes	THItoGene	0.135847	0.0485253
train	CFDP1	All Genes	THItoGene	0.232821	0.116164
train	CGGBP1	All Genes	THItoGene	0.24054	0.149438
train	CHCHD6	All Genes	THItoGene	0.127168	0.0618385
train	CHD1	All Genes	THItoGene	0.172247	0.0948221
train	CHD6	All Genes	THItoGene	0.183847	0.101527
train	CHFR	All Genes	THItoGene	0.218356	0.117775
train	CHST11	All Genes	THItoGene	0.12838	0.0369293
train	CIR1	All Genes	THItoGene	0.120437	0.0488349
train	CLASRP	All Genes	THItoGene	0.233939	0.183097
train	CLDN3	All Genes	THItoGene	0.323037	0.297763
train	CLDN3	SVGs	THItoGene	0.331798	0.309838
train	CLDN4	All Genes	THItoGene	0.409793	0.382561
train	CLDN4	SVGs	THItoGene	0.391027	0.375312
train	CLU	All Genes	THItoGene	0.217091	0.17526
train	CNN2	All Genes	THItoGene	0.264972	0.247753
train	CNN2	SVGs	THItoGene	0.312085	0.29647
train	COL14A1	All Genes	THItoGene	0.10416	0.0433262
train	COL3A1	All Genes	THItoGene	0.314227	0.294597
train	COL4A1	All Genes	THItoGene	0.265748	0.203926
train	COL6A2	All Genes	THItoGene	0.195192	0.186876
train	COL8A2	All Genes	THItoGene	0.12636	0.065833
train	COMMD1	All Genes	THItoGene	0.221076	0.104212
train	COMP	All Genes	THItoGene	0.21027	0.161058
train	COMP	SVGs	THItoGene	0.22949	0.213807
train	COPS7A	All Genes	THItoGene	0.241281	0.153358
train	COQ4	All Genes	THItoGene	0.203232	0.151414
train	CORO1A	All Genes	THItoGene	0.165169	0.0686079
train	CORO1B	All Genes	THItoGene	0.280144	0.25898
train	CORO2A	All Genes	THItoGene	0.189718	0.082756
train	CORO7	All Genes	THItoGene	0.22164	0.167703
train	COX5A	All Genes	THItoGene	0.294123	0.228171
train	CPNE1	All Genes	THItoGene	0.310962	0.241031
train	CPSF1	All Genes	THItoGene	0.185944	0.112852
train	CPVL	All Genes	THItoGene	0.198395	0.120109
train	CRABP2	All Genes	THItoGene	0.386054	0.325259
train	CRABP2	SVGs	THItoGene	0.444097	0.392327
train	CRACR2B	All Genes	THItoGene	0.323589	0.289366
train	CRELD2	All Genes	THItoGene	0.253175	0.157987
train	CROCC	All Genes	THItoGene	0.121074	0.0440994
train	CSF1	All Genes	THItoGene	0.155767	0.0670844
train	CSF1R	All Genes	THItoGene	0.216812	0.151512
train	CTDSPL	All Genes	THItoGene	0.220496	0.15843
train	CTIF	All Genes	THItoGene	0.16806	0.111927
train	CTSK	All Genes	THItoGene	0.221978	0.145018
train	CTU2	All Genes	THItoGene	0.122486	0.0477649
train	CUTC	All Genes	THItoGene	0.166165	0.0581042
train	CUX1	All Genes	THItoGene	0.253679	0.185707
train	CX3CL1	All Genes	THItoGene	0.245165	0.173494
train	CXCL10	All Genes	THItoGene	0.237105	0.152604
train	CXXC5	All Genes	THItoGene	0.257845	0.23357
train	CYP27A1	All Genes	THItoGene	0.122873	0.0466917
train	DAPK3	All Genes	THItoGene	0.224137	0.205398
train	DCAF6	All Genes	THItoGene	0.237344	0.140854
train	DCXR	All Genes	THItoGene	0.268891	0.233939
train	DDAH1	All Genes	THItoGene	0.198936	0.0701327
train	DDB2	All Genes	THItoGene	0.14509	0.0671015
train	DDIT3	All Genes	THItoGene	0.176717	0.0724097
train	DDRGK1	All Genes	THItoGene	0.193208	0.159987
train	DDT	All Genes	THItoGene	0.263287	0.213449
train	DEAF1	All Genes	THItoGene	0.203752	0.135222
train	DENND1A	All Genes	THItoGene	0.133014	0.0686387
train	DERL3	All Genes	THItoGene	0.156571	0.0972919
train	DESI1	All Genes	THItoGene	0.203317	0.100523
train	DHX16	All Genes	THItoGene	0.190876	0.0782001
train	DLG1	All Genes	THItoGene	0.157859	0.0859356
train	DMAP1	All Genes	THItoGene	0.211005	0.14727
train	DNAJB2	All Genes	THItoGene	0.248764	0.223146
train	DNAJC1	All Genes	THItoGene	0.274291	0.205917
train	DNAJC7	All Genes	THItoGene	0.223298	0.190331
train	DOCK6	All Genes	THItoGene	0.187466	0.10783
train	DPH3	All Genes	THItoGene	0.146582	0.0457657
train	DPM2	All Genes	THItoGene	0.23768	0.213993
train	DPP7	All Genes	THItoGene	0.185099	0.158978
train	DPP9	All Genes	THItoGene	0.158489	0.137904
train	DPYSL3	All Genes	THItoGene	0.227103	0.172295
train	DVL1	All Genes	THItoGene	0.211757	0.122551
train	EBAG9	All Genes	THItoGene	0.156473	0.0569701
train	ECHDC2	All Genes	THItoGene	0.15803	0.0924966
train	ECM1	All Genes	THItoGene	0.214078	0.193472
train	EFEMP2	All Genes	THItoGene	0.153054	0.105662
train	EFHD2	All Genes	THItoGene	0.18562	0.139302
train	EIF1AD	All Genes	THItoGene	0.149833	0.059855
train	EIF3B	All Genes	THItoGene	0.282717	0.267851
train	EIF3B	SVGs	THItoGene	0.319608	0.30097
train	EIF3F	All Genes	THItoGene	0.219374	0.139858
train	EIF3G	All Genes	THItoGene	0.178939	0.154226
train	ELN	All Genes	THItoGene	0.0832046	0.0436942
train	ELOF1	All Genes	THItoGene	0.212053	0.175464
train	EMC3	All Genes	THItoGene	0.2078	0.128115
train	ENPP1	All Genes	THItoGene	0.241625	0.149451
train	EPHB3	All Genes	THItoGene	0.250697	0.214673
train	ERAL1	All Genes	THItoGene	0.232719	0.120999
train	ERI3	All Genes	THItoGene	0.242133	0.217684
train	ERMP1	All Genes	THItoGene	0.24186	0.133721
train	ETFB	All Genes	THItoGene	0.220269	0.200657
train	EVA1B	All Genes	THItoGene	0.157013	0.14351
train	EXD3	All Genes	THItoGene	0.136511	0.0511079
train	EXOC5	All Genes	THItoGene	0.248207	0.133009
train	EXOSC1	All Genes	THItoGene	0.214395	0.108726
train	EXOSC10	All Genes	THItoGene	0.244689	0.169869
train	EXOSC2	All Genes	THItoGene	0.157459	0.0603698
train	EZH2	All Genes	THItoGene	0.26299	0.145853
train	FAAH	All Genes	THItoGene	0.206179	0.112899
train	FADS2	All Genes	THItoGene	0.341431	0.321569
train	FAH	All Genes	THItoGene	0.197761	0.115978
train	FAIM2	All Genes	THItoGene	0.163629	0.084741
train	FAM102A	All Genes	THItoGene	0.261725	0.191791
train	FAM117A	All Genes	THItoGene	0.222856	0.123115
train	FAM118A	All Genes	THItoGene	0.0965077	0.0317887
train	FAM160B1	All Genes	THItoGene	0.139468	0.0513238
train	FAM173A	All Genes	THItoGene	0.239904	0.20419
train	FAM193B	All Genes	THItoGene	0.257071	0.19858
train	FAM213B	All Genes	THItoGene	0.169726	0.0908599
train	FAM3A	All Genes	THItoGene	0.190447	0.128849
train	FAM45A	All Genes	THItoGene	0.139959	0.0499439
train	FAP	All Genes	THItoGene	0.126981	0.0524719
train	FARP1	All Genes	THItoGene	0.286454	0.255655
train	FARSB	All Genes	THItoGene	0.235826	0.14457
train	FASN	All Genes	THItoGene	0.425379	0.393979
train	FASN	SVGs	THItoGene	0.430247	0.397045
train	FBF1	All Genes	THItoGene	0.11713	0.0383396
train	FBLN2	All Genes	THItoGene	0.201884	0.124014
train	FCER1G	All Genes	THItoGene	0.183314	0.0861595
train	FDPS	All Genes	THItoGene	0.290115	0.265568
train	FGFR1	All Genes	THItoGene	0.178752	0.136197
train	FKBP10	All Genes	THItoGene	0.180639	0.123772
train	FKBP8	All Genes	THItoGene	0.246995	0.205016
train	FLNA	All Genes	THItoGene	0.201709	0.196082
train	FLNA	SVGs	THItoGene	0.214871	0.209285
train	FN1	All Genes	THItoGene	0.483201	0.453505
train	FNBP4	All Genes	THItoGene	0.162844	0.0994634
train	FOXP4	All Genes	THItoGene	0.330648	0.29252
train	FOXP4	SVGs	THItoGene	0.356783	0.335505
train	FSTL1	All Genes	THItoGene	0.264217	0.186224
train	FSTL3	All Genes	THItoGene	0.190209	0.129302
train	FUOM	All Genes	THItoGene	0.140365	0.0742328
train	FUS	All Genes	THItoGene	0.271453	0.249333
train	FZD2	All Genes	THItoGene	0.161876	0.088325
train	GALK1	All Genes	THItoGene	0.119762	0.058149
train	GANAB	All Genes	THItoGene	0.294133	0.275113
train	GAR1	All Genes	THItoGene	0.245707	0.125749
train	GAS6	All Genes	THItoGene	0.210873	0.183191
train	GATA3	All Genes	THItoGene	0.334148	0.28634
train	GATC	All Genes	THItoGene	0.288725	0.231228
train	GBP1	All Genes	THItoGene	0.23575	0.152987
train	GBP2	All Genes	THItoGene	0.1866	0.113041
train	GBP3	All Genes	THItoGene	0.171484	0.0984142
train	GBP4	All Genes	THItoGene	0.148484	0.0658436
train	GBP5	All Genes	THItoGene	0.168138	0.0804201
train	GEMIN4	All Genes	THItoGene	0.166971	0.0807591
train	GLCCI1	All Genes	THItoGene	0.177279	0.0924192
train	GLG1	All Genes	THItoGene	0.172823	0.132661
train	GLTSCR2	All Genes	THItoGene	0.148416	0.140139
train	GMFG	All Genes	THItoGene	0.168133	0.0917994
train	GMPPA	All Genes	THItoGene	0.229516	0.161911
train	GNAI2	All Genes	THItoGene	0.166947	0.167046
train	GNAI2	SVGs	THItoGene	0.212709	0.211103
train	GNAS	All Genes	THItoGene	0.43756	0.41707
train	GNAS	SVGs	THItoGene	0.452371	0.428897
train	GNL2	All Genes	THItoGene	0.264313	0.169314
train	GPR108	All Genes	THItoGene	0.170635	0.117644
train	GPRC5A	All Genes	THItoGene	0.341286	0.286979
train	GPS1	All Genes	THItoGene	0.198292	0.170247
train	GPSM1	All Genes	THItoGene	0.186546	0.105589
train	GPX3	All Genes	THItoGene	0.163143	0.100731
train	GRK3	All Genes	THItoGene	0.123054	0.045854
train	GSK3A	All Genes	THItoGene	0.267583	0.208196
train	GSTM3	All Genes	THItoGene	0.217587	0.158143
train	GYPC	All Genes	THItoGene	0.170649	0.114569
train	HAGHL	All Genes	THItoGene	0.224348	0.164841
train	HCFC1R1	All Genes	THItoGene	0.258631	0.244753
train	HCFC1R1	SVGs	THItoGene	0.315757	0.301022
train	HCST	All Genes	THItoGene	0.17872	0.105728
train	HDAC5	All Genes	THItoGene	0.13269	0.0819335
train	HDAC6	All Genes	THItoGene	0.119457	0.0525787
train	HELZ2	All Genes	THItoGene	0.223067	0.16983
train	HES1	All Genes	THItoGene	0.22482	0.166585
train	HLA.B	All Genes	THItoGene	0.335539	0.317709
train	HLA.B	SVGs	THItoGene	0.346577	0.331604
train	HLA.DMA	All Genes	THItoGene	0.202308	0.170699
train	HLA.DMB	All Genes	THItoGene	0.243669	0.160047
train	HLA.DOA	All Genes	THItoGene	0.148372	0.049859
train	HLA.DPA1	All Genes	THItoGene	0.291962	0.268694
train	HLA.DPB1	All Genes	THItoGene	0.28569	0.234463
train	HLA.DRA	All Genes	THItoGene	0.369375	0.35679
train	HLA.DRB1	All Genes	THItoGene	0.304078	0.272245
train	HMGB2	All Genes	THItoGene	0.354827	0.289204
train	HNRNPUL2	All Genes	THItoGene	0.326335	0.298225
train	HOOK3	All Genes	THItoGene	0.0814219	0.0349584
train	HPS6	All Genes	THItoGene	0.115204	0.0377432
train	HSD17B1	All Genes	THItoGene	0.102487	0.0613559
train	HSPA4	All Genes	THItoGene	0.259122	0.19839
train	HSPB1	All Genes	THItoGene	0.347107	0.326672
train	HSPB1	SVGs	THItoGene	0.354229	0.333427
train	HSPB11	All Genes	THItoGene	0.244382	0.108708
train	HYI	All Genes	THItoGene	0.186218	0.137316
train	IDH3G	All Genes	THItoGene	0.158687	0.0940451
train	IDUA	All Genes	THItoGene	0.0932616	0.0310003
train	IER5L	All Genes	THItoGene	0.195551	0.187964
[truncated: 16,880 more rows]

## Sheet: fig3f_cindex
data	permutation	subgroup	cindex
DeepPT	1	HER2+	0.681955
DeepPT	2	HER2+	0.483128
DeepPT	3	HER2+	0.693703
DeepPT	4	HER2+	0.595608
DeepPT	5	HER2+	0.529869
DeepPT	6	HER2+	0.492308
DeepPT	7	HER2+	0.366196
DeepPT	8	HER2+	0.354045
DeepPT	9	HER2+	0.534431
DeepPT	10	HER2+	0.591254
DeepPT	11	HER2+	0.606719
DeepPT	12	HER2+	0.359307
DeepPT	13	HER2+	0.606353
DeepPT	14	HER2+	0.371038
DeepPT	15	HER2+	0.669686
DeepPT	16	HER2+	0.635668
DeepPT	17	HER2+	0.594907
DeepPT	18	HER2+	0.507597
DeepPT	19	HER2+	0.638104
DeepPT	20	HER2+	0.592464
DeepPT	21	HER2+	0.461487
DeepPT	22	HER2+	0.347577
DeepPT	23	HER2+	0.706353
DeepPT	24	HER2+	0.391236
DeepPT	25	HER2+	0.646593
DeepPT	26	HER2+	0.283371
DeepPT	27	HER2+	0.395858
DeepPT	28	HER2+	0.48744
DeepPT	29	HER2+	0.69823
DeepPT	30	HER2+	0.586207
DeepPT	31	HER2+	0.470015
DeepPT	32	HER2+	0.409794
DeepPT	33	HER2+	0.464885
DeepPT	34	HER2+	0.255556
DeepPT	35	HER2+	0.535134
DeepPT	36	HER2+	0.656104
DeepPT	37	HER2+	0.619241
DeepPT	38	HER2+	0.324495
DeepPT	39	HER2+	0.472344
DeepPT	40	HER2+	0.66973
DeepPT	41	HER2+	0.50042
DeepPT	42	HER2+	0.616429
DeepPT	43	HER2+	0.588557
DeepPT	44	HER2+	0.403482
DeepPT	45	HER2+	0.697955
DeepPT	46	HER2+	0.461696
DeepPT	47	HER2+	0.576461
DeepPT	48	HER2+	0.415317
DeepPT	49	HER2+	0.627745
DeepPT	50	HER2+	0.532087
DeepPT	51	HER2+	0.523488
DeepPT	52	HER2+	0.355008
DeepPT	53	HER2+	0.650929
DeepPT	54	HER2+	0.740099
DeepPT	55	HER2+	0.666121
DeepPT	56	HER2+	0.564286
DeepPT	57	HER2+	0.544234
DeepPT	58	HER2+	0.576218
DeepPT	59	HER2+	0.661044
DeepPT	60	HER2+	0.504718
DeepPT	61	HER2+	0.427721
DeepPT	62	HER2+	0.690089
DeepPT	63	HER2+	0.517241
DeepPT	64	HER2+	0.432803
DeepPT	65	HER2+	0.530038
DeepPT	66	HER2+	0.282143
DeepPT	67	HER2+	0.512392
DeepPT	68	HER2+	0.56728
DeepPT	69	HER2+	0.456386
DeepPT	70	HER2+	0.625368
DeepPT	71	HER2+	0.673652
DeepPT	72	HER2+	0.601784
DeepPT	73	HER2+	0.48939
DeepPT	74	HER2+	0.461247
DeepPT	75	HER2+	0.657134
DeepPT	76	HER2+	0.501667
DeepPT	77	HER2+	0.811685
DeepPT	78	HER2+	0.473137
DeepPT	79	HER2+	0.520169
DeepPT	80	HER2+	0.507613
DeepPT	81	HER2+	0.53044
DeepPT	82	HER2+	0.48107
DeepPT	83	HER2+	0.426569
DeepPT	84	HER2+	0.587621
DeepPT	85	HER2+	0.48663
DeepPT	86	HER2+	0.44503
DeepPT	87	HER2+	0.387236
DeepPT	88	HER2+	0.613782
DeepPT	89	HER2+	0.591534
DeepPT	90	HER2+	0.516085
DeepPT	91	HER2+	0.626784
DeepPT	92	HER2+	0.506355
DeepPT	93	HER2+	0.692929
DeepPT	94	HER2+	0.625156
DeepPT	95	HER2+	0.374313
DeepPT	96	HER2+	0.531774
DeepPT	97	HER2+	0.476316
DeepPT	98	HER2+	0.675412
DeepPT	99	HER2+	0.54896
DeepPT	100	HER2+	0.434365
DeepSpaCE	1	HER2+	0.166773
DeepSpaCE	2	HER2+	0.2129
DeepSpaCE	3	HER2+	0.287829
DeepSpaCE	4	HER2+	0.324974
DeepSpaCE	5	HER2+	0.405675
DeepSpaCE	6	HER2+	0.418376
DeepSpaCE	7	HER2+	0.356939
DeepSpaCE	8	HER2+	0.125003
DeepSpaCE	9	HER2+	0.520019
DeepSpaCE	10	HER2+	0.660353
DeepSpaCE	11	HER2+	0.434815
DeepSpaCE	12	HER2+	0.530041
DeepSpaCE	13	HER2+	0.661661
DeepSpaCE	14	HER2+	0.323475
DeepSpaCE	15	HER2+	0.530271
DeepSpaCE	16	HER2+	0.28864
DeepSpaCE	17	HER2+	0.482428
DeepSpaCE	18	HER2+	0.367806
DeepSpaCE	19	HER2+	0.622662
DeepSpaCE	20	HER2+	0.413539
DeepSpaCE	21	HER2+	0.442022
DeepSpaCE	22	HER2+	0.328775
DeepSpaCE	23	HER2+	0.395646
DeepSpaCE	24	HER2+	0.582394
DeepSpaCE	25	HER2+	0.668647
DeepSpaCE	26	HER2+	0.404095
DeepSpaCE	27	HER2+	0.352653
DeepSpaCE	28	HER2+	0.343237
DeepSpaCE	29	HER2+	0.444113
DeepSpaCE	30	HER2+	0.429268
DeepSpaCE	31	HER2+	0.471207
DeepSpaCE	32	HER2+	0.554238
DeepSpaCE	33	HER2+	0.661047
DeepSpaCE	34	HER2+	0.473611
DeepSpaCE	35	HER2+	0.311655
DeepSpaCE	36	HER2+	0.526814
DeepSpaCE	37	HER2+	0.461551
DeepSpaCE	38	HER2+	0.561869
DeepSpaCE	39	HER2+	0.487149
DeepSpaCE	40	HER2+	0.451348
DeepSpaCE	41	HER2+	0.456144
DeepSpaCE	42	HER2+	0.553021
DeepSpaCE	43	HER2+	0.404608
DeepSpaCE	44	HER2+	0.406549
DeepSpaCE	45	HER2+	0.4913
DeepSpaCE	46	HER2+	0.528137
DeepSpaCE	47	HER2+	0.630991
DeepSpaCE	48	HER2+	0.41363
DeepSpaCE	49	HER2+	0.352712
DeepSpaCE	50	HER2+	0.443785
DeepSpaCE	51	HER2+	0.467128
DeepSpaCE	52	HER2+	0.610254
DeepSpaCE	53	HER2+	0.483323
DeepSpaCE	54	HER2+	0.509506
DeepSpaCE	55	HER2+	0.745866
DeepSpaCE	56	HER2+	0.305714
DeepSpaCE	57	HER2+	0.462523
DeepSpaCE	58	HER2+	0.423508
DeepSpaCE	59	HER2+	0.730322
DeepSpaCE	60	HER2+	0.270372
DeepSpaCE	61	HER2+	0.621599
DeepSpaCE	62	HER2+	0.626335
DeepSpaCE	63	HER2+	0.600575
DeepSpaCE	64	HER2+	0.20837
DeepSpaCE	65	HER2+	0.518075
DeepSpaCE	66	HER2+	0.282143
DeepSpaCE	67	HER2+	0.663882
DeepSpaCE	68	HER2+	0.425664
DeepSpaCE	69	HER2+	0.441675
DeepSpaCE	70	HER2+	0.433441
DeepSpaCE	71	HER2+	0.530583
DeepSpaCE	72	HER2+	0.600376
DeepSpaCE	73	HER2+	0.60044
DeepSpaCE	74	HER2+	0.368144
DeepSpaCE	75	HER2+	0.525198
DeepSpaCE	76	HER2+	0.357593
DeepSpaCE	77	HER2+	0.75082
DeepSpaCE	78	HER2+	0.415192
DeepSpaCE	79	HER2+	0.339936
DeepSpaCE	80	HER2+	0.547716
DeepSpaCE	81	HER2+	0.512511
DeepSpaCE	82	HER2+	0.433539
DeepSpaCE	83	HER2+	0.234722
DeepSpaCE	84	HER2+	0.375892
DeepSpaCE	85	HER2+	0.53056
DeepSpaCE	86	HER2+	0.63128
DeepSpaCE	87	HER2+	0.471904
DeepSpaCE	88	HER2+	0.378872
DeepSpaCE	89	HER2+	0.47963
DeepSpaCE	90	HER2+	0.370653
DeepSpaCE	91	HER2+	0.327863
DeepSpaCE	92	HER2+	0.425091
DeepSpaCE	93	HER2+	0.36633
DeepSpaCE	94	HER2+	0.439028
DeepSpaCE	95	HER2+	0.537481
DeepSpaCE	96	HER2+	0.486237
DeepSpaCE	97	HER2+	0.505499
DeepSpaCE	98	HER2+	0.579575
DeepSpaCE	99	HER2+	0.472658
DeepSpaCE	100	HER2+	0.626249
GHIST	1	HER2+	0.437164
GHIST	2	HER2+	0.511203
GHIST	3	HER2+	0.510534
GHIST	4	HER2+	0.480899
GHIST	5	HER2+	0.697617
GHIST	6	HER2+	0.589316
GHIST	7	HER2+	0.507568
GHIST	8	HER2+	0.553657
GHIST	9	HER2+	0.673306
GHIST	10	HER2+	0.6459
GHIST	11	HER2+	0.696599
GHIST	12	HER2+	0.399547
GHIST	13	HER2+	0.547676
GHIST	14	HER2+	0.623659
GHIST	15	HER2+	0.576078
GHIST	16	HER2+	0.768876
GHIST	17	HER2+	0.43266
GHIST	18	HER2+	0.487179
GHIST	19	HER2+	0.3893
GHIST	20	HER2+	0.533449
GHIST	21	HER2+	0.5789
GHIST	22	HER2+	0.532709
GHIST	23	HER2+	0.700433
GHIST	24	HER2+	0.386776
GHIST	25	HER2+	0.507357
GHIST	26	HER2+	0.602334
GHIST	27	HER2+	0.47124
GHIST	28	HER2+	0.637802
GHIST	29	HER2+	0.62869
GHIST	30	HER2+	0.565818
GHIST	31	HER2+	0.632203
GHIST	32	HER2+	0.560892
GHIST	33	HER2+	0.657905
GHIST	34	HER2+	0.59213
GHIST	35	HER2+	0.502511
GHIST	36	HER2+	0.535027
GHIST	37	HER2+	0.425982
GHIST	38	HER2+	0.575758
GHIST	39	HER2+	0.554156
GHIST	40	HER2+	0.697613
GHIST	41	HER2+	0.614054
GHIST	42	HER2+	0.532178
GHIST	43	HER2+	0.61495
GHIST	44	HER2+	0.421766
GHIST	45	HER2+	0.473596
GHIST	46	HER2+	0.522147
GHIST	47	HER2+	0.696328
GHIST	48	HER2+	0.403509
GHIST	49	HER2+	0.498957
GHIST	50	HER2+	0.544327
GHIST	51	HER2+	0.474346
GHIST	52	HER2+	0.619343
GHIST	53	HER2+	0.402452
GHIST	54	HER2+	0.575003
GHIST	55	HER2+	0.576131
GHIST	56	HER2+	0.569524
GHIST	57	HER2+	0.608919
GHIST	58	HER2+	0.659551
GHIST	59	HER2+	0.573661
GHIST	60	HER2+	0.662635
GHIST	61	HER2+	0.48624
GHIST	62	HER2+	0.669562
GHIST	63	HER2+	0.528051
GHIST	64	HER2+	0.525015
GHIST	65	HER2+	0.619171
GHIST	66	HER2+	0.189286
GHIST	67	HER2+	0.595517
GHIST	68	HER2+	0.539586
GHIST	69	HER2+	0.641485
GHIST	70	HER2+	0.618551
GHIST	71	HER2+	0.570427
GHIST	72	HER2+	0.561884
GHIST	73	HER2+	0.632483
GHIST	74	HER2+	0.676821
GHIST	75	HER2+	0.603501
GHIST	76	HER2+	0.513522
GHIST	77	HER2+	0.599053
GHIST	78	HER2+	0.514959
GHIST	79	HER2+	0.649669
GHIST	80	HER2+	0.688301
GHIST	81	HER2+	0.577657
GHIST	82	HER2+	0.62716
GHIST	83	HER2+	0.629431
GHIST	84	HER2+	0.573199
GHIST	85	HER2+	0.57964
GHIST	86	HER2+	0.479575
GHIST	87	HER2+	0.579964
GHIST	88	HER2+	0.740998
GHIST	89	HER2+	0.748677
GHIST	90	HER2+	0.575926
GHIST	91	HER2+	0.552853
GHIST	92	HER2+	0.380427
GHIST	93	HER2+	0.435522
GHIST	94	HER2+	0.448854
GHIST	95	HER2+	0.438781
GHIST	96	HER2+	0.497957
GHIST	97	HER2+	0.621578
GHIST	98	HER2+	0.662871
GHIST	99	HER2+	0.341516
GHIST	100	HER2+	0.498515
GeneCodeR	1	HER2+	0.498953
GeneCodeR	2	HER2+	0.352016
GeneCodeR	3	HER2+	0.439561
GeneCodeR	4	HER2+	0.450344
GeneCodeR	5	HER2+	0.357509
GeneCodeR	6	HER2+	0.630769
GeneCodeR	7	HER2+	0.414046
GeneCodeR	8	HER2+	0.409777
GeneCodeR	9	HER2+	0.373696
GeneCodeR	10	HER2+	0.380517
GeneCodeR	11	HER2+	0.536121
GeneCodeR	12	HER2+	0.42808
GeneCodeR	13	HER2+	0.437952
GeneCodeR	14	HER2+	0.38491
GeneCodeR	15	HER2+	0.561401
GeneCodeR	16	HER2+	0.445005
GeneCodeR	17	HER2+	0.375316
GeneCodeR	18	HER2+	0.302089
GeneCodeR	19	HER2+	0.560679
GeneCodeR	20	HER2+	0.562161
GeneCodeR	21	HER2+	0.380913
GeneCodeR	22	HER2+	0.622642
GeneCodeR	23	HER2+	0.309269
GeneCodeR	24	HER2+	0.360094
GeneCodeR	25	HER2+	0.51093
GeneCodeR	26	HER2+	0.300085
GeneCodeR	27	HER2+	0.381186
GeneCodeR	28	HER2+	0.409058
GeneCodeR	29	HER2+	0.323683
GeneCodeR	30	HER2+	0.228977
GeneCodeR	31	HER2+	0.394476
GeneCodeR	32	HER2+	0.438264
GeneCodeR	33	HER2+	0.488878
GeneCodeR	34	HER2+	0.544444
GeneCodeR	35	HER2+	0.467735
GeneCodeR	36	HER2+	0.355863
GeneCodeR	37	HER2+	0.513042
GeneCodeR	38	HER2+	0.453283
GeneCodeR	39	HER2+	0.417936
GeneCodeR	40	HER2+	0.474024
GeneCodeR	41	HER2+	0.601443
GeneCodeR	42	HER2+	0.423846
GeneCodeR	43	HER2+	0.33441
GeneCodeR	44	HER2+	0.438715
GeneCodeR	45	HER2+	0.677808
GeneCodeR	46	HER2+	0.582361
GeneCodeR	47	HER2+	0.358133
GeneCodeR	48	HER2+	0.333806
GeneCodeR	49	HER2+	0.508893
GeneCodeR	50	HER2+	0.463505
GeneCodeR	51	HER2+	0.38043
GeneCodeR	52	HER2+	0.374465
GeneCodeR	53	HER2+	0.425754
GeneCodeR	54	HER2+	0.358789
GeneCodeR	55	HER2+	0.364159
GeneCodeR	56	HER2+	0.32
GeneCodeR	57	HER2+	0.348829
GeneCodeR	58	HER2+	0.20977
GeneCodeR	59	HER2+	0.583572
GeneCodeR	60	HER2+	0.316264
GeneCodeR	61	HER2+	0.506416
GeneCodeR	62	HER2+	0.480775
GeneCodeR	63	HER2+	0.30884
GeneCodeR	64	HER2+	0.278073
GeneCodeR	65	HER2+	0.470319
GeneCodeR	66	HER2+	0.316071
GeneCodeR	67	HER2+	0.509607
GeneCodeR	68	HER2+	0.213338
GeneCodeR	69	HER2+	0.525009
GeneCodeR	70	HER2+	0.549361
GeneCodeR	71	HER2+	0.376374
GeneCodeR	72	HER2+	0.522845
GeneCodeR	73	HER2+	0.354858
GeneCodeR	74	HER2+	0.391427
GeneCodeR	75	HER2+	0.493761
GeneCodeR	76	HER2+	0.581766
GeneCodeR	77	HER2+	0.312974
GeneCodeR	78	HER2+	0.431832
GeneCodeR	79	HER2+	0.425035
GeneCodeR	80	HER2+	0.24167
GeneCodeR	81	HER2+	0.461796
GeneCodeR	82	HER2+	0.524486
GeneCodeR	83	HER2+	0.4097
GeneCodeR	84	HER2+	0.508056
GeneCodeR	85	HER2+	0.555435
GeneCodeR	86	HER2+	0.638433
GeneCodeR	87	HER2+	0.643529
GeneCodeR	88	HER2+	0.411343
GeneCodeR	89	HER2+	0.275132
GeneCodeR	90	HER2+	0.252698
GeneCodeR	91	HER2+	0.410055
GeneCodeR	92	HER2+	0.422249
GeneCodeR	93	HER2+	0.348316
GeneCodeR	94	HER2+	0.360536
GeneCodeR	95	HER2+	0.566467
GeneCodeR	96	HER2+	0.542527
GeneCodeR	97	HER2+	0.41252
GeneCodeR	98	HER2+	0.51804
GeneCodeR	99	HER2+	0.476951
GeneCodeR	100	HER2+	0.393491
HisToGene	1	HER2+	0.349759
HisToGene	2	HER2+	0.390132
HisToGene	3	HER2+	0.345285
HisToGene	4	HER2+	0.55619
HisToGene	5	HER2+	0.539625
HisToGene	6	HER2+	0.732051
HisToGene	7	HER2+	0.613857
HisToGene	8	HER2+	0.342733
HisToGene	9	HER2+	0.58359
HisToGene	10	HER2+	0.319092
HisToGene	11	HER2+	0.537179
HisToGene	12	HER2+	0.279614
HisToGene	13	HER2+	0.607097
HisToGene	14	HER2+	0.397992
HisToGene	15	HER2+	0.694966
HisToGene	16	HER2+	0.435668
HisToGene	17	HER2+	0.552715
HisToGene	18	HER2+	0.558215
HisToGene	19	HER2+	0.397564
HisToGene	20	HER2+	0.398002
HisToGene	21	HER2+	0.569853
HisToGene	22	HER2+	0.591395
HisToGene	23	HER2+	0.602878
HisToGene	24	HER2+	0.713615
HisToGene	25	HER2+	0.344911
HisToGene	26	HER2+	0.447971
HisToGene	27	HER2+	0.564217
HisToGene	28	HER2+	0.532005
HisToGene	29	HER2+	0.540567
HisToGene	30	HER2+	0.621896
HisToGene	31	HER2+	0.518121
HisToGene	32	HER2+	0.574029
HisToGene	33	HER2+	0.518395
HisToGene	34	HER2+	0.585185
HisToGene	35	HER2+	0.551332
HisToGene	36	HER2+	0.552677
HisToGene	37	HER2+	0.341972
HisToGene	38	HER2+	0.545455
HisToGene	39	HER2+	0.419065
HisToGene	40	HER2+	0.521609
HisToGene	41	HER2+	0.470716
HisToGene	42	HER2+	0.730641
HisToGene	43	HER2+	0.667991
HisToGene	44	HER2+	0.77444
HisToGene	45	HER2+	0.480159
HisToGene	46	HER2+	0.326293
HisToGene	47	HER2+	0.531894
HisToGene	48	HER2+	0.731107
HisToGene	49	HER2+	0.566206
HisToGene	50	HER2+	0.474283
HisToGene	51	HER2+	0.467518
HisToGene	52	HER2+	0.404016
HisToGene	53	HER2+	0.579881
HisToGene	54	HER2+	0.523059
HisToGene	55	HER2+	0.609783
HisToGene	56	HER2+	0.441429
HisToGene	57	HER2+	0.232117
HisToGene	58	HER2+	0.563903
HisToGene	59	HER2+	0.528302
HisToGene	60	HER2+	0.69566
HisToGene	61	HER2+	0.70671
HisToGene	62	HER2+	0.565964
HisToGene	63	HER2+	0.548303
HisToGene	64	HER2+	0.426982
HisToGene	65	HER2+	0.526787
HisToGene	66	HER2+	0.260714
HisToGene	67	HER2+	0.527778
HisToGene	68	HER2+	0.61918
HisToGene	69	HER2+	0.2651
HisToGene	70	HER2+	0.312195
HisToGene	71	HER2+	0.491115
HisToGene	72	HER2+	0.531372
HisToGene	73	HER2+	0.525102
HisToGene	74	HER2+	0.508947
HisToGene	75	HER2+	0.592194
HisToGene	76	HER2+	0.545218
HisToGene	77	HER2+	0.619162
HisToGene	78	HER2+	0.5375
HisToGene	79	HER2+	0.610386
HisToGene	80	HER2+	0.673903
HisToGene	81	HER2+	0.523474
HisToGene	82	HER2+	0.638066
HisToGene	83	HER2+	0.398931
HisToGene	84	HER2+	0.47184
HisToGene	85	HER2+	0.367856
HisToGene	86	HER2+	0.464793
HisToGene	87	HER2+	0.36359
HisToGene	88	HER2+	0.601792
HisToGene	89	HER2+	0.38545
HisToGene	90	HER2+	0.415097
HisToGene	91	HER2+	0.636514
HisToGene	92	HER2+	0.527781
HisToGene	93	HER2+	0.429125
HisToGene	94	HER2+	0.609146
HisToGene	95	HER2+	0.48001
HisToGene	96	HER2+	0.77172
HisToGene	97	HER2+	0.482584
HisToGene	98	HER2+	0.562827
HisToGene	99	HER2+	0.583702
HisToGene	100	HER2+	0.573658
Hist2ST	1	HER2+	0.557138
Hist2ST	2	HER2+	0.484523
Hist2ST	3	HER2+	0.556737
Hist2ST	4	HER2+	0.543317
Hist2ST	5	HER2+	0.490691
Hist2ST	6	HER2+	0.431683
Hist2ST	7	HER2+	0.379592
Hist2ST	8	HER2+	0.514315
Hist2ST	9	HER2+	0.430408
Hist2ST	10	HER2+	0.459347
Hist2ST	11	HER2+	0.605159
Hist2ST	12	HER2+	0.58304
Hist2ST	13	HER2+	0.55
Hist2ST	14	HER2+	0.650132
Hist2ST	15	HER2+	0.387255
Hist2ST	16	HER2+	0.350463
Hist2ST	17	HER2+	0.369055
Hist2ST	18	HER2+	0.54826
Hist2ST	19	HER2+	0.404183
Hist2ST	20	HER2+	0.580443
Hist2ST	21	HER2+	0.512354
Hist2ST	22	HER2+	0.458333
Hist2ST	23	HER2+	0.453096
Hist2ST	24	HER2+	0.510935
Hist2ST	25	HER2+	0.387828
Hist2ST	26	HER2+	0.655103
Hist2ST	27	HER2+	0.294697
Hist2ST	28	HER2+	0.345332
Hist2ST	29	HER2+	0.736
Hist2ST	30	HER2+	0.680031
Hist2ST	31	HER2+	0.626495
Hist2ST	32	HER2+	0.397565
Hist2ST	33	HER2+	0.438521
Hist2ST	34	HER2+	0.48295
Hist2ST	35	HER2+	0.512766
Hist2ST	36	HER2+	0.484528
Hist2ST	37	HER2+	0.36449
Hist2ST	38	HER2+	0.481624
Hist2ST	39	HER2+	0.476119
Hist2ST	40	HER2+	0.505952
Hist2ST	41	HER2+	0.536256
Hist2ST	42	HER2+	0.464286
Hist2ST	43	HER2+	0.423942
Hist2ST	44	HER2+	0.490968
Hist2ST	45	HER2+	0.556476
Hist2ST	46	HER2+	0.494444
Hist2ST	47	HER2+	0.527327
Hist2ST	48	HER2+	0.608824
Hist2ST	49	HER2+	0.518841
Hist2ST	50	HER2+	0.433475
Hist2ST	51	HER2+	0.503767
Hist2ST	52	HER2+	0.450585
Hist2ST	53	HER2+	0.467603
Hist2ST	54	HER2+	0.606612
Hist2ST	55	HER2+	0.60009
Hist2ST	56	HER2+	0.441083
Hist2ST	57	HER2+	0.46818
Hist2ST	58	HER2+	0.545048
Hist2ST	59	HER2+	0.537377
Hist2ST	60	HER2+	0.37931
Hist2ST	61	HER2+	0.365044
Hist2ST	62	HER2+	0.320261
Hist2ST	63	HER2+	0.397851
Hist2ST	64	HER2+	0.438157
Hist2ST	65	HER2+	0.473064
Hist2ST	66	HER2+	0.525144
Hist2ST	67	HER2+	0.42619
Hist2ST	68	HER2+	0.605098
Hist2ST	69	HER2+	0.462882
Hist2ST	70	HER2+	0.418182
Hist2ST	71	HER2+	0.564201
Hist2ST	72	HER2+	0.553091
Hist2ST	73	HER2+	0.329911
Hist2ST	74	HER2+	0.492912
Hist2ST	75	HER2+	0.398944
Hist2ST	76	HER2+	0.447691
Hist2ST	77	HER2+	0.410898
Hist2ST	78	HER2+	0.675439
Hist2ST	79	HER2+	0.436697
Hist2ST	80	HER2+	0.470991
Hist2ST	81	HER2+	0.427163
Hist2ST	82	HER2+	0.307921
Hist2ST	83	HER2+	0.430981
Hist2ST	84	HER2+	0.576462
Hist2ST	85	HER2+	0.608699
Hist2ST	86	HER2+	0.437922
Hist2ST	87	HER2+	0.386032
Hist2ST	88	HER2+	0.574039
Hist2ST	89	HER2+	0.469907
Hist2ST	90	HER2+	0.408313
Hist2ST	91	HER2+	0.482415
Hist2ST	92	HER2+	0.466154
Hist2ST	93	HER2+	0.427647
Hist2ST	94	HER2+	0.638454
Hist2ST	95	HER2+	0.450146
Hist2ST	96	HER2+	0.541598
Hist2ST	97	HER2+	0.636817
Hist2ST	98	HER2+	0.52963
Hist2ST	99	HER2+	0.312121
Hist2ST	100	HER2+	0.402979
ST-Net	1	HER2+	0.367678
ST-Net	2	HER2+	0.597515
ST-Net	3	HER2+	0.482448
ST-Net	4	HER2+	0.447434
ST-Net	5	HER2+	0.587368
ST-Net	6	HER2+	0.611966
ST-Net	7	HER2+	0.328101
ST-Net	8	HER2+	0.627354
ST-Net	9	HER2+	0.612039
ST-Net	10	HER2+	0.564646
ST-Net	11	HER2+	0.773629
ST-Net	12	HER2+	0.442182
ST-Net	13	HER2+	0.49098
ST-Net	14	HER2+	0.626466
ST-Net	15	HER2+	0.333666
ST-Net	16	HER2+	0.45347
ST-Net	17	HER2+	0.436185
ST-Net	18	HER2+	0.503799
ST-Net	19	HER2+	0.42388
ST-Net	20	HER2+	0.64921
ST-Net	21	HER2+	0.555548
ST-Net	22	HER2+	0.607232
ST-Net	23	HER2+	0.360084
ST-Net	24	HER2+	0.629304
ST-Net	25	HER2+	0.499435
ST-Net	26	HER2+	0.489519
ST-Net	27	HER2+	0.493905
ST-Net	28	HER2+	0.558816
ST-Net	29	HER2+	0.555258
ST-Net	30	HER2+	0.563816
ST-Net	31	HER2+	0.708223
ST-Net	32	HER2+	0.684195
ST-Net	33	HER2+	0.590198
ST-Net	34	HER2+	0.634259
ST-Net	35	HER2+	0.564254
ST-Net	36	HER2+	0.513641
ST-Net	37	HER2+	0.468835
ST-Net	38	HER2+	0.616793
ST-Net	39	HER2+	0.64883
ST-Net	40	HER2+	0.36578
ST-Net	41	HER2+	0.717388
ST-Net	42	HER2+	0.435387
ST-Net	43	HER2+	0.514335
ST-Net	44	HER2+	0.632125
ST-Net	45	HER2+	0.356838
ST-Net	46	HER2+	0.266866
ST-Net	47	HER2+	0.565215
ST-Net	48	HER2+	0.756883
ST-Net	49	HER2+	0.416282
ST-Net	50	HER2+	0.45393
ST-Net	51	HER2+	0.798439
ST-Net	52	HER2+	0.280323
ST-Net	53	HER2+	0.358057
ST-Net	54	HER2+	0.553721
ST-Net	55	HER2+	0.47099
ST-Net	56	HER2+	0.29
ST-Net	57	HER2+	0.38518
ST-Net	58	HER2+	0.384373
ST-Net	59	HER2+	0.433867
ST-Net	60	HER2+	0.463544
ST-Net	61	HER2+	0.637291
ST-Net	62	HER2+	0.317974
ST-Net	63	HER2+	0.667761
ST-Net	64	HER2+	0.40497
ST-Net	65	HER2+	0.560234
ST-Net	66	HER2+	0.778571
ST-Net	67	HER2+	0.313144
ST-Net	68	HER2+	0.454229
ST-Net	69	HER2+	0.335324
ST-Net	70	HER2+	0.435727
ST-Net	71	HER2+	0.42576
ST-Net	72	HER2+	0.339775
ST-Net	73	HER2+	0.333639
ST-Net	74	HER2+	0.347504
ST-Net	75	HER2+	0.397951
ST-Net	76	HER2+	0.507153
ST-Net	77	HER2+	0.739075
ST-Net	78	HER2+	0.556962
ST-Net	79	HER2+	0.71565
ST-Net	80	HER2+	0.588271
ST-Net	81	HER2+	0.478844
ST-Net	82	HER2+	0.521811
ST-Net	83	HER2+	0.505232
ST-Net	84	HER2+	0.524463
ST-Net	85	HER2+	0.635887
ST-Net	86	HER2+	0.297719
ST-Net	87	HER2+	0.569286
ST-Net	88	HER2+	0.424665
ST-Net	89	HER2+	0.420635
ST-Net	90	HER2+	0.442293
ST-Net	91	HER2+	0.550362
ST-Net	92	HER2+	0.423449
ST-Net	93	HER2+	0.388215
ST-Net	94	HER2+	0.52145
ST-Net	95	HER2+	0.705147
ST-Net	96	HER2+	0.399247
ST-Net	97	HER2+	0.37025
ST-Net	98	HER2+	0.566382
ST-Net	99	HER2+	0.546054
ST-Net	100	HER2+	0.440563
THItoGene	1	HER2+	0.497892
THItoGene	2	HER2+	0.321115
THItoGene	3	HER2+	0.246291
THItoGene	4	HER2+	0.449603
THItoGene	5	HER2+	0.439432
THItoGene	6	HER2+	0.461538
THItoGene	7	HER2+	0.375853
THItoGene	8	HER2+	0.316492
THItoGene	9	HER2+	0.505754
THItoGene	10	HER2+	0.458505
THItoGene	11	HER2+	0.320674
THItoGene	12	HER2+	0.327102
THItoGene	13	HER2+	0.419615
THItoGene	14	HER2+	0.582281
THItoGene	15	HER2+	0.556454
THItoGene	16	HER2+	0.502863
THItoGene	17	HER2+	0.503998
THItoGene	18	HER2+	0.566192
THItoGene	19	HER2+	0.472053
THItoGene	20	HER2+	0.347461
THItoGene	21	HER2+	0.540104
THItoGene	22	HER2+	0.759324
THItoGene	23	HER2+	0.436529
THItoGene	24	HER2+	0.450548
THItoGene	25	HER2+	0.781054
THItoGene	26	HER2+	0.448101
THItoGene	27	HER2+	0.271941
THItoGene	28	HER2+	0.669807
THItoGene	29	HER2+	0.364126
THItoGene	30	HER2+	0.344554
THItoGene	31	HER2+	0.580372
THItoGene	32	HER2+	0.61773
THItoGene	33	HER2+	0.442356
THItoGene	34	HER2+	0.326852
THItoGene	35	HER2+	0.362219
THItoGene	36	HER2+	0.473313
THItoGene	37	HER2+	0.32605
THItoGene	38	HER2+	0.743687
THItoGene	39	HER2+	0.446732
THItoGene	40	HER2+	0.616171
THItoGene	41	HER2+	0.43912
THItoGene	42	HER2+	0.485794
THItoGene	43	HER2+	0.603035
THItoGene	44	HER2+	0.442323
THItoGene	45	HER2+	0.391789
THItoGene	46	HER2+	0.664959
THItoGene	47	HER2+	0.413977
THItoGene	48	HER2+	0.419096
THItoGene	49	HER2+	0.522508
THItoGene	50	HER2+	0.486458
THItoGene	51	HER2+	0.390232
THItoGene	52	HER2+	0.558234
THItoGene	53	HER2+	0.461773
THItoGene	54	HER2+	0.517269
THItoGene	55	HER2+	0.567236
THItoGene	56	HER2+	0.213333
THItoGene	57	HER2+	0.405496
THItoGene	58	HER2+	0.662972
THItoGene	59	HER2+	0.365733
THItoGene	60	HER2+	0.48902
THItoGene	61	HER2+	0.302876
THItoGene	62	HER2+	0.419012
THItoGene	63	HER2+	0.564997
THItoGene	64	HER2+	0.700744
THItoGene	65	HER2+	0.352814
THItoGene	66	HER2+	0.230357
THItoGene	67	HER2+	0.5
THItoGene	68	HER2+	0.581309
THItoGene	69	HER2+	0.520163
THItoGene	70	HER2+	0.469941
THItoGene	71	HER2+	0.579661
THItoGene	72	HER2+	0.3023
THItoGene	73	HER2+	0.512995
THItoGene	74	HER2+	0.534752
THItoGene	75	HER2+	0.617995
THItoGene	76	HER2+	0.727958
THItoGene	77	HER2+	0.45505
THItoGene	78	HER2+	0.392728
THItoGene	79	HER2+	0.523497
THItoGene	80	HER2+	0.652344
THItoGene	81	HER2+	0.383869
THItoGene	82	HER2+	0.542593
THItoGene	83	HER2+	0.637773
THItoGene	84	HER2+	0.602894
THItoGene	85	HER2+	0.602035
THItoGene	86	HER2+	0.743794
THItoGene	87	HER2+	0.346809
THItoGene	88	HER2+	0.326963
THItoGene	89	HER2+	0.45873
THItoGene	90	HER2+	0.579612
THItoGene	91	HER2+	0.626099
THItoGene	92	HER2+	0.602318
THItoGene	93	HER2+	0.398485
THItoGene	94	HER2+	0.428866
THItoGene	95	HER2+	0.517991
THItoGene	96	HER2+	0.348172
THItoGene	97	HER2+	0.461108
THItoGene	98	HER2+	0.568382
THItoGene	99	HER2+	0.731098
THItoGene	100	HER2+	0.331804

## Sheet: fig3g_KM_curve
time	n.risk	n.event	n.censor	surv	std.err	upper	lower	strata	risk_cat	pval.txt	pval	data	subgroup
9	46	0	1	1	0	1	1	risk_cat=high-risk	high-risk	p = 0.95	0.949752	DeepPT	HER2+
10	45	0	1	1	0	1	1	risk_cat=high-risk	high-risk	p = 0.95	0.949752	DeepPT	HER2+
70	44	0	1	1	0	1	1	risk_cat=high-risk	high-risk	p = 0.95	0.949752	DeepPT	HER2+
116	43	1	0	0.976744	0.023531	1	0.93272	risk_cat=high-risk	high-risk	p = 0.95	0.949752	DeepPT	HER2+
170	42	0	1	0.976744	0.023531	1	0.93272	risk_cat=high-risk	high-risk	p = 0.95	0.949752	DeepPT	HER2+
172	41	1	0	0.952921	0.0341096	1	0.891298	risk_cat=high-risk	high-risk	p = 0.95	0.949752	DeepPT	HER2+
196	40	0	1	0.952921	0.0341096	1	0.891298	risk_cat=high-risk	high-risk	p = 0.95	0.949752	DeepPT	HER2+
210	39	0	1	0.952921	0.0341096	1	0.891298	risk_cat=high-risk	high-risk	p = 0.95	0.949752	DeepPT	HER2+
224	38	0	1	0.952921	0.0341096	1	0.891298	risk_cat=high-risk	high-risk	p = 0.95	0.949752	DeepPT	HER2+
231	37	0	1	0.952921	0.0341096	1	0.891298	risk_cat=high-risk	high-risk	p = 0.95	0.949752	DeepPT	HER2+
242	36	0	2	0.952921	0.0341096	1	0.891298	risk_cat=high-risk	high-risk	p = 0.95	0.949752	DeepPT	HER2+
320	34	1	0	0.924894	0.0453291	1	0.846268	risk_cat=high-risk	high-risk	p = 0.95	0.949752	DeepPT	HER2+
332	33	0	1	0.924894	0.0453291	1	0.846268	risk_cat=high-risk	high-risk	p = 0.95	0.949752	DeepPT	HER2+
352	32	0	1	0.924894	0.0453291	1	0.846268	risk_cat=high-risk	high-risk	p = 0.95	0.949752	DeepPT	HER2+
375	31	0	1	0.924894	0.0453291	1	0.846268	risk_cat=high-risk	high-risk	p = 0.95	0.949752	DeepPT	HER2+
394	30	0	1	0.924894	0.0453291	1	0.846268	risk_cat=high-risk	high-risk	p = 0.95	0.949752	DeepPT	HER2+
396	29	0	1	0.924894	0.0453291	1	0.846268	risk_cat=high-risk	high-risk	p = 0.95	0.949752	DeepPT	HER2+
463	28	0	1	0.924894	0.0453291	1	0.846268	risk_cat=high-risk	high-risk	p = 0.95	0.949752	DeepPT	HER2+
506	27	0	1	0.924894	0.0453291	1	0.846268	risk_cat=high-risk	high-risk	p = 0.95	0.949752	DeepPT	HER2+
518	26	0	2	0.924894	0.0453291	1	0.846268	risk_cat=high-risk	high-risk	p = 0.95	0.949752	DeepPT	HER2+
521	24	0	1	0.924894	0.0453291	1	0.846268	risk_cat=high-risk	high-risk	p = 0.95	0.949752	DeepPT	HER2+
529	23	0	1	0.924894	0.0453291	1	0.846268	risk_cat=high-risk	high-risk	p = 0.95	0.949752	DeepPT	HER2+
532	22	0	1	0.924894	0.0453291	1	0.846268	risk_cat=high-risk	high-risk	p = 0.95	0.949752	DeepPT	HER2+
652	21	0	1	0.924894	0.0453291	1	0.846268	risk_cat=high-risk	high-risk	p = 0.95	0.949752	DeepPT	HER2+
664	20	0	1	0.924894	0.0453291	1	0.846268	risk_cat=high-risk	high-risk	p = 0.95	0.949752	DeepPT	HER2+
666	19	0	1	0.924894	0.0453291	1	0.846268	risk_cat=high-risk	high-risk	p = 0.95	0.949752	DeepPT	HER2+
679	18	0	1	0.924894	0.0453291	1	0.846268	risk_cat=high-risk	high-risk	p = 0.95	0.949752	DeepPT	HER2+
707	17	0	1	0.924894	0.0453291	1	0.846268	risk_cat=high-risk	high-risk	p = 0.95	0.949752	DeepPT	HER2+
715	16	0	1	0.924894	0.0453291	1	0.846268	risk_cat=high-risk	high-risk	p = 0.95	0.949752	DeepPT	HER2+
879	15	1	0	0.863234	0.0825629	1	0.734262	risk_cat=high-risk	high-risk	p = 0.95	0.949752	DeepPT	HER2+
1196	14	0	1	0.863234	0.0825629	1	0.734262	risk_cat=high-risk	high-risk	p = 0.95	0.949752	DeepPT	HER2+
1239	13	0	1	0.863234	0.0825629	1	0.734262	risk_cat=high-risk	high-risk	p = 0.95	0.949752	DeepPT	HER2+
1246	12	0	1	0.863234	0.0825629	1	0.734262	risk_cat=high-risk	high-risk	p = 0.95	0.949752	DeepPT	HER2+
1269	11	0	1	0.863234	0.0825629	1	0.734262	risk_cat=high-risk	high-risk	p = 0.95	0.949752	DeepPT	HER2+
1308	10	0	1	0.863234	0.0825629	1	0.734262	risk_cat=high-risk	high-risk	p = 0.95	0.949752	DeepPT	HER2+
1532	9	0	1	0.863234	0.0825629	1	0.734262	risk_cat=high-risk	high-risk	p = 0.95	0.949752	DeepPT	HER2+
1639	8	0	1	0.863234	0.0825629	1	0.734262	risk_cat=high-risk	high-risk	p = 0.95	0.949752	DeepPT	HER2+
1686	7	0	1	0.863234	0.0825629	1	0.734262	risk_cat=high-risk	high-risk	p = 0.95	0.949752	DeepPT	HER2+
1953	6	0	1	0.863234	0.0825629	1	0.734262	risk_cat=high-risk	high-risk	p = 0.95	0.949752	DeepPT	HER2+
2161	5	0	1	0.863234	0.0825629	1	0.734262	risk_cat=high-risk	high-risk	p = 0.95	0.949752	DeepPT	HER2+
2335	4	0	1	0.863234	0.0825629	1	0.734262	risk_cat=high-risk	high-risk	p = 0.95	0.949752	DeepPT	HER2+
2483	3	0	1	0.863234	0.0825629	1	0.734262	risk_cat=high-risk	high-risk	p = 0.95	0.949752	DeepPT	HER2+
2515	2	0	1	0.863234	0.0825629	1	0.734262	risk_cat=high-risk	high-risk	p = 0.95	0.949752	DeepPT	HER2+
3957	1	0	1	0.863234	0.0825629	1	0.734262	risk_cat=high-risk	high-risk	p = 0.95	0.949752	DeepPT	HER2+
10	46	0	2	1	0	1	1	risk_cat=low-risk	low-risk	p = 0.95	0.949752	DeepPT	HER2+
31	44	0	1	1	0	1	1	risk_cat=low-risk	low-risk	p = 0.95	0.949752	DeepPT	HER2+
213	43	0	1	1	0	1	1	risk_cat=low-risk	low-risk	p = 0.95	0.949752	DeepPT	HER2+
218	42	0	1	1	0	1	1	risk_cat=low-risk	low-risk	p = 0.95	0.949752	DeepPT	HER2+
224	41	1	0	0.97561	0.0246932	1	0.929517	risk_cat=low-risk	low-risk	p = 0.95	0.949752	DeepPT	HER2+
273	40	0	1	0.97561	0.0246932	1	0.929517	risk_cat=low-risk	low-risk	p = 0.95	0.949752	DeepPT	HER2+
297	39	0	1	0.97561	0.0246932	1	0.929517	risk_cat=low-risk	low-risk	p = 0.95	0.949752	DeepPT	HER2+
304	38	0	1	0.97561	0.0246932	1	0.929517	risk_cat=low-risk	low-risk	p = 0.95	0.949752	DeepPT	HER2+
323	37	0	1	0.97561	0.0246932	1	0.929517	risk_cat=low-risk	low-risk	p = 0.95	0.949752	DeepPT	HER2+
385	36	1	0	0.948509	0.0374621	1	0.881361	risk_cat=low-risk	low-risk	p = 0.95	0.949752	DeepPT	HER2+
426	35	0	1	0.948509	0.0374621	1	0.881361	risk_cat=low-risk	low-risk	p = 0.95	0.949752	DeepPT	HER2+
502	34	0	1	0.948509	0.0374621	1	0.881361	risk_cat=low-risk	low-risk	p = 0.95	0.949752	DeepPT	HER2+
504	33	0	1	0.948509	0.0374621	1	0.881361	risk_cat=low-risk	low-risk	p = 0.95	0.949752	DeepPT	HER2+
545	32	0	1	0.948509	0.0374621	1	0.881361	risk_cat=low-risk	low-risk	p = 0.95	0.949752	DeepPT	HER2+
607	31	0	1	0.948509	0.0374621	1	0.881361	risk_cat=low-risk	low-risk	p = 0.95	0.949752	DeepPT	HER2+
622	30	0	1	0.948509	0.0374621	1	0.881361	risk_cat=low-risk	low-risk	p = 0.95	0.949752	DeepPT	HER2+
734	29	0	1	0.948509	0.0374621	1	0.881361	risk_cat=low-risk	low-risk	p = 0.95	0.949752	DeepPT	HER2+
881	28	0	1	0.948509	0.0374621	1	0.881361	risk_cat=low-risk	low-risk	p = 0.95	0.949752	DeepPT	HER2+
943	27	0	1	0.948509	0.0374621	1	0.881361	risk_cat=low-risk	low-risk	p = 0.95	0.949752	DeepPT	HER2+
1004	26	0	1	0.948509	0.0374621	1	0.881361	risk_cat=low-risk	low-risk	p = 0.95	0.949752	DeepPT	HER2+
1013	25	0	1	0.948509	0.0374621	1	0.881361	risk_cat=low-risk	low-risk	p = 0.95	0.949752	DeepPT	HER2+
1093	24	0	1	0.948509	0.0374621	1	0.881361	risk_cat=low-risk	low-risk	p = 0.95	0.949752	DeepPT	HER2+
1156	23	0	1	0.948509	0.0374621	1	0.881361	risk_cat=low-risk	low-risk	p = 0.95	0.949752	DeepPT	HER2+
1248	22	0	1	0.948509	0.0374621	1	0.881361	risk_cat=low-risk	low-risk	p = 0.95	0.949752	DeepPT	HER2+
1272	21	1	0	0.903342	0.0615171	1	0.800735	risk_cat=low-risk	low-risk	p = 0.95	0.949752	DeepPT	HER2+
1308	20	0	1	0.903342	0.0615171	1	0.800735	risk_cat=low-risk	low-risk	p = 0.95	0.949752	DeepPT	HER2+
1371	19	0	1	0.903342	0.0615171	1	0.800735	risk_cat=low-risk	low-risk	p = 0.95	0.949752	DeepPT	HER2+
1430	18	1	0	0.853157	0.0839782	1	0.72368	risk_cat=low-risk	low-risk	p = 0.95	0.949752	DeepPT	HER2+
1448	17	0	1	0.853157	0.0839782	1	0.72368	risk_cat=low-risk	low-risk	p = 0.95	0.949752	DeepPT	HER2+
1492	16	0	1	0.853157	0.0839782	1	0.72368	risk_cat=low-risk	low-risk	p = 0.95	0.949752	DeepPT	HER2+
1545	15	0	1	0.853157	0.0839782	1	0.72368	risk_cat=low-risk	low-risk	p = 0.95	0.949752	DeepPT	HER2+
1614	14	0	1	0.853157	0.0839782	1	0.72368	risk_cat=low-risk	low-risk	p = 0.95	0.949752	DeepPT	HER2+
1631	13	0	1	0.853157	0.0839782	1	0.72368	risk_cat=low-risk	low-risk	p = 0.95	0.949752	DeepPT	HER2+
1642	12	0	1	0.853157	0.0839782	1	0.72368	risk_cat=low-risk	low-risk	p = 0.95	0.949752	DeepPT	HER2+
1728	11	0	1	0.853157	0.0839782	1	0.72368	risk_cat=low-risk	low-risk	p = 0.95	0.949752	DeepPT	HER2+
1972	10	0	1	0.853157	0.0839782	1	0.72368	risk_cat=low-risk	low-risk	p = 0.95	0.949752	DeepPT	HER2+
2128	9	0	1	0.853157	0.0839782	1	0.72368	risk_cat=low-risk	low-risk	p = 0.95	0.949752	DeepPT	HER2+
2248	8	0	1	0.853157	0.0839782	1	0.72368	risk_cat=low-risk	low-risk	p = 0.95	0.949752	DeepPT	HER2+
2426	7	0	1	0.853157	0.0839782	1	0.72368	risk_cat=low-risk	low-risk	p = 0.95	0.949752	DeepPT	HER2+
2442	6	0	1	0.853157	0.0839782	1	0.72368	risk_cat=low-risk	low-risk	p = 0.95	0.949752	DeepPT	HER2+
2605	5	0	1	0.853157	0.0839782	1	0.72368	risk_cat=low-risk	low-risk	p = 0.95	0.949752	DeepPT	HER2+
2629	4	0	1	0.853157	0.0839782	1	0.72368	risk_cat=low-risk	low-risk	p = 0.95	0.949752	DeepPT	HER2+
2632	3	0	1	0.853157	0.0839782	1	0.72368	risk_cat=low-risk	low-risk	p = 0.95	0.949752	DeepPT	HER2+
3128	2	0	1	0.853157	0.0839782	1	0.72368	risk_cat=low-risk	low-risk	p = 0.95	0.949752	DeepPT	HER2+
3409	1	1	0	0	Inf	NA	NA	risk_cat=low-risk	low-risk	p = 0.95	0.949752	DeepPT	HER2+
31	49	0	1	1	0	1	1	risk_cat=high-risk	high-risk	p = 0.94	0.937974	DeepSpaCE	HER2+
116	48	1	0	0.979167	0.0210538	1	0.939584	risk_cat=high-risk	high-risk	p = 0.94	0.937974	DeepSpaCE	HER2+
170	47	0	1	0.979167	0.0210538	1	0.939584	risk_cat=high-risk	high-risk	p = 0.94	0.937974	DeepSpaCE	HER2+
210	46	0	1	0.979167	0.0210538	1	0.939584	risk_cat=high-risk	high-risk	p = 0.94	0.937974	DeepSpaCE	HER2+
218	45	0	1	0.979167	0.0210538	1	0.939584	risk_cat=high-risk	high-risk	p = 0.94	0.937974	DeepSpaCE	HER2+
231	44	0	1	0.979167	0.0210538	1	0.939584	risk_cat=high-risk	high-risk	p = 0.94	0.937974	DeepSpaCE	HER2+
242	43	0	1	0.979167	0.0210538	1	0.939584	risk_cat=high-risk	high-risk	p = 0.94	0.937974	DeepSpaCE	HER2+
320	42	1	0	0.955853	0.0319997	1	0.897745	risk_cat=high-risk	high-risk	p = 0.94	0.937974	DeepSpaCE	HER2+
323	41	0	1	0.955853	0.0319997	1	0.897745	risk_cat=high-risk	high-risk	p = 0.94	0.937974	DeepSpaCE	HER2+
332	40	0	1	0.955853	0.0319997	1	0.897745	risk_cat=high-risk	high-risk	p = 0.94	0.937974	DeepSpaCE	HER2+
352	39	0	1	0.955853	0.0319997	1	0.897745	risk_cat=high-risk	high-risk	p = 0.94	0.937974	DeepSpaCE	HER2+
375	38	0	1	0.955853	0.0319997	1	0.897745	risk_cat=high-risk	high-risk	p = 0.94	0.937974	DeepSpaCE	HER2+
396	37	0	1	0.955853	0.0319997	1	0.897745	risk_cat=high-risk	high-risk	p = 0.94	0.937974	DeepSpaCE	HER2+
426	36	0	1	0.955853	0.0319997	1	0.897745	risk_cat=high-risk	high-risk	p = 0.94	0.937974	DeepSpaCE	HER2+
518	35	0	1	0.955853	0.0319997	1	0.897745	risk_cat=high-risk	high-risk	p = 0.94	0.937974	DeepSpaCE	HER2+
529	34	0	1	0.955853	0.0319997	1	0.897745	risk_cat=high-risk	high-risk	p = 0.94	0.937974	DeepSpaCE	HER2+
545	33	0	1	0.955853	0.0319997	1	0.897745	risk_cat=high-risk	high-risk	p = 0.94	0.937974	DeepSpaCE	HER2+
666	32	0	1	0.955853	0.0319997	1	0.897745	risk_cat=high-risk	high-risk	p = 0.94	0.937974	DeepSpaCE	HER2+
679	31	0	1	0.955853	0.0319997	1	0.897745	risk_cat=high-risk	high-risk	p = 0.94	0.937974	DeepSpaCE	HER2+
879	30	1	0	0.923991	0.0466198	1	0.843306	risk_cat=high-risk	high-risk	p = 0.94	0.937974	DeepSpaCE	HER2+
881	29	0	1	0.923991	0.0466198	1	0.843306	risk_cat=high-risk	high-risk	p = 0.94	0.937974	DeepSpaCE	HER2+
943	28	0	1	0.923991	0.0466198	1	0.843306	risk_cat=high-risk	high-risk	p = 0.94	0.937974	DeepSpaCE	HER2+
1013	27	0	1	0.923991	0.0466198	1	0.843306	risk_cat=high-risk	high-risk	p = 0.94	0.937974	DeepSpaCE	HER2+
1093	26	0	1	0.923991	0.0466198	1	0.843306	risk_cat=high-risk	high-risk	p = 0.94	0.937974	DeepSpaCE	HER2+
1239	25	0	1	0.923991	0.0466198	1	0.843306	risk_cat=high-risk	high-risk	p = 0.94	0.937974	DeepSpaCE	HER2+
1246	24	0	1	0.923991	0.0466198	1	0.843306	risk_cat=high-risk	high-risk	p = 0.94	0.937974	DeepSpaCE	HER2+
1248	23	0	1	0.923991	0.0466198	1	0.843306	risk_cat=high-risk	high-risk	p = 0.94	0.937974	DeepSpaCE	HER2+
1269	22	0	1	0.923991	0.0466198	1	0.843306	risk_cat=high-risk	high-risk	p = 0.94	0.937974	DeepSpaCE	HER2+
1272	21	1	0	0.879992	0.067486	1	0.770965	risk_cat=high-risk	high-risk	p = 0.94	0.937974	DeepSpaCE	HER2+
1308	20	0	1	0.879992	0.067486	1	0.770965	risk_cat=high-risk	high-risk	p = 0.94	0.937974	DeepSpaCE	HER2+
1430	19	1	0	0.833676	0.0864774	0.987659	0.7037	risk_cat=high-risk	high-risk	p = 0.94	0.937974	DeepSpaCE	HER2+
1448	18	0	1	0.833676	0.0864774	0.987659	0.7037	risk_cat=high-risk	high-risk	p = 0.94	0.937974	DeepSpaCE	HER2+
1532	17	0	1	0.833676	0.0864774	0.987659	0.7037	risk_cat=high-risk	high-risk	p = 0.94	0.937974	DeepSpaCE	HER2+
1614	16	0	1	0.833676	0.0864774	0.987659	0.7037	risk_cat=high-risk	high-risk	p = 0.94	0.937974	DeepSpaCE	HER2+
1631	15	0	1	0.833676	0.0864774	0.987659	0.7037	risk_cat=high-risk	high-risk	p = 0.94	0.937974	DeepSpaCE	HER2+
1639	14	0	1	0.833676	0.0864774	0.987659	0.7037	risk_cat=high-risk	high-risk	p = 0.94	0.937974	DeepSpaCE	HER2+
1728	13	0	1	0.833676	0.0864774	0.987659	0.7037	risk_cat=high-risk	high-risk	p = 0.94	0.937974	DeepSpaCE	HER2+
1972	12	0	1	0.833676	0.0864774	0.987659	0.7037	risk_cat=high-risk	high-risk	p = 0.94	0.937974	DeepSpaCE	HER2+
2128	11	0	1	0.833676	0.0864774	0.987659	0.7037	risk_cat=high-risk	high-risk	p = 0.94	0.937974	DeepSpaCE	HER2+
2161	10	0	1	0.833676	0.0864774	0.987659	0.7037	risk_cat=high-risk	high-risk	p = 0.94	0.937974	DeepSpaCE	HER2+
2248	9	0	1	0.833676	0.0864774	0.987659	0.7037	risk_cat=high-risk	high-risk	p = 0.94	0.937974	DeepSpaCE	HER2+
2335	8	0	1	0.833676	0.0864774	0.987659	0.7037	risk_cat=high-risk	high-risk	p = 0.94	0.937974	DeepSpaCE	HER2+
2426	7	0	1	0.833676	0.0864774	0.987659	0.7037	risk_cat=high-risk	high-risk	p = 0.94	0.937974	DeepSpaCE	HER2+
2515	6	0	1	0.833676	0.0864774	0.987659	0.7037	risk_cat=high-risk	high-risk	p = 0.94	0.937974	DeepSpaCE	HER2+
2629	5	0	1	0.833676	0.0864774	0.987659	0.7037	risk_cat=high-risk	high-risk	p = 0.94	0.937974	DeepSpaCE	HER2+
2632	4	0	1	0.833676	0.0864774	0.987659	0.7037	risk_cat=high-risk	high-risk	p = 0.94	0.937974	DeepSpaCE	HER2+
3128	3	0	1	0.833676	0.0864774	0.987659	0.7037	risk_cat=high-risk	high-risk	p = 0.94	0.937974	DeepSpaCE	HER2+
3409	2	1	0	0.416838	0.712375	1	0.103179	risk_cat=high-risk	high-risk	p = 0.94	0.937974	DeepSpaCE	HER2+
3957	1	0	1	0.416838	0.712375	1	0.103179	risk_cat=high-risk	high-risk	p = 0.94	0.937974	DeepSpaCE	HER2+
9	43	0	1	1	0	1	1	risk_cat=low-risk	low-risk	p = 0.94	0.937974	DeepSpaCE	HER2+
10	42	0	3	1	0	1	1	risk_cat=low-risk	low-risk	p = 0.94	0.937974	DeepSpaCE	HER2+
70	39	0	1	1	0	1	1	risk_cat=low-risk	low-risk	p = 0.94	0.937974	DeepSpaCE	HER2+
172	38	1	0	0.973684	0.026669	1	0.924097	risk_cat=low-risk	low-risk	p = 0.94	0.937974	DeepSpaCE	HER2+
196	37	0	1	0.973684	0.026669	1	0.924097	risk_cat=low-risk	low-risk	p = 0.94	0.937974	DeepSpaCE	HER2+
213	36	0	1	0.973684	0.026669	1	0.924097	risk_cat=low-risk	low-risk	p = 0.94	0.937974	DeepSpaCE	HER2+
224	35	1	1	0.945865	0.03939	1	0.875589	risk_cat=low-risk	low-risk	p = 0.94	0.937974	DeepSpaCE	HER2+
242	33	0	1	0.945865	0.03939	1	0.875589	risk_cat=low-risk	low-risk	p = 0.94	0.937974	DeepSpaCE	HER2+
273	32	0	1	0.945865	0.03939	1	0.875589	risk_cat=low-risk	low-risk	p = 0.94	0.937974	DeepSpaCE	HER2+
297	31	0	1	0.945865	0.03939	1	0.875589	risk_cat=low-risk	low-risk	p = 0.94	0.937974	DeepSpaCE	HER2+
304	30	0	1	0.945865	0.03939	1	0.875589	risk_cat=low-risk	low-risk	p = 0.94	0.937974	DeepSpaCE	HER2+
385	29	1	0	0.913249	0.0527551	1	0.823538	risk_cat=low-risk	low-risk	p = 0.94	0.937974	DeepSpaCE	HER2+
394	28	0	1	0.913249	0.0527551	1	0.823538	risk_cat=low-risk	low-risk	p = 0.94	0.937974	DeepSpaCE	HER2+
463	27	0	1	0.913249	0.0527551	1	0.823538	risk_cat=low-risk	low-risk	p = 0.94	0.937974	DeepSpaCE	HER2+
502	26	0	1	0.913249	0.0527551	1	0.823538	risk_cat=low-risk	low-risk	p = 0.94	0.937974	DeepSpaCE	HER2+
504	25	0	1	0.913249	0.0527551	1	0.823538	risk_cat=low-risk	low-risk	p = 0.94	0.937974	DeepSpaCE	HER2+
506	24	0	1	0.913249	0.0527551	1	0.823538	risk_cat=low-risk	low-risk	p = 0.94	0.937974	DeepSpaCE	HER2+
518	23	0	1	0.913249	0.0527551	1	0.823538	risk_cat=low-risk	low-risk	p = 0.94	0.937974	DeepSpaCE	HER2+
521	22	0	1	0.913249	0.0527551	1	0.823538	risk_cat=low-risk	low-risk	p = 0.94	0.937974	DeepSpaCE	HER2+
532	21	0	1	0.913249	0.0527551	1	0.823538	risk_cat=low-risk	low-risk	p = 0.94	0.937974	DeepSpaCE	HER2+
607	20	0	1	0.913249	0.0527551	1	0.823538	risk_cat=low-risk	low-risk	p = 0.94	0.937974	DeepSpaCE	HER2+
622	19	0	1	0.913249	0.0527551	1	0.823538	risk_cat=low-risk	low-risk	p = 0.94	0.937974	DeepSpaCE	HER2+
652	18	0	1	0.913249	0.0527551	1	0.823538	risk_cat=low-risk	low-risk	p = 0.94	0.937974	DeepSpaCE	HER2+
664	17	0	1	0.913249	0.0527551	1	0.823538	risk_cat=low-risk	low-risk	p = 0.94	0.937974	DeepSpaCE	HER2+
707	16	0	1	0.913249	0.0527551	1	0.823538	risk_cat=low-risk	low-risk	p = 0.94	0.937974	DeepSpaCE	HER2+
715	15	0	1	0.913249	0.0527551	1	0.823538	risk_cat=low-risk	low-risk	p = 0.94	0.937974	DeepSpaCE	HER2+
734	14	0	1	0.913249	0.0527551	1	0.823538	risk_cat=low-risk	low-risk	p = 0.94	0.937974	DeepSpaCE	HER2+
1004	13	0	1	0.913249	0.0527551	1	0.823538	risk_cat=low-risk	low-risk	p = 0.94	0.937974	DeepSpaCE	HER2+
1156	12	0	1	0.913249	0.0527551	1	0.823538	risk_cat=low-risk	low-risk	p = 0.94	0.937974	DeepSpaCE	HER2+
1196	11	0	1	0.913249	0.0527551	1	0.823538	risk_cat=low-risk	low-risk	p = 0.94	0.937974	DeepSpaCE	HER2+
1308	10	0	1	0.913249	0.0527551	1	0.823538	risk_cat=low-risk	low-risk	p = 0.94	0.937974	DeepSpaCE	HER2+
1371	9	0	1	0.913249	0.0527551	1	0.823538	risk_cat=low-risk	low-risk	p = 0.94	0.937974	DeepSpaCE	HER2+
1492	8	0	1	0.913249	0.0527551	1	0.823538	risk_cat=low-risk	low-risk	p = 0.94	0.937974	DeepSpaCE	HER2+
1545	7	0	1	0.913249	0.0527551	1	0.823538	risk_cat=low-risk	low-risk	p = 0.94	0.937974	DeepSpaCE	HER2+
1642	6	0	1	0.913249	0.0527551	1	0.823538	risk_cat=low-risk	low-risk	p = 0.94	0.937974	DeepSpaCE	HER2+
1686	5	0	1	0.913249	0.0527551	1	0.823538	risk_cat=low-risk	low-risk	p = 0.94	0.937974	DeepSpaCE	HER2+
1953	4	0	1	0.913249	0.0527551	1	0.823538	risk_cat=low-risk	low-risk	p = 0.94	0.937974	DeepSpaCE	HER2+
2442	3	0	1	0.913249	0.0527551	1	0.823538	risk_cat=low-risk	low-risk	p = 0.94	0.937974	DeepSpaCE	HER2+
2483	2	0	1	0.913249	0.0527551	1	0.823538	risk_cat=low-risk	low-risk	p = 0.94	0.937974	DeepSpaCE	HER2+
2605	1	0	1	0.913249	0.0527551	1	0.823538	risk_cat=low-risk	low-risk	p = 0.94	0.937974	DeepSpaCE	HER2+
10	46	0	1	1	0	1	1	risk_cat=high-risk	high-risk	p = 0.37	0.372619	GeneCodeR	HER2+
31	45	0	1	1	0	1	1	risk_cat=high-risk	high-risk	p = 0.37	0.372619	GeneCodeR	HER2+
70	44	0	1	1	0	1	1	risk_cat=high-risk	high-risk	p = 0.37	0.372619	GeneCodeR	HER2+
116	43	1	0	0.976744	0.023531	1	0.93272	risk_cat=high-risk	high-risk	p = 0.37	0.372619	GeneCodeR	HER2+
170	42	0	1	0.976744	0.023531	1	0.93272	risk_cat=high-risk	high-risk	p = 0.37	0.372619	GeneCodeR	HER2+
172	41	1	0	0.952921	0.0341096	1	0.891298	risk_cat=high-risk	high-risk	p = 0.37	0.372619	GeneCodeR	HER2+
196	40	0	1	0.952921	0.0341096	1	0.891298	risk_cat=high-risk	high-risk	p = 0.37	0.372619	GeneCodeR	HER2+
210	39	0	1	0.952921	0.0341096	1	0.891298	risk_cat=high-risk	high-risk	p = 0.37	0.372619	GeneCodeR	HER2+
213	38	0	1	0.952921	0.0341096	1	0.891298	risk_cat=high-risk	high-risk	p = 0.37	0.372619	GeneCodeR	HER2+
231	37	0	1	0.952921	0.0341096	1	0.891298	risk_cat=high-risk	high-risk	p = 0.37	0.372619	GeneCodeR	HER2+
242	36	0	1	0.952921	0.0341096	1	0.891298	risk_cat=high-risk	high-risk	p = 0.37	0.372619	GeneCodeR	HER2+
320	35	1	0	0.925695	0.0447638	1	0.847939	risk_cat=high-risk	high-risk	p = 0.37	0.372619	GeneCodeR	HER2+
352	34	0	1	0.925695	0.0447638	1	0.847939	risk_cat=high-risk	high-risk	p = 0.37	0.372619	GeneCodeR	HER2+
394	33	0	1	0.925695	0.0447638	1	0.847939	risk_cat=high-risk	high-risk	p = 0.37	0.372619	GeneCodeR	HER2+
426	32	0	1	0.925695	0.0447638	1	0.847939	risk_cat=high-risk	high-risk	p = 0.37	0.372619	GeneCodeR	HER2+
502	31	0	1	0.925695	0.0447638	1	0.847939	risk_cat=high-risk	high-risk	p = 0.37	0.372619	GeneCodeR	HER2+
518	30	0	1	0.925695	0.0447638	1	0.847939	risk_cat=high-risk	high-risk	p = 0.37	0.372619	GeneCodeR	HER2+
545	29	0	1	0.925695	0.0447638	1	0.847939	risk_cat=high-risk	high-risk	p = 0.37	0.372619	GeneCodeR	HER2+
622	28	0	1	0.925695	0.0447638	1	0.847939	risk_cat=high-risk	high-risk	p = 0.37	0.372619	GeneCodeR	HER2+
652	27	0	1	0.925695	0.0447638	1	0.847939	risk_cat=high-risk	high-risk	p = 0.37	0.372619	GeneCodeR	HER2+
664	26	0	1	0.925695	0.0447638	1	0.847939	risk_cat=high-risk	high-risk	p = 0.37	0.372619	GeneCodeR	HER2+
707	25	0	1	0.925695	0.0447638	1	0.847939	risk_cat=high-risk	high-risk	p = 0.37	0.372619	GeneCodeR	HER2+
1156	24	0	1	0.925695	0.0447638	1	0.847939	risk_cat=high-risk	high-risk	p = 0.37	0.372619	GeneCodeR	HER2+
1196	23	0	1	0.925695	0.0447638	1	0.847939	risk_cat=high-risk	high-risk	p = 0.37	0.372619	GeneCodeR	HER2+
1239	22	0	1	0.925695	0.0447638	1	0.847939	risk_cat=high-risk	high-risk	p = 0.37	0.372619	GeneCodeR	HER2+
1246	21	0	1	0.925695	0.0447638	1	0.847939	risk_cat=high-risk	high-risk	p = 0.37	0.372619	GeneCodeR	HER2+
1248	20	0	1	0.925695	0.0447638	1	0.847939	risk_cat=high-risk	high-risk	p = 0.37	0.372619	GeneCodeR	HER2+
1308	19	0	2	0.925695	0.0447638	1	0.847939	risk_cat=high-risk	high-risk	p = 0.37	0.372619	GeneCodeR	HER2+
1448	17	0	1	0.925695	0.0447638	1	0.847939	risk_cat=high-risk	high-risk	p = 0.37	0.372619	GeneCodeR	HER2+
1492	16	0	1	0.925695	0.0447638	1	0.847939	risk_cat=high-risk	high-risk	p = 0.37	0.372619	GeneCodeR	HER2+
1532	15	0	1	0.925695	0.0447638	1	0.847939	risk_cat=high-risk	high-risk	p = 0.37	0.372619	GeneCodeR	HER2+
1545	14	0	1	0.925695	0.0447638	1	0.847939	risk_cat=high-risk	high-risk	p = 0.37	0.372619	GeneCodeR	HER2+
1614	13	0	1	0.925695	0.0447638	1	0.847939	risk_cat=high-risk	high-risk	p = 0.37	0.372619	GeneCodeR	HER2+
1631	12	0	1	0.925695	0.0447638	1	0.847939	risk_cat=high-risk	high-risk	p = 0.37	0.372619	GeneCodeR	HER2+
1639	11	0	1	0.925695	0.0447638	1	0.847939	risk_cat=high-risk	high-risk	p = 0.37	0.372619	GeneCodeR	HER2+
1728	10	0	1	0.925695	0.0447638	1	0.847939	risk_cat=high-risk	high-risk	p = 0.37	0.372619	GeneCodeR	HER2+
1953	9	0	1	0.925695	0.0447638	1	0.847939	risk_cat=high-risk	high-risk	p = 0.37	0.372619	GeneCodeR	HER2+
1972	8	0	1	0.925695	0.0447638	1	0.847939	risk_cat=high-risk	high-risk	p = 0.37	0.372619	GeneCodeR	HER2+
2161	7	0	1	0.925695	0.0447638	1	0.847939	risk_cat=high-risk	high-risk	p = 0.37	0.372619	GeneCodeR	HER2+
2248	6	0	1	0.925695	0.0447638	1	0.847939	risk_cat=high-risk	high-risk	p = 0.37	0.372619	GeneCodeR	HER2+
2335	5	0	1	0.925695	0.0447638	1	0.847939	risk_cat=high-risk	high-risk	p = 0.37	0.372619	GeneCodeR	HER2+
2426	4	0	1	0.925695	0.0447638	1	0.847939	risk_cat=high-risk	high-risk	p = 0.37	0.372619	GeneCodeR	HER2+
2442	3	0	1	0.925695	0.0447638	1	0.847939	risk_cat=high-risk	high-risk	p = 0.37	0.372619	GeneCodeR	HER2+
2483	2	0	1	0.925695	0.0447638	1	0.847939	risk_cat=high-risk	high-risk	p = 0.37	0.372619	GeneCodeR	HER2+
2605	1	0	1	0.925695	0.0447638	1	0.847939	risk_cat=high-risk	high-risk	p = 0.37	0.372619	GeneCodeR	HER2+
9	46	0	1	1	0	1	1	risk_cat=low-risk	low-risk	p = 0.37	0.372619	GeneCodeR	HER2+
10	45	0	2	1	0	1	1	risk_cat=low-risk	low-risk	p = 0.37	0.372619	GeneCodeR	HER2+
218	43	0	1	1	0	1	1	risk_cat=low-risk	low-risk	p = 0.37	0.372619	GeneCodeR	HER2+
224	42	1	1	0.97619	0.0240981	1	0.931155	risk_cat=low-risk	low-risk	p = 0.37	0.372619	GeneCodeR	HER2+
242	40	0	1	0.97619	0.0240981	1	0.931155	risk_cat=low-risk	low-risk	p = 0.37	0.372619	GeneCodeR	HER2+
273	39	0	1	0.97619	0.0240981	1	0.931155	risk_cat=low-risk	low-risk	p = 0.37	0.372619	GeneCodeR	HER2+
297	38	0	1	0.97619	0.0240981	1	0.931155	risk_cat=low-risk	low-risk	p = 0.37	0.372619	GeneCodeR	HER2+
304	37	0	1	0.97619	0.0240981	1	0.931155	risk_cat=low-risk	low-risk	p = 0.37	0.372619	GeneCodeR	HER2+
323	36	0	1	0.97619	0.0240981	1	0.931155	risk_cat=low-risk	low-risk	p = 0.37	0.372619	GeneCodeR	HER2+
332	35	0	1	0.97619	0.0240981	1	0.931155	risk_cat=low-risk	low-risk	p = 0.37	0.372619	GeneCodeR	HER2+
375	34	0	1	0.97619	0.0240981	1	0.931155	risk_cat=low-risk	low-risk	p = 0.37	0.372619	GeneCodeR	HER2+
385	33	1	0	0.946609	0.0390857	1	0.876801	risk_cat=low-risk	low-risk	p = 0.37	0.372619	GeneCodeR	HER2+
396	32	0	1	0.946609	0.0390857	1	0.876801	risk_cat=low-risk	low-risk	p = 0.37	0.372619	GeneCodeR	HER2+
463	31	0	1	0.946609	0.0390857	1	0.876801	risk_cat=low-risk	low-risk	p = 0.37	0.372619	GeneCodeR	HER2+
504	30	0	1	0.946609	0.0390857	1	0.876801	risk_cat=low-risk	low-risk	p = 0.37	0.372619	GeneCodeR	HER2+
506	29	0	1	0.946609	0.0390857	1	0.876801	risk_cat=low-risk	low-risk	p = 0.37	0.372619	GeneCodeR	HER2+
518	28	0	1	0.946609	0.0390857	1	0.876801	risk_cat=low-risk	low-risk	p = 0.37	0.372619	GeneCodeR	HER2+
521	27	0	1	0.946609	0.0390857	1	0.876801	risk_cat=low-risk	low-risk	p = 0.37	0.372619	GeneCodeR	HER2+
529	26	0	1	0.946609	0.0390857	1	0.876801	risk_cat=low-risk	low-risk	p = 0.37	0.372619	GeneCodeR	HER2+
532	25	0	1	0.946609	0.0390857	1	0.876801	risk_cat=low-risk	low-risk	p = 0.37	0.372619	GeneCodeR	HER2+
607	24	0	1	0.946609	0.0390857	1	0.876801	risk_cat=low-risk	low-risk	p = 0.37	0.372619	GeneCodeR	HER2+
666	23	0	1	0.946609	0.0390857	1	0.876801	risk_cat=low-risk	low-risk	p = 0.37	0.372619	GeneCodeR	HER2+
679	22	0	1	0.946609	0.0390857	1	0.876801	risk_cat=low-risk	low-risk	p = 0.37	0.372619	GeneCodeR	HER2+
715	21	0	1	0.946609	0.0390857	1	0.876801	risk_cat=low-risk	low-risk	p = 0.37	0.372619	GeneCodeR	HER2+
734	20	0	1	0.946609	0.0390857	1	0.876801	risk_cat=low-risk	low-risk	p = 0.37	0.372619	GeneCodeR	HER2+
879	19	1	0	0.896787	0.0667208	1	0.786859	risk_cat=low-risk	low-risk	p = 0.37	0.372619	GeneCodeR	HER2+
881	18	0	1	0.896787	0.0667208	1	0.786859	risk_cat=low-risk	low-risk	p = 0.37	0.372619	GeneCodeR	HER2+
943	17	0	1	0.896787	0.0667208	1	0.786859	risk_cat=low-risk	low-risk	p = 0.37	0.372619	GeneCodeR	HER2+
1004	16	0	1	0.896787	0.0667208	1	0.786859	risk_cat=low-risk	low-risk	p = 0.37	0.372619	GeneCodeR	HER2+
1013	15	0	1	0.896787	0.0667208	1	0.786859	risk_cat=low-risk	low-risk	p = 0.37	0.372619	GeneCodeR	HER2+
1093	14	0	1	0.896787	0.0667208	1	0.786859	risk_cat=low-risk	low-risk	p = 0.37	0.372619	GeneCodeR	HER2+
1269	13	0	1	0.896787	0.0667208	1	0.786859	risk_cat=low-risk	low-risk	p = 0.37	0.372619	GeneCodeR	HER2+
1272	12	1	0	0.822055	0.10967	1	0.663056	risk_cat=low-risk	low-risk	p = 0.37	0.372619	GeneCodeR	HER2+
1371	11	0	1	0.822055	0.10967	1	0.663056	risk_cat=low-risk	low-risk	p = 0.37	0.372619	GeneCodeR	HER2+
1430	10	1	0	0.73985	0.152114	0.996834	0.549116	risk_cat=low-risk	low-risk	p = 0.37	0.372619	GeneCodeR	HER2+
1642	9	0	1	0.73985	0.152114	0.996834	0.549116	risk_cat=low-risk	low-risk	p = 0.37	0.372619	GeneCodeR	HER2+
1686	8	0	1	0.73985	0.152114	0.996834	0.549116	risk_cat=low-risk	low-risk	p = 0.37	0.372619	GeneCodeR	HER2+
2128	7	0	1	0.73985	0.152114	0.996834	0.549116	risk_cat=low-risk	low-risk	p = 0.37	0.372619	GeneCodeR	HER2+
2515	6	0	1	0.73985	0.152114	0.996834	0.549116	risk_cat=low-risk	low-risk	p = 0.37	0.372619	GeneCodeR	HER2+
2629	5	0	1	0.73985	0.152114	0.996834	0.549116	risk_cat=low-risk	low-risk	p = 0.37	0.372619	GeneCodeR	HER2+
2632	4	0	1	0.73985	0.152114	0.996834	0.549116	risk_cat=low-risk	low-risk	p = 0.37	0.372619	GeneCodeR	HER2+
3128	3	0	1	0.73985	0.152114	0.996834	0.549116	risk_cat=low-risk	low-risk	p = 0.37	0.372619	GeneCodeR	HER2+
3409	2	1	0	0.369925	0.723283	1	0.0896301	risk_cat=low-risk	low-risk	p = 0.37	0.372619	GeneCodeR	HER2+
3957	1	0	1	0.369925	0.723283	1	0.0896301	risk_cat=low-risk	low-risk	p = 0.37	0.372619	GeneCodeR	HER2+
9	65	0	1	1	0	1	1	risk_cat=high-risk	high-risk	p = 0.00084	0.000839418	Hist2ST	HER2+
10	64	0	3	1	0	1	1	risk_cat=high-risk	high-risk	p = 0.00084	0.000839418	Hist2ST	HER2+
31	61	0	1	1	0	1	1	risk_cat=high-risk	high-risk	p = 0.00084	0.000839418	Hist2ST	HER2+
170	60	0	1	1	0	1	1	risk_cat=high-risk	high-risk	p = 0.00084	0.000839418	Hist2ST	HER2+
213	59	0	1	1	0	1	1	risk_cat=high-risk	high-risk	p = 0.00084	0.000839418	Hist2ST	HER2+
224	58	0	1	1	0	1	1	risk_cat=high-risk	high-risk	p = 0.00084	0.000839418	Hist2ST	HER2+
231	57	0	1	1	0	1	1	risk_cat=high-risk	high-risk	p = 0.00084	0.000839418	Hist2ST	HER2+
242	56	0	2	1	0	1	1	risk_cat=high-risk	high-risk	p = 0.00084	0.000839418	Hist2ST	HER2+
273	54	0	1	1	0	1	1	risk_cat=high-risk	high-risk	p = 0.00084	0.000839418	Hist2ST	HER2+
304	53	0	1	1	0	1	1	risk_cat=high-risk	high-risk	p = 0.00084	0.000839418	Hist2ST	HER2+
332	52	0	1	1	0	1	1	risk_cat=high-risk	high-risk	p = 0.00084	0.000839418	Hist2ST	HER2+
352	51	0	1	1	0	1	1	risk_cat=high-risk	high-risk	p = 0.00084	0.000839418	Hist2ST	HER2+
375	50	0	1	1	0	1	1	risk_cat=high-risk	high-risk	p = 0.00084	0.000839418	Hist2ST	HER2+
394	49	0	1	1	0	1	1	risk_cat=high-risk	high-risk	p = 0.00084	0.000839418	Hist2ST	HER2+
396	48	0	1	1	0	1	1	risk_cat=high-risk	high-risk	p = 0.00084	0.000839418	Hist2ST	HER2+
426	47	0	1	1	0	1	1	risk_cat=high-risk	high-risk	p = 0.00084	0.000839418	Hist2ST	HER2+
502	46	0	1	1	0	1	1	risk_cat=high-risk	high-risk	p = 0.00084	0.000839418	Hist2ST	HER2+
518	45	0	2	1	0	1	1	risk_cat=high-risk	high-risk	p = 0.00084	0.000839418	Hist2ST	HER2+
521	43	0	1	1	0	1	1	risk_cat=high-risk	high-risk	p = 0.00084	0.000839418	Hist2ST	HER2+
529	42	0	1	1	0	1	1	risk_cat=high-risk	high-risk	p = 0.00084	0.000839418	Hist2ST	HER2+
532	41	0	1	1	0	1	1	risk_cat=high-risk	high-risk	p = 0.00084	0.000839418	Hist2ST	HER2+
545	40	0	1	1	0	1	1	risk_cat=high-risk	high-risk	p = 0.00084	0.000839418	Hist2ST	HER2+
622	39	0	1	1	0	1	1	risk_cat=high-risk	high-risk	p = 0.00084	0.000839418	Hist2ST	HER2+
652	38	0	1	1	0	1	1	risk_cat=high-risk	high-risk	p = 0.00084	0.000839418	Hist2ST	HER2+
664	37	0	1	1	0	1	1	risk_cat=high-risk	high-risk	p = 0.00084	0.000839418	Hist2ST	HER2+
666	36	0	1	1	0	1	1	risk_cat=high-risk	high-risk	p = 0.00084	0.000839418	Hist2ST	HER2+
679	35	0	1	1	0	1	1	risk_cat=high-risk	high-risk	p = 0.00084	0.000839418	Hist2ST	HER2+
707	34	0	1	1	0	1	1	risk_cat=high-risk	high-risk	p = 0.00084	0.000839418	Hist2ST	HER2+
734	33	0	1	1	0	1	1	risk_cat=high-risk	high-risk	p = 0.00084	0.000839418	Hist2ST	HER2+
881	32	0	1	1	0	1	1	risk_cat=high-risk	high-risk	p = 0.00084	0.000839418	Hist2ST	HER2+
1004	31	0	1	1	0	1	1	risk_cat=high-risk	high-risk	p = 0.00084	0.000839418	Hist2ST	HER2+
1093	30	0	1	1	0	1	1	risk_cat=high-risk	high-risk	p = 0.00084	0.000839418	Hist2ST	HER2+
1156	29	0	1	1	0	1	1	risk_cat=high-risk	high-risk	p = 0.00084	0.000839418	Hist2ST	HER2+
1196	28	0	1	1	0	1	1	risk_cat=high-risk	high-risk	p = 0.00084	0.000839418	Hist2ST	HER2+
1239	27	0	1	1	0	1	1	risk_cat=high-risk	high-risk	p = 0.00084	0.000839418	Hist2ST	HER2+
1246	26	0	1	1	0	1	1	risk_cat=high-risk	high-risk	p = 0.00084	0.000839418	Hist2ST	HER2+
1248	25	0	1	1	0	1	1	risk_cat=high-risk	high-risk	p = 0.00084	0.000839418	Hist2ST	HER2+
1272	24	1	0	0.958333	0.0425628	1	0.881631	risk_cat=high-risk	high-risk	p = 0.00084	0.000839418	Hist2ST	HER2+
1308	23	0	1	0.958333	0.0425628	1	0.881631	risk_cat=high-risk	high-risk	p = 0.00084	0.000839418	Hist2ST	HER2+
1371	22	0	1	0.958333	0.0425628	1	0.881631	risk_cat=high-risk	high-risk	p = 0.00084	0.000839418	Hist2ST	HER2+
1448	21	0	1	0.958333	0.0425628	1	0.881631	risk_cat=high-risk	high-risk	p = 0.00084	0.000839418	Hist2ST	HER2+
1492	20	0	1	0.958333	0.0425628	1	0.881631	risk_cat=high-risk	high-risk	p = 0.00084	0.000839418	Hist2ST	HER2+
1532	19	0	1	0.958333	0.0425628	1	0.881631	risk_cat=high-risk	high-risk	p = 0.00084	0.000839418	Hist2ST	HER2+
1545	18	0	1	0.958333	0.0425628	1	0.881631	risk_cat=high-risk	high-risk	p = 0.00084	0.000839418	Hist2ST	HER2+
1614	17	0	1	0.958333	0.0425628	1	0.881631	risk_cat=high-risk	high-risk	p = 0.00084	0.000839418	Hist2ST	HER2+
1631	16	0	1	0.958333	0.0425628	1	0.881631	risk_cat=high-risk	high-risk	p = 0.00084	0.000839418	Hist2ST	HER2+
1639	15	0	1	0.958333	0.0425628	1	0.881631	risk_cat=high-risk	high-risk	p = 0.00084	0.000839418	Hist2ST	HER2+
1642	14	0	1	0.958333	0.0425628	1	0.881631	risk_cat=high-risk	high-risk	p = 0.00084	0.000839418	Hist2ST	HER2+
1686	13	0	1	0.958333	0.0425628	1	0.881631	risk_cat=high-risk	high-risk	p = 0.00084	0.000839418	Hist2ST	HER2+
1953	12	0	1	0.958333	0.0425628	1	0.881631	risk_cat=high-risk	high-risk	p = 0.00084	0.000839418	Hist2ST	HER2+
1972	11	0	1	0.958333	0.0425628	1	0.881631	risk_cat=high-risk	high-risk	p = 0.00084	0.000839418	Hist2ST	HER2+
2128	10	0	1	0.958333	0.0425628	1	0.881631	risk_cat=high-risk	high-risk	p = 0.00084	0.000839418	Hist2ST	HER2+
2161	9	0	1	0.958333	0.0425628	1	0.881631	risk_cat=high-risk	high-risk	p = 0.00084	0.000839418	Hist2ST	HER2+
2248	8	0	1	0.958333	0.0425628	1	0.881631	risk_cat=high-risk	high-risk	p = 0.00084	0.000839418	Hist2ST	HER2+
2426	7	0	1	0.958333	0.0425628	1	0.881631	risk_cat=high-risk	high-risk	p = 0.00084	0.000839418	Hist2ST	HER2+
2442	6	0	1	0.958333	0.0425628	1	0.881631	risk_cat=high-risk	high-risk	p = 0.00084	0.000839418	Hist2ST	HER2+
2483	5	0	1	0.958333	0.0425628	1	0.881631	risk_cat=high-risk	high-risk	p = 0.00084	0.000839418	Hist2ST	HER2+
2605	4	0	1	0.958333	0.0425628	1	0.881631	risk_cat=high-risk	high-risk	p = 0.00084	0.000839418	Hist2ST	HER2+
2632	3	0	1	0.958333	0.0425628	1	0.881631	risk_cat=high-risk	high-risk	p = 0.00084	0.000839418	Hist2ST	HER2+
3128	2	0	1	0.958333	0.0425628	1	0.881631	risk_cat=high-risk	high-risk	p = 0.00084	0.000839418	Hist2ST	HER2+
3409	1	1	0	0	Inf	NA	NA	risk_cat=high-risk	high-risk	p = 0.00084	0.000839418	Hist2ST	HER2+
70	20	0	1	1	0	1	1	risk_cat=low-risk	low-risk	p = 0.00084	0.000839418	Hist2ST	HER2+
116	19	1	0	0.947368	0.0540738	1	0.852101	risk_cat=low-risk	low-risk	p = 0.00084	0.000839418	Hist2ST	HER2+
172	18	1	0	0.894737	0.0786889	1	0.766858	risk_cat=low-risk	low-risk	p = 0.00084	0.000839418	Hist2ST	HER2+
196	17	0	1	0.894737	0.0786889	1	0.766858	risk_cat=low-risk	low-risk	p = 0.00084	0.000839418	Hist2ST	HER2+
210	16	0	1	0.894737	0.0786889	1	0.766858	risk_cat=low-risk	low-risk	p = 0.00084	0.000839418	Hist2ST	HER2+
224	15	1	0	0.835088	0.104661	1	0.680213	risk_cat=low-risk	low-risk	p = 0.00084	0.000839418	Hist2ST	HER2+
297	14	0	1	0.835088	0.104661	1	0.680213	risk_cat=low-risk	low-risk	p = 0.00084	0.000839418	Hist2ST	HER2+
323	13	0	1	0.835088	0.104661	1	0.680213	risk_cat=low-risk	low-risk	p = 0.00084	0.000839418	Hist2ST	HER2+
385	12	1	0	0.765497	0.136124	0.999567	0.586239	risk_cat=low-risk	low-risk	p = 0.00084	0.000839418	Hist2ST	HER2+
607	11	0	1	0.765497	0.136124	0.999567	0.586239	risk_cat=low-risk	low-risk	p = 0.00084	0.000839418	Hist2ST	HER2+
879	10	1	0	0.688947	0.172165	0.965457	0.491631	risk_cat=low-risk	low-risk	p = 0.00084	0.000839418	Hist2ST	HER2+
943	9	0	1	0.688947	0.172165	0.965457	0.491631	risk_cat=low-risk	low-risk	p = 0.00084	0.000839418	Hist2ST	HER2+
1013	8	0	1	0.688947	0.172165	0.965457	0.491631	risk_cat=low-risk	low-risk	p = 0.00084	0.000839418	Hist2ST	HER2+
1269	7	0	1	0.688947	0.172165	0.965457	0.491631	risk_cat=low-risk	low-risk	p = 0.00084	0.000839418	Hist2ST	HER2+
1308	6	0	1	0.688947	0.172165	0.965457	0.491631	risk_cat=low-risk	low-risk	p = 0.00084	0.000839418	Hist2ST	HER2+
1430	5	1	0	0.551158	0.282207	0.958277	0.317001	risk_cat=low-risk	low-risk	p = 0.00084	0.000839418	Hist2ST	HER2+
2335	4	0	1	0.551158	0.282207	0.958277	0.317001	risk_cat=low-risk	low-risk	p = 0.00084	0.000839418	Hist2ST	HER2+
2515	3	0	1	0.551158	0.282207	0.958277	0.317001	risk_cat=low-risk	low-risk	p = 0.00084	0.000839418	Hist2ST	HER2+
2629	2	0	1	0.551158	0.282207	0.958277	0.317001	risk_cat=low-risk	low-risk	p = 0.00084	0.000839418	Hist2ST	HER2+
3957	1	0	1	0.551158	0.282207	0.958277	0.317001	risk_cat=low-risk	low-risk	p = 0.00084	0.000839418	Hist2ST	HER2+
9	46	0	1	1	0	1	1	risk_cat=high-risk	high-risk	p = 0.49	0.493262	HisToGene	HER2+
10	45	0	3	1	0	1	1	risk_cat=high-risk	high-risk	p = 0.49	0.493262	HisToGene	HER2+
170	42	0	1	1	0	1	1	risk_cat=high-risk	high-risk	p = 0.49	0.493262	HisToGene	HER2+
172	41	1	0	0.97561	0.0246932	1	0.929517	risk_cat=high-risk	high-risk	p = 0.49	0.493262	HisToGene	HER2+
196	40	0	1	0.97561	0.0246932	1	0.929517	risk_cat=high-risk	high-risk	p = 0.49	0.493262	HisToGene	HER2+
210	39	0	1	0.97561	0.0246932	1	0.929517	risk_cat=high-risk	high-risk	p = 0.49	0.493262	HisToGene	HER2+
224	38	0	1	0.97561	0.0246932	1	0.929517	risk_cat=high-risk	high-risk	p = 0.49	0.493262	HisToGene	HER2+
242	37	0	1	0.97561	0.0246932	1	0.929517	risk_cat=high-risk	high-risk	p = 0.49	0.493262	HisToGene	HER2+
273	36	0	1	0.97561	0.0246932	1	0.929517	risk_cat=high-risk	high-risk	p = 0.49	0.493262	HisToGene	HER2+
297	35	0	1	0.97561	0.0246932	1	0.929517	risk_cat=high-risk	high-risk	p = 0.49	0.493262	HisToGene	HER2+
304	34	0	1	0.97561	0.0246932	1	0.929517	risk_cat=high-risk	high-risk	p = 0.49	0.493262	HisToGene	HER2+
320	33	1	0	0.946046	0.0394554	1	0.875644	risk_cat=high-risk	high-risk	p = 0.49	0.493262	HisToGene	HER2+
375	32	0	1	0.946046	0.0394554	1	0.875644	risk_cat=high-risk	high-risk	p = 0.49	0.493262	HisToGene	HER2+
394	31	0	1	0.946046	0.0394554	1	0.875644	risk_cat=high-risk	high-risk	p = 0.49	0.493262	HisToGene	HER2+
396	30	0	1	0.946046	0.0394554	1	0.875644	risk_cat=high-risk	high-risk	p = 0.49	0.493262	HisToGene	HER2+
463	29	0	1	0.946046	0.0394554	1	0.875644	risk_cat=high-risk	high-risk	p = 0.49	0.493262	HisToGene	HER2+
502	28	0	1	0.946046	0.0394554	1	0.875644	risk_cat=high-risk	high-risk	p = 0.49	0.493262	HisToGene	HER2+
504	27	0	1	0.946046	0.0394554	1	0.875644	risk_cat=high-risk	high-risk	p = 0.49	0.493262	HisToGene	HER2+
518	26	0	1	0.946046	0.0394554	1	0.875644	risk_cat=high-risk	high-risk	p = 0.49	0.493262	HisToGene	HER2+
521	25	0	1	0.946046	0.0394554	1	0.875644	risk_cat=high-risk	high-risk	p = 0.49	0.493262	HisToGene	HER2+
529	24	0	1	0.946046	0.0394554	1	0.875644	risk_cat=high-risk	high-risk	p = 0.49	0.493262	HisToGene	HER2+
545	23	0	1	0.946046	0.0394554	1	0.875644	risk_cat=high-risk	high-risk	p = 0.49	0.493262	HisToGene	HER2+
664	22	0	1	0.946046	0.0394554	1	0.875644	risk_cat=high-risk	high-risk	p = 0.49	0.493262	HisToGene	HER2+
715	21	0	1	0.946046	0.0394554	1	0.875644	risk_cat=high-risk	high-risk	p = 0.49	0.493262	HisToGene	HER2+
1156	20	0	1	0.946046	0.0394554	1	0.875644	risk_cat=high-risk	high-risk	p = 0.49	0.493262	HisToGene	HER2+
1246	19	0	1	0.946046	0.0394554	1	0.875644	risk_cat=high-risk	high-risk	p = 0.49	0.493262	HisToGene	HER2+
1248	18	0	1	0.946046	0.0394554	1	0.875644	risk_cat=high-risk	high-risk	p = 0.49	0.493262	HisToGene	HER2+
1269	17	0	1	0.946046	0.0394554	1	0.875644	risk_cat=high-risk	high-risk	p = 0.49	0.493262	HisToGene	HER2+
1430	16	1	0	0.886918	0.0756531	1	0.764694	risk_cat=high-risk	high-risk	p = 0.49	0.493262	HisToGene	HER2+
1448	15	0	1	0.886918	0.0756531	1	0.764694	risk_cat=high-risk	high-risk	p = 0.49	0.493262	HisToGene	HER2+
1545	14	0	1	0.886918	0.0756531	1	0.764694	risk_cat=high-risk	high-risk	p = 0.49	0.493262	HisToGene	HER2+
1614	13	0	1	0.886918	0.0756531	1	0.764694	risk_cat=high-risk	high-risk	p = 0.49	0.493262	HisToGene	HER2+
1642	12	0	1	0.886918	0.0756531	1	0.764694	risk_cat=high-risk	high-risk	p = 0.49	0.493262	HisToGene	HER2+
1686	11	0	1	0.886918	0.0756531	1	0.764694	risk_cat=high-risk	high-risk	p = 0.49	0.493262	HisToGene	HER2+
1728	10	0	1	0.886918	0.0756531	1	0.764694	risk_cat=high-risk	high-risk	p = 0.49	0.493262	HisToGene	HER2+
1953	9	0	1	0.886918	0.0756531	1	0.764694	risk_cat=high-risk	high-risk	p = 0.49	0.493262	HisToGene	HER2+
1972	8	0	1	0.886918	0.0756531	1	0.764694	risk_cat=high-risk	high-risk	p = 0.49	0.493262	HisToGene	HER2+
2161	7	0	1	0.886918	0.0756531	1	0.764694	risk_cat=high-risk	high-risk	p = 0.49	0.493262	HisToGene	HER2+
2248	6	0	1	0.886918	0.0756531	1	0.764694	risk_cat=high-risk	high-risk	p = 0.49	0.493262	HisToGene	HER2+
2335	5	0	1	0.886918	0.0756531	1	0.764694	risk_cat=high-risk	high-risk	p = 0.49	0.493262	HisToGene	HER2+
2442	4	0	1	0.886918	0.0756531	1	0.764694	risk_cat=high-risk	high-risk	p = 0.49	0.493262	HisToGene	HER2+
2483	3	0	1	0.886918	0.0756531	1	0.764694	risk_cat=high-risk	high-risk	p = 0.49	0.493262	HisToGene	HER2+
2515	2	0	1	0.886918	0.0756531	1	0.764694	risk_cat=high-risk	high-risk	p = 0.49	0.493262	HisToGene	HER2+
2605	1	0	1	0.886918	0.0756531	1	0.764694	risk_cat=high-risk	high-risk	p = 0.49	0.493262	HisToGene	HER2+
31	46	0	1	1	0	1	1	risk_cat=low-risk	low-risk	p = 0.49	0.493262	HisToGene	HER2+
70	45	0	1	1	0	1	1	risk_cat=low-risk	low-risk	p = 0.49	0.493262	HisToGene	HER2+
116	44	1	0	0.977273	0.02299	1	0.934215	risk_cat=low-risk	low-risk	p = 0.49	0.493262	HisToGene	HER2+
213	43	0	1	0.977273	0.02299	1	0.934215	risk_cat=low-risk	low-risk	p = 0.49	0.493262	HisToGene	HER2+
218	42	0	1	0.977273	0.02299	1	0.934215	risk_cat=low-risk	low-risk	p = 0.49	0.493262	HisToGene	HER2+
224	41	1	0	0.953437	0.0337387	1	0.892429	risk_cat=low-risk	low-risk	p = 0.49	0.493262	HisToGene	HER2+
231	40	0	1	0.953437	0.0337387	1	0.892429	risk_cat=low-risk	low-risk	p = 0.49	0.493262	HisToGene	HER2+
242	39	0	1	0.953437	0.0337387	1	0.892429	risk_cat=low-risk	low-risk	p = 0.49	0.493262	HisToGene	HER2+
323	38	0	1	0.953437	0.0337387	1	0.892429	risk_cat=low-risk	low-risk	p = 0.49	0.493262	HisToGene	HER2+
332	37	0	1	0.953437	0.0337387	1	0.892429	risk_cat=low-risk	low-risk	p = 0.49	0.493262	HisToGene	HER2+
352	36	0	1	0.953437	0.0337387	1	0.892429	risk_cat=low-risk	low-risk	p = 0.49	0.493262	HisToGene	HER2+
385	35	1	0	0.926196	0.0444818	1	0.848867	risk_cat=low-risk	low-risk	p = 0.49	0.493262	HisToGene	HER2+
426	34	0	1	0.926196	0.0444818	1	0.848867	risk_cat=low-risk	low-risk	p = 0.49	0.493262	HisToGene	HER2+
506	33	0	1	0.926196	0.0444818	1	0.848867	risk_cat=low-risk	low-risk	p = 0.49	0.493262	HisToGene	HER2+
518	32	0	1	0.926196	0.0444818	1	0.848867	risk_cat=low-risk	low-risk	p = 0.49	0.493262	HisToGene	HER2+
532	31	0	1	0.926196	0.0444818	1	0.848867	risk_cat=low-risk	low-risk	p = 0.49	0.493262	HisToGene	HER2+
607	30	0	1	0.926196	0.0444818	1	0.848867	risk_cat=low-risk	low-risk	p = 0.49	0.493262	HisToGene	HER2+
622	29	0	1	0.926196	0.0444818	1	0.848867	risk_cat=low-risk	low-risk	p = 0.49	0.493262	HisToGene	HER2+
652	28	0	1	0.926196	0.0444818	1	0.848867	risk_cat=low-risk	low-risk	p = 0.49	0.493262	HisToGene	HER2+
666	27	0	1	0.926196	0.0444818	1	0.848867	risk_cat=low-risk	low-risk	p = 0.49	0.493262	HisToGene	HER2+
679	26	0	1	0.926196	0.0444818	1	0.848867	risk_cat=low-risk	low-risk	p = 0.49	0.493262	HisToGene	HER2+
707	25	0	1	0.926196	0.0444818	1	0.848867	risk_cat=low-risk	low-risk	p = 0.49	0.493262	HisToGene	HER2+
734	24	0	1	0.926196	0.0444818	1	0.848867	risk_cat=low-risk	low-risk	p = 0.49	0.493262	HisToGene	HER2+
879	23	1	0	0.885926	0.0628881	1	0.78319	risk_cat=low-risk	low-risk	p = 0.49	0.493262	HisToGene	HER2+
881	22	0	1	0.885926	0.0628881	1	0.78319	risk_cat=low-risk	low-risk	p = 0.49	0.493262	HisToGene	HER2+
943	21	0	1	0.885926	0.0628881	1	0.78319	risk_cat=low-risk	low-risk	p = 0.49	0.493262	HisToGene	HER2+
1004	20	0	1	0.885926	0.0628881	1	0.78319	risk_cat=low-risk	low-risk	p = 0.49	0.493262	HisToGene	HER2+
1013	19	0	1	0.885926	0.0628881	1	0.78319	risk_cat=low-risk	low-risk	p = 0.49	0.493262	HisToGene	HER2+
1093	18	0	1	0.885926	0.0628881	1	0.78319	risk_cat=low-risk	low-risk	p = 0.49	0.493262	HisToGene	HER2+
1196	17	0	1	0.885926	0.0628881	1	0.78319	risk_cat=low-risk	low-risk	p = 0.49	0.493262	HisToGene	HER2+
1239	16	0	1	0.885926	0.0628881	1	0.78319	risk_cat=low-risk	low-risk	p = 0.49	0.493262	HisToGene	HER2+
1272	15	1	0	0.826865	0.0933639	0.992901	0.688593	risk_cat=low-risk	low-risk	p = 0.49	0.493262	HisToGene	HER2+
1308	14	0	2	0.826865	0.0933639	0.992901	0.688593	risk_cat=low-risk	low-risk	p = 0.49	0.493262	HisToGene	HER2+
1371	12	0	1	0.826865	0.0933639	0.992901	0.688593	risk_cat=low-risk	low-risk	p = 0.49	0.493262	HisToGene	HER2+
1492	11	0	1	0.826865	0.0933639	0.992901	0.688593	risk_cat=low-risk	low-risk	p = 0.49	0.493262	HisToGene	HER2+
1532	10	0	1	0.826865	0.0933639	0.992901	0.688593	risk_cat=low-risk	low-risk	p = 0.49	0.493262	HisToGene	HER2+
1631	9	0	1	0.826865	0.0933639	0.992901	0.688593	risk_cat=low-risk	low-risk	p = 0.49	0.493262	HisToGene	HER2+
1639	8	0	1	0.826865	0.0933639	0.992901	0.688593	risk_cat=low-risk	low-risk	p = 0.49	0.493262	HisToGene	HER2+
2128	7	0	1	0.826865	0.0933639	0.992901	0.688593	risk_cat=low-risk	low-risk	p = 0.49	0.493262	HisToGene	HER2+
2426	6	0	1	0.826865	0.0933639	0.992901	0.688593	risk_cat=low-risk	low-risk	p = 0.49	0.493262	HisToGene	HER2+
2629	5	0	1	0.826865	0.0933639	0.992901	0.688593	risk_cat=low-risk	low-risk	p = 0.49	0.493262	HisToGene	HER2+
2632	4	0	1	0.826865	0.0933639	0.992901	0.688593	risk_cat=low-risk	low-risk	p = 0.49	0.493262	HisToGene	HER2+
3128	3	0	1	0.826865	0.0933639	0.992901	0.688593	risk_cat=low-risk	low-risk	p = 0.49	0.493262	HisToGene	HER2+
3409	2	1	0	0.413432	0.713244	1	0.102162	risk_cat=low-risk	low-risk	p = 0.49	0.493262	HisToGene	HER2+
3957	1	0	1	0.413432	0.713244	1	0.102162	risk_cat=low-risk	low-risk	p = 0.49	0.493262	HisToGene	HER2+
10	69	0	3	1	0	1	1	risk_cat=high-risk	high-risk	p = 0.017	0.0167339	GHIST	HER2+
31	66	0	1	1	0	1	1	risk_cat=high-risk	high-risk	p = 0.017	0.0167339	GHIST	HER2+
70	65	0	1	1	0	1	1	risk_cat=high-risk	high-risk	p = 0.017	0.0167339	GHIST	HER2+
116	64	1	0	0.984375	0.0157485	1	0.954455	risk_cat=high-risk	high-risk	p = 0.017	0.0167339	GHIST	HER2+
170	63	0	1	0.984375	0.0157485	1	0.954455	risk_cat=high-risk	high-risk	p = 0.017	0.0167339	GHIST	HER2+
196	62	0	1	0.984375	0.0157485	1	0.954455	risk_cat=high-risk	high-risk	p = 0.017	0.0167339	GHIST	HER2+
213	61	0	1	0.984375	0.0157485	1	0.954455	risk_cat=high-risk	high-risk	p = 0.017	0.0167339	GHIST	HER2+
218	60	0	1	0.984375	0.0157485	1	0.954455	risk_cat=high-risk	high-risk	p = 0.017	0.0167339	GHIST	HER2+
224	59	0	1	0.984375	0.0157485	1	0.954455	risk_cat=high-risk	high-risk	p = 0.017	0.0167339	GHIST	HER2+
231	58	0	1	0.984375	0.0157485	1	0.954455	risk_cat=high-risk	high-risk	p = 0.017	0.0167339	GHIST	HER2+
242	57	0	1	0.984375	0.0157485	1	0.954455	risk_cat=high-risk	high-risk	p = 0.017	0.0167339	GHIST	HER2+
273	56	0	1	0.984375	0.0157485	1	0.954455	risk_cat=high-risk	high-risk	p = 0.017	0.0167339	GHIST	HER2+
297	55	0	1	0.984375	0.0157485	1	0.954455	risk_cat=high-risk	high-risk	p = 0.017	0.0167339	GHIST	HER2+
304	54	0	1	0.984375	0.0157485	1	0.954455	risk_cat=high-risk	high-risk	p = 0.017	0.0167339	GHIST	HER2+
352	53	0	1	0.984375	0.0157485	1	0.954455	risk_cat=high-risk	high-risk	p = 0.017	0.0167339	GHIST	HER2+
375	52	0	1	0.984375	0.0157485	1	0.954455	risk_cat=high-risk	high-risk	p = 0.017	0.0167339	GHIST	HER2+
385	51	1	0	0.965074	0.0253016	1	0.918383	risk_cat=high-risk	high-risk	p = 0.017	0.0167339	GHIST	HER2+
394	50	0	1	0.965074	0.0253016	1	0.918383	risk_cat=high-risk	high-risk	p = 0.017	0.0167339	GHIST	HER2+
396	49	0	1	0.965074	0.0253016	1	0.918383	risk_cat=high-risk	high-risk	p = 0.017	0.0167339	GHIST	HER2+
426	48	0	1	0.965074	0.0253016	1	0.918383	risk_cat=high-risk	high-risk	p = 0.017	0.0167339	GHIST	HER2+
463	47	0	1	0.965074	0.0253016	1	0.918383	risk_cat=high-risk	high-risk	p = 0.017	0.0167339	GHIST	HER2+
502	46	0	1	0.965074	0.0253016	1	0.918383	risk_cat=high-risk	high-risk	p = 0.017	0.0167339	GHIST	HER2+
504	45	0	1	0.965074	0.0253016	1	0.918383	risk_cat=high-risk	high-risk	p = 0.017	0.0167339	GHIST	HER2+
506	44	0	1	0.965074	0.0253016	1	0.918383	risk_cat=high-risk	high-risk	p = 0.017	0.0167339	GHIST	HER2+
518	43	0	2	0.965074	0.0253016	1	0.918383	risk_cat=high-risk	high-risk	p = 0.017	0.0167339	GHIST	HER2+
521	41	0	1	0.965074	0.0253016	1	0.918383	risk_cat=high-risk	high-risk	p = 0.017	0.0167339	GHIST	HER2+
529	40	0	1	0.965074	0.0253016	1	0.918383	risk_cat=high-risk	high-risk	p = 0.017	0.0167339	GHIST	HER2+
532	39	0	1	0.965074	0.0253016	1	0.918383	risk_cat=high-risk	high-risk	p = 0.017	0.0167339	GHIST	HER2+
545	38	0	1	0.965074	0.0253016	1	0.918383	risk_cat=high-risk	high-risk	p = 0.017	0.0167339	GHIST	HER2+
622	37	0	1	0.965074	0.0253016	1	0.918383	risk_cat=high-risk	high-risk	p = 0.017	0.0167339	GHIST	HER2+
652	36	0	1	0.965074	0.0253016	1	0.918383	risk_cat=high-risk	high-risk	p = 0.017	0.0167339	GHIST	HER2+
664	35	0	1	0.965074	0.0253016	1	0.918383	risk_cat=high-risk	high-risk	p = 0.017	0.0167339	GHIST	HER2+
666	34	0	1	0.965074	0.0253016	1	0.918383	risk_cat=high-risk	high-risk	p = 0.017	0.0167339	GHIST	HER2+
679	33	0	1	0.965074	0.0253016	1	0.918383	risk_cat=high-risk	high-risk	p = 0.017	0.0167339	GHIST	HER2+
734	32	0	1	0.965074	0.0253016	1	0.918383	risk_cat=high-risk	high-risk	p = 0.017	0.0167339	GHIST	HER2+
881	31	0	1	0.965074	0.0253016	1	0.918383	risk_cat=high-risk	high-risk	p = 0.017	0.0167339	GHIST	HER2+
943	30	0	1	0.965074	0.0253016	1	0.918383	risk_cat=high-risk	high-risk	p = 0.017	0.0167339	GHIST	HER2+
1004	29	0	1	0.965074	0.0253016	1	0.918383	risk_cat=high-risk	high-risk	p = 0.017	0.0167339	GHIST	HER2+
1093	28	0	1	0.965074	0.0253016	1	0.918383	risk_cat=high-risk	high-risk	p = 0.017	0.0167339	GHIST	HER2+
1196	27	0	1	0.965074	0.0253016	1	0.918383	risk_cat=high-risk	high-risk	p = 0.017	0.0167339	GHIST	HER2+
1239	26	0	1	0.965074	0.0253016	1	0.918383	risk_cat=high-risk	high-risk	p = 0.017	0.0167339	GHIST	HER2+
1246	25	0	1	0.965074	0.0253016	1	0.918383	risk_cat=high-risk	high-risk	p = 0.017	0.0167339	GHIST	HER2+
1248	24	0	1	0.965074	0.0253016	1	0.918383	risk_cat=high-risk	high-risk	p = 0.017	0.0167339	GHIST	HER2+
1308	23	0	2	0.965074	0.0253016	1	0.918383	risk_cat=high-risk	high-risk	p = 0.017	0.0167339	GHIST	HER2+
1371	21	0	1	0.965074	0.0253016	1	0.918383	risk_cat=high-risk	high-risk	p = 0.017	0.0167339	GHIST	HER2+
1430	20	1	0	0.91682	0.0571992	1	0.819589	risk_cat=high-risk	high-risk	p = 0.017	0.0167339	GHIST	HER2+
1545	19	0	1	0.91682	0.0571992	1	0.819589	risk_cat=high-risk	high-risk	p = 0.017	0.0167339	GHIST	HER2+
1614	18	0	1	0.91682	0.0571992	1	0.819589	risk_cat=high-risk	high-risk	p = 0.017	0.0167339	GHIST	HER2+
1631	17	0	1	0.91682	0.0571992	1	0.819589	risk_cat=high-risk	high-risk	p = 0.017	0.0167339	GHIST	HER2+
1639	16	0	1	0.91682	0.0571992	1	0.819589	risk_cat=high-risk	high-risk	p = 0.017	0.0167339	GHIST	HER2+
1642	15	0	1	0.91682	0.0571992	1	0.819589	risk_cat=high-risk	high-risk	p = 0.017	0.0167339	GHIST	HER2+
1686	14	0	1	0.91682	0.0571992	1	0.819589	risk_cat=high-risk	high-risk	p = 0.017	0.0167339	GHIST	HER2+
1728	13	0	1	0.91682	0.0571992	1	0.819589	risk_cat=high-risk	high-risk	p = 0.017	0.0167339	GHIST	HER2+
1953	12	0	1	0.91682	0.0571992	1	0.819589	risk_cat=high-risk	high-risk	p = 0.017	0.0167339	GHIST	HER2+
1972	11	0	1	0.91682	0.0571992	1	0.819589	risk_cat=high-risk	high-risk	p = 0.017	0.0167339	GHIST	HER2+
2128	10	0	1	0.91682	0.0571992	1	0.819589	risk_cat=high-risk	high-risk	p = 0.017	0.0167339	GHIST	HER2+
2161	9	0	1	0.91682	0.0571992	1	0.819589	risk_cat=high-risk	high-risk	p = 0.017	0.0167339	GHIST	HER2+
2248	8	0	1	0.91682	0.0571992	1	0.819589	risk_cat=high-risk	high-risk	p = 0.017	0.0167339	GHIST	HER2+
2335	7	0	1	0.91682	0.0571992	1	0.819589	risk_cat=high-risk	high-risk	p = 0.017	0.0167339	GHIST	HER2+
2426	6	0	1	0.91682	0.0571992	1	0.819589	risk_cat=high-risk	high-risk	p = 0.017	0.0167339	GHIST	HER2+
2442	5	0	1	0.91682	0.0571992	1	0.819589	risk_cat=high-risk	high-risk	p = 0.017	0.0167339	GHIST	HER2+
2483	4	0	1	0.91682	0.0571992	1	0.819589	risk_cat=high-risk	high-risk	p = 0.017	0.0167339	GHIST	HER2+
2515	3	0	1	0.91682	0.0571992	1	0.819589	risk_cat=high-risk	high-risk	p = 0.017	0.0167339	GHIST	HER2+
2605	2	0	1	0.91682	0.0571992	1	0.819589	risk_cat=high-risk	high-risk	p = 0.017	0.0167339	GHIST	HER2+
2629	1	0	1	0.91682	0.0571992	1	0.819589	risk_cat=high-risk	high-risk	p = 0.017	0.0167339	GHIST	HER2+
9	23	0	1	1	0	1	1	risk_cat=low-risk	low-risk	p = 0.017	0.0167339	GHIST	HER2+
172	22	1	0	0.954545	0.0465242	1	0.871355	risk_cat=low-risk	low-risk	p = 0.017	0.0167339	GHIST	HER2+
210	21	0	1	0.954545	0.0465242	1	0.871355	risk_cat=low-risk	low-risk	p = 0.017	0.0167339	GHIST	HER2+
224	20	1	0	0.906818	0.0692537	1	0.791719	risk_cat=low-risk	low-risk	p = 0.017	0.0167339	GHIST	HER2+
242	19	0	1	0.906818	0.0692537	1	0.791719	risk_cat=low-risk	low-risk	p = 0.017	0.0167339	GHIST	HER2+
320	18	1	0	0.856439	0.0898001	1	0.718222	risk_cat=low-risk	low-risk	p = 0.017	0.0167339	GHIST	HER2+
323	17	0	1	0.856439	0.0898001	1	0.718222	risk_cat=low-risk	low-risk	p = 0.017	0.0167339	GHIST	HER2+
332	16	0	1	0.856439	0.0898001	1	0.718222	risk_cat=low-risk	low-risk	p = 0.017	0.0167339	GHIST	HER2+
607	15	0	1	0.856439	0.0898001	1	0.718222	risk_cat=low-risk	low-risk	p = 0.017	0.0167339	GHIST	HER2+
707	14	0	1	0.856439	0.0898001	1	0.718222	risk_cat=low-risk	low-risk	p = 0.017	0.0167339	GHIST	HER2+
715	13	0	1	0.856439	0.0898001	1	0.718222	risk_cat=low-risk	low-risk	p = 0.017	0.0167339	GHIST	HER2+
879	12	1	0	0.785069	0.125059	1	0.614409	risk_cat=low-risk	low-risk	p = 0.017	0.0167339	GHIST	HER2+
1013	11	0	1	0.785069	0.125059	1	0.614409	risk_cat=low-risk	low-risk	p = 0.017	0.0167339	GHIST	HER2+
1156	10	0	1	0.785069	0.125059	1	0.614409	risk_cat=low-risk	low-risk	p = 0.017	0.0167339	GHIST	HER2+
1269	9	0	1	0.785069	0.125059	1	0.614409	risk_cat=low-risk	low-risk	p = 0.017	0.0167339	GHIST	HER2+
1272	8	1	0	0.686936	0.183022	0.983342	0.479875	risk_cat=low-risk	low-risk	p = 0.017	0.0167339	GHIST	HER2+
1448	7	0	1	0.686936	0.183022	0.983342	0.479875	risk_cat=low-risk	low-risk	p = 0.017	0.0167339	GHIST	HER2+
1492	6	0	1	0.686936	0.183022	0.983342	0.479875	risk_cat=low-risk	low-risk	p = 0.017	0.0167339	GHIST	HER2+
1532	5	0	1	0.686936	0.183022	0.983342	0.479875	risk_cat=low-risk	low-risk	p = 0.017	0.0167339	GHIST	HER2+
2632	4	0	1	0.686936	0.183022	0.983342	0.479875	risk_cat=low-risk	low-risk	p = 0.017	0.0167339	GHIST	HER2+
3128	3	0	1	0.686936	0.183022	0.983342	0.479875	risk_cat=low-risk	low-risk	p = 0.017	0.0167339	GHIST	HER2+
3409	2	1	0	0.343468	0.730409	1	0.0820656	risk_cat=low-risk	low-risk	p = 0.017	0.0167339	GHIST	HER2+
3957	1	0	1	0.343468	0.730409	1	0.0820656	risk_cat=low-risk	low-risk	p = 0.017	0.0167339	GHIST	HER2+
9	55	0	1	1	0	1	1	risk_cat=high-risk	high-risk	p = 0.06	0.0597134	ST-Net	HER2+
10	54	0	2	1	0	1	1	risk_cat=high-risk	high-risk	p = 0.06	0.0597134	ST-Net	HER2+
31	52	0	1	1	0	1	1	risk_cat=high-risk	high-risk	p = 0.06	0.0597134	ST-Net	HER2+
116	51	1	0	0.980392	0.019803	1	0.943069	risk_cat=high-risk	high-risk	p = 0.06	0.0597134	ST-Net	HER2+
170	50	0	1	0.980392	0.019803	1	0.943069	risk_cat=high-risk	high-risk	p = 0.06	0.0597134	ST-Net	HER2+
172	49	1	0	0.960384	0.0285889	1	0.908051	risk_cat=high-risk	high-risk	p = 0.06	0.0597134	ST-Net	HER2+
196	48	0	1	0.960384	0.0285889	1	0.908051	risk_cat=high-risk	high-risk	p = 0.06	0.0597134	ST-Net	HER2+
224	47	1	1	0.93995	0.0357752	1	0.876301	risk_cat=high-risk	high-risk	p = 0.06	0.0597134	ST-Net	HER2+
231	45	0	1	0.93995	0.0357752	1	0.876301	risk_cat=high-risk	high-risk	p = 0.06	0.0597134	ST-Net	HER2+
273	44	0	1	0.93995	0.0357752	1	0.876301	risk_cat=high-risk	high-risk	p = 0.06	0.0597134	ST-Net	HER2+
320	43	1	0	0.918091	0.0428202	0.998469	0.844184	risk_cat=high-risk	high-risk	p = 0.06	0.0597134	ST-Net	HER2+
323	42	0	1	0.918091	0.0428202	0.998469	0.844184	risk_cat=high-risk	high-risk	p = 0.06	0.0597134	ST-Net	HER2+
352	41	0	1	0.918091	0.0428202	0.998469	0.844184	risk_cat=high-risk	high-risk	p = 0.06	0.0597134	ST-Net	HER2+
375	40	0	1	0.918091	0.0428202	0.998469	0.844184	risk_cat=high-risk	high-risk	p = 0.06	0.0597134	ST-Net	HER2+
394	39	0	1	0.918091	0.0428202	0.998469	0.844184	risk_cat=high-risk	high-risk	p = 0.06	0.0597134	ST-Net	HER2+
396	38	0	1	0.918091	0.0428202	0.998469	0.844184	risk_cat=high-risk	high-risk	p = 0.06	0.0597134	ST-Net	HER2+
502	37	0	1	0.918091	0.0428202	0.998469	0.844184	risk_cat=high-risk	high-risk	p = 0.06	0.0597134	ST-Net	HER2+
506	36	0	1	0.918091	0.0428202	0.998469	0.844184	risk_cat=high-risk	high-risk	p = 0.06	0.0597134	ST-Net	HER2+
518	35	0	1	0.918091	0.0428202	0.998469	0.844184	risk_cat=high-risk	high-risk	p = 0.06	0.0597134	ST-Net	HER2+
521	34	0	1	0.918091	0.0428202	0.998469	0.844184	risk_cat=high-risk	high-risk	p = 0.06	0.0597134	ST-Net	HER2+
607	33	0	1	0.918091	0.0428202	0.998469	0.844184	risk_cat=high-risk	high-risk	p = 0.06	0.0597134	ST-Net	HER2+
622	32	0	1	0.918091	0.0428202	0.998469	0.844184	risk_cat=high-risk	high-risk	p = 0.06	0.0597134	ST-Net	HER2+
652	31	0	1	0.918091	0.0428202	0.998469	0.844184	risk_cat=high-risk	high-risk	p = 0.06	0.0597134	ST-Net	HER2+
664	30	0	1	0.918091	0.0428202	0.998469	0.844184	risk_cat=high-risk	high-risk	p = 0.06	0.0597134	ST-Net	HER2+
666	29	0	1	0.918091	0.0428202	0.998469	0.844184	risk_cat=high-risk	high-risk	p = 0.06	0.0597134	ST-Net	HER2+
679	28	0	1	0.918091	0.0428202	0.998469	0.844184	risk_cat=high-risk	high-risk	p = 0.06	0.0597134	ST-Net	HER2+
715	27	0	1	0.918091	0.0428202	0.998469	0.844184	risk_cat=high-risk	high-risk	p = 0.06	0.0597134	ST-Net	HER2+
734	26	0	1	0.918091	0.0428202	0.998469	0.844184	risk_cat=high-risk	high-risk	p = 0.06	0.0597134	ST-Net	HER2+
879	25	1	0	0.881367	0.0591628	0.989729	0.78487	risk_cat=high-risk	high-risk	p = 0.06	0.0597134	ST-Net	HER2+
881	24	0	1	0.881367	0.0591628	0.989729	0.78487	risk_cat=high-risk	high-risk	p = 0.06	0.0597134	ST-Net	HER2+
1004	23	0	1	0.881367	0.0591628	0.989729	0.78487	risk_cat=high-risk	high-risk	p = 0.06	0.0597134	ST-Net	HER2+
1013	22	0	1	0.881367	0.0591628	0.989729	0.78487	risk_cat=high-risk	high-risk	p = 0.06	0.0597134	ST-Net	HER2+
1093	21	0	1	0.881367	0.0591628	0.989729	0.78487	risk_cat=high-risk	high-risk	p = 0.06	0.0597134	ST-Net	HER2+
1269	20	0	1	0.881367	0.0591628	0.989729	0.78487	risk_cat=high-risk	high-risk	p = 0.06	0.0597134	ST-Net	HER2+
1272	19	1	0	0.83498	0.0801512	0.977014	0.713594	risk_cat=high-risk	high-risk	p = 0.06	0.0597134	ST-Net	HER2+
1308	18	0	2	0.83498	0.0801512	0.977014	0.713594	risk_cat=high-risk	high-risk	p = 0.06	0.0597134	ST-Net	HER2+
1371	16	0	1	0.83498	0.0801512	0.977014	0.713594	risk_cat=high-risk	high-risk	p = 0.06	0.0597134	ST-Net	HER2+
1430	15	1	0	0.779314	0.105764	0.958825	0.633411	risk_cat=high-risk	high-risk	p = 0.06	0.0597134	ST-Net	HER2+
1492	14	0	1	0.779314	0.105764	0.958825	0.633411	risk_cat=high-risk	high-risk	p = 0.06	0.0597134	ST-Net	HER2+
1532	13	0	1	0.779314	0.105764	0.958825	0.633411	risk_cat=high-risk	high-risk	p = 0.06	0.0597134	ST-Net	HER2+
1545	12	0	1	0.779314	0.105764	0.958825	0.633411	risk_cat=high-risk	high-risk	p = 0.06	0.0597134	ST-Net	HER2+
1614	11	0	1	0.779314	0.105764	0.958825	0.633411	risk_cat=high-risk	high-risk	p = 0.06	0.0597134	ST-Net	HER2+
1631	10	0	1	0.779314	0.105764	0.958825	0.633411	risk_cat=high-risk	high-risk	p = 0.06	0.0597134	ST-Net	HER2+
1639	9	0	1	0.779314	0.105764	0.958825	0.633411	risk_cat=high-risk	high-risk	p = 0.06	0.0597134	ST-Net	HER2+
1642	8	0	1	0.779314	0.105764	0.958825	0.633411	risk_cat=high-risk	high-risk	p = 0.06	0.0597134	ST-Net	HER2+
1953	7	0	1	0.779314	0.105764	0.958825	0.633411	risk_cat=high-risk	high-risk	p = 0.06	0.0597134	ST-Net	HER2+
1972	6	0	1	0.779314	0.105764	0.958825	0.633411	risk_cat=high-risk	high-risk	p = 0.06	0.0597134	ST-Net	HER2+
2248	5	0	1	0.779314	0.105764	0.958825	0.633411	risk_cat=high-risk	high-risk	p = 0.06	0.0597134	ST-Net	HER2+
2335	4	0	1	0.779314	0.105764	0.958825	0.633411	risk_cat=high-risk	high-risk	p = 0.06	0.0597134	ST-Net	HER2+
2442	3	0	1	0.779314	0.105764	0.958825	0.633411	risk_cat=high-risk	high-risk	p = 0.06	0.0597134	ST-Net	HER2+
2632	2	0	1	0.779314	0.105764	0.958825	0.633411	risk_cat=high-risk	high-risk	p = 0.06	0.0597134	ST-Net	HER2+
3409	1	1	0	0	Inf	NA	NA	risk_cat=high-risk	high-risk	p = 0.06	0.0597134	ST-Net	HER2+
10	37	0	1	1	0	1	1	risk_cat=low-risk	low-risk	p = 0.06	0.0597134	ST-Net	HER2+
70	36	0	1	1	0	1	1	risk_cat=low-risk	low-risk	p = 0.06	0.0597134	ST-Net	HER2+
210	35	0	1	1	0	1	1	risk_cat=low-risk	low-risk	p = 0.06	0.0597134	ST-Net	HER2+
213	34	0	1	1	0	1	1	risk_cat=low-risk	low-risk	p = 0.06	0.0597134	ST-Net	HER2+
218	33	0	1	1	0	1	1	risk_cat=low-risk	low-risk	p = 0.06	0.0597134	ST-Net	HER2+
242	32	0	2	1	0	1	1	risk_cat=low-risk	low-risk	p = 0.06	0.0597134	ST-Net	HER2+
297	30	0	1	1	0	1	1	risk_cat=low-risk	low-risk	p = 0.06	0.0597134	ST-Net	HER2+
304	29	0	1	1	0	1	1	risk_cat=low-risk	low-risk	p = 0.06	0.0597134	ST-Net	HER2+
332	28	0	1	1	0	1	1	risk_cat=low-risk	low-risk	p = 0.06	0.0597134	ST-Net	HER2+
385	27	1	0	0.962963	0.0377426	1	0.8943	risk_cat=low-risk	low-risk	p = 0.06	0.0597134	ST-Net	HER2+
426	26	0	1	0.962963	0.0377426	1	0.8943	risk_cat=low-risk	low-risk	p = 0.06	0.0597134	ST-Net	HER2+
463	25	0	1	0.962963	0.0377426	1	0.8943	risk_cat=low-risk	low-risk	p = 0.06	0.0597134	ST-Net	HER2+
504	24	0	1	0.962963	0.0377426	1	0.8943	risk_cat=low-risk	low-risk	p = 0.06	0.0597134	ST-Net	HER2+
518	23	0	1	0.962963	0.0377426	1	0.8943	risk_cat=low-risk	low-risk	p = 0.06	0.0597134	ST-Net	HER2+
529	22	0	1	0.962963	0.0377426	1	0.8943	risk_cat=low-risk	low-risk	p = 0.06	0.0597134	ST-Net	HER2+
532	21	0	1	0.962963	0.0377426	1	0.8943	risk_cat=low-risk	low-risk	p = 0.06	0.0597134	ST-Net	HER2+
545	20	0	1	0.962963	0.0377426	1	0.8943	risk_cat=low-risk	low-risk	p = 0.06	0.0597134	ST-Net	HER2+
707	19	0	1	0.962963	0.0377426	1	0.8943	risk_cat=low-risk	low-risk	p = 0.06	0.0597134	ST-Net	HER2+
943	18	0	1	0.962963	0.0377426	1	0.8943	risk_cat=low-risk	low-risk	p = 0.06	0.0597134	ST-Net	HER2+
1156	17	0	1	0.962963	0.0377426	1	0.8943	risk_cat=low-risk	low-risk	p = 0.06	0.0597134	ST-Net	HER2+
1196	16	0	1	0.962963	0.0377426	1	0.8943	risk_cat=low-risk	low-risk	p = 0.06	0.0597134	ST-Net	HER2+
1239	15	0	1	0.962963	0.0377426	1	0.8943	risk_cat=low-risk	low-risk	p = 0.06	0.0597134	ST-Net	HER2+
1246	14	0	1	0.962963	0.0377426	1	0.8943	risk_cat=low-risk	low-risk	p = 0.06	0.0597134	ST-Net	HER2+
1248	13	0	1	0.962963	0.0377426	1	0.8943	risk_cat=low-risk	low-risk	p = 0.06	0.0597134	ST-Net	HER2+
1448	12	0	1	0.962963	0.0377426	1	0.8943	risk_cat=low-risk	low-risk	p = 0.06	0.0597134	ST-Net	HER2+
1686	11	0	1	0.962963	0.0377426	1	0.8943	risk_cat=low-risk	low-risk	p = 0.06	0.0597134	ST-Net	HER2+
1728	10	0	1	0.962963	0.0377426	1	0.8943	risk_cat=low-risk	low-risk	p = 0.06	0.0597134	ST-Net	HER2+
2128	9	0	1	0.962963	0.0377426	1	0.8943	risk_cat=low-risk	low-risk	p = 0.06	0.0597134	ST-Net	HER2+
2161	8	0	1	0.962963	0.0377426	1	0.8943	risk_cat=low-risk	low-risk	p = 0.06	0.0597134	ST-Net	HER2+
2426	7	0	1	0.962963	0.0377426	1	0.8943	risk_cat=low-risk	low-risk	p = 0.06	0.0597134	ST-Net	HER2+
2483	6	0	1	0.962963	0.0377426	1	0.8943	risk_cat=low-risk	low-risk	p = 0.06	0.0597134	ST-Net	HER2+
2515	5	0	1	0.962963	0.0377426	1	0.8943	risk_cat=low-risk	low-risk	p = 0.06	0.0597134	ST-Net	HER2+
2605	4	0	1	0.962963	0.0377426	1	0.8943	risk_cat=low-risk	low-risk	p = 0.06	0.0597134	ST-Net	HER2+
2629	3	0	1	0.962963	0.0377426	1	0.8943	risk_cat=low-risk	low-risk	p = 0.06	0.0597134	ST-Net	HER2+
3128	2	0	1	0.962963	0.0377426	1	0.8943	risk_cat=low-risk	low-risk	p = 0.06	0.0597134	ST-Net	HER2+
3957	1	0	1	0.962963	0.0377426	1	0.8943	risk_cat=low-risk	low-risk	p = 0.06	0.0597134	ST-Net	HER2+
10	46	0	1	1	0	1	1	risk_cat=high-risk	high-risk	p = 0.44	0.437545	THItoGene	HER2+
31	45	0	1	1	0	1	1	risk_cat=high-risk	high-risk	p = 0.44	0.437545	THItoGene	HER2+
116	44	1	0	0.977273	0.02299	1	0.934215	risk_cat=high-risk	high-risk	p = 0.44	0.437545	THItoGene	HER2+
170	43	0	1	0.977273	0.02299	1	0.934215	risk_cat=high-risk	high-risk	p = 0.44	0.437545	THItoGene	HER2+
224	42	1	0	0.954004	0.0333056	1	0.893718	risk_cat=high-risk	high-risk	p = 0.44	0.437545	THItoGene	HER2+
231	41	0	1	0.954004	0.0333056	1	0.893718	risk_cat=high-risk	high-risk	p = 0.44	0.437545	THItoGene	HER2+
242	40	0	1	0.954004	0.0333056	1	0.893718	risk_cat=high-risk	high-risk	p = 0.44	0.437545	THItoGene	HER2+
320	39	1	0	0.929543	0.0422377	1	0.85569	risk_cat=high-risk	high-risk	p = 0.44	0.437545	THItoGene	HER2+
323	38	0	1	0.929543	0.0422377	1	0.85569	risk_cat=high-risk	high-risk	p = 0.44	0.437545	THItoGene	HER2+
352	37	0	1	0.929543	0.0422377	1	0.85569	risk_cat=high-risk	high-risk	p = 0.44	0.437545	THItoGene	HER2+
426	36	0	1	0.929543	0.0422377	1	0.85569	risk_cat=high-risk	high-risk	p = 0.44	0.437545	THItoGene	HER2+
463	35	0	1	0.929543	0.0422377	1	0.85569	risk_cat=high-risk	high-risk	p = 0.44	0.437545	THItoGene	HER2+
502	34	0	1	0.929543	0.0422377	1	0.85569	risk_cat=high-risk	high-risk	p = 0.44	0.437545	THItoGene	HER2+
518	33	0	1	0.929543	0.0422377	1	0.85569	risk_cat=high-risk	high-risk	p = 0.44	0.437545	THItoGene	HER2+
521	32	0	1	0.929543	0.0422377	1	0.85569	risk_cat=high-risk	high-risk	p = 0.44	0.437545	THItoGene	HER2+
529	31	0	1	0.929543	0.0422377	1	0.85569	risk_cat=high-risk	high-risk	p = 0.44	0.437545	THItoGene	HER2+
532	30	0	1	0.929543	0.0422377	1	0.85569	risk_cat=high-risk	high-risk	p = 0.44	0.437545	THItoGene	HER2+
545	29	0	1	0.929543	0.0422377	1	0.85569	risk_cat=high-risk	high-risk	p = 0.44	0.437545	THItoGene	HER2+
607	28	0	1	0.929543	0.0422377	1	0.85569	risk_cat=high-risk	high-risk	p = 0.44	0.437545	THItoGene	HER2+
652	27	0	1	0.929543	0.0422377	1	0.85569	risk_cat=high-risk	high-risk	p = 0.44	0.437545	THItoGene	HER2+
679	26	0	1	0.929543	0.0422377	1	0.85569	risk_cat=high-risk	high-risk	p = 0.44	0.437545	THItoGene	HER2+
715	25	0	1	0.929543	0.0422377	1	0.85569	risk_cat=high-risk	high-risk	p = 0.44	0.437545	THItoGene	HER2+
734	24	0	1	0.929543	0.0422377	1	0.85569	risk_cat=high-risk	high-risk	p = 0.44	0.437545	THItoGene	HER2+
881	23	0	1	0.929543	0.0422377	1	0.85569	risk_cat=high-risk	high-risk	p = 0.44	0.437545	THItoGene	HER2+
1004	22	0	1	0.929543	0.0422377	1	0.85569	risk_cat=high-risk	high-risk	p = 0.44	0.437545	THItoGene	HER2+
1156	21	0	1	0.929543	0.0422377	1	0.85569	risk_cat=high-risk	high-risk	p = 0.44	0.437545	THItoGene	HER2+
1248	20	0	1	0.929543	0.0422377	1	0.85569	risk_cat=high-risk	high-risk	p = 0.44	0.437545	THItoGene	HER2+
1272	19	1	0	0.880619	0.0686149	1	0.769809	risk_cat=high-risk	high-risk	p = 0.44	0.437545	THItoGene	HER2+
1308	18	0	2	0.880619	0.0686149	1	0.769809	risk_cat=high-risk	high-risk	p = 0.44	0.437545	THItoGene	HER2+
1371	16	0	1	0.880619	0.0686149	1	0.769809	risk_cat=high-risk	high-risk	p = 0.44	0.437545	THItoGene	HER2+
1430	15	1	0	0.821911	0.0973134	0.994623	0.679191	risk_cat=high-risk	high-risk	p = 0.44	0.437545	THItoGene	HER2+
1492	14	0	1	0.821911	0.0973134	0.994623	0.679191	risk_cat=high-risk	high-risk	p = 0.44	0.437545	THItoGene	HER2+
1642	13	0	1	0.821911	0.0973134	0.994623	0.679191	risk_cat=high-risk	high-risk	p = 0.44	0.437545	THItoGene	HER2+
1686	12	0	1	0.821911	0.0973134	0.994623	0.679191	risk_cat=high-risk	high-risk	p = 0.44	0.437545	THItoGene	HER2+
1728	11	0	1	0.821911	0.0973134	0.994623	0.679191	risk_cat=high-risk	high-risk	p = 0.44	0.437545	THItoGene	HER2+
1953	10	0	1	0.821911	0.0973134	0.994623	0.679191	risk_cat=high-risk	high-risk	p = 0.44	0.437545	THItoGene	HER2+
1972	9	0	1	0.821911	0.0973134	0.994623	0.679191	risk_cat=high-risk	high-risk	p = 0.44	0.437545	THItoGene	HER2+
2248	8	0	1	0.821911	0.0973134	0.994623	0.679191	risk_cat=high-risk	high-risk	p = 0.44	0.437545	THItoGene	HER2+
2335	7	0	1	0.821911	0.0973134	0.994623	0.679191	risk_cat=high-risk	high-risk	p = 0.44	0.437545	THItoGene	HER2+
2442	6	0	1	0.821911	0.0973134	0.994623	0.679191	risk_cat=high-risk	high-risk	p = 0.44	0.437545	THItoGene	HER2+
2483	5	0	1	0.821911	0.0973134	0.994623	0.679191	risk_cat=high-risk	high-risk	p = 0.44	0.437545	THItoGene	HER2+
2515	4	0	1	0.821911	0.0973134	0.994623	0.679191	risk_cat=high-risk	high-risk	p = 0.44	0.437545	THItoGene	HER2+
2605	3	0	1	0.821911	0.0973134	0.994623	0.679191	risk_cat=high-risk	high-risk	p = 0.44	0.437545	THItoGene	HER2+
3128	2	0	1	0.821911	0.0973134	0.994623	0.679191	risk_cat=high-risk	high-risk	p = 0.44	0.437545	THItoGene	HER2+
3409	1	1	0	0	Inf	NA	NA	risk_cat=high-risk	high-risk	p = 0.44	0.437545	THItoGene	HER2+
9	46	0	1	1	0	1	1	risk_cat=low-risk	low-risk	p = 0.44	0.437545	THItoGene	HER2+
10	45	0	2	1	0	1	1	risk_cat=low-risk	low-risk	p = 0.44	0.437545	THItoGene	HER2+
70	43	0	1	1	0	1	1	risk_cat=low-risk	low-risk	p = 0.44	0.437545	THItoGene	HER2+
172	42	1	0	0.97619	0.0240981	1	0.931155	risk_cat=low-risk	low-risk	p = 0.44	0.437545	THItoGene	HER2+
196	41	0	1	0.97619	0.0240981	1	0.931155	risk_cat=low-risk	low-risk	p = 0.44	0.437545	THItoGene	HER2+
210	40	0	1	0.97619	0.0240981	1	0.931155	risk_cat=low-risk	low-risk	p = 0.44	0.437545	THItoGene	HER2+
213	39	0	1	0.97619	0.0240981	1	0.931155	risk_cat=low-risk	low-risk	p = 0.44	0.437545	THItoGene	HER2+
218	38	0	1	0.97619	0.0240981	1	0.931155	risk_cat=low-risk	low-risk	p = 0.44	0.437545	THItoGene	HER2+
224	37	0	1	0.97619	0.0240981	1	0.931155	risk_cat=low-risk	low-risk	p = 0.44	0.437545	THItoGene	HER2+
242	36	0	1	0.97619	0.0240981	1	0.931155	risk_cat=low-risk	low-risk	p = 0.44	0.437545	THItoGene	HER2+
273	35	0	1	0.97619	0.0240981	1	0.931155	risk_cat=low-risk	low-risk	p = 0.44	0.437545	THItoGene	HER2+
297	34	0	1	0.97619	0.0240981	1	0.931155	risk_cat=low-risk	low-risk	p = 0.44	0.437545	THItoGene	HER2+
304	33	0	1	0.97619	0.0240981	1	0.931155	risk_cat=low-risk	low-risk	p = 0.44	0.437545	THItoGene	HER2+
332	32	0	1	0.97619	0.0240981	1	0.931155	risk_cat=low-risk	low-risk	p = 0.44	0.437545	THItoGene	HER2+
375	31	0	1	0.97619	0.0240981	1	0.931155	risk_cat=low-risk	low-risk	p = 0.44	0.437545	THItoGene	HER2+
385	30	1	0	0.943651	0.041595	1	0.869772	risk_cat=low-risk	low-risk	p = 0.44	0.437545	THItoGene	HER2+
394	29	0	1	0.943651	0.041595	1	0.869772	risk_cat=low-risk	low-risk	p = 0.44	0.437545	THItoGene	HER2+
396	28	0	1	0.943651	0.041595	1	0.869772	risk_cat=low-risk	low-risk	p = 0.44	0.437545	THItoGene	HER2+
504	27	0	1	0.943651	0.041595	1	0.869772	risk_cat=low-risk	low-risk	p = 0.44	0.437545	THItoGene	HER2+
506	26	0	1	0.943651	0.041595	1	0.869772	risk_cat=low-risk	low-risk	p = 0.44	0.437545	THItoGene	HER2+
518	25	0	1	0.943651	0.041595	1	0.869772	risk_cat=low-risk	low-risk	p = 0.44	0.437545	THItoGene	HER2+
622	24	0	1	0.943651	0.041595	1	0.869772	risk_cat=low-risk	low-risk	p = 0.44	0.437545	THItoGene	HER2+
664	23	0	1	0.943651	0.041595	1	0.869772	risk_cat=low-risk	low-risk	p = 0.44	0.437545	THItoGene	HER2+
666	22	0	1	0.943651	0.041595	1	0.869772	risk_cat=low-risk	low-risk	p = 0.44	0.437545	THItoGene	HER2+
707	21	0	1	0.943651	0.041595	1	0.869772	risk_cat=low-risk	low-risk	p = 0.44	0.437545	THItoGene	HER2+
879	20	1	0	0.896468	0.0660434	1	0.787624	risk_cat=low-risk	low-risk	p = 0.44	0.437545	THItoGene	HER2+
943	19	0	1	0.896468	0.0660434	1	0.787624	risk_cat=low-risk	low-risk	p = 0.44	0.437545	THItoGene	HER2+
1013	18	0	1	0.896468	0.0660434	1	0.787624	risk_cat=low-risk	low-risk	p = 0.44	0.437545	THItoGene	HER2+
1093	17	0	1	0.896468	0.0660434	1	0.787624	risk_cat=low-risk	low-risk	p = 0.44	0.437545	THItoGene	HER2+
1196	16	0	1	0.896468	0.0660434	1	0.787624	risk_cat=low-risk	low-risk	p = 0.44	0.437545	THItoGene	HER2+
1239	15	0	1	0.896468	0.0660434	1	0.787624	risk_cat=low-risk	low-risk	p = 0.44	0.437545	THItoGene	HER2+
1246	14	0	1	0.896468	0.0660434	1	0.787624	risk_cat=low-risk	low-risk	p = 0.44	0.437545	THItoGene	HER2+
1269	13	0	1	0.896468	0.0660434	1	0.787624	risk_cat=low-risk	low-risk	p = 0.44	0.437545	THItoGene	HER2+
1448	12	0	1	0.896468	0.0660434	1	0.787624	risk_cat=low-risk	low-risk	p = 0.44	0.437545	THItoGene	HER2+
1532	11	0	1	0.896468	0.0660434	1	0.787624	risk_cat=low-risk	low-risk	p = 0.44	0.437545	THItoGene	HER2+
1545	10	0	1	0.896468	0.0660434	1	0.787624	risk_cat=low-risk	low-risk	p = 0.44	0.437545	THItoGene	HER2+
1614	9	0	1	0.896468	0.0660434	1	0.787624	risk_cat=low-risk	low-risk	p = 0.44	0.437545	THItoGene	HER2+
1631	8	0	1	0.896468	0.0660434	1	0.787624	risk_cat=low-risk	low-risk	p = 0.44	0.437545	THItoGene	HER2+
1639	7	0	1	0.896468	0.0660434	1	0.787624	risk_cat=low-risk	low-risk	p = 0.44	0.437545	THItoGene	HER2+
2128	6	0	1	0.896468	0.0660434	1	0.787624	risk_cat=low-risk	low-risk	p = 0.44	0.437545	THItoGene	HER2+
2161	5	0	1	0.896468	0.0660434	1	0.787624	risk_cat=low-risk	low-risk	p = 0.44	0.437545	THItoGene	HER2+
2426	4	0	1	0.896468	0.0660434	1	0.787624	risk_cat=low-risk	low-risk	p = 0.44	0.437545	THItoGene	HER2+
2629	3	0	1	0.896468	0.0660434	1	0.787624	risk_cat=low-risk	low-risk	p = 0.44	0.437545	THItoGene	HER2+
2632	2	0	1	0.896468	0.0660434	1	0.787624	risk_cat=low-risk	low-risk	p = 0.44	0.437545	THItoGene	HER2+
3957	1	0	1	0.896468	0.0660434	1	0.787624	risk_cat=low-risk	low-risk	p = 0.44	0.437545	THItoGene	HER2+
