# Supplementary material for: Spatial gene expression at single-cell resolution from histology using deep learning with GHIST
Source: Nat Methods. 2025 Sep 15;22(9):1900–10. doi: 10.1038/s41592-025-02795-z (PMC12446070; doi:10.1038/s41592-025-02795-z)
Supplement: Supplementary file 7 — Statistical source data. [file 41592_2025_2795_MOESM7_ESM.xlsx]

## Sheet: panel b left
	x_cord	y_cord	umap1	umap2	group_broad_type	DSP	SFRP4
cell22272_41472_1	41485.8	22315.1	4.56961	3.12837	Macrophage	-0.954017	1.29778
cell20224_41216_35	41336.6	20419.6	-6.18627	3.94595	Malignant	1.75202	-0.694471
cell20480_38656_1	38855.4	20487.6	-2.99167	2.59477	Malignant	1.18368	-0.120715
cell19456_40448_11	40663.8	19575.4	2.33206	3.81715	Stromal	0.0539491	-0.262882
cell22272_38912_8	39028.7	22495.1	4.91187	5.76798	Macrophage	-0.930563	1.25935
cell19456_41472_14	41590.2	19549.7	2.86968	-2.81194	Stromal	-0.760216	-0.306966
cell18944_40704_20	40821.8	19112.3	-2.65212	-7.36402	Malignant	-0.0153115	-1.07681
cell20224_42496_31	42564	20436.8	5.8472	-4.86841	Malignant	0.0412296	-0.442137
cell19712_39680_15	39735.7	19834.9	0.754653	3.25941	Stromal	-0.466759	0.115683
cell19456_41728_10	41835.5	19560.9	-2.91294	5.04288	Stromal	0.774928	-0.286497
cell21504_41984_8	42012.4	21745.4	5.96921	5.27327	Macrophage	-0.814859	1.71876
cell19968_39680_22	39850.9	20127.1	1.99461	-3.59291	Macrophage	-1.12991	-0.412552
cell19200_39936_26	40178.4	19448.5	5.7709	2.50349	Macrophage	-0.861783	1.04556
cell19968_38656_20	38871.9	20183.4	-4.56257	-5.84161	Malignant	0.499812	-1.01592
cell19968_41472_13	41526	20104.3	-2.359	-0.465388	Malignant	0.616903	-0.112855
cell20736_41216_21	41279.8	20965.6	-6.52303	1.4779	Malignant	1.98257	-0.967756
cell18688_40448_18	40556.9	18829.3	8.16589	-4.80067	T	-0.935181	0.488592
cell19712_41984_25	42154.7	19884.1	3.43594	-8.24868	Malignant	-0.719769	-0.498681
cell20480_42496_7	42597.8	20521.8	-6.3856	3.44055	Malignant	1.4252	-0.782076
cell19968_39424_19	39518.3	20080.3	7.49438	-1.04298	T	-0.657326	-0.20106
cell19968_42240_28	42279.5	20158	4.78352	1.8884	Macrophage	-0.733504	0.634407
cell19712_40192_6	40276.6	19739.1	-8.48473	-0.477759	Malignant	1.60272	-1.08751
cell20992_41984_5	42103.7	21099	-0.0382401	8.00138	Stromal	-0.561753	0.463791
cell19968_42496_15	42505.3	20102.9	4.06298	-6.76421	Malignant	-0.415149	-0.516189
cell19456_40704_10	40917.6	19561	-3.44151	-5.66308	Malignant	0.218526	-1.0101
cell19456_42752_6	42983.1	19577.8	-4.75096	-1.52216	Myoepi	0.863724	-0.769213
cell19200_40448_22	40534.7	19432.2	-6.53759	3.28598	Malignant	1.71289	-0.735353
cell20992_40960_1	40984.2	21020.5	9.12457	-0.921444	T	-1.0917	1.51464
cell19968_40704_10	40917	20198.6	8.05108	1.68309	T	-1.10488	1.63867
cell20224_38912_13	39142.3	20316.3	0.639659	-2.03485	Macrophage	-0.462236	-0.36416
cell22528_41984_10	42178.8	22725.3	5.88196	1.64061	Macrophage	-1.14706	1.35625
cell21248_40192_24	40264.7	21442.3	3.8057	5.43188	Stromal	-1.00827	2.09231
cell20224_43520_7	43645.1	20287.9	1.58246	4.99775	Stromal	-0.719825	0.126114
cell19712_39168_15	39244.2	19895.8	5.67723	1.92984	Macrophage	-0.612219	0.817634
cell21504_39424_6	39599.7	21598.9	9.0326	-0.302263	T	-1.08752	0.493312
cell19200_41472_13	41555.9	19346.8	1.14604	-4.2937	Myoepi	-0.573021	-0.505456
cell19456_39680_3	39786.8	19532.5	-0.893223	7.21365	Stromal	-0.395292	0.479049
cell22016_40704_2	40736.7	22176.8	4.60237	6.9697	Stromal	-0.821842	2.38079
cell19456_39168_17	39245.9	19655.7	-3.01422	3.9902	Myoepi	0.937273	-0.483901
cell19712_41984_7	42050.1	19755.3	3.6474	-3.86021	T	-1.17296	-0.152598
cell19200_42752_11	42976.3	19325.8	-3.76429	2.3852	Malignant	2.5	-0.984845
cell19968_39424_20	39555.2	20107.6	5.8092	-4.34707	DC_Mast	-1.19837	0.198505
cell19200_41216_7	41299.2	19266.8	2.91918	-0.522633	Macrophage	-0.891112	0.264085
cell20224_38656_2	38844.2	20232.2	-4.43065	-2.05723	Malignant	0.545782	-0.882912
cell20736_41216_22	41265.8	20963.9	-4.35318	1.90839	Malignant	1.37619	-0.674821
cell22272_40960_4	41017.1	22427.5	4.95393	5.90266	Stromal	-1.03005	1.70644
cell20992_41216_6	41437	21121.5	2.09892	4.42726	Stromal	-0.814984	0.412002
cell19200_38912_9	39065.8	19266.7	0.406213	-7.0903	Malignant	-0.797849	-1.04066
cell19456_42752_12	42846.5	19650.8	-2.87375	4.21259	Myoepi	0.813102	-0.677421
cell18944_43008_27	43054.3	19180.1	-4.8818	-2.85021	Malignant	0.573753	-0.88389
cell20224_42240_9	42388.7	20284.3	7.61105	-3.60939	Macrophage	-1.11946	1.1981
cell18688_38912_20	39116.5	18823.4	1.53369	-6.12316	Malignant	-0.303262	-0.690172
cell20224_41984_23	42142.8	20417.9	7.64682	0.872131	T	-0.528111	0.260737
cell22016_41728_4	41743.6	22209.1	-2.02425	3.01094	Stromal	0.47647	1.01345
cell19712_43008_31	43250.7	19927.2	0.953587	3.96534	Stromal	-0.40316	0.513148
cell19712_39168_19	39259.1	19946.6	1.65882	-1.5924	Malignant	-0.190674	-0.075662
cell19456_41472_5	41717.6	19479.1	3.21652	-8.04031	Malignant	-0.576778	-0.73927
cell18688_43520_13	43770.1	18913	-1.1181	6.99049	Stromal	0.247904	-0.236499
cell18688_41984_25	42227	18885.6	2.74811	3.954	Stromal	-0.707166	1.46659
cell18688_41728_19	41918.9	18821.1	-6.4729	-0.86571	Malignant	1.31831	-1.02045
cell18944_40704_16	40847.9	19078.7	-2.1687	-6.83623	Malignant	-0.283343	-1.10523
cell19200_42496_8	42575.9	19265.6	-10.6649	0.353823	Malignant	1.55341	-0.994151
cell20480_43008_11	43118.1	20524	7.31181	-5.20692	Macrophage	-1.03073	0.356831
cell22016_42240_12	42316.8	22060.3	5.9087	-5.76204	Macrophage	-1.12796	0.0762659
cell19456_43264_17	43508.3	19625.8	-2.22965	3.73798	Malignant	1.06073	-0.528475
cell19712_38912_16	39050.6	19828.3	6.21915	-4.15541	DC_Mast	-1.18367	0.343394
cell20480_43008_30	43245	20717.1	5.73635	0.429722	Macrophage	-0.913145	0.357035
cell19968_42752_13	42836.8	20079.9	-3.05929	4.04874	Stromal	1.12742	-0.872926
cell21504_41472_8	41635.1	21724.6	6.3831	4.17289	Macrophage	-1.07379	1.30922
cell20736_43264_4	43414.6	20830.4	-1.32302	4.87104	Stromal	0.737945	0.356552
cell19712_39936_8	39942.7	19821.4	4.02563	3.33497	Macrophage	-0.597918	0.831982
cell19456_43264_11	43483.4	19543.6	-0.346309	7.86141	Stromal	-0.429101	0.587498
cell20480_41472_11	41482.4	20565.8	-6.14801	-0.361995	Malignant	1.04743	-0.926846
cell20480_43264_24	43427.8	20635.3	8.3261	-4.49284	T	-0.818453	0.330996
cell19712_41984_32	42198.8	19949.7	-2.1167	-4.5007	Myoepi	-0.0458999	-0.358168
cell20736_40192_6	40359.4	20864	-2.66437	4.4318	Myoepi	0.723583	-0.786451
cell20992_40192_20	40414.2	21142.3	1.66344	-0.526445	Stromal	-0.14818	-0.459617
cell19968_41984_11	42002.2	20084.3	4.39212	-6.20944	Malignant	-0.128734	-0.413886
cell18688_39424_14	39515.5	18885.9	0.978344	4.06113	Stromal	0.205966	0.514585
cell21248_39680_13	39766.6	21449.7	9.38128	0.695646	T	-1.04849	0.771668
cell18944_42240_4	42336.4	18955.8	0.630443	3.32299	Stromal	-0.538418	-0.200688
cell20224_42496_14	42538.8	20317.8	1.7205	-0.22763	Stromal	-0.649909	0.026665
cell20480_42752_23	42886	20700.6	-1.36298	2.86926	Malignant	0.567866	-0.214333
cell19200_39168_13	39316.1	19304.6	6.15148	0.121035	Macrophage	-1.01121	1.1998
cell18944_43264_3	43498.6	18962.5	5.94366	-6.39954	B	-1.20422	0.0144866
cell20736_42496_12	42635.8	20959.5	4.14385	2.9768	Macrophage	-0.752814	0.998354
cell18944_39168_20	39197.3	19188.6	1.67026	3.91036	Stromal	-0.578182	1.42637
cell20992_39936_4	40057.7	21028.5	1.87515	-2.04455	Stromal	-0.640623	-0.236053
cell18688_39936_12	40135.9	18857	-6.50285	2.24596	Malignant	1.45787	-0.685102
cell20480_43008_25	43099.1	20703.6	1.53463	3.84168	Stromal	-0.851396	0.03741
cell18688_39168_13	39192.9	18798	-3.08692	5.55767	Stromal	0.479213	0.180133
cell20224_39424_30	39489.9	20472.6	4.06095	0.313738	Macrophage	-0.756772	0.132538
cell19456_39680_9	39848.6	19683.1	-1.12696	7.45278	Stromal	-0.150023	-0.156532
cell20480_39936_19	40123.1	20693.7	-2.60403	1.79597	Malignant	0.654648	-0.529586
cell19968_42240_37	42412.5	20213.5	-8.98357	-3.81593	Malignant	1.15976	-1.04095
cell22016_42496_3	42699.5	22036.3	5.68865	2.4415	Macrophage	-1.12368	1.46744
cell22272_39424_6	39450.9	22414.1	-5.32359	2.57975	Malignant	2.43742	-1.10961
cell20480_43520_2	43628.2	20505.5	2.17087	5.50554	Stromal	-0.923991	1.39077
cell22528_40448_2	40498.3	22639.8	8.71995	-1.66069	T	-1.16869	0.579769
cell19968_41472_21	41593.3	20156.8	1.12499	4.09485	Stromal	-0.744017	1.02894
cell19456_42496_1	42510.1	19465.2	-8.29401	1.90238	Malignant	2.30246	-1.08092
cell18944_41984_24	42223.8	19138.1	4.14983	1.21137	Macrophage	-1.04939	0.903784
cell21760_42240_4	42480.6	21989.5	2.7999	3.92579	Stromal	-0.660972	0.963418
cell19712_39936_5	40145	19741.8	-2.81489	-0.92051	Myoepi	0.353533	-0.487454
cell19712_41728_16	41920.3	19841.6	8.51005	-0.238517	T	-1.1129	1.24429
cell19712_42496_24	42519.2	19908	6.73241	-5.41306	B	-1.06009	-0.0525994
cell20224_43264_15	43360.1	20384.9	0.18547	-4.45036	Myoepi	-0.168071	-0.754748
cell21248_40192_12	40419.2	21347.8	7.35549	-3.70489	Macrophage	-0.984083	0.420164
cell19712_43008_17	43056.3	19835.2	-5.91305	0.280589	Myoepi	1.13924	-0.75877
cell20224_40704_14	40772.8	20458	4.19946	4.36103	Stromal	-1.02469	1.38509
cell19200_39936_14	39951.8	19335.2	0.955973	3.16129	Stromal	-0.777307	0.486527
cell19712_43264_17	43438.1	19915.4	-4.23301	1.65343	Myoepi	1.06134	-0.599525
cell19200_43008_22	43248.3	19316.7	-3.27903	1.34239	Malignant	0.556824	-0.475899
cell18688_41728_18	41749.1	18805	-0.0888104	-4.01836	Malignant	-0.432368	-0.396486
cell22016_39168_8	39341.1	22184.5	8.88411	1.51802	T	-0.855078	0.977542
cell18944_42496_17	42734.2	19091.1	-0.94126	1.57031	Stromal	0.0363502	0.791173
cell19712_39168_4	39221.1	19795.1	-0.5426	1.06372	Myoepi	0.286637	-0.249185
cell19456_43520_14	43586	19630.2	-1.97325	5.44071	Stromal	0.388686	-0.126939
cell20224_43008_17	43213.3	20400.5	5.27553	-0.0625311	Stromal	-0.861534	0.22118
cell20224_39680_21	39691.2	20413.4	7.04255	-4.5557	B	-1.20499	0.9752
cell20480_42496_25	42629.3	20684.2	-1.9581	4.45253	Stromal	0.0664218	0.0429214
cell18944_41984_15	42214.6	19054.1	4.12633	-3.29998	T	-0.859302	-0.0103406
cell20736_40704_3	40836.4	20834.3	2.45475	7.45356	Stromal	-0.741626	2.30475
cell21504_43264_1	43326.7	21564.7	0.116223	6.94613	Stromal	-0.636913	0.834025
cell18688_41728_20	41741.4	18829.1	1.71271	-3.26647	Malignant	-0.430297	-0.178426
cell19712_40192_1	40285.4	19716.1	-11.4054	3.23283	Malignant	2.0848	-1.09241
cell18944_40192_23	40232.6	19159.7	-3.54888	-5.9342	Malignant	0.332616	-0.966215
cell20224_39680_8	39797.1	20291.6	8.62509	-4.46906	T	-1.12868	0.706501
cell22528_43520_1	43637.6	22540.4	5.19554	1.33054	Macrophage	-1.13129	1.29592
cell19712_41984_18	42041.4	19824.6	4.34942	-2.44354	Macrophage	-1.11287	0.0450768
cell20480_41216_7	41268.9	20518.3	1.5597	1.54704	Stromal	-0.485297	0.200466
cell19456_42240_2	42372.7	19481.5	4.45613	-3.06798	T	-1.17344	0.370645
cell19456_40704_23	40708.7	19696.9	-10.1665	-4.68907	Malignant	1.2744	-1.11057
cell18944_39936_11	40058.1	19071.8	1.98173	2.49536	Stromal	-0.548964	1.14418
cell20224_41216_38	41366.4	20443.9	0.771049	3.59995	Stromal	-0.162504	-0.346739
cell18944_40192_27	40335.8	19191.8	3.7364	2.58045	Macrophage	-0.13203	0.23433
cell20992_43008_4	43131.9	21144.1	-0.4819	4.65138	Stromal	-0.318185	1.52359
cell19712_42752_7	42918.6	19751.6	6.2103	-7.4023	Stromal	-0.940354	-0.370426
cell20992_39936_26	39941.9	21207.9	-3.64328	-2.56228	Malignant	0.51272	-1.0319
cell18688_41216_23	41279.3	18932.5	5.60297	0.861445	Macrophage	-1.04491	1.31594
cell21248_40704_6	40920.6	21285.8	3.3985	6.95769	Stromal	-0.928039	2.5
cell19200_39168_11	39396.9	19287.5	2.37922	-2.90138	Stromal	-0.904462	-0.391112
cell19456_41472_1	41477.3	19465	-4.63996	-2.11994	Malignant	0.632545	-0.960843
cell21760_43008_6	43248.5	21899.9	9.1207	1.53876	T	-0.662404	-0.183974
cell19200_38656_14	38885	19277	7.31871	-4.92467	Myoepi	-0.380443	-0.448268
cell19712_40192_2	40369.9	19718.1	-6.07854	2.42255	Malignant	1.75263	-0.889239
cell20736_42752_8	42783.1	20850.3	7.35649	-2.76153	DC_Mast	-0.936794	1.44175
cell18688_43520_16	43701.5	18909.7	6.6824	1.20816	Macrophage	-1.16012	1.34571
cell20480_38912_20	38942.9	20665.6	-0.364171	5.54708	Stromal	-0.252465	0.0755534
cell19968_41984_9	42111.7	20049.5	4.34597	-6.62411	Malignant	-0.371783	-0.569986
cell20224_38656_10	38836	20325.9	5.92904	1.71111	Macrophage	-1.00453	1.08809
cell19456_41728_17	41911.7	19596.7	-5.94253	-0.755518	Malignant	0.923487	-0.629299
cell18944_41984_26	42121.4	19176	3.06389	0.235811	Macrophage	-0.717987	0.298983
cell19968_41472_14	41492.6	20120.9	-3.85907	-0.154615	Malignant	0.923882	-0.346932
cell18944_41728_8	41918.7	19033.6	0.331739	-6.86625	Malignant	-0.556804	-0.940648
cell22528_42752_7	42989	22718.1	-0.209016	3.22301	Stromal	0.403286	0.411199
cell19200_41216_9	41424	19282.4	-5.69357	-6.77772	Malignant	0.376784	-1.0331
cell19712_38912_22	39119.9	19899.2	4.87384	-6.84301	Malignant	-0.77426	-0.451652
cell19712_39936_21	40140.8	19880	2.83107	3.11232	Stromal	-0.780678	1.24133
cell21248_39936_24	40129.1	21451.1	1.62576	5.40091	Stromal	-0.721855	1.12635
cell20224_39680_24	39837.9	20442.1	4.81921	3.5914	Macrophage	-0.355448	0.325865
cell20480_40960_15	41058.7	20598	4.42002	1.46794	Macrophage	-0.790451	0.450544
cell19456_42240_31	42414	19704.1	1.90384	-4.93864	Malignant	-0.982032	-0.765469
cell21248_39936_3	40125.1	21263.4	2.64323	2.8519	Macrophage	-0.38612	0.294011
cell19968_42496_12	42716	20060.9	-5.95071	-1.27255	Malignant	0.914144	-1.08763
cell22016_43264_6	43507.3	22125.6	7.77329	2.87719	Macrophage	-0.95159	1.07265
cell19968_42240_35	42287.9	20194	0.388858	-1.88421	Myoepi	-0.278421	-0.497943
cell20736_41216_25	41409.3	20975.3	5.64798	1.88229	Macrophage	-0.853938	0.806359
cell19200_40192_20	40414.5	19423.2	6.19901	-5.27764	T	-1.2073	0.356363
cell18688_42240_18	42324.7	18796.8	-8.18755	-0.32917	Malignant	1.58735	-1.10179
cell19456_39424_15	39551.5	19549.2	4.62944	2.73125	Macrophage	-0.787101	1.37688
cell19200_41984_2	41993.9	19211.6	-3.19068	-6.69636	Malignant	0.0105656	-1.11057
cell18944_38912_21	39118.2	19098.4	7.49021	-4.65318	T	-1.15025	0.372014
cell19712_40960_5	41126.3	19750.3	2.29312	1.79059	Stromal	-0.972782	1.32477
cell18944_39424_11	39490.9	19033.9	7.35356	-0.692238	T	-0.636098	0.25104
cell19200_42752_13	42812.7	19343.6	-6.83853	1.60339	Malignant	1.76048	-0.734426
cell19968_42496_3	42726.7	19999.5	5.24347	-2.30204	T	-0.711471	0.172668
cell19456_42496_7	42577.3	19550	-8.86877	0.357693	Malignant	1.9117	-1.08762
cell19968_40704_2	40939	20030	1.24912	3.15533	Macrophage	-0.0634832	0.730439
cell19456_42240_10	42314.6	19536.2	3.65563	-3.85877	T	-1.11424	0.16158
cell20992_42240_8	42419.3	21028.6	7.38814	-4.92883	DC_Mast	-0.931296	0.408723
cell19968_41472_2	41477.1	19991	5.8569	0.693058	Stromal	-0.139022	-0.0535515
cell18944_42496_1	42512.9	18957.9	-6.29723	-2.62402	Malignant	0.629802	-0.459671
cell19712_42752_17	42959.5	19829.3	4.53342	-7.42946	Stromal	-0.881981	-0.485733
cell19712_38912_1	39085.6	19718.2	6.17608	-4.45301	DC_Mast	-0.990272	0.185767
cell18688_40192_28	40420.4	18922.6	-1.24204	6.31168	Stromal	-0.0637903	-0.182525
cell19712_40448_21	40654.2	19845.4	-2.4162	-5.01045	Malignant	0.153998	-0.617359
cell20480_41984_6	42177.9	20521.2	-2.03771	-4.87307	Malignant	-0.0142232	-1.05035
cell18688_39936_16	40071.8	18916.1	-1.12281	6.17969	Stromal	0.10568	-0.312879
cell19200_40448_3	40635.1	19225.9	-6.37116	3.18256	Malignant	1.69526	-0.682374
cell19968_43008_14	43053.3	20181	2.14518	1.41839	Stromal	-0.956628	1.68193
cell18944_40960_5	41201.6	18993.6	1.06188	-3.60606	Myoepi	-0.418716	-0.356734
cell20736_41728_18	41960	20978.4	1.58313	5.55161	Stromal	-0.367992	1.2096
cell20736_40448_2	40641	20898.3	5.64834	5.037	Macrophage	-0.470757	1.21345
cell20992_42496_18	42605.9	21205.3	-0.943518	1.98476	Stromal	0.0770733	-0.307368
cell20736_43520_7	43617.2	20888.7	5.47279	4.01767	Macrophage	-0.940618	0.545323
cell21760_39168_14	39411.1	21996.1	9.55574	-0.715404	T	-0.976618	0.709673
cell19456_40448_8	40506.8	19557.3	2.18463	3.93936	Stromal	-0.356228	0.288746
cell19200_41728_20	41887.4	19385.6	0.935178	-3.6225	Malignant	-0.505735	-0.969487
cell21248_39424_1	39476	21274.4	4.74635	7.31525	Stromal	-1.03971	1.6557
cell19968_41728_14	41748.3	20071.4	3.29119	-1.2376	Macrophage	-1.0576	0.497993
cell19200_41728_10	41735	19282.5	6.0946	-6.32761	DC_Mast	-1.0414	-0.21102
cell19712_39680_5	39825.4	19760.2	6.0714	0.0239573	Stromal	-0.881196	0.382422
cell19200_39424_24	39464.8	19368.4	5.8088	-5.3101	DC_Mast	-1.21917	0.170323
cell19456_40704_12	40724.9	19582	-3.41532	3.34963	Myoepi	0.799277	-0.701815
cell19200_38912_29	39090.8	19369.6	1.32941	-2.61325	Malignant	-0.501917	-0.445955
cell20736_41984_12	42200.4	20900.5	4.8517	3.91882	Macrophage	-0.66205	0.801454
cell20992_43264_5	43298.5	21091.3	-0.228401	6.50588	Stromal	-0.665757	0.495226
cell20480_39424_9	39648.5	20565.1	5.61985	1.15067	Macrophage	-1.11439	1.18611
cell21248_43264_11	43298.9	21476.2	3.561	7.39358	Stromal	-0.771695	1.66546
cell22016_42240_20	42439.1	22118.1	5.34477	-0.890474	Macrophage	-1.16117	1.07189
cell19200_39424_28	39527.1	19394.1	6.45288	-3.44959	T	-1.14648	0.217854
cell19968_43776_8	43842.4	20092	6.16637	4.06584	Macrophage	-0.876904	1.18318
cell18688_41472_16	41524.7	18847.8	6.73764	-5.91411	Stromal	-0.708143	0.186937
cell22528_43520_5	43693.4	22655.1	3.17284	5.91221	Stromal	-0.757165	2.0968
cell19200_43008_33	43236.2	19435.4	-1.38304	-0.0429029	Malignant	0.146053	-0.164666
cell19712_42240_22	42273.4	19911.8	-5.47286	0.929587	Malignant	1.09789	-0.411113
cell20992_41728_3	41837.6	21006.5	6.01674	4.00527	Macrophage	-1.08896	1.6576
cell19968_41984_7	42203.9	20024.5	-1.37524	-5.10616	Malignant	-0.175375	-0.822582
cell19200_43008_23	43035.3	19324	-5.30406	1.44245	Malignant	1.87372	-0.963403
cell22016_38912_13	38938.1	22251.3	6.23445	4.47368	Macrophage	-0.870215	1.23207
cell19712_39680_24	39751.1	19915.5	-4.92709	-0.826846	Malignant	0.559772	-0.544461
cell19200_40704_9	40906.2	19246.5	0.160615	-4.57624	Malignant	-0.343645	-1.09858
cell19456_42752_16	42775	19687.7	1.02613	4.06649	Stromal	-0.107489	-0.112975
cell21760_41216_1	41440.4	21889.3	0.514791	7.40269	Stromal	-0.638158	0.709954
cell19200_39936_19	40023.3	19383.6	4.44217	1.75124	Macrophage	-0.947689	0.8402
cell19200_43008_28	43200.7	19352.4	-2.43085	3.88616	Myoepi	0.623385	-0.133257
cell20992_40192_23	40205.6	21153.5	0.210704	5.76337	Stromal	-0.131285	0.182786
cell18944_41472_25	41515.2	19166.5	8.09379	-4.03788	DC_Mast	-1.04947	0.825337
cell20480_41728_11	41847.2	20537.6	5.4785	-7.77138	Stromal	-0.849726	-0.295291
cell20480_41728_19	41970.8	20576.4	4.92285	-2.59938	T	-1.02458	0.0778523
cell19968_39424_26	39619.2	20118.3	5.98773	-4.44532	DC_Mast	-1.19206	0.179818
cell20992_40192_31	40270.3	21221.4	2.39074	2.84249	Stromal	-0.155958	-0.359882
cell18944_39168_10	39312.3	19070.6	1.19099	4.38551	Stromal	-0.201968	0.767874
cell20992_42240_16	42447.1	21113.5	6.45371	0.520666	Stromal	-0.821659	0.382811
cell21504_39936_6	40171.2	21569	6.35845	4.72471	Macrophage	-1.10343	1.68295
cell20992_43008_1	43121.2	21067.2	8.6811	2.14441	T	-0.727265	0.978368
cell21760_38912_7	39144.8	21944	5.3017	6.6265	Macrophage	-1.10367	2.2388
cell21248_39936_7	40030.8	21300.1	0.193119	3.10074	Macrophage	0.0887728	-0.107022
cell21504_39936_8	40171.8	21609	9.39879	-0.117547	T	-1.02178	1.01982
cell18944_39424_20	39552.2	19126.6	2.76452	3.27569	Macrophage	-0.164158	0.62784
cell19456_39424_1	39463.6	19463.4	6.96812	-4.92478	Macrophage	-0.645991	-0.220102
cell20992_41216_15	41437.7	21208.4	0.440636	6.64859	Stromal	-0.493063	0.230917
cell19200_41728_23	41811.4	19414.3	-1.33525	-3.30619	Malignant	-0.272474	-1.11057
cell19712_39936_7	40151.3	19811.7	-2.56121	3.44995	Myoepi	0.79102	-0.475446
cell22528_42240_13	42376.8	22725	2.12665	6.17156	Stromal	-0.775198	1.78008
cell21504_39680_4	39875.1	21602.1	9.74012	0.12429	T	-0.951888	1.02481
cell19968_38912_13	38966.7	20087.5	5.26509	-2.29808	T	-0.925027	0.00377858
cell19456_41728_11	41819	19565.3	-3.16219	4.54202	Myoepi	1.12582	-0.657131
cell18944_41728_26	41763.8	19166.1	-3.62415	-8.65568	Malignant	0.0894564	-1.10289
cell19968_39936_7	39986	20000.6	5.53011	1.63221	Macrophage	-0.856944	1.21833
cell20480_41216_5	41223.5	20505.2	-4.1643	-4.06277	Malignant	0.393694	-0.444039
cell22528_39936_3	40097.3	22609.4	4.30996	6.58297	Stromal	-1.04616	2.38533
cell20736_39680_2	39842.9	20756.9	6.06248	-4.14619	Malignant	0.781345	-0.722475
cell20992_40192_32	40235.5	21238.9	-5.77851	0.173688	Malignant	1.10614	-0.850012
cell18944_43008_6	43019	18994.3	7.26201	-4.6103	DC_Mast	-1.0332	0.79407
cell18944_42496_21	42712.7	19134.3	5.99334	0.226574	Stromal	-0.416091	-0.168866
cell20224_39936_5	39990.7	20337.7	5.79758	5.26845	Macrophage	-1.05918	1.58441
cell21504_40192_7	40256.1	21553.1	8.61096	-0.787049	T	-0.972705	0.860651
cell20224_38912_40	39095.9	20467.4	2.68373	-3.44908	Myoepi	-0.527743	-0.578672
cell18688_41216_21	41237.7	18894.1	4.945	1.15525	Macrophage	-0.775233	0.550746
cell18944_43264_21	43514.1	19139.5	6.75262	-5.57813	B	-0.954787	-0.0777955
cell18688_41984_30	42066.4	18917.2	0.997187	0.0402901	Stromal	-0.105057	0.355515
cell19200_41216_6	41334.1	19254.4	3.55281	-0.234024	Macrophage	-0.642309	0.200283
cell22016_43264_11	43345.9	22209.3	-0.606017	2.53266	Malignant	0.534951	-0.517354
cell20224_39424_26	39454	20445.6	8.47248	-0.0065048	T	-1.072	1.07911
cell18944_43008_23	43050.4	19151	0.701063	-2.14617	Stromal	-0.637843	-0.754566
cell20480_39936_5	39949.1	20532.7	-2.59786	2.15865	Malignant	0.953961	-0.440488
cell18944_41984_23	42004.2	19130.3	2.4666	1.59564	Macrophage	-0.910371	1.40381
cell19712_41216_5	41317.4	19811.7	5.5948	2.61072	Macrophage	-0.921818	1.19913
cell19456_41472_28	41550.4	19668.3	3.46292	-8.90938	Malignant	-0.758757	-0.726731
cell18944_42240_10	42419.2	19023	3.83817	0.881122	Macrophage	-0.952558	0.576534
cell22528_39168_5	39384.6	22581.3	0.0956955	7.67634	Stromal	-0.604857	0.96476
cell19456_40960_1	40986	19462.9	-1.76818	2.09816	Myoepi	0.6975	0.00412419
cell18688_40192_19	40432.1	18813	1.89119	1.24977	Myoepi	-0.0825566	-0.249052
cell18944_41472_10	41648.7	19036.5	7.21605	-0.531305	Stromal	-0.34933	-0.0041147
cell18944_40704_14	40947.2	19042.1	0.314414	-5.52418	Malignant	-0.518513	-0.898126
cell19456_40704_16	40943.9	19647.5	-2.77165	1.56462	Malignant	0.606622	-0.770657
cell18688_43264_23	43354.3	18842	5.73855	-4.65842	DC_Mast	-1.04187	0.078158
cell19456_43008_8	43223.2	19513.4	-0.156566	5.17819	Stromal	-0.281492	-0.0156259
cell20736_39936_3	40089.8	20768.5	5.93956	-5.68265	Stromal	-0.442544	-0.0514988
cell19712_40704_23	40879.5	19917.5	-1.79958	-3.6953	Myoepi	0.181982	-0.488866
cell19456_40960_16	41042.1	19652.1	3.6611	2.68874	Macrophage	-0.261588	0.569314
cell22016_40192_2	40212.8	22054.3	4.27785	7.77652	Stromal	-0.797858	2.5
cell19200_41216_1	41392.5	19208.5	-1.49689	-4.63191	Malignant	0.062137	-0.697222
cell19200_40192_15	40273.1	19346.7	5.57204	-7.84816	Macrophage	-1.06661	0.176802
cell19968_43520_10	43532.4	20072.6	-0.980773	5.56631	Stromal	0.139093	-0.060601
cell20224_39424_1	39523.3	20234	0.517319	-3.16316	Malignant	-0.513814	-0.789721
cell19968_42752_7	42915.6	20041.7	5.63124	0.331333	Macrophage	-0.613646	0.714953
cell19200_38912_21	38982.7	19330.7	2.69573	-8.3643	Malignant	-0.553425	-0.993038
cell18688_39168_19	39359.6	18875.5	-0.317663	6.88877	Stromal	-0.160977	0.476968
cell19456_41216_27	41380.2	19702.5	7.47293	-1.1337	T	-0.774707	0.29878
cell18688_38912_26	39086.4	18856.1	-1.32621	-5.02971	Malignant	-0.0356214	-0.840145
cell19456_42752_10	42981.8	19640.5	-5.09885	-3.21633	Malignant	0.886577	-1.04445
cell20224_39680_28	39699.5	20475.3	8.53091	-3.78447	T	-1.08198	1.29356
cell18944_38912_14	39021.8	19055.1	4.65133	-7.80964	DC_Mast	-1.20638	-0.654273
cell22528_40192_6	40288.4	22746.8	5.859	4.60822	Macrophage	-1.06748	1.72883
cell19200_42240_17	42472.8	19372.3	2.86014	-3.72059	Macrophage	-1.15805	-0.0726479
cell20224_39680_27	39778.5	20461.9	6.62468	-4.87691	Stromal	-0.835093	-0.0114958
cell19456_42496_10	42510.2	19640.7	-8.10041	-0.492246	Malignant	1.67131	-1.06729
cell20992_39936_27	40092.2	21222.5	2.87519	-1.69473	Macrophage	-0.879352	-0.0877629
cell21760_43264_1	43486.6	21798.9	5.63407	4.14814	Macrophage	-1.05964	1.09697
cell20224_39424_19	39630.2	20398.8	5.51065	-0.0064761	Stromal	-0.351135	-0.295035
cell19456_39680_5	39820.9	19558.4	-0.920525	6.94721	Stromal	-0.222909	0.199061
cell20480_40960_18	41143.7	20614.8	-0.167393	5.28258	Stromal	-0.465104	-0.0163635
cell19968_41472_10	41670.9	20068.9	-6.84403	-1.72697	Malignant	1.13213	-0.941389
cell20224_41728_21	41904.4	20393.2	-3.71115	-1.01316	Malignant	0.58733	-0.597255
cell22528_42496_5	42512.8	22649.4	3.03231	7.14773	Stromal	-0.959118	2.5
cell18688_38912_31	39133.2	18906.6	3.66628	-8.4477	Malignant	-0.818247	-0.799662
cell18944_42240_11	42379.2	19023.2	7.76476	-4.54393	Macrophage	-0.806658	0.38372
cell19968_39936_9	40095.1	20037.1	6.72293	2.63295	Macrophage	-0.993359	1.42056
cell20736_41728_16	41848.9	20960	-0.882153	6.80147	Stromal	-0.0241386	-0.0712995
cell20992_40192_11	40379.7	21086	0.524378	-2.27259	Stromal	-0.512706	-0.639677
cell21248_43264_5	43359.4	21383.3	6.37515	4.83071	Macrophage	-0.932539	1.38469
cell20224_42496_8	42716.9	20292.5	6.48259	-6.79337	Stromal	-0.865016	-0.336918
cell19456_43776_21	43790.7	19612.5	5.37116	-0.515988	DC_Mast	-0.788154	1.05312
cell21760_38912_8	39106.8	21977.3	1.0418	8.00796	Stromal	-0.726046	1.16717
cell19968_42496_14	42607.6	20085.9	-0.538965	-5.86613	Malignant	-0.546914	-0.793775
cell20480_40192_13	40274.3	20682.7	2.10749	4.76267	Stromal	-0.667921	1.39664
cell20992_43776_1	43790.9	21036	6.02389	3.12699	Macrophage	-0.911841	1.35616
cell20992_40192_7	40437.8	21051.4	-2.35076	-1.76791	Malignant	0.236343	-0.36408
cell19712_42240_4	42338.5	19749	-9.25842	-4.39637	Malignant	1.1058	-1.04644
cell21248_39936_2	40071	21262.5	-0.0893462	2.78307	Macrophage	0.0286706	-0.0098881
cell19712_40704_22	40716.7	19909.9	-0.957347	5.84232	Stromal	0.0240319	-0.25659
cell19712_39936_19	40175	19876.2	1.31423	2.13903	Stromal	-0.65368	0.390441
cell20224_39168_20	39398.8	20397.5	-2.023	-2.39107	Malignant	0.0880608	-0.71501
cell19968_43264_1	43493.5	19973.1	5.36673	0.239844	Stromal	-0.300757	0.32263
cell18688_40448_23	40469.8	18920.7	6.84407	-5.9002	DC_Mast	-1.18838	0.179839
cell18944_43264_27	43501.6	19182.1	6.79794	-5.63664	B	-1.16895	0.390996
cell20480_43008_16	43038.6	20573.2	4.62056	1.83209	Macrophage	-0.796385	0.615373
cell18944_39936_12	40079.5	19093.1	-2.70442	3.25918	Myoepi	0.897791	-0.195785
cell20224_38656_16	38858.4	20398.8	3.97668	3.71754	Macrophage	-0.672465	0.631143
cell20480_41728_6	41738.6	20512.4	0.595545	-2.98986	Malignant	-0.444489	-0.260628
cell20992_42496_2	42612.8	21003.2	3.58294	1.70883	Stromal	-0.625449	-0.0336713
cell20480_39680_34	39859.4	20727.9	-2.25809	2.41614	Malignant	1.10244	-0.712307
cell20480_43008_10	43042.2	20529.4	5.44098	0.648153	Macrophage	-1.10274	1.22773
cell18944_43264_14	43513.7	19082.7	5.65328	-6.07554	T	-1.05587	-0.0236575
cell20480_39168_1	39281.9	20489.6	2.21395	-2.79778	Macrophage	-0.573766	-0.554653
cell19200_40960_17	41056.6	19343.4	-2.90648	3.57895	Myoepi	1.02959	-0.303486
cell20992_39680_7	39858.3	21062.2	-0.48942	6.16946	Stromal	-0.196386	-0.228462
cell19456_41472_10	41655.1	19506.6	4.73373	-2.4924	T	-0.701775	-0.300115
cell19968_39168_27	39182.5	20165	3.85422	-6.05222	Malignant	-0.451164	-0.374208
cell19456_43008_6	43026.2	19488.4	-0.0270453	6.43389	Stromal	-0.474238	0.506936
cell20480_42496_20	42540.3	20618.5	1.03541	7.76103	Stromal	-0.588199	1.4038
cell20480_42752_6	42825.6	20507.2	-0.343807	6.05484	Stromal	-0.494659	0.138061
cell22528_42496_2	42600.4	22610.5	3.11616	6.38674	Stromal	-1.04457	2.35383
cell19456_39168_5	39171.2	19490.9	2.10329	4.59135	Stromal	-0.266351	1.20712
cell19200_39168_9	39368.7	19265.7	4.28356	1.51202	Macrophage	-0.880082	0.70223
cell19200_41216_2	41342.3	19211.9	-2.6747	-8.82537	Malignant	-0.075401	-1.0473
cell19200_39424_14	39609.2	19259.9	4.47244	-8.77724	Stromal	-1.1541	-0.616471
cell20224_41216_11	41368	20293.9	-6.34523	3.32822	Malignant	1.60412	-0.916545
cell19456_41216_5	41373.5	19496.8	-2.492	3.33033	Myoepi	0.434497	-0.250536
cell21248_43008_8	43150.3	21431.6	9.55662	-0.597943	T	-1.00153	0.54635
cell22016_40192_3	40416.1	22133	5.42528	5.90034	Macrophage	-0.8447	1.21921
cell20992_43520_5	43687.4	21107.3	0.289673	7.00643	Stromal	-0.538729	0.972503
cell20224_42496_12	42621	20314.9	-4.11622	-7.25039	Malignant	0.328152	-1.00468
cell20224_40192_5	40346.3	20295.4	-0.53686	6.77551	Stromal	-0.44076	0.161516
cell22016_42240_2	42250.5	22024.9	3.928	2.90618	Macrophage	-0.573808	0.56258
cell20224_39168_19	39209.6	20403.8	6.11301	-4.9697	Myoepi	-0.179475	-0.127681
cell20224_41728_18	41781.8	20351.2	1.89645	3.45693	Stromal	-0.743295	1.11376
cell18688_42496_12	42640.7	18810.2	-2.24288	0.123342	Malignant	0.761653	-0.432173
cell19456_39168_7	39319.3	19516.1	-1.3773	1.36842	Myoepi	0.343682	0.376559
cell19712_42496_29	42743.4	19953.1	7.6459	-3.64699	Macrophage	-1.12623	0.73236
cell19968_39424_28	39459.1	20136.6	5.7346	-2.27035	T	-1.02966	0.106869
cell19968_41984_22	41989.2	20212.6	-5.40772	-2.97851	Malignant	0.565413	-1.0613
cell19456_41728_24	41815.5	19687.5	-0.751721	0.342682	Malignant	0.376396	-0.0649561
cell18944_43264_18	43437.6	19120.9	7.85971	-4.99192	T	-1.21007	0.748787
cell19200_40192_4	40380.5	19247.7	5.51122	-7.66297	Stromal	-1.05808	-0.129014
cell20992_43264_6	43284.7	21173.1	-3.13298	2.8865	Malignant	2.5	-0.318045
cell20736_39680_7	39910.8	20824.3	8.37345	-3.55346	T	-0.884692	0.662493
cell19968_41472_9	41532.3	20052	0.907739	2.54941	Stromal	-0.297567	-0.0711038
cell19456_41984_8	42037.1	19496.6	-1.91565	-5.71014	Malignant	0.0901746	-0.516736
cell19712_39680_10	39702.5	19814.6	1.03477	5.36174	Stromal	-0.307633	-0.180604
cell19456_43264_16	43463.9	19622.2	-2.76971	3.63578	Myoepi	1.46113	-0.824123
cell21248_40192_19	40314.5	21398.6	8.8077	-1.0143	T	-1.05727	0.898376
cell20480_43008_28	43194.4	20715.8	8.51904	-3.84699	T	-1.01445	0.53162
cell20224_43520_3	43671.5	20274	-0.657393	7.60162	Stromal	-0.712194	0.147547
cell19200_40960_24	41123.9	19389	-9.73443	-1.80875	Malignant	1.45961	-1.00437
cell19712_41728_24	41757.1	19896.3	3.53317	1.59313	Macrophage	-0.92802	0.507634
cell20992_39168_5	39368	21182.5	3.45075	7.9753	Stromal	-0.7954	1.67922
cell20224_41472_3	41523.9	20294.2	0.547179	-5.47531	Malignant	-0.692811	-0.719427
cell20480_39168_12	39183.6	20585.5	0.423004	-6.13584	Malignant	-0.711913	-1.0289
cell20480_41216_12	41464.5	20562.8	-13.2362	0.235269	Malignant	1.80711	-1.09388
cell18944_39168_15	39366.9	19143.2	-3.52572	5.31264	Myoepi	0.809273	-0.619901
cell21248_43264_1	43388.9	21266	9.29395	1.37522	T	-0.757091	0.592837
cell19712_40704_10	40833.4	19803.1	-6.47746	2.67827	Malignant	1.53751	-0.751965
cell19456_38912_21	38919.5	19685.3	-0.676933	2.85041	Malignant	0.318499	-0.189809
cell20992_43264_8	43285.7	21208.5	-3.65323	2.48613	Malignant	2.5	-0.975495
cell20992_40192_28	40403.2	21167.8	-1.30556	-7.19872	Malignant	-0.317616	-0.985955
cell19968_38912_9	38960.9	20049.3	4.25986	-6.90443	Myoepi	-0.383914	-0.537332
cell22528_42240_3	42266.3	22564.4	8.54211	0.229447	T	-1.08882	1.59768
cell19200_40960_11	41098.3	19281.3	2.02866	4.1431	Stromal	-0.375743	1.29315
cell20992_41216_12	41424.7	21172.6	8.33965	0.382046	T	-0.871307	0.920671
cell20480_39168_3	39183.3	20504.1	0.489008	-3.04408	Macrophage	-0.517879	-0.558149
cell20480_40704_1	40883.3	20493.9	6.48249	-0.926476	DC_Mast	-1.13891	0.818354
cell19200_41984_18	41990.3	19341.2	0.375358	-5.1398	Malignant	-0.440835	-0.942598
cell18688_40192_23	40402.3	18857.8	3.76151	-0.517248	Myoepi	-0.0886368	-0.200503
cell18688_42752_18	42856	18844.8	2.03282	4.02473	Stromal	-0.821391	1.67758
cell19200_41984_7	42085.3	19262.1	5.40909	-7.10598	Macrophage	-1.07436	0.0814656
cell19200_41984_8	42231.8	19256.1	1.28669	-3.89826	Myoepi	-0.828719	-0.642607
cell19200_38656_10	38864.1	19248.6	7.59351	-5.15318	Macrophage	-0.800633	-0.15417
cell20224_41984_18	42105.4	20363.5	6.03986	-7.1999	Stromal	-0.772081	-0.428336
cell20480_39936_9	40049.6	20591.8	0.905706	-1.80143	Stromal	-0.543769	-0.47637
cell20224_43008_19	43143.8	20412.2	3.24847	0.407327	Macrophage	-0.836224	0.322962
cell19200_39424_2	39658.2	19209.8	7.3546	-4.62271	Macrophage	-1.21433	0.0669365
cell19968_39168_36	39259.6	20217	6.2982	-7.22685	Stromal	-0.814038	-0.487781
cell21248_41472_11	41644.9	21403.5	1.44206	6.24628	Stromal	-0.890961	1.26729
cell20992_40960_6	40985.8	21144.9	3.66047	6.02604	Stromal	-1.00262	2.18066
cell22016_41216_1	41302.4	22039.5	6.54092	4.24772	Macrophage	-1.09856	1.45534
cell20736_40960_10	41206.7	20864.9	-3.60926	2.34653	Malignant	2.24467	-1.00788
cell19712_41984_21	41999.1	19834.1	4.87017	-8.15309	DC_Mast	-1.14156	-0.34757
cell18688_40704_17	40844.4	18810.7	6.85112	-2.04195	T	-1.11515	0.326714
cell19968_40448_6	40543.3	20120.9	1.54799	7.92962	Stromal	-0.652551	1.59349
cell18944_41728_1	41738.8	18954.9	1.25886	-3.37861	Stromal	-0.766132	-0.108893
cell18944_39168_9	39217.7	19062.3	-6.38383	2.15978	Malignant	1.56793	-0.926122
cell20736_41472_8	41616.2	20883.5	-0.774044	7.93564	Stromal	-0.546531	0.11
cell21760_39168_3	39291.5	21844.4	5.33562	6.38491	Macrophage	-0.97399	2.10771
cell19968_41984_8	42147.8	20033.3	-2.18517	-6.29906	Malignant	-0.169396	-1.056
cell18688_43264_35	43314	18927.4	7.85278	-0.840583	T	-1.01802	0.615015
cell19968_39936_6	40045.1	19992.7	5.90656	0.021439	Macrophage	-1.04217	0.885952
cell19712_41216_7	41224.2	19826.4	-0.554788	7.97354	Stromal	-0.628718	0.405013
cell19200_43008_24	43196.4	19330.5	-2.53307	3.00355	Myoepi	1.28569	-0.618701
cell19712_42240_7	42371.8	19773.6	2.92627	-0.162308	Malignant	0.227263	-0.142457
cell19200_38912_7	39155.4	19252.2	1.7271	-4.60104	Malignant	-0.732486	-0.477928
cell19200_41984_19	42211.8	19342.9	3.61915	0.146014	Macrophage	-1.13135	0.448453
cell18944_41472_21	41691.2	19138.1	8.28516	-4.63192	T	-1.05539	0.380686
cell21248_41728_3	41934.8	21340.3	6.85282	3.50932	Macrophage	-1.04889	1.44035
cell19200_38912_20	38956.6	19324.5	3.90263	-7.77944	Malignant	-0.732652	-0.711865
cell19456_43264_20	43313.7	19689.2	-0.640779	6.38304	Stromal	-0.389553	-0.190437
cell19712_42752_16	42864.8	19828.7	6.79507	-1.87727	T	-1.14067	0.601752
cell20480_39168_19	39375.2	20652.6	1.89884	-4.75506	Malignant	-0.917529	-0.725292
cell20480_41472_8	41486.9	20543.7	-2.65049	2.27634	Malignant	1.2258	-0.2554
cell20480_43264_17	43303.5	20596.9	4.80453	3.14569	Macrophage	-0.806317	1.67272
cell20224_38912_1	38947.8	20232.4	-2.03931	-4.94577	Malignant	-0.224092	-1.11057
cell21248_38912_5	39055	21490.7	1.57232	8.15244	Stromal	-0.804754	1.65419
cell20992_39680_11	39925.1	21127.7	-3.04775	1.57232	Malignant	0.622613	-0.4337
cell18688_39168_25	39328.8	18919.2	0.0938409	0.464336	Stromal	-0.205471	0.746491
cell18688_38912_23	39093.7	18838.8	2.23107	-7.59861	Malignant	-0.18959	-0.932282
cell18944_40192_26	40429.3	19187.3	-4.54788	1.15271	Malignant	1.84378	-1.10703
cell20480_38912_10	39111.3	20567.8	-11.8963	-0.102865	Malignant	1.65829	-1.05985
cell18944_39936_8	40155.5	19043	-5.93013	2.71256	Malignant	2.5	-0.981915
cell20224_43008_2	43192.5	20259.4	7.64824	-4.58484	B	-1.17202	0.926609
cell19968_42240_33	42357.5	20189.3	3.44578	1.80611	Macrophage	-0.355101	0.264382
cell19712_40960_13	41156.7	19868.6	-0.852152	6.94892	Stromal	-0.324153	-0.201169
cell18944_41472_24	41699.9	19159.2	7.87379	-5.22724	Stromal	-0.700379	-0.0376648
cell19200_40704_30	40826.3	19444	2.81259	-1.63521	Macrophage	-0.875962	-0.013805
cell19968_43264_15	43326.5	20062.3	7.47807	0.433726	Stromal	-0.791585	0.180922
cell19712_41216_14	41303.9	19885.5	0.0669175	7.15741	Stromal	-0.658503	0.861352
cell18944_40192_16	40282.6	19074.2	-3.23372	-7.11108	Malignant	0.237559	-1.02722
cell20224_39168_23	39180.7	20438.7	-4.55657	-3.10854	Malignant	0.467806	-0.90223
cell22272_40448_7	40500	22502.1	3.77603	6.56727	Stromal	-0.902468	2.44518
cell20224_38656_13	38870.4	20345.2	-0.391444	0.560294	Stromal	-0.0056742	-0.202706
cell20224_42752_3	42851.6	20292.3	-2.02741	3.00929	Myoepi	0.314729	0.158997
cell18688_40448_15	40509.7	18798.8	4.85209	-0.746375	Myoepi	-0.0368613	-0.296825
cell19456_41472_24	41680.7	19646.1	3.64287	-7.52114	Malignant	-0.498491	-0.571482
cell19456_40448_18	40504.9	19692.9	-3.51785	0.925949	Malignant	0.991298	-0.799658
cell20480_39168_13	39339.6	20605.5	4.32978	0.715856	Macrophage	-0.997024	0.51701
cell19712_38912_2	39154.6	19729.1	7.36837	-5.0174	Stromal	-0.514154	0.148861
cell19968_38912_21	38994.2	20200.6	5.78731	-5.46326	DC_Mast	-1.18289	0.159782
cell22528_40960_4	41024.4	22690.2	8.81194	-1.49293	T	-1.08005	0.917207
cell19200_39424_6	39606.4	19226.2	4.18469	-8.81131	Stromal	-0.910683	-0.604422
cell18944_43520_16	43532.4	19093.5	7.90358	-3.49914	Macrophage	-1.0487	1.13993
cell20224_39424_20	39615.3	20401.2	7.51825	-3.92117	Macrophage	-0.685589	-0.172768
cell20736_39168_5	39234.8	20787.2	6.21565	2.14221	Macrophage	-0.722695	0.760587
cell18688_43520_14	43590.5	18901.7	5.87433	3.36575	Macrophage	-1.08526	1.35077
cell18944_42496_10	42538.1	19043.1	6.00099	1.50134	Macrophage	-0.47683	0.75363
cell19968_41984_15	42226.4	20156	3.94819	-1.75597	Macrophage	-1.07289	0.206893
cell19712_39424_9	39437.4	19796.9	-0.993121	7.21602	Stromal	-0.333492	-0.205355
cell19712_40704_6	40741	19761.4	4.83759	1.21604	Macrophage	-0.282553	0.702262
cell22784_43008_6	43090.2	22843.2	6.61881	2.93982	Macrophage	-0.77462	0.87347
cell20224_39424_15	39596.3	20355	-2.41767	-4.85059	Malignant	-0.0221822	-0.773155
cell19200_40192_22	40211	19430.6	5.52665	-6.62899	B	-1.15572	0.145732
cell20736_41216_8	41345.4	20792.4	1.42562	4.70868	Stromal	-0.253558	0.133524
cell20480_43520_4	43529.3	20501.6	9.12713	0.884477	T	-1.07259	0.977723
cell20736_41984_11	42031.1	20890.4	1.4304	5.29314	Stromal	-0.818719	0.861528
cell20224_39168_17	39178.1	20394.4	4.04701	-7.33796	Malignant	-0.379968	-0.562357
cell19712_40704_26	40951.9	19946.6	7.71805	-3.56091	Macrophage	-0.661653	0.911286
cell18944_39424_28	39541.4	19187.5	-3.30184	-2.49533	Malignant	0.513494	-0.705856
cell18944_38656_5	38905.6	18979	0.706733	-5.10531	Myoepi	-0.6434	-0.884286
cell19712_42240_10	42344.9	19795.6	3.50159	2.79078	Macrophage	-0.379566	0.67051
cell19200_39168_15	39396.8	19329.9	7.17518	-5.30848	B	-1.06209	0.173489
cell19456_40448_22	40548.5	19703.2	-3.91812	-1.90016	Myoepi	0.458604	-0.360645
cell21248_42752_8	42986.8	21402.5	6.47855	4.42894	Macrophage	-0.877029	1.01107
cell20736_40192_9	40226.6	20885	5.53087	2.441	Macrophage	-0.906445	1.15838
cell19200_42240_11	42307.5	19322.7	3.87537	-2.78481	Myoepi	-0.610163	-0.649994
cell18944_43008_29	43137.2	19186.4	5.96985	-7.37141	Stromal	-1.03319	0.157085
cell20992_39680_10	39857.1	21101.9	3.14362	4.55474	Stromal	-0.761831	0.941135
cell19968_41472_4	41574.8	20022.1	2.94467	-2.93841	Stromal	-0.599861	-0.312656
cell20224_39168_5	39416.4	20270.4	1.41255	-4.32751	Stromal	-0.744066	-0.539866
cell20480_39680_4	39797.8	20501.1	6.70908	-4.42924	Myoepi	0.0404794	-0.58512
cell22016_42240_6	42266.1	22044.5	4.77871	1.89022	Macrophage	-0.644564	0.430245
cell18944_41472_7	41627.1	19014.5	-1.28346	-4.48429	Malignant	0.020083	-0.773368
cell20992_39424_10	39471.3	21223.1	4.244	-1.55046	T	-1.1963	1.16897
cell19200_39936_15	40063.7	19336	5.06606	1.77264	Macrophage	-1.02917	1.85306
cell22016_40192_5	40241.3	22254.3	5.53485	5.73231	Macrophage	-1.11335	1.9766
cell20224_40192_12	40339.7	20415.3	-0.379215	1.59384	Myoepi	0.338108	0.0710386
cell19712_40192_13	40438.2	19794.3	-6.57889	0.206831	Malignant	1.03516	-0.0453227
cell19456_40192_16	40271	19614	5.94106	-4.57431	DC_Mast	-1.05347	-0.0720246
cell20992_39936_25	40176.4	21210.2	-2.02895	-4.92169	Malignant	-0.207641	-1.02931
cell22528_41984_12	42161.5	22748.7	7.39805	-4.06387	Macrophage	-1.15048	0.883444
cell19712_39168_17	39295.6	19894.7	1.03387	-1.73814	Myoepi	-0.277531	-0.543704
cell19456_43776_35	43800.4	19693	7.40693	-4.67117	Macrophage	-1.04783	0.630716
cell19456_42240_20	42399.9	19622.8	5.46264	-8.13788	Stromal	-1.03458	-0.0489184
cell19968_39680_35	39713.9	20216.5	3.36576	-2.58142	Macrophage	-0.998772	-0.0565606
cell19456_42496_2	42630.4	19475.6	-8.4594	0.40182	Malignant	1.83877	-1.05874
cell19712_39680_19	39768.3	19872.7	1.78213	2.13764	Myoepi	0.0073407	-0.108905
cell20224_43264_21	43313.3	20455.8	0.957539	6.38579	Stromal	-0.854876	0.857637
cell19712_38912_10	39062.3	19778.9	8.30498	-4.41922	T	-1.09008	0.677028
cell19968_42240_24	42443.9	20140.1	4.27501	-5.33665	Malignant	0.741923	-0.95612
cell20224_42240_2	42256.7	20233.3	7.19627	-5.05083	Stromal	-0.517964	-0.100923
cell20224_43264_2	43350.4	20241.3	-2.65706	3.11532	Malignant	1.31744	-0.562122
cell18944_39936_16	40126.3	19154.4	-1.47569	2.48303	Stromal	0.312664	0.722033
cell20224_42496_6	42743.1	20288.4	2.91638	4.76616	Stromal	-0.880847	1.51021
cell20480_41984_9	42098.3	20549.3	2.86135	4.47993	Stromal	-0.481579	0.674693
cell21760_42496_5	42612.3	21946.2	5.86437	3.53803	Macrophage	-0.972224	1.39274
cell18944_39424_15	39582.8	19067.1	3.91534	2.78596	Macrophage	-0.417191	0.365297
cell18944_41472_27	41719.9	19175.5	5.3165	3.80886	Macrophage	-0.383613	0.421196
cell19968_42496_11	42505.5	20055.9	7.09221	0.813403	T	-0.640804	0.312042
cell20224_41216_40	41435.7	20464.2	-3.22625	4.68366	Stromal	1.05204	-0.575389
cell18944_43264_24	43283.6	19145.7	2.81852	-3.39426	T	-0.943029	-0.364689
cell19968_40448_9	40558.8	20180.3	3.38192	8.14276	Stromal	-0.776529	2.5
cell18944_38656_28	38867.6	19111.2	4.36499	-7.45593	Malignant	-0.815847	-0.620571
cell22528_43008_10	43082.9	22775.7	6.68462	1.95597	Macrophage	-0.678399	0.942431
cell19456_41984_9	42105.4	19500.4	-9.07035	-3.93894	Malignant	1.16377	-0.988224
cell20480_41216_20	41427.7	20641.1	-10.004	2.70648	Malignant	2.15781	-1.05837
cell19200_41472_12	41516.8	19331.4	5.04553	-6.49097	B	-0.943861	-0.465071
cell18944_42240_14	42433.2	19062	0.792307	-4.68233	Myoepi	-0.706335	-0.503865
cell20224_43008_29	43255.7	20472.2	-4.12985	1.75274	Myoepi	1.46382	-1.07255
cell18944_41984_4	42042.2	18966.2	-2.08222	-8.33474	Malignant	-0.147234	-1.07057
cell19968_38912_4	39006.5	19993.7	5.32508	-2.53118	T	-1.06276	0.144127
cell20480_39424_26	39673.9	20710	6.31948	-3.67157	DC_Mast	-0.664456	-0.131892
cell20224_41216_13	41352.4	20306.9	-6.45856	3.29115	Malignant	1.60786	-0.87661
cell19200_43008_11	43109.8	19264.2	3.36895	1.95813	Stromal	-0.664288	0.166953
cell22272_40448_3	40555.4	22322.9	5.28672	4.71349	Macrophage	-1.09991	1.5604
cell21248_39680_1	39928.6	21269.1	-1.54581	3.01041	Malignant	0.95335	0.3586
cell19456_41984_18	42091.9	19572.3	-6.96088	-0.634171	Malignant	1.11916	-0.441533
cell20224_43008_23	43251.7	20432.1	6.15045	0.779011	Stromal	-0.90169	0.47039
cell18944_39936_13	39999.2	19101.6	-2.32244	2.81856	Myoepi	0.806371	0.313516
cell20480_39424_20	39602.6	20653.3	4.59599	2.17708	Macrophage	-1.03752	0.941153
cell18688_43264_33	43354.2	18921.8	6.27455	-5.6762	DC_Mast	-0.914132	-0.213707
cell19968_43264_18	43470.5	20104.7	-0.686381	6.7662	Stromal	-0.434047	0.345352
cell19968_39424_24	39587.6	20115.8	4.35962	-6.92293	Malignant	-0.977698	-0.44643
cell20480_40704_13	40782.4	20652.5	4.58823	5.90556	Macrophage	-1.10014	2.5
cell18944_42496_7	42603.1	18994	-9.42138	2.44144	Malignant	2.06961	-1.055
cell19456_42752_5	42942	19583.3	-3.27848	4.6261	Stromal	0.889399	-0.247485
cell20992_43776_2	43824.4	21099.5	4.02242	4.57854	Macrophage	-0.842611	1.30504
cell21248_41216_2	41305.2	21264	-0.300571	7.52121	Stromal	-0.301024	0.62364
cell19968_43520_6	43544.3	20035.9	-2.20668	5.35768	Stromal	0.41025	-0.222464
cell19968_40192_6	40246.5	20112.2	-0.430358	7.57978	Stromal	-0.343047	0.537805
cell20736_40192_10	40335.7	20894.6	3.61603	1.8481	Stromal	-0.546551	0.0362437
cell20480_41728_8	41968.6	20519.7	3.17368	-8.38771	Malignant	-0.642565	-0.885244
cell19712_39936_22	40071.6	19886.8	-1.81101	-3.0558	Myoepi	0.206134	-0.644039
cell19712_40448_19	40652.9	19807	-1.17988	-5.95571	Malignant	-0.115997	-0.65539
cell19968_38912_7	39081.3	20032.1	5.40378	-5.13854	DC_Mast	-1.13052	0.166276
cell19712_41728_22	41919.9	19884.5	2.21521	-1.2941	Stromal	-1.05463	0.368183
cell20736_39168_8	39398.3	20854.3	7.71907	-4.92951	T	-1.08431	0.782935
cell19712_40192_19	40378.9	19853.3	-1.1491	6.68696	Stromal	-0.13299	-0.247174
cell19712_39168_2	39411	19752	-3.15832	3.7191	Myoepi	1.06174	-0.789599
cell18688_43008_23	43113.3	18899.4	5.86962	0.991024	Stromal	-0.840185	0.592527
cell20480_39424_23	39465.6	20672.3	4.8163	1.0295	Macrophage	-0.996618	0.888926
cell20480_40960_12	41039	20560.9	0.288532	5.24911	Stromal	-0.523901	0.0966467
cell20992_39168_3	39316.1	21085.5	1.61111	7.85832	Stromal	-0.812016	1.69762
cell19200_40704_5	40822.9	19220.4	-0.280335	-6.08743	Malignant	-0.550547	-1.05386
cell20736_40704_7	40949.1	20858.4	5.95828	4.99319	Macrophage	-0.766394	1.35841
cell19200_40192_11	40343	19332.6	2.50309	-3.9407	T	-1.0157	-0.389138
cell21248_40960_13	41086.2	21441.4	0.800515	1.50237	Stromal	0.0929507	-0.0445702
cell19456_42240_11	42485.4	19541	5.56311	-6.35482	DC_Mast	-1.16864	-0.154629
cell20736_41728_15	41807.2	20952.6	0.657865	6.88327	Stromal	-0.645448	0.9091
cell19456_43264_13	43315.7	19582.7	-3.16522	2.18685	Malignant	1.13876	-0.483295
cell19968_39680_7	39918.3	20009	1.73354	-3.073	Macrophage	-0.866129	-0.332637
cell19456_40448_2	40483.7	19485.6	-1.41712	1.94641	Stromal	0.393571	0.709562
cell19712_40704_8	40899.9	19782.2	-9.00345	-1.81424	Malignant	1.41023	-1.02177
cell19968_39168_12	39401.1	20049.1	2.1577	-3.86521	Myoepi	-0.848885	-0.562033
cell20224_39168_12	39217.3	20332	0.787375	-4.18334	Malignant	-0.669058	-0.85522
cell20480_42496_22	42578.3	20631.7	7.42793	0.835569	T	-0.595657	0.501228
cell20736_42496_11	42555.1	20950.9	4.95258	1.54511	Macrophage	-0.807859	0.879468
cell20480_38912_8	39157.6	20551.4	-6.91421	-3.97035	Malignant	0.958132	-0.978052
cell18944_40960_10	41137.6	19057.2	-7.27488	-5.56569	Malignant	0.810594	-1.08684
cell20480_39936_2	40000.3	20498.9	-0.255537	1.52674	Myoepi	0.30591	-0.531644
cell22528_43008_2	43060.2	22714.3	0.580045	3.7244	Stromal	-0.377206	-0.001206
cell19968_43776_5	43836	20032.5	7.07899	3.55397	Macrophage	-0.789955	0.81957
cell19968_41984_21	42005.5	20212	-2.68873	-1.61658	Malignant	0.230623	-0.903127
cell19968_42240_17	42466.4	20103.7	-4.77747	-6.84066	Malignant	0.465487	-1.03131
cell18688_41728_17	41936.3	18806.9	4.84339	-5.3768	Malignant	0.393974	-0.708686
cell19200_43008_25	43055.7	19340.2	-9.7643	-0.800041	Malignant	1.37982	-1.02331
cell19456_41984_19	42134.7	19575.7	-6.97371	-6.19606	Malignant	0.823672	-0.985021
cell18688_38912_19	38978.9	18802.4	3.18562	-8.22777	Malignant	-0.634355	-0.975812
cell19968_39168_2	39204.5	19979.1	1.08055	-2.68372	Myoepi	-0.230172	-0.508763
cell19200_38656_11	38901.4	19253.7	0.524057	-1.78053	Myoepi	-0.236923	-0.513456
cell22016_41472_6	41496.6	22170.8	8.89581	-0.247845	T	-1.08199	0.879069
cell19712_41216_2	41276.9	19795.8	3.78716	6.57783	Stromal	-0.85268	2.09334
cell20480_41216_19	41309.9	20631	-0.411807	5.40934	Stromal	-0.0318517	-0.245703
cell21504_41216_7	41459.8	21649.2	3.64449	3.88135	Stromal	-0.981287	0.700605
cell20480_42752_10	42892.3	20549.3	-4.83039	1.05186	Malignant	0.938007	-0.800388
cell20480_42496_19	42745.6	20617.1	-2.27886	4.59639	Stromal	0.687113	0.299821
cell19456_38912_7	38973.2	19562.1	7.05725	1.33452	Stromal	0.049925	-0.292165
cell18944_41728_29	41811.1	19193.4	-0.348965	-8.06488	Malignant	-0.325323	-0.969243
cell19712_40960_20	41018.1	19913.2	4.63045	-5.26054	Malignant	0.45932	-0.835063
cell18944_40192_14	40441.3	19043.2	-3.20625	1.74502	Stromal	0.804477	-0.0884754
cell18688_40960_18	41004.8	18833.8	7.81819	-4.17018	Macrophage	-0.995398	0.495683
cell19712_41216_6	41332.4	19818.2	5.16177	4.61555	Macrophage	-0.688362	1.30007
cell18688_41216_17	41329.6	18824.7	-7.55252	-6.43326	Malignant	0.86831	-0.995406
cell20480_41728_29	41918.7	20655.3	1.91008	-2.12086	Stromal	-0.786657	-0.280954
cell20224_40192_21	40292.3	20472.6	-3.24616	3.85425	Myoepi	0.833531	-0.605698
cell18944_38656_39	38870.9	19175.4	-0.177183	-5.51994	Malignant	-0.307009	-1.00421
cell19968_39936_19	40064.6	20127.6	4.3108	-1.81166	Stromal	-0.0981668	0.0951918
cell19456_41472_32	41607.2	19705.9	4.35666	-7.00103	Malignant	-0.492545	-0.376079
cell18688_43264_22	43409.8	18838.2	2.19835	-4.23509	Stromal	-1.01667	-0.350935
cell18944_40960_2	41152.1	18969	-0.565416	-5.3485	Malignant	-0.252501	-0.702431
cell19968_41728_26	41950.5	20186.3	5.44957	0.487156	Macrophage	-0.823388	0.414679
cell19968_39424_12	39595.1	20030.5	5.28776	-8.07387	Stromal	-0.961503	-0.406308
cell20992_38656_6	38866.9	21184.8	-0.164948	5.57342	Stromal	-0.306326	1.50039
cell19456_42240_15	42409.5	19558.9	3.55707	-3.57552	T	-1.06336	0.0991397
cell20480_43520_20	43692.8	20656.1	-0.100767	7.48185	Stromal	-0.831037	0.566632
cell20224_40704_2	40906.1	20271.1	2.63223	5.30226	Stromal	-0.994069	1.27925
cell18688_39424_9	39496	18827.7	-1.14971	1.0881	Myoepi	0.20517	0.447033
cell20736_43008_3	43177.6	20799.3	0.57636	1.32175	Stromal	-0.248455	-0.233181
cell20992_40960_8	41137.7	21187.6	7.3398	0.755549	Macrophage	-1.11532	1.47107
cell19456_39168_1	39218.3	19466.6	-3.93949	1.44566	Malignant	1.52701	-1.048
cell21760_38656_10	38859.4	21994.1	7.2712	-4.56857	Macrophage	-1.05032	0.140137
cell19968_39424_5	39438.1	19977.9	6.76725	-3.17712	T	-0.85738	-0.0452545
cell22016_43520_3	43576	22055.2	5.31676	4.09806	Macrophage	-0.535129	0.8275
cell19968_42496_20	42699.7	20130.4	1.09983	-0.737546	Stromal	-0.594167	0.0511413
cell19712_41728_17	41738.4	19849.3	4.89104	1.92477	Macrophage	-1.10616	0.944624
cell18944_40704_8	40904.1	18984.5	4.27277	-3.43748	Macrophage	-0.927716	-0.0866345
cell18688_40704_23	40786.1	18845.2	4.5982	-7.80437	Stromal	-1.07983	-0.658619
cell20992_38912_4	38927.1	21068.8	4.60674	6.24392	Stromal	-1.11106	2.5
cell19456_39424_4	39592.4	19488	-0.836666	0.0106498	Myoepi	0.664647	-1.0283
cell20224_38912_9	38979.3	20294.4	4.29607	-7.33496	Malignant	-0.589488	-0.480926
cell19968_42496_28	42526.4	20213.8	7.23864	-3.44608	DC_Mast	-0.46879	0.0124893
cell20480_38912_6	38997.5	20525.8	1.10061	3.75069	Stromal	-0.328689	0.570663
cell19712_38912_23	39073	19899.6	8.05601	-4.86657	T	-1.03783	0.655637
cell19712_41216_4	41413.4	19798.5	2.29336	4.6475	Stromal	-0.698931	1.23286
cell21248_43520_13	43543.1	21474.3	8.20487	-4.37037	T	-0.968133	1.20746
cell19456_41984_22	42175.4	19594.5	-10.9313	-3.47586	Malignant	1.28993	-1.01107
cell20480_41728_36	41771.7	20713.6	4.05882	-2.13101	Stromal	-0.961435	0.2121
cell19712_39680_20	39908.2	19877.9	-2.64059	-2.45196	Malignant	0.365274	-0.682992
cell19712_39168_7	39249.7	19813.8	3.32908	-0.17742	Stromal	-0.0484123	0.235436
cell18944_40960_18	41144.2	19126.6	-1.58214	-4.20448	Malignant	0.162816	-0.977303
cell18944_42752_18	42858.2	19145.4	2.29136	2.6767	Stromal	-0.616315	0.671566
cell19712_40960_16	41197.3	19877.1	7.02239	0.954899	Stromal	-0.395432	-0.248008
cell19712_41728_5	41737.7	19762.7	7.08156	0.332956	Stromal	-0.396168	-0.037275
cell19200_42496_14	42637	19307.4	-8.69423	0.155927	Malignant	1.88446	-1.10849
cell21760_40960_7	41124.8	21827.7	5.54333	0.655739	Macrophage	-1.10871	1.18239
cell21248_41216_15	41354.7	21427.8	1.19526	5.58007	Stromal	-0.427889	-0.135311
cell20480_40192_12	40280.7	20610.8	3.73464	6.96322	Stromal	-0.90561	2.15805
cell19456_40960_11	41061.2	19561	5.90999	3.06819	Macrophage	-0.94231	1.44977
cell19968_40960_15	41155.5	20117.6	-0.992061	1.3389	Myoepi	0.324801	-0.0281433
cell19968_42240_34	42484	20190	-4.09958	-0.0063069	Malignant	1.20657	-0.663734
cell18944_39936_15	40186.3	19158.7	-6.20232	1.1822	Malignant	2.04438	-1.00235
cell19200_42752_17	42984.6	19401.8	-8.26915	1.92774	Malignant	2.28781	-1.11057
cell18688_41984_32	42096.7	18934.6	-3.46484	-1.86937	Malignant	0.594078	-0.403228
cell20736_40960_16	41189.9	20908.1	-2.35578	2.63786	Malignant	1.60432	-0.360155
cell21504_41216_1	41370	21573.5	5.79833	-1.50928	DC_Mast	-1.08046	0.69091
cell19712_42752_22	42833.2	19881.2	5.70368	-5.58564	Macrophage	-1.13227	0.442482
cell21248_40448_7	40534.7	21288.6	0.297264	6.44294	Stromal	-0.668585	0.159902
cell20736_42240_3	42409.5	20762.9	2.62141	2.70758	Stromal	-0.384031	-0.221203
cell18688_41216_27	41429.6	18939.1	-8.16618	-6.12979	Malignant	0.932673	-1.03219
cell19456_40192_5	40319.5	19491.8	2.96905	-8.38243	Malignant	-0.524579	-0.611839
cell21760_42240_1	42297	21832.2	8.25359	-1.73383	T	-1.15942	1.26994
cell19968_41984_19	42062	20192	4.11145	-6.47079	Malignant	-0.0858976	-0.829448
cell22528_41984_6	42171.8	22682.8	7.67818	-2.82741	T	-1.126	1.28969
cell20992_41984_11	42131.9	21167	1.59693	6.14002	Stromal	-0.996786	1.99281
cell22016_42496_14	42510.8	22112.7	7.66808	1.27982	Macrophage	-0.788206	0.669454
cell20992_40960_4	41090.2	21097.8	6.41397	2.14106	Macrophage	-1.14895	1.97411
cell18944_43008_7	43105.4	18991.4	6.75271	0.61439	Macrophage	-0.947202	0.536561
cell20736_41216_16	41224.9	20876.2	-1.14535	2.55024	Myoepi	1.03168	0.176533
cell21504_43264_5	43354	21721.2	8.1908	-4.80528	T	-1.16698	1.45089
cell19456_40448_1	40635.6	19463.8	3.58687	3.4678	Macrophage	-0.574359	0.807416
cell19968_42752_18	42880	20122.6	-5.92606	2.9239	Malignant	1.97975	-1.0489
cell19456_41216_19	41456	19635.3	-0.599578	2.11143	Malignant	0.0351676	-0.0044553
cell18944_41728_10	41787.6	19063	5.01206	-7.09216	DC_Mast	-1.00888	-0.783353
cell20480_39680_20	39907.5	20605.2	4.94219	3.94239	Macrophage	-0.720317	0.843373
cell19456_40960_19	41157.1	19675.1	-3.14495	5.62349	Stromal	0.930672	-0.604179
cell22016_42240_18	42350.4	22096	1.18254	-1.76516	Stromal	-0.882752	0.103041
cell22272_39936_1	40172	22278.2	9.1423	-1.2106	T	-1.12773	0.432905
cell20224_42496_2	42608.9	20232.7	7.09193	-0.417832	T	-0.499055	-0.0260877
cell22528_39936_2	40020.6	22593.6	2.21522	7.07609	Stromal	-0.730763	1.56048
cell19200_42240_6	42267.7	19272.1	3.01263	-3.5788	Myoepi	-0.875664	-0.533738
cell19456_38912_14	39083.1	19606.3	-1.58166	6.9031	Stromal	0.0442801	-0.579459
cell19968_39424_9	39540.7	20021.4	2.22494	-4.19915	Myoepi	-0.854659	-0.545286
cell19968_43264_23	43397.1	20151.6	-0.370643	6.69965	Stromal	-0.255193	0.292175
cell19456_42496_14	42649.7	19664.1	-1.6794	-5.52128	Malignant	0.153628	-0.565653
cell20224_39680_16	39768.1	20342.9	7.2289	-4.67985	B	-1.13317	0.675174
cell19712_41984_22	42144.1	19847.2	1.5698	-3.87056	Malignant	-0.833766	-0.390567
cell21248_40448_13	40520.6	21330.3	8.36827	-1.15203	T	-0.924825	0.407405
cell19968_42496_4	42554.3	20005.6	-0.28333	-6.52487	Malignant	-0.64473	-0.985743
cell21504_43520_7	43618.2	21580.1	4.0801	7.13096	Stromal	-0.966239	2.5
cell18944_43008_25	43189.2	19167.4	-0.220975	-0.743554	Malignant	0.018089	-0.723232
cell18944_39168_2	39323.6	18958.4	-5.51909	1.41918	Malignant	2.21795	-1.09199
cell19200_41472_2	41484.3	19209	0.506951	-3.22858	Myoepi	-0.158074	-0.310476
cell19200_40448_14	40577.2	19324.1	-6.25646	3.98496	Malignant	1.77756	-0.797784
cell20736_42752_16	42939.2	20941.4	8.47183	-4.46696	T	-1.15622	0.876554
cell19968_43264_5	43408.2	19998.8	-4.45176	0.808506	Myoepi	0.61695	-0.776811
cell22016_38912_1	38971.7	22035.1	4.38621	8.21763	Stromal	-1.02245	2.5
cell18944_41984_3	42081.7	18956	0.886949	-6.39636	Malignant	-0.88655	-1.02036
cell19712_43008_25	43171.1	19880	-3.05862	4.83458	Stromal	0.733666	-0.430304
cell20480_42752_20	42888.2	20659.5	-4.33782	-0.0387166	Myoepi	0.447085	-0.555179
cell19712_43264_9	43485.5	19785.7	0.550082	-1.43595	Stromal	-0.448431	-0.508624
cell20224_38912_10	39085.7	20301.5	-2.65931	-5.01178	Malignant	0.100057	-1.09266
cell19200_39168_6	39258.7	19240.4	-8.37394	-4.65232	Malignant	0.989074	-1.06052
cell20736_41472_16	41630.6	20982	-0.403409	7.18385	Stromal	-0.388393	0.0857102
cell20992_41984_10	41995.5	21153.2	-0.52315	7.43203	Stromal	-0.364775	0.297108
cell18944_41472_17	41612.9	19103.1	4.26989	-8.49428	Stromal	-0.853887	-0.4375
cell19712_38912_9	38994	19763.9	5.10897	-8.32055	Stromal	-1.122	-0.701206
cell21760_42496_11	42523.8	21987.3	4.14724	3.10386	Macrophage	-0.998094	1.29291
cell21248_40192_26	40287.2	21464	4.73058	5.86499	Macrophage	-0.999408	2.36524
cell21248_40192_7	40430.1	21330.5	1.1532	5.83529	Stromal	-0.881494	0.595013
cell20224_38656_7	38901.5	20271.5	6.1719	2.74726	Macrophage	-0.579277	0.424686
cell19712_40704_5	40799.9	19755.1	-6.02692	3.96712	Malignant	2.03689	-0.957186
cell20736_41728_13	41869.6	20923.3	6.12098	-4.02386	Malignant	0.236808	-0.572353
cell20736_40960_15	41209.8	20903.8	-3.55632	2.02392	Malignant	2.5	-1.11057
cell19968_42496_9	42596.1	20046.6	7.38515	-4.43634	Macrophage	-1.08558	0.495519
cell21248_43776_9	43831.3	21380.7	1.83821	5.95293	Stromal	-0.697419	1.64659
cell19712_40192_14	40335.8	19799.5	-3.61369	5.3625	Stromal	0.852364	-0.474168
cell18944_38912_28	39038.5	19166	2.24303	-0.252382	Stromal	-0.826577	-0.016775
cell18688_43264_28	43300.7	18881.4	5.86315	-3.15071	DC_Mast	-1.18082	0.273776
cell19968_42496_26	42717.1	20204.1	4.92825	-1.41501	Stromal	-0.936148	0.315956
cell19200_40704_7	40901.6	19219.1	-1.66564	-9.04355	Malignant	-0.306384	-1.11057
cell20224_39680_26	39914.4	20452.8	6.18068	-4.95196	T	-0.842824	-0.478555
cell18944_41984_27	42196.8	19182	6.24626	-1.07943	Macrophage	-1.0594	0.542506
cell18944_38912_16	39089.3	19074.5	1.48344	-3.73922	Stromal	-0.954617	-0.449064
cell18944_42240_17	42391.8	19088.7	6.29052	-5.56513	Macrophage	-1.07946	0.417643
cell19456_40704_14	40730.2	19604.7	-5.90832	0.517391	Malignant	1.81112	-0.949061
cell19200_40960_22	41098.7	19393.3	-6.89237	2.88264	Malignant	2.5	-1.04706
cell18944_43008_5	43040.9	18983.5	4.5021	-1.05473	Macrophage	-0.963494	0.47522
cell19712_42240_1	42367.1	19724.1	-8.13105	0.204183	Malignant	1.8749	-1.11057
cell22016_43264_12	43313.6	22228.4	-1.7143	2.94767	Stromal	0.268496	0.135931
cell19968_39680_6	39870.9	19999.7	0.473807	-4.38691	Myoepi	-0.461814	-0.377827
cell22528_40704_9	40847.5	22725.1	4.23707	6.69435	Stromal	-0.841685	2.5
cell18944_41472_15	41644.1	19080.9	5.47753	0.828447	Macrophage	-0.567386	0.287702
cell20480_42752_14	42888.2	20579	-2.68836	0.806149	Malignant	1.35785	-0.830568
cell19712_40960_21	41147.3	19925.6	2.55346	3.64655	Stromal	-1.03129	1.63973
cell22528_39680_1	39885	22535.1	4.14825	1.09906	Macrophage	-1.17906	1.10369
cell20992_41728_8	41903.3	21047.9	5.17648	3.72004	Macrophage	-0.566855	0.963109
cell19456_43008_19	43154.3	19595.1	-3.8417	0.587781	Malignant	0.610442	-0.239542
cell19712_42752_26	42922.1	19911.7	4.1345	-2.7258	T	-1.09107	0.0435717
cell19200_43008_21	43053.2	19315.3	-9.79556	0.843371	Malignant	1.64778	-1.03076
cell22528_41728_1	41931.3	22644.2	8.06828	-1.79615	T	-1.11981	0.911711
cell20992_41216_10	41326.3	21149.8	8.54773	0.515149	Stromal	-0.439759	0.2788
cell20992_41472_20	41531	21219.8	1.23078	5.74264	Stromal	-0.534439	0.174662
cell19200_43008_12	43256.2	19262.1	6.91589	1.17465	Stromal	0.0152983	-0.423577
cell20736_39936_24	39967.5	20983.3	-2.4204	-1.17285	Malignant	0.162513	-0.865184
cell18944_40704_12	40872.4	19030.5	-0.469523	-7.72741	Malignant	-0.508793	-1.10989
cell19712_42752_15	42982.6	19810.6	4.42799	0.56967	Macrophage	-0.97832	0.442973
cell20992_41472_10	41609.2	21092.7	-0.177118	7.04006	Stromal	-0.731301	0.0719175
cell18944_43264_15	43479.1	19096.4	6.09647	-5.53191	T	-0.920725	0.0118284
cell20224_40704_1	40931.7	20232.6	7.01925	-1.51067	T	-1.12207	1.43537
cell20736_39936_11	40061.3	20853.8	1.64489	-4.6257	Myoepi	-1.05912	-0.599709
cell18688_40960_13	40973.4	18799.5	5.20215	1.57739	Macrophage	-0.580149	0.389421
cell19968_41472_1	41604.2	19984.1	-4.52253	-4.91263	Malignant	0.535282	-0.941007
cell20480_43520_17	43648.5	20621.4	1.43961	5.25574	Stromal	-0.778249	0.210639
cell21760_39680_9	39690.4	21877.9	7.31062	3.44498	Macrophage	-0.993198	1.06203
cell19968_42240_23	42362.5	20138.8	0.749532	1.3529	Myoepi	0.0757238	-0.0948936
cell19200_43008_16	43063.7	19285.4	-6.8091	-1.92493	Malignant	1.09528	-0.940921
cell19200_42752_14	42989.8	19342.2	-5.02451	1.67655	Malignant	2.32556	-1.06033
cell22272_40448_4	40689.9	22456.2	5.39798	5.85588	Macrophage	-0.667895	1.35693
cell18944_41472_28	41670.5	19183.7	4.26748	0.0957763	Macrophage	-0.986568	0.532613
cell19456_43520_13	43679.4	19621.1	-2.68526	2.02205	Malignant	0.753734	-0.641759
cell19456_40704_9	40855.1	19552.2	2.35888	-1.61564	Macrophage	-0.486216	-0.0808908
cell19968_41728_30	41931.7	20216.9	5.0526	0.252878	Macrophage	-0.654795	0.150729
cell21248_39936_8	40159.5	21298.9	-0.275244	6.24624	Stromal	-0.156206	0.0143299
cell18688_43264_29	43455.8	18887.5	5.42347	-7.834	Stromal	-0.944722	-0.185659
cell20480_41728_30	41809.1	20662.6	3.05979	-2.1867	Macrophage	-0.946879	0.00573449
cell19968_43264_2	43365.3	19982.8	-0.405585	6.07758	Stromal	-0.160718	-0.37625
cell18688_41984_31	42148.5	18921.2	-8.76335	0.319686	Malignant	1.69148	-1.09997
cell19712_42752_12	42862.8	19789.9	5.7893	-7.76792	Stromal	-1.04817	0.0289952
cell19968_43520_16	43651.5	20189.3	9.41344	-0.704903	T	-1.06309	1.34454
cell22784_43264_1	43366.6	22789.6	-2.00809	4.5472	Stromal	0.672923	0.128568
cell20224_39680_25	39738.5	20449.3	5.54746	0.862645	Macrophage	-0.9472	1.07567
cell18944_43008_4	43217.7	18979	5.10211	2.73715	Macrophage	-1.01658	0.871129
cell18944_41984_22	42149.4	19126.8	3.20101	-0.0025571	Macrophage	-0.960008	0.798099
cell19712_40960_19	40987.9	19904.4	-2.98967	1.04159	Malignant	0.817212	-0.383674
cell19968_39680_9	39826	20019.8	4.59207	-8.09619	Malignant	-0.502668	-0.742097
cell18688_41984_17	42046.4	18791	-6.74692	0.283299	Malignant	1.23177	-0.630977
cell19712_43264_15	43298.9	19855.2	-0.652025	6.98002	Stromal	-0.501689	0.200432
cell21248_39936_4	39942.9	21265.6	-2.60333	2.36415	Malignant	0.595312	-0.466464
cell19456_42496_6	42610.9	19551.1	-11.7208	-0.249465	Malignant	1.6078	-1.0837
cell19968_39424_22	39433.5	20107.2	7.18417	-1.89919	T	-1.07476	0.190221
cell18944_39168_6	39405	19003.5	7.71841	-0.192358	T	-0.700164	0.561915
cell19200_40960_4	41163.9	19238.1	-6.28582	2.958	Malignant	1.92682	-1.052
cell19456_40192_14	40347.9	19591.8	5.70698	-6.70941	Macrophage	-1.16905	0.157925
cell19712_42752_23	42889.1	19881.3	7.60662	-4.77106	T	-1.13595	0.331036
cell19968_41728_19	41931.5	20131	-0.258096	-6.56086	Malignant	-0.647544	-0.982256
cell20224_42240_15	42324.7	20336.5	6.85312	1.95279	Macrophage	-1.01421	1.04745
cell20736_40704_11	40861.1	20896	5.20888	5.48513	Macrophage	-0.977666	1.56733
cell20736_41728_9	41866.8	20847.4	-0.0202189	7.2	Stromal	-0.553909	0.614133
cell21248_40960_14	40983.1	21456.7	-3.29098	2.38301	Malignant	1.95848	-1.01947
cell19456_42496_24	42651.1	19701.6	-1.28504	1.57454	Myoepi	0.114181	-0.260878
cell21760_43008_8	43080.6	21926.9	-1.53757	2.64476	Malignant	0.527415	-0.861432
cell19968_42240_6	42322.2	20022.2	1.07329	-4.4877	Myoepi	-0.630491	-0.693751
cell19456_41728_21	41765.2	19646	-2.2777	4.105	Stromal	0.198078	0.208537
cell20480_43264_26	43469.8	20669.1	1.93736	3.91499	Stromal	-0.495961	1.30847
cell21504_38912_3	39154.7	21640.3	6.61825	3.91787	Macrophage	-1.09112	0.910369
cell19968_43264_13	43297.4	20056.4	7.06598	1.04678	Stromal	-0.566697	0.141914
cell19968_38912_15	39084.4	20130.5	5.66677	-6.04263	Macrophage	-1.03208	-0.346431
cell18944_43008_1	43103.8	18952.4	5.9477	0.48429	Stromal	-0.872803	0.413765
cell19968_43008_3	43068	20012.5	2.5433	6.1772	Stromal	-0.789182	2.33441
cell20480_41472_19	41682.7	20670.8	-0.0273217	-1.06901	Myoepi	0.0009667	-0.394497
cell21248_41472_10	41487.5	21350.8	-0.0704336	7.2171	Stromal	-0.856896	0.705828
cell20224_41216_20	41323.8	20337.8	-6.23519	3.94439	Malignant	1.80459	-0.723064
cell20480_41472_1	41488.1	20495.5	-2.15828	2.61634	Stromal	0.365344	0.375353
cell20224_39168_13	39175.6	20334.5	-1.7867	-1.91009	Myoepi	0.101759	-0.561981
cell18944_42496_20	42677.2	19140.3	-6.09608	3.81317	Malignant	1.9477	-0.901765
cell18688_42240_21	42308.5	18881.9	1.21378	1.04144	Stromal	-0.482065	0.462217
cell19712_41216_1	41455.3	19735.9	1.53631	0.683244	Stromal	-0.576821	-0.371816
cell19456_42240_3	42421.2	19482.7	5.20704	-5.3843	DC_Mast	-1.21747	-0.307357
cell20480_41472_10	41677	20551	-0.23258	0.761193	Myoepi	0.428455	-0.299194
cell22016_42240_21	42472.8	22130.7	4.71433	-0.357093	Stromal	-0.648709	-0.292028
cell19456_41984_6	42233.5	19493.1	-11.3156	0.994173	Malignant	1.79956	-1.04623
cell19968_40960_7	40968.5	20049	-7.48867	1.44015	Malignant	2.04323	-1.00525
cell20992_42496_15	42700.3	21109.9	4.68895	-0.780578	Macrophage	-1.04681	0.821745
cell18944_40192_22	40377.2	19164.3	2.28001	3.03291	Macrophage	-0.140584	0.298184
cell18944_42240_12	42330.8	19037.4	-0.518459	-4.43234	Malignant	-0.0979504	-0.794708
cell20224_42496_16	42593.8	20344.8	7.74808	-3.97871	Macrophage	-0.645165	0.439969
cell20992_39680_13	39922.5	21150.6	-1.89531	2.41492	Malignant	1.17638	-0.332296
cell21248_43264_7	43416.7	21416.7	6.64192	4.3091	Macrophage	-1.02875	0.861664
cell19968_41728_11	41781.7	20037.8	0.839476	-3.23841	Myoepi	-0.564176	-0.657223
cell20992_41472_14	41519.7	21129.6	-1.06543	4.24114	Stromal	-0.0626063	-0.405248
cell19456_40192_24	40330.2	19681.3	-0.505218	-8.25529	Malignant	-0.476979	-1.10518
cell19456_40192_27	40292.7	19704.7	-4.42775	-7.32052	Malignant	0.205001	-1.10826
cell22016_41728_7	41849.5	22210.6	3.75289	4.2069	Macrophage	-0.559483	1.26488
cell18944_39168_11	39412.8	19079.5	1.2108	4.5661	Stromal	-0.160964	0.397056
cell20736_40704_6	40920.2	20842	5.11503	5.36443	Macrophage	-1.00437	1.71132
cell20224_38912_39	39129.6	20461.5	0.966889	-4.08653	Myoepi	-0.724048	-0.311899
cell21248_41216_12	41404	21397.4	5.45614	0.915527	Macrophage	-0.919292	1.10936
cell21248_41216_9	41442.4	21364	5.49963	2.77304	Macrophage	-1.12964	1.26988
cell19968_41472_6	41488.6	20030.4	0.0139909	5.0574	Stromal	-0.189425	-0.330333
cell21760_43008_5	43087.1	21885.5	-1.42209	2.75394	Malignant	0.562125	-0.850795
cell19200_41472_16	41501.6	19371.4	4.85012	-6.75201	Malignant	-0.647664	-0.405977
cell19712_42752_24	42773.8	19889.4	6.32668	-1.99606	T	-1.16974	0.685766
cell18944_43264_26	43308.8	19186.2	6.10732	-6.2386	Stromal	-0.664566	0.0535274
cell19456_43008_2	43202.9	19468.8	-1.02616	2.09968	Myoepi	0.487317	0.0304941
cell20480_41984_21	42034.1	20628.1	4.43735	2.79788	Macrophage	-0.553086	0.354154
cell22016_39168_7	39204.9	22174.3	-2.22232	5.50816	Stromal	0.40314	0.216725
cell19200_41984_12	42061.5	19299.3	5.69983	-8.28122	Stromal	-0.897717	-0.479892
cell20736_39936_25	40057.4	20985.6	6.18521	-5.41947	T	-0.946624	0.0873853
cell19456_40960_8	40963	19535.2	4.39178	2.74725	Macrophage	-0.643225	1.10858
cell19200_41216_20	41424	19395.6	0.584098	-1.47557	Myoepi	-0.20768	-0.514518
cell20480_41728_27	41861.1	20648.3	1.49581	-3.78523	Myoepi	-0.464514	-0.592011
cell18944_41984_7	42080.8	18986.5	1.98679	-2.19448	Stromal	-0.685245	-0.160484
cell18688_43520_9	43618.4	18796.2	5.35088	0.299292	Macrophage	-0.721164	1.29415
cell20480_41216_6	41338.4	20515.5	-11.2083	-0.33459	Malignant	1.7073	-1.06557
cell20992_39680_17	39788.7	21239.7	5.5148	0.618966	Stromal	-0.915353	0.327037
cell20480_41472_9	41721.2	20548.3	5.27692	0.396637	Stromal	-0.531062	0.455116
cell21760_40448_1	40609.8	21775	3.96754	5.4998	Macrophage	-0.946946	1.44798
cell19200_43008_31	43048.2	19377.8	0.323559	-3.36843	Malignant	-0.0228509	-0.642145
cell20992_42496_21	42552.1	21235.2	3.34771	5.39943	Stromal	-0.817102	1.5657
cell20224_40960_7	41080.5	20325.6	-6.12622	3.94022	Malignant	1.69666	-0.711012
cell20736_39424_8	39659.4	20877.4	-0.785957	7.77417	Stromal	-0.342909	0.0652126
cell20224_43008_20	43101.7	20407.5	7.92886	-3.97094	Macrophage	-0.927898	0.280276
cell18944_38656_21	38899.4	19074.5	5.1427	-7.24745	DC_Mast	-0.959147	-0.640608
cell20224_43264_1	43308.3	20242.2	5.65536	-1.27153	DC_Mast	-0.715155	0.836897
cell19200_41984_3	42037.2	19215	-1.48293	-6.33525	Malignant	-0.35369	-1.03754
cell18688_41984_29	41991.1	18917.2	1.77186	2.83706	Stromal	-0.463241	1.0311
cell20736_39680_16	39921.5	20918.4	2.43027	1.09112	Stromal	-0.817477	0.371289
cell20224_40960_20	41134.4	20453	-10.7546	0.543693	Malignant	1.6294	-1.11057
cell22272_43008_9	43071.9	22508.2	-0.991427	2.76842	Stromal	-0.114736	-0.0302177
cell19712_41216_16	41276.2	19916.8	7.69209	0.305885	T	-0.770388	0.755248
cell19456_43520_20	43707.5	19674.9	-0.975395	2.77021	Myoepi	0.257979	-0.0118858
cell19456_41984_3	42078.5	19470.1	-4.91303	-7.0831	Malignant	0.490326	-0.978245
cell20480_43520_5	43595.5	20518.4	0.990294	6.183	Stromal	-0.945495	1.12013
cell20992_41216_7	41453.3	21126.9	5.18262	0.987846	Stromal	-0.950236	0.976205
cell18688_41472_19	41666.2	18921.1	1.32819	2.78977	Stromal	-0.632547	0.716455
cell19200_41216_13	41248.5	19325	-5.19107	-7.30894	Malignant	0.346195	-1.07628
cell20736_42752_13	42812.6	20896	-1.85558	-4.46615	Malignant	-0.0366587	-0.537672
cell22016_38656_5	38877.4	22168.7	0.533687	7.48086	Stromal	-0.405987	1.18637
cell20736_42240_12	42283.4	20934.5	6.67532	0.887014	Macrophage	-1.16677	1.23109
cell19712_42496_18	42716.6	19867.2	4.54463	2.36183	Macrophage	-1.10337	1.35739
cell20480_41472_3	41689.6	20503.6	4.43522	-0.701569	Stromal	-0.668031	-0.0198782
cell20992_40192_4	40229.6	21019.9	-4.64106	0.831557	Malignant	1.30879	-0.855808
cell18688_41216_26	41391.7	18936.5	5.69656	-0.0423389	Stromal	-0.0679172	-0.158386
cell20224_40960_8	41139.3	20339.2	-6.58698	0.557911	Malignant	1.2547	-0.725195
cell19712_42496_27	42632.1	19932.8	6.5163	-2.89409	DC_Mast	-1.06112	0.887255
cell20480_40960_20	41034.6	20621.4	1.86024	2.00375	Stromal	-0.809915	0.0451239
cell20224_40960_15	41016.8	20412.3	-7.35582	2.12605	Malignant	1.93873	-1.00614
cell21504_41472_7	41481.4	21685.9	4.08085	5.49002	Macrophage	-0.923701	1.56653
cell19200_39936_17	40184.8	19358.4	7.92421	-3.67815	Macrophage	-1.14371	1.13715
cell20224_43264_24	43362.1	20473.2	2.76313	6.45942	Stromal	-0.980626	1.80104
cell19200_39424_29	39439.6	19401	5.85623	-5.76443	Macrophage	-1.17406	-0.0917556
cell20224_43264_8	43348.3	20304.1	3.962	3.2039	Stromal	-0.179022	0.139096
cell18944_40704_23	40862.5	19147.8	-0.283815	-7.91052	Malignant	-0.511392	-1.00676
cell19200_39936_22	40058.2	19417.5	6.19099	2.00443	Macrophage	-0.808695	0.829494
cell19200_42752_8	42794.6	19249.2	-6.76848	-0.136142	Malignant	0.993636	-0.701893
cell19456_43264_2	43312	19469.5	-1.25138	3.63525	Malignant	0.496653	-0.193758
cell20736_40448_7	40458.4	20974.5	8.30757	2.27522	Macrophage	-0.806113	0.810839
cell20480_41728_24	41907	20619.1	3.78814	0.508835	Macrophage	-1.12488	0.809596
cell22272_40448_5	40666.3	22469.5	-0.623298	4.58394	Stromal	-0.164664	0.996851
cell22016_43520_2	43579.8	22041.1	5.86293	4.43864	Macrophage	-0.582675	0.879774
cell21760_41472_4	41618.4	21972.3	7.94269	2.92055	Macrophage	-0.559185	0.628329
cell19712_42496_5	42720.4	19766.7	6.24784	-0.612294	Stromal	-0.945523	0.193176
cell20224_40960_5	40996.4	20303.5	3.45134	0.00300921	Myoepi	-0.0474324	-0.0310705
cell19200_41984_17	42154.8	19322.4	3.9204	-9.12609	Malignant	-1.0716	-0.781687
cell19456_41984_11	42218.1	19528.9	1.5377	-0.226856	Stromal	-0.498229	0.118894
cell19712_40704_15	40768.3	19846.6	-5.95967	-1.57581	Malignant	0.812836	-0.692374
cell18944_42752_7	42937.4	19027	-6.64741	0.526544	Malignant	0.955271	-0.36539
cell20480_41216_34	41372.1	20701.7	0.807231	-0.901917	Stromal	-0.0660638	0.048758
cell18944_42752_6	42994.6	19011.3	5.26775	2.10492	Macrophage	-0.198706	0.192703
cell19712_40448_9	40489.6	19755.7	-0.883046	-0.0073262	Myoepi	0.255882	-0.62343
cell19456_41216_26	41392	19677.3	8.57346	-4.57396	T	-0.765807	0.0307959
cell18944_40704_13	40797.4	19039.8	-0.100643	-7.29511	Malignant	-0.654006	-1.07506
cell20736_39936_12	40180.6	20862	0.362076	-2.83729	Malignant	-0.163923	-0.930239
cell18944_42496_15	42500.6	19072.4	-12.6169	2.07389	Malignant	1.06537	-0.494731
cell19200_43264_6	43452	19243	3.42688	-0.739124	Stromal	-0.912339	-0.0095735
cell20224_42752_13	42793.6	20441.7	6.44354	0.750906	Stromal	0.237642	-0.625681
cell21760_42496_13	42569.9	22003.3	5.94022	2.90908	Macrophage	-1.09495	1.54546
cell18944_38656_16	38837.2	19036.5	-0.113843	-6.19404	Malignant	-0.716545	-1.02009
cell18944_40960_22	41005.5	19189.5	1.90644	1.99239	Stromal	-0.419542	0.539629
cell20736_39424_4	39607.4	20781.1	4.00885	5.94671	Stromal	-0.835105	1.92245
cell20224_39424_4	39610.4	20255.6	7.08778	-4.76273	B	-0.850736	-0.109081
cell19968_39936_11	39952.9	20078	7.78558	1.4114	Stromal	-0.655203	0.628937
cell19712_39680_13	39922.6	19822.9	5.11781	2.10514	Macrophage	-0.732188	0.833013
cell19968_41984_14	42119.4	20132.7	3.98479	-7.11758	Malignant	-0.42013	-0.756494
cell20480_43520_7	43743.4	20526.8	6.36353	-0.752102	Macrophage	-1.17027	0.871718
cell20992_39936_3	40178.4	21011.6	1.84014	0.412305	Stromal	-0.611216	0.112876
cell20480_41216_31	41370.5	20684.6	-6.13581	3.69806	Malignant	1.66205	-0.800255
cell19456_40960_21	41095	19680.4	-4.40071	0.495594	Malignant	0.934697	-0.0600958
cell19968_39168_18	39379.5	20079.6	7.14443	-5.42639	B	-1.11305	0.0421857
cell20224_42240_28	42320.4	20430.9	-1.22047	-5.19693	Myoepi	-0.291475	-1.01196
cell20992_41472_22	41596.7	21238.5	2.00212	3.16513	Stromal	-0.0158621	-0.116326
cell20224_43008_6	43111.2	20321.1	5.86075	-6.41756	Myoepi	-0.400444	-0.456498
cell20480_41728_2	41790.5	20501.1	4.54153	-6.66825	Malignant	-0.54933	-0.47771
cell18688_42752_22	42960.8	18890.6	-0.105736	5.34369	Stromal	-0.411988	-0.193163
cell18944_40192_6	40330.7	18991.6	-6.01323	-1.90773	Malignant	0.711406	-0.641322
cell19200_39936_8	40176.2	19268.1	1.11978	-1.76123	Stromal	-0.617981	0.0214828
cell21760_39936_1	40129	21792.7	5.05976	6.34386	Macrophage	-1.02319	2.20846
cell20480_39936_18	39992.3	20687.2	3.75036	4.74857	Macrophage	-0.812809	1.61695
cell18944_39424_5	39568.7	18991.9	-1.27006	5.87974	Stromal	0.271051	-0.772716
cell18944_38912_8	39094.9	18986.1	1.88699	-4.53806	Myoepi	-1.05014	-0.879741
cell19200_40192_14	40225.8	19342.6	4.98234	-7.44086	Macrophage	-1.00361	-0.470426
cell19200_41728_6	41835.2	19259.4	-1.94533	-2.76264	Malignant	-0.0322014	-1.11057
cell19968_41728_22	41805.2	20140.8	2.28891	-0.999648	Macrophage	-0.76356	0.07435
cell19712_38912_7	39081.5	19750.3	7.42784	-5.47425	T	-1.09815	0.265616
cell22016_42496_9	42594.4	22075.1	5.41687	2.90043	Macrophage	-0.525021	0.369901
cell21504_43520_10	43682.7	21671.3	4.5871	6.58661	Stromal	-1.11099	2.5
cell19968_39680_16	39856.9	20088.8	3.12438	-7.51004	Malignant	-0.41913	-0.546636
cell18688_43264_34	43505.9	18916.9	6.28474	-3.20938	DC_Mast	-1.20697	0.630909
cell19200_39936_23	39996	19429.9	8.2377	0.455011	T	-0.990112	1.05969
cell20480_39424_11	39542.4	20586.7	5.92699	-4.65423	DC_Mast	-0.619461	-0.0074069
cell20736_40192_16	40200	20949.6	7.85507	-4.40673	Macrophage	-0.836486	0.304218
cell20736_38912_2	39071.8	20792.2	-2.46677	5.66948	Stromal	0.546309	0.315262
cell19200_41984_4	42093.9	19217.1	5.33519	-6.46947	DC_Mast	-0.963182	-0.248541
cell19456_40448_20	40697.4	19700	-1.69564	2.56389	Myoepi	0.771398	-0.114128
cell20224_42752_12	42767.8	20439	-1.18331	6.01657	Stromal	0.0754596	-0.484864
cell20992_39424_4	39525	21012	0.701959	7.93916	Stromal	-0.360338	0.693747
cell20224_38912_16	39061.7	20335.9	1.59248	-4.81883	Myoepi	-1.08172	-0.714416
cell19200_42496_4	42736.3	19211.1	2.76407	1.86848	Macrophage	-0.584106	0.662709
cell18944_43264_5	43397	18984.3	5.52985	-6.05634	T	-0.836288	-0.18424
cell21248_38912_3	39039	21281.8	3.2773	7.22231	Stromal	-0.52794	1.73137
cell19200_41728_13	41806.8	19300.6	3.73954	-7.34097	Malignant	-0.293736	-0.518043
cell19200_41216_17	41278.6	19384.8	-4.23477	-8.1788	Malignant	0.176376	-1.05688
cell19968_43008_12	43237.8	20140.1	-5.4909	0.187859	Malignant	1.58567	-1.09337
cell19456_43520_19	43653.7	19668.5	-0.413666	2.8801	Macrophage	0.0507659	-0.0876271
cell21248_39424_3	39432.9	21428.5	9.0694	1.69481	T	-0.599033	0.44816
cell20480_41728_21	41944	20606.3	3.90054	-2.98826	Macrophage	-1.12782	0.176019
cell20224_41216_26	41239.4	20373.4	3.03766	3.86436	Stromal	-0.960849	2.07911
cell18944_43520_14	43605.7	19085.4	2.49226	1.3797	Stromal	-0.770173	0.601739
cell21248_39936_20	40164.9	21405.9	7.56643	-0.968999	T	-0.889929	0.405873
cell19968_38912_5	39075.7	19996.7	3.92097	-3.36259	Macrophage	-1.07366	0.0572917
cell19200_39168_18	39333.5	19351.5	5.56012	-7.41865	Stromal	-1.15032	-0.193696
cell19712_40704_4	40748.1	19728.4	2.41936	0.569153	Stromal	-0.750528	0.376663
cell20480_39936_3	40163.6	20504.7	-0.0960771	5.39548	Stromal	-0.426531	0.156712
cell19712_39680_22	39889.1	19898.7	-2.51155	0.105063	Malignant	0.76042	-0.785328
cell18944_41984_9	41997.5	18998.8	0.830183	-1.96611	Stromal	-0.50759	-0.654482
cell19200_43264_14	43374.9	19305.3	6.59488	-4.61149	Stromal	-0.894577	0.141785
cell20480_41728_32	41855.5	20682.8	2.64653	-2.90636	Macrophage	-1.04426	0.0731243
cell20480_43520_18	43606.1	20631.1	5.3499	2.33411	Macrophage	-1.03805	0.509745
cell20992_41984_2	42170.3	21011.5	1.23671	6.76325	Stromal	-0.879318	1.57063
cell20992_40192_15	40431.7	21122.4	-2.83452	-7.07561	Malignant	0.12864	-0.706763
cell21760_42240_7	42414.8	22009.5	1.18384	2.19568	Macrophage	-0.0525681	0.9915
cell20736_39936_14	40075.3	20886.9	3.81198	-6.82827	Malignant	-0.202461	-0.521554
cell18944_39424_22	39656.6	19136.9	1.85108	0.65641	Stromal	-0.621626	0.0313916
cell20480_43008_27	43069	20703.5	-0.385689	6.17551	Stromal	-0.292542	-0.339303
cell18688_40960_16	41151.3	18810.3	-1.5325	-6.06859	Malignant	-0.2481	-0.889997
cell20736_39424_1	39561	20756.7	5.92491	3.20852	Macrophage	-1.08171	1.37661
cell19712_40448_7	40558.3	19748.4	1.49033	1.56126	Myoepi	0.0858283	-0.191237
cell19456_43008_13	43192.3	19533.4	6.81479	0.653404	T	-0.205496	-0.158828
cell19200_39424_31	39655.8	19420.7	4.24798	-8.87764	Stromal	-1.00921	-0.661102
cell19712_39424_13	39582.9	19811	1.13548	5.64344	Stromal	-0.78186	0.61016
cell19456_41216_17	41455.1	19592.5	-1.99364	1.75342	Myoepi	0.605286	0.378113
cell20736_40192_17	40221.1	20975.9	2.79306	-1.36142	Stromal	-0.603626	-0.304387
cell19200_39936_21	40138.7	19417.6	5.34929	3.14598	Macrophage	-1.08845	1.48037
cell21504_39936_14	40159.7	21745.1	1.87283	7.78057	Stromal	-0.634055	1.29592
cell19968_41472_12	41676	20101.2	3.40645	0.0497302	Myoepi	0.010076	-0.444117
cell18944_42752_2	42909.2	18973.3	-2.22928	4.20607	Stromal	0.226382	0.131292
cell18944_43520_10	43666.6	19050.2	-0.220425	6.03875	Stromal	-0.0875503	0.0130326
cell20224_39168_1	39175.7	20242.3	-1.44703	-1.94172	Myoepi	0.00586719	-0.700608
cell21504_43520_9	43587.1	21611.8	2.91548	8.06509	Stromal	-0.818815	2.5
cell19200_39680_11	39684.6	19386.2	-5.41647	2.02278	Malignant	2.5	-1.07286
cell20480_39168_16	39290.3	20608.4	0.582248	-2.92106	Macrophage	-0.475606	-0.25578
cell19200_40704_6	40864.4	19224.8	2.55288	-8.50771	Malignant	-0.573835	-1.03794
cell20224_40192_13	40390.6	20426.1	-3.07288	4.19726	Myoepi	0.677997	-0.321659
cell19968_41728_15	41808	20097.2	6.93949	-0.486011	T	-0.787331	0.291077
cell20480_41216_1	41430.3	20487.1	-12.26	2.39144	Malignant	1.99653	-1.07568
cell22528_43776_1	43809.6	22551.6	4.55339	2.83716	Macrophage	-1.20545	2.08352
cell21504_39936_11	39948.8	21661.7	0.185367	6.38553	Stromal	-0.754462	0.806185
cell19456_43776_29	43814.4	19647.6	5.31128	0.228229	Macrophage	-0.894194	1.19288
cell19200_43008_29	43017.5	19366.9	-5.60642	-0.223473	Malignant	1.24576	-0.955307
cell20480_38656_3	38882.2	20527.7	-3.01634	2.5913	Malignant	1.938	-0.21661
cell19456_43264_3	43495.9	19471.6	6.87904	-0.184576	Stromal	-0.498462	-0.0056795
cell20736_40960_22	41045	20977.1	4.05516	6.73012	Stromal	-0.677174	1.83039
cell21248_40960_10	41044.7	21380.7	-3.00073	2.02472	Malignant	0.873465	-0.182533
cell19968_39680_17	39716.4	20099.8	6.17675	-4.20624	DC_Mast	-1.10146	0.226545
cell20736_40192_12	40356.9	20912.8	8.70252	-4.63284	T	-0.69063	0.306095
cell20480_39168_27	39295.1	20698.2	2.82954	-1.62283	Stromal	-0.837333	-0.165326
cell18944_39168_4	39281.4	18987.2	-8.74181	1.16077	Malignant	2.05236	-1.09905
cell18944_41728_20	41907.9	19112.2	-3.38382	-8.32745	Malignant	0.023763	-1.05167
cell19200_41984_36	42218.7	19423.4	4.24923	-9.21208	Malignant	-1.23013	-0.917027
cell20480_39680_25	39902.6	20658.7	1.41248	0.584495	Stromal	-0.56889	-0.0825657
cell19968_39168_9	39265.9	20024.3	5.53766	-4.47563	DC_Mast	-0.93221	-0.331032
cell20992_39680_12	39903.8	21143.8	4.82279	4.01377	Macrophage	-0.675539	1.22243
cell20736_39936_2	40107	20767.8	-1.89945	-3.55588	Malignant	0.0319112	-0.840875
cell20480_39168_8	39212.4	20540	-0.966185	-1.92372	Malignant	-0.257773	-0.511854
cell18688_40960_19	41124.5	18826.7	-2.89629	-5.04472	Malignant	0.0891246	-0.822404
cell19200_41472_23	41611	19445.3	8.35242	-4.10213	T	-1.17244	1.08522
cell21760_39680_1	39827.7	21795.9	5.83603	1.82648	Macrophage	-1.11551	1.27077
cell19200_43264_9	43357.7	19271.3	2.27185	-1.36999	Stromal	-0.759622	-0.352881
cell19712_42752_20	42911.3	19856	6.06487	-3.78006	DC_Mast	-1.1704	0.676894
cell20992_40192_16	40369.7	21127.3	0.73956	-1.91871	Stromal	-0.274735	-0.418169
cell19968_39936_21	39962.2	20175.7	2.93713	1.80099	Myoepi	0.0880578	0.00466709
cell19200_38912_10	38930.7	19268.8	5.17913	-7.3038	DC_Mast	-0.988549	-0.382124
cell19968_42496_16	42711.4	20100.4	6.57076	1.08733	Macrophage	-0.834204	0.677605
cell18944_43008_18	43171.8	19122.6	-0.260631	1.7704	Myoepi	0.389429	-0.679868
cell20480_39424_16	39604.6	20604.4	6.59136	-5.43184	Macrophage	-1.13018	0.290862
cell19712_42240_27	42275.5	19947.2	-4.14474	-8.21129	Malignant	0.272311	-1.025
cell20480_43520_8	43659.3	20544	4.12532	5.32595	Macrophage	-0.816791	1.62107
cell20224_43008_10	43201.5	20352.9	6.32503	-7.0861	Stromal	-0.918769	-0.151228
cell20480_43008_2	43096.5	20487.8	8.44585	-3.90865	T	-1.14022	0.671358
cell20992_41472_21	41568.8	21225.8	-0.380336	2.77836	Myoepi	0.748566	0.137725
cell18944_42496_16	42551.1	19079.4	6.84657	0.168757	T	-0.429876	0.397029
cell21248_41216_6	41343.6	21335.6	2.46091	6.49264	Stromal	-0.885759	2.30797
cell20480_40960_7	40999.4	20532.9	3.08896	1.76127	Stromal	-0.607147	-0.151832
cell19456_42752_18	42992.2	19704	-5.00349	0.608164	Myoepi	1.12945	-0.721221
cell20480_41216_15	41395.3	20604.3	-9.22504	4.30989	Malignant	2.5	-1.06682
cell21760_39168_9	39231.7	21941.5	4.6601	7.99996	Stromal	-0.965926	2.5
cell18688_40704_34	40939.4	18939	5.70573	-2.67916	T	-0.985728	0.161132
cell20736_41728_8	41820.7	20814.7	3.29704	3.90393	Stromal	-0.558915	0.682939
cell19200_41984_23	42165.3	19350.1	1.22389	-5.37145	Malignant	-0.865402	-0.670943
cell20992_39680_4	39852.7	21029.9	-1.81995	2.79741	Malignant	1.25762	-0.0605846
cell21504_41216_5	41267.4	21636.9	-0.128809	6.36409	Stromal	-0.679777	0.0557854
cell20480_41472_16	41482.1	20629.3	2.24558	-2.38231	Macrophage	-0.603601	-0.149968
cell21760_40960_3	41141.8	21791	3.01856	3.00045	Stromal	-1.03832	0.271931
cell20224_41728_10	41776.7	20316.3	3.68677	2.87524	Stromal	-0.781159	0.560378
cell19968_39424_34	39548.9	20196	5.39957	-2.48996	T	-1.15096	0.228496
cell20992_39680_3	39708.5	21021.4	4.26455	3.9527	Macrophage	-0.982631	1.65872
cell22016_42496_5	42604.3	22056	6.35266	0.630264	Stromal	-0.661758	0.241202
cell19968_39168_5	39259.3	19996.4	4.65278	-0.716548	Stromal	-0.524417	-0.561813
cell19968_43008_5	43141.2	20013.5	-3.0978	4.92965	Stromal	0.581979	0.15105
cell21248_41216_20	41342.6	21468.5	2.18497	1.90546	Stromal	-0.961481	0.454339
cell18688_40704_31	40795.7	18899.2	6.18116	-3.43911	T	-1.15733	0.431497
cell18688_43008_20	43014.7	18870.8	6.34997	-1.91772	DC_Mast	-1.17234	0.654559
cell19456_40192_12	40288.1	19582.8	4.92775	-7.09083	T	-1.04934	-0.467477
cell18688_40960_15	41122.8	18800.2	-3.74691	-7.81312	Malignant	0.0606124	-0.821418
cell18688_41728_22	41962	18888	0.348445	-5.69652	Malignant	-0.501024	-0.949361
cell19200_43520_14	43674.7	19450	-3.98752	2.3667	Malignant	2.5	-0.965491
cell19712_41984_28	42134.7	19912.3	4.06797	-9.1127	Malignant	-1.14181	-0.889269
cell19712_42496_9	42682.9	19808.6	8.22557	-3.49461	T	-1.11841	1.08401
cell20480_43264_21	43393.6	20601.8	-6.22674	1.95784	Myoepi	1.01557	-0.134587
cell18688_41216_24	41452.2	18931.2	3.90587	1.2887	Macrophage	-0.692543	0.295787
cell19200_42496_17	42585.8	19339.2	1.39756	0.88064	Myoepi	0.19613	-0.399409
cell19200_40192_9	40212.6	19300.9	6.5853	-4.80319	Macrophage	-1.04538	0.163806
cell20480_40704_4	40815.7	20554.7	7.79195	1.49315	T	-1.09237	1.16057
cell19200_41728_19	41759.5	19378.4	4.20839	-6.6137	Malignant	-0.253321	-0.835554
cell20992_41472_8	41529.7	21058.3	3.83354	3.96349	Macrophage	-0.653724	0.619927
cell19456_41984_10	42100.9	19527	-10.7414	-3.58316	Malignant	1.1647	-0.810408
cell20224_41216_1	41342.5	20228.4	3.05252	3.11863	Macrophage	-0.155948	0.391013
cell19456_40448_13	40468.2	19597.1	5.19236	2.63872	Macrophage	-1.01847	1.26345
cell19200_40448_6	40598.2	19263.5	-5.80241	3.90248	Malignant	1.9583	-0.873013
cell19712_38912_17	39124.2	19830.7	4.50304	-0.501469	Macrophage	-0.988666	0.46599
cell19712_39424_29	39531.6	19962.7	3.71895	3.46321	Macrophage	-0.655609	0.57202
cell19968_43520_4	43559.7	20028.2	-2.76239	6.08802	Stromal	0.574478	-0.408841
cell19456_40704_22	40779.1	19695.4	-2.1838	5.00182	Stromal	0.354248	-0.702296
cell19456_40448_9	40540.1	19560.3	2.82042	4.30092	Stromal	-0.507558	0.968389
cell19200_41984_38	42118.7	19441.9	1.40749	-5.46693	Malignant	-0.707048	-0.726997
cell19456_39424_3	39502.9	19483.7	7.23123	-4.42259	DC_Mast	-0.448524	0.261826
cell19200_42496_10	42515.4	19272	-2.80109	-6.99774	Malignant	0.120194	-1.01986
cell20224_43008_15	43252.8	20378.7	0.664875	-2.08353	Stromal	-0.29292	-0.672981
cell19712_42496_14	42728.8	19858.2	4.59968	3.37821	Macrophage	-1.05036	1.52124
cell19200_42240_23	42385.4	19427.8	0.51503	-5.73112	Malignant	-0.799442	-0.888288
cell21760_40192_6	40202.7	21914.8	6.56113	3.61175	Macrophage	-1.18271	0.853454
cell19200_41472_24	41653.6	19444.8	7.70087	-3.96781	Macrophage	-0.816861	0.514543
cell19200_38912_3	38969.6	19217.1	2.26852	-5.66009	Malignant	-0.584716	-0.860925
cell19712_40192_20	40243.3	19946.1	-2.46409	3.819	Myoepi	0.449497	-0.0315203
cell18688_40960_26	41020.4	18888.7	1.61147	1.79678	Myoepi	-0.150599	0.168497
cell18944_40704_25	40821.8	19158.4	-0.0016556	-5.61305	Malignant	-0.349006	-1.0417
cell20224_38912_31	39121.3	20423.1	1.21714	-3.57318	Malignant	-0.617344	-0.34556
cell20224_41216_37	41431.4	20435.9	-2.83877	4.00957	Myoepi	0.793708	-0.240392
cell19456_40192_8	40204.9	19517.6	5.43043	-7.71021	Stromal	-0.821538	-0.484005
cell19200_42752_6	42866.7	19240.9	-6.67419	1.67773	Malignant	1.55617	-0.988831
cell19968_40960_3	41016.4	19981.5	-5.99444	0.823992	Malignant	1.96465	-1.0986
cell22528_42240_2	42313.4	22558.1	3.617	5.62557	Stromal	-1.01334	2.5
cell18688_39168_20	39415.4	18877.7	-3.16109	3.00164	Malignant	1.17509	-0.0414459
cell19456_39424_7	39473.5	19508.1	-2.09686	-5.88403	Malignant	-0.0683595	-0.669795
cell21248_40448_2	40613.5	21256.2	6.1309	2.36678	Macrophage	-0.962176	1.11995
cell19712_41216_18	41467.3	19941.9	2.43193	5.60459	Stromal	-0.349069	1.35606
cell19968_42240_8	42462.1	20041.9	-4.68637	0.510986	Myoepi	0.502684	-0.550499
cell19456_42752_4	42901.2	19563.2	-3.3186	-3.21114	Malignant	0.305654	-0.18692
cell22272_41728_3	41967.3	22309.9	5.17011	-0.213547	Macrophage	-1.16668	0.861623
cell19200_39936_20	40169.3	19389.2	1.81833	-0.804944	Stromal	-0.84836	0.436002
cell20480_43008_24	43041.5	20699.4	2.01632	1.48573	Stromal	-0.923203	0.806969
cell18944_39936_9	40148.6	19063	-6.45087	2.87069	Malignant	2.5	-1.00344
cell20224_41728_8	41970.7	20307.2	3.71174	4.0778	Macrophage	-0.535801	0.521949
cell20736_41728_3	41958	20754	0.913051	3.07003	Macrophage	-0.16918	0.741673
cell19712_42752_31	42799.7	19953.8	5.75879	-6.07705	Macrophage	-1.19579	0.259286
cell21248_41472_8	41529	21314.2	1.52141	4.88289	Stromal	-0.691284	0.105228
cell20992_39936_23	40012.8	21173.7	-2.86662	-4.17152	Malignant	0.186315	-1.02951
cell18944_40960_17	41038.9	19122.7	1.82529	-4.75577	Myoepi	-1.01444	-0.727101
cell18944_42496_19	42501.9	19123.3	-1.34381	1.50519	Myoepi	0.421316	0.0897712
cell18944_42496_5	42744.7	18989.3	1.93987	5.6771	Stromal	-0.639472	1.60561
cell19200_43776_17	43795.6	19403.3	5.09413	-8.05098	Stromal	-0.930086	-0.351781
cell20480_39680_3	39905.8	20497.7	0.768999	0.943376	Myoepi	0.323242	-0.400371
cell19968_42240_4	42472.7	20007.7	-1.30444	0.840598	Myoepi	0.362203	-0.297589
cell19200_43520_7	43687.5	19285	-2.59833	5.26774	Stromal	0.330143	0.156728
cell19200_40960_21	41085	19397.3	-6.49467	1.72126	Malignant	2.18517	-0.936702
cell19200_42496_7	42510.2	19250.4	-5.39175	-7.40096	Malignant	0.428894	-1.03914
cell20480_43264_3	43358.6	20491	1.70631	5.87583	Stromal	-0.763436	1.16854
cell19456_40704_15	40753.9	19634.5	-4.93255	-4.74557	Malignant	0.372932	-0.950879
cell18944_39680_10	39739.8	19113.7	-2.36059	-0.213277	Malignant	0.7416	-0.455885
cell19200_41472_20	41669.3	19401.1	3.01374	-2.98997	Macrophage	-0.676559	-0.0636843
cell21504_39424_7	39597.4	21686	2.21645	8.05321	Stromal	-0.779027	2.04728
cell19456_43776_9	43800.8	19507.2	-3.42529	5.21503	Stromal	0.639234	-0.494964
cell19456_41728_19	41780.5	19625.1	0.254334	0.394439	Stromal	-0.107721	0.39518
cell20224_40960_11	40996.8	20371.6	-5.7205	0.863509	Malignant	1.10432	-0.378984
cell20480_43008_21	43169.5	20679.6	1.49909	5.21852	Stromal	-0.563867	0.0964799
cell18944_40192_11	40279.1	19028.4	-4.81693	-6.41004	Malignant	0.55408	-0.986297
cell19200_40704_21	40877.9	19371.6	-1.43906	-5.26654	Malignant	-0.0148026	-1.04986
cell19712_40448_8	40604.2	19758.8	-0.454708	1.81032	Myoepi	0.21537	-0.251791
cell19968_42496_5	42619.6	20005.2	7.33524	-4.65443	B	-1.10837	0.571337
cell19456_43520_8	43657	19575.5	-2.8848	2.24181	Malignant	0.989682	-0.482231
cell19456_43776_1	43786.6	19474.6	1.27285	-2.89029	Stromal	-0.183275	-0.176823
cell19456_42240_29	42480.3	19686.2	4.6109	-3.23768	T	-1.13848	0.20311
cell20480_38912_9	39143	20554.2	-3.97722	-0.511625	Malignant	0.67013	-0.414096
cell19456_38912_5	38995.4	19541.4	-1.45182	-5.35741	Myoepi	-0.203023	-0.98798
cell18944_42240_9	42255.6	19016.6	2.08929	-1.27331	Stromal	-0.793116	0.200737
cell20480_41216_35	41404.1	20711.3	-3.16302	3.66258	Myoepi	0.77079	-0.77755
cell19456_41472_12	41502.6	19536.1	-1.92464	-6.45505	Malignant	-0.0416948	-0.730868
cell20480_43008_5	43056.8	20489.4	7.24447	-5.04428	B	-1.18047	0.591875
cell18944_39168_14	39342.5	19139.1	-6.07408	4.03891	Malignant	1.75793	-0.678279
cell19712_39168_12	39273.8	19855.5	5.81114	1.23284	Macrophage	-0.214496	0.292432
cell19712_41728_26	41858.6	19942	0.080297	-0.7467	Myoepi	0.113858	-0.350125
cell20224_43264_5	43464.4	20271.9	0.827775	4.91289	Stromal	-0.8689	0.746502
cell21760_43008_9	43011.3	21930.9	6.9452	3.86993	Macrophage	-0.437634	0.217014
cell19712_40960_8	41047	19797.6	-1.04533	-1.17179	Myoepi	0.237169	-0.949978
cell21760_42240_2	42427.6	21982.1	2.81048	2.85936	Stromal	-0.611772	0.513751
cell20224_43008_30	43020.1	20469.8	2.3601	3.45949	Stromal	-0.909658	0.665506
cell18944_43264_17	43272.2	19114.5	6.51015	-5.23367	DC_Mast	-1.13774	0.222864
cell20992_42752_1	42868.9	21019.8	0.30173	7.90654	Stromal	-0.575388	0.391712
cell19456_38912_4	38926.7	19546.5	7.45494	1.16386	Myoepi	-0.126248	-0.0120891
cell20992_42496_20	42708.3	21218	8.18936	1.09869	Stromal	-0.0908643	-0.17204
cell21248_43520_8	43576.1	21419.1	0.183828	7.75228	Stromal	-0.785582	1.10315
cell20224_38912_12	39115.9	20312.6	4.1166	-6.76994	Malignant	-0.749741	-0.726382
cell19456_40960_6	41050.7	19528.9	0.509105	-0.198914	Stromal	-0.288453	0.925213
cell19968_40960_18	41180.4	20163.2	-3.41963	1.28447	Malignant	1.32228	-0.44024
cell19712_41728_4	41783.7	19738	1.20786	-3.81785	Stromal	-0.95294	-0.543023
cell19200_41216_16	41256.6	19362.1	1.26213	-3.83267	Myoepi	-0.481414	-0.769757
cell22016_42496_20	42700.3	22250.9	-0.642773	6.30239	Stromal	-0.389769	-0.0062937
cell20992_43776_3	43847.7	21145.7	5.75885	4.01265	Macrophage	-1.12024	1.79598
cell20224_42496_17	42695.2	20342.1	-2.56483	-5.3269	Malignant	0.0115408	-0.75327
cell21760_39936_6	40175.4	21873.6	5.10108	6.15912	Macrophage	-1.09753	2.1573
cell22016_42752_7	42828	22243.3	6.53007	4.61949	Macrophage	-1.01936	1.39457
cell20480_38912_23	38974.9	20713.9	3.55061	2.69803	Macrophage	-0.860946	1.31347
cell21248_41472_3	41566.8	21279.1	7.50277	1.42058	T	-0.434129	0.639061
cell19712_42240_16	42249.7	19867.5	-5.95342	-7.12321	Malignant	0.644276	-1.05449
cell18944_38912_26	39147.7	19139.8	6.39405	-4.18491	T	-1.0384	0.161286
cell19712_40960_23	40967	19944.9	-2.88333	4.46704	Myoepi	0.575939	-0.776023
cell19712_42240_5	42264.7	19750.9	-9.8779	-4.91007	Malignant	1.25253	-1.06632
cell19968_43264_27	43365.9	20190.3	-1.90138	4.39463	Stromal	0.108847	0.00769204
cell19712_38912_15	39035.2	19815.2	6.68022	-5.09431	Macrophage	-0.954812	0.189552
cell20480_40960_9	41173	20542.4	1.84856	5.84331	Stromal	-0.862173	1.44705
cell21504_41216_9	41263	21674.8	0.855996	2.98883	Macrophage	0.0294624	0.637675
cell19456_41472_16	41666.9	19576.5	1.69111	-5.42122	Malignant	-0.459156	-0.59774
cell18944_43520_17	43760.7	19121.7	-1.55177	6.52954	Stromal	0.0768694	-0.482442
cell22016_39680_9	39742	22103.2	2.13235	8.16678	Stromal	-0.847824	2.04825
cell20736_40192_2	40390.4	20817.3	0.882233	2.67797	Stromal	-0.197036	0.0421812
cell20480_43264_23	43285.1	20636	3.32017	-1.93007	Stromal	-0.508011	0.181603
cell20480_39680_30	39924.9	20695.9	6.27178	2.60144	Macrophage	-0.997958	1.36079
cell20224_42240_13	42437.5	20309.7	7.02134	-3.15278	DC_Mast	-1.03955	1.12048
cell19712_40192_9	40419.1	19763.5	-5.04789	0.79156	Malignant	1.02439	-0.809532
cell20224_41216_42	41333.3	20471.9	-3.36146	4.55198	Stromal	1.16173	-0.72456
cell22016_41472_2	41648.7	22120	3.98052	6.39071	Stromal	-0.442991	2.5
cell20480_40960_24	40974.7	20665.2	5.9576	-1.41798	DC_Mast	-1.12855	0.77055
cell19200_40192_18	40369.4	19390.1	5.61144	-7.88917	Stromal	-0.798028	-0.053525
cell19200_39680_5	39699.2	19230.7	-6.98684	1.73019	Malignant	2.00973	-1.00008
cell19456_40448_5	40594	19529.2	2.3478	1.50861	Stromal	-0.732052	0.798796
cell22016_42240_10	42354.2	22056.1	5.50139	-0.410836	DC_Mast	-1.11736	1.07194
cell19456_41216_18	41361.7	19631.7	-2.38544	-7.43286	Malignant	0.0551777	-0.98174
cell19200_42240_3	42381.8	19220.5	4.47963	-7.07405	Malignant	-0.784122	-0.81962
cell19200_41984_9	42222.6	19268.5	3.59867	-8.78626	Malignant	-0.818327	-0.416117
cell18944_43008_13	43117.4	19059.8	3.97827	1.85983	Macrophage	-0.89268	0.429511
cell20736_42752_7	42875.4	20829.8	5.42805	0.223039	Stromal	-0.758401	0.389054
cell21248_41728_9	41757.5	21453.8	4.64786	3.95503	Macrophage	-1.06202	1.30929
cell20224_41216_29	41423.1	20377.8	-3.35635	4.16309	Myoepi	1.19119	-0.851393
cell20224_38912_7	39019.9	20275.7	-2.44151	-3.58088	Malignant	0.0770964	-0.666071
cell19200_42240_24	42333.2	19432.4	3.24608	-1.53303	Macrophage	-1.15336	0.143398
cell20224_42240_25	42352.3	20407.4	1.90098	2.65901	Stromal	-0.109363	-0.266539
cell18944_43264_6	43487.9	19014.8	5.79899	-5.96283	Macrophage	-1.14531	0.100524
cell18944_41728_7	41816.8	19019.9	-2.44605	-8.53139	Malignant	-0.0932463	-1.06316
cell19712_40960_1	41013.1	19717.5	-4.04593	0.59619	Myoepi	0.474041	-0.594171
cell19712_39424_27	39501.8	19959.5	5.49954	1.98762	Macrophage	-0.951163	1.03067
cell19200_40704_17	40946.2	19339.6	-0.669693	-5.93068	Malignant	-0.560088	-1.02398
cell20480_39680_11	39812.3	20545	7.43542	1.47168	Stromal	-0.118934	0.143978
cell19968_39680_18	39920.8	20111.5	3.01456	-3.09666	Macrophage	-1.03381	0.241997
cell18944_39424_23	39450.4	19139.2	-0.832007	3.19779	Stromal	0.0641682	-0.528188
cell19200_42240_21	42413.5	19408.5	5.52852	-6.91459	Macrophage	-1.01638	-0.3306
cell19712_42752_10	42880.7	19781.5	3.18032	-0.997853	Macrophage	-1.00216	0.0946594
cell18944_39424_19	39478.7	19119.1	-6.29737	1.72205	Malignant	1.17174	-1.05718
cell19200_43264_8	43274.3	19266.9	7.19493	-5.24458	B	-1.02757	0.386269
cell21760_42496_9	42727.2	21969.3	5.43583	2.81293	Macrophage	-0.918793	0.984652
cell19200_41472_19	41620.2	19396.8	3.74514	1.18308	Macrophage	-0.780957	0.209441
cell22272_41472_5	41591	22382.2	7.12186	-4.54213	Macrophage	-1.15682	1.08133
cell20992_39936_13	40053.3	21093.6	-5.85612	-3.35309	Malignant	0.720016	-0.993884
cell20480_43520_11	43640.7	20564.3	1.24701	5.60603	Stromal	-0.741652	0.446811
cell19712_40448_18	40454.9	19802.8	2.03861	4.06397	Stromal	-0.792248	1.56183
cell18944_39680_5	39909.2	18990.2	0.124062	5.05191	Stromal	0.0653339	0.173354
cell20480_42496_10	42666.9	20533.6	-1.49536	6.34607	Stromal	0.496086	-0.869333
cell20480_43520_3	43748.6	20495	5.56398	-0.686243	Stromal	-1.13172	0.283191
cell21504_41216_12	41416.8	21726.3	5.19746	0.782216	Macrophage	-1.13977	2.5
cell19712_40960_17	41031.5	19878.6	-3.5342	-2.87901	Myoepi	0.32797	-0.67416
cell20480_42496_17	42523.8	20598.3	-0.392903	7.31667	Stromal	-0.520664	0.478095
cell19456_43008_28	43206.4	19704.4	-3.63447	5.46132	Stromal	1.08162	-0.727938
cell20480_40704_10	40784.7	20625.1	4.62171	5.25986	Macrophage	-1.11139	2.5
cell20224_43008_13	43079.8	20369	4.54919	-1.63984	Stromal	-0.762137	0.348004
cell19968_40704_5	40925.1	20047	0.490448	3.20624	Macrophage	0.132969	0.378203
cell19456_41984_30	42119.2	19641.4	-8.54596	-2.36805	Malignant	1.27053	-0.956281
cell20224_38912_29	39079.5	20405.9	-1.17456	-5.31716	Malignant	-0.177018	-0.620047
cell20224_41472_10	41583.2	20369.6	3.27377	-2.67502	Myoepi	-0.325051	-0.386534
cell20736_42496_16	42671.4	20974.3	0.417451	-0.906496	Stromal	-0.213995	-0.515451
cell20736_39936_13	39991.2	20876	3.88698	-0.428355	Macrophage	-0.930626	0.337576
cell21248_41216_7	41414.9	21337.5	6.61187	-3.76014	DC_Mast	-1.19777	0.5267
cell20480_40960_25	41000.5	20683.7	5.41107	-0.949614	Stromal	-1.00344	0.0224159
cell20480_38912_21	39033.8	20687.8	0.50799	4.77197	Stromal	-0.29088	0.469418
cell19712_40448_1	40485.7	19717.5	-7.19056	-1.1318	Malignant	1.12759	-0.867054
cell20224_38912_19	38979.6	20354.5	2.78764	-1.75026	Macrophage	-0.865921	0.00434766
cell20224_40704_5	40946.9	20291.8	4.09969	4.77389	Macrophage	-0.992102	1.37552
cell20480_40960_4	40996.9	20510.3	-0.0170967	6.78208	Stromal	-0.655754	0.362107
cell19200_40960_7	40989.4	19256.3	-3.95572	-4.00247	Malignant	0.37733	-0.710316
cell18944_42240_1	42258.4	18951.4	1.67285	-3.13853	Macrophage	-0.534686	-0.347464
cell20480_41728_40	41801.6	20726.9	5.56324	1.44519	Macrophage	-1.12469	0.623582
cell19456_42240_21	42294.6	19633.1	5.31249	-5.70553	T	-1.08332	-0.323659
cell22016_41472_3	41654.7	22141.4	4.48551	6.11318	Macrophage	-0.612687	2.5
cell20736_41728_4	41893.4	20750.4	4.76918	1.90996	Stromal	-0.854119	0.358703
cell19200_39168_20	39416.4	19370.5	8.40885	0.171553	T	-1.02887	1.11178
cell20992_42496_16	42674.3	21120.8	2.50685	0.208679	Macrophage	-0.983779	0.916973
cell20992_38912_6	39033.2	21169.3	8.05901	-4.78751	T	-1.06668	1.35884
cell20480_41984_16	42127.6	20605.5	-3.04045	-1.44477	Malignant	0.349377	-0.334036
cell19200_38912_11	38973.8	19276.3	0.761686	-5.03795	Malignant	-0.661807	-0.716497
cell18688_41216_16	41240.9	18826.6	-8.20685	-1.41838	Malignant	1.50987	-1.11057
cell20224_41984_30	42053.9	20473.7	2.98076	2.30223	Stromal	-0.714244	0.478021
cell21248_40704_9	40756.8	21382.7	5.98614	5.17188	Macrophage	-1.06037	1.62153
cell20480_40704_12	40809	20643.8	4.81836	5.08876	Macrophage	-1.11241	2.4653
cell19200_40960_25	40976.5	19402.2	-5.35792	-1.27954	Malignant	0.524478	-0.555673
cell20224_42240_12	42351.3	20296	1.8056	-1.97555	Stromal	-0.921107	0.19035
cell18944_38912_29	39143.6	19172.4	6.55477	-5.99575	Stromal	-1.03304	-0.141693
cell21760_39168_8	39388.8	21924	4.75779	7.84236	Stromal	-0.964354	2.5
cell19712_39936_29	40165.5	19961.1	8.21383	-3.94685	Macrophage	-0.933409	1.3911
cell22528_40960_3	41039	22648.1	6.6067	1.91748	Macrophage	-1.15991	1.58336
cell20480_43264_31	43493.1	20714.2	-1.13247	6.3831	Stromal	-0.153	-0.0472671
cell22016_41728_9	41896	22236.9	2.87663	5.5595	Stromal	-0.876464	1.74766
cell19968_42752_17	42814.1	20121.7	-2.03006	2.85564	Myoepi	0.913732	-0.317781
cell20224_39680_14	39694	20328.3	2.71968	2.62279	Macrophage	-0.222955	0.32029
cell19456_42752_2	42965.9	19518.6	6.57147	0.60248	Stromal	-0.0155416	-0.312029
cell18688_39168_16	39368.3	18816.6	-6.17034	-0.0584027	Malignant	0.988476	-0.563097
cell19456_41984_36	42233.1	19696.8	-12.76	-1.46373	Malignant	1.11403	-0.414996
cell20736_41984_4	42005.8	20808.2	6.72757	2.02927	Macrophage	-0.576632	0.579471
cell19712_40448_3	40638.6	19728.8	-3.57826	0.533828	Malignant	0.779101	-0.767425
cell20224_41984_5	42112	20248.5	8.53653	-3.78524	T	-0.901556	0.796967
cell18688_40960_30	41198.9	18914.8	8.18594	-0.458187	T	-1.13511	1.13307
cell18944_41984_18	42215.1	19096.8	1.31271	-5.58893	Malignant	-0.474623	-0.626604
cell18688_41216_19	41271.2	18849.7	1.06582	-2.62753	Myoepi	-0.298531	-0.781727
cell21504_41216_6	41298.4	21648.3	-0.521246	3.56087	Stromal	0.404849	0.194282
cell20480_41728_33	41910.5	20684	3.90002	-1.82206	Macrophage	-1.0165	-0.0492522
cell22528_41984_13	42213	22757.6	7.64331	-3.82455	T	-1.19046	1.0495
cell18944_41472_14	41626.3	19076.5	4.70276	-6.23192	Malignant	-0.318019	-0.960289
cell19712_42240_13	42317.1	19832	1.81409	0.485105	Stromal	0.00099316	0.40165
cell20480_41984_8	42001.9	20549.7	3.09127	3.51772	Macrophage	-0.637588	0.648369
cell19968_38912_1	39030.3	19973	5.85134	-4.96535	DC_Mast	-1.1619	0.0951561
cell20480_41728_20	41900.6	20580.1	4.27833	-8.61268	Stromal	-1.1031	-0.769149
cell19200_42752_15	42998.6	19369.2	-8.8241	0.38815	Malignant	1.88053	-1.11057
cell18944_41472_2	41491.9	18955.4	3.93494	2.24042	Macrophage	-0.464779	-0.0364273
cell19456_41216_24	41453.4	19668.1	-0.822634	2.12402	Stromal	0.0348844	0.204295
cell20480_42752_15	42922.6	20580.9	-5.14167	1.20143	Malignant	1.828	-0.902671
cell18944_42496_13	42579.6	19048.7	-8.12567	-1.91055	Malignant	1.25947	-1.09166
cell20224_43520_17	43538.4	20399	7.30296	0.248296	T	-1.00992	0.413193
cell20992_41216_9	41297.9	21140.7	-0.595287	6.61515	Stromal	-0.496492	-0.005262
cell20480_41216_14	41336.3	20595.3	-12.7224	0.084399	Malignant	1.71919	-1.11057
cell20224_41472_13	41618.3	20398.7	1.41565	-0.601052	Myoepi	-0.0215125	-0.408985
cell21760_40960_12	41203.8	21870.4	5.51118	3.76628	Macrophage	-0.83677	1.41635
cell18688_40960_29	41121	18914.7	3.65572	-5.29958	Malignant	-0.391712	-0.281365
cell19968_38912_18	39041	20149.5	2.74552	-1.85581	Macrophage	-0.834197	-0.132054
cell22784_43008_3	43165.3	22799.6	5.41963	2.52629	Macrophage	-1.01495	0.828902
cell20480_42496_9	42646.5	20528.2	-1.38237	7.42866	Stromal	-0.0098016	-0.373604
cell22784_43264_3	43447.2	22819.7	1.33292	4.0107	Stromal	-0.715541	0.621491
cell22528_41984_3	42085.9	22609.4	2.88682	3.57371	Stromal	-0.999919	1.36678
cell21504_40960_6	40973	21606.2	0.619082	5.0822	Stromal	-0.015729	0.102112
cell19200_40448_20	40610.1	19389	-3.25066	4.00448	Myoepi	0.798288	-0.464618
cell18944_38656_36	38841.8	19166.8	3.90799	-8.45285	Malignant	-0.932826	-0.819259
cell20480_43264_8	43418.5	20530.7	0.746569	4.17451	Stromal	-0.266226	0.0735066
cell20480_41472_7	41619.5	20533.2	-3.95976	2.33836	Myoepi	1.28285	-0.841613
cell19456_39424_16	39456.1	19576.1	-7.08933	0.473066	Malignant	0.99671	-0.978794
cell18944_39424_24	39483.6	19163.7	-4.03601	-5.18012	Malignant	0.27342	-0.973371
cell20736_42240_15	42411.2	20959.1	7.66137	-4.35879	Macrophage	-1.09238	0.699876
cell21504_42240_2	42446.5	21698.3	4.88177	-2.0027	Macrophage	-1.20703	0.895271
cell20224_42496_28	42600.5	20415.7	0.758023	-0.97496	Stromal	-0.440565	-0.415459
cell18944_43008_2	43181.4	18947.8	7.70286	-3.98698	Macrophage	-0.844907	0.68351
cell20480_39680_9	39860	20538	-0.386206	2.11093	Malignant	0.548176	-0.269028
cell19456_40960_5	41147.1	19506.9	-11.4957	0.776883	Malignant	1.77458	-1.07096
cell20224_38912_11	38923.1	20313.2	-0.0825708	-7.89435	Malignant	-0.539837	-1.08875
cell19968_38912_19	38988.2	20151.2	7.11567	-5.35581	B	-1.16277	0.420871
cell19456_43776_31	43860.1	19673	8.24377	-0.510942	T	-0.967916	0.776406
cell19968_42240_13	42345.6	20075.7	-12.4712	-1.4556	Malignant	1.61349	-1.08865
cell20224_40960_16	41087.7	20426.6	-6.68369	0.961465	Malignant	1.4143	-0.445144
cell18688_43264_19	43477.2	18816.3	4.57818	-7.17984	B	-1.14236	-0.690402
cell18944_39424_26	39524.5	19166.8	-8.77545	-0.867645	Malignant	0.73641	-0.956257
cell18944_38912_22	39154.5	19109.8	0.0302946	-0.778082	Myoepi	-0.102343	-0.534902
cell21760_39680_5	39834.1	21841.5	5.9048	5.35176	Macrophage	-1.15533	2.2096
cell20224_43264_10	43393.1	20311.4	4.46501	3.49378	Macrophage	-0.670704	0.302458
cell22784_43008_4	43234.5	22828.3	3.11798	4.42553	Stromal	-0.899791	0.986429
cell19456_40704_13	40802	19599.5	3.8488	2.56825	Macrophage	-0.665567	0.528127
cell20224_43008_26	43063.5	20446.3	4.13823	-0.34588	Stromal	-1.0297	0.0565576
cell20480_39168_32	39218.6	20716.4	2.75018	-1.5225	Macrophage	-0.895102	0.0982639
cell20224_43520_4	43622.4	20282	3.69403	5.25174	Stromal	-0.890064	1.09233
cell19712_42496_19	42637	19873.1	6.00673	2.10719	Macrophage	-0.996141	0.892134
cell19456_43008_26	43175.9	19662.8	-6.31627	2.96016	Malignant	1.54372	-0.784437
cell19200_39936_4	40030.7	19230.8	-0.0854351	5.54298	Stromal	-0.45228	0.17912
cell22016_42752_6	42771.7	22199	-1.04748	4.36287	Stromal	0.269111	2.16819
cell19712_40448_16	40627.3	19802.6	-0.687903	-0.127768	Myoepi	0.240523	-0.641261
cell20480_39168_21	39326	20661.7	5.60926	-5.55362	Macrophage	-0.839993	-0.346178
cell20992_41728_5	41950.9	21021.5	6.39517	2.83833	Stromal	-0.835711	1.12862
cell20224_41472_12	41680.9	20392.1	-3.73113	4.39958	Myoepi	1.43602	-1.0582
cell19456_38912_12	39092.3	19587.7	-2.92322	5.0589	Myoepi	0.676568	-0.783658
cell20224_38912_27	39015.7	20397.6	2.94073	-1.55992	Macrophage	-0.907631	0.036814
cell18944_41728_5	41880.1	18968.6	4.03764	-1.49143	Myoepi	-0.199803	-0.923203
cell19968_38656_9	38846.4	20072.5	0.110763	-0.246211	Myoepi	-0.148417	0.108991
cell19712_39680_28	39826.6	19939.2	0.456853	0.714215	Myoepi	0.501646	-0.606935
cell19456_38912_23	39137	19680.7	-0.489859	-3.98837	Myoepi	-0.132996	-0.765508
cell20224_42752_8	42802.5	20368.1	6.91134	0.239465	T	-0.784659	0.966714
cell20736_39680_20	39826.2	20980.9	-1.53758	3.10164	Malignant	0.566771	-0.159931
cell19456_43520_16	43739.1	19636.7	5.44745	0.770631	Macrophage	-0.67248	0.872388
cell20224_40192_18	40225.8	20462.9	4.05416	3.27295	Macrophage	-0.466914	0.911119
cell19712_39936_1	39998	19718.7	-4.33678	1.73574	Malignant	2.0406	-1.02718
cell19456_39168_10	39365.2	19543.2	-9.54776	0.375957	Malignant	1.62093	-1.01018
cell18944_40960_13	41029.9	19076.3	-0.646906	-3.66276	Malignant	-0.14366	-0.407928
cell19200_40704_3	40779.8	19208.5	3.85304	-7.52503	Malignant	-0.892614	-0.782974
cell20224_43264_19	43309	20436	3.07458	2.06056	Stromal	-0.841019	0.268105
cell20224_40192_9	40245.3	20379.3	-3.52977	4.11516	Myoepi	1.3549	-0.973056
cell19200_41472_4	41667.5	19215.9	6.04101	-6.58964	B	-1.06328	-0.270701
cell20480_40960_6	41115.2	20533.1	3.73565	3.98819	Macrophage	-0.713768	0.887514
cell19200_41728_11	41926	19288.5	4.97823	-6.72541	T	-1.01369	-0.345091
cell20992_41472_18	41646.3	21196.1	6.59551	-0.847989	Macrophage	-1.10684	0.679159
cell19712_39936_24	39965.3	19909.6	7.66526	-0.931674	T	-0.731458	0.0860287
cell21504_41216_4	41228.4	21640.5	5.18163	3.46646	Macrophage	-0.864071	1.20267
cell19712_39168_18	39354.8	19936.4	5.41748	0.0725666	Macrophage	-0.729542	0.967672
cell19968_43008_10	43199.6	20093.1	-4.72663	2.76722	Myoepi	1.19182	-0.864888
cell19712_38912_26	38919.4	19938.5	5.24182	-4.06329	DC_Mast	-0.97513	0.028938
cell19456_39680_7	39779.8	19597.5	-1.46344	7.0934	Stromal	-0.0689561	-0.284934
cell19712_41984_14	42054.4	19792.9	5.51217	-5.50341	DC_Mast	-1.23013	-0.17566
cell20224_39424_10	39455.1	20316	6.3473	-0.0059684	Macrophage	-0.989014	0.447188
cell21504_39168_1	39334.9	21529.9	3.03288	6.04614	Stromal	-0.659767	1.57041
cell19456_40960_9	40994.2	19555.9	6.99278	0.469848	Macrophage	-0.735056	0.907888
cell19712_43008_6	43173.5	19755.6	1.49117	4.02141	Stromal	-0.265192	-0.162566
cell21504_42752_3	42825.6	21643	8.3991	-1.51019	T	-1.19437	0.443921
cell20224_41728_11	41870.7	20323.8	-6.37792	0.817956	Malignant	1.64256	-0.975189
cell21248_43264_9	43397.8	21451.7	4.21808	7.62719	Stromal	-0.604818	1.84725
cell18944_42240_2	42460.8	18964.1	4.57306	1.77097	Macrophage	-1.07463	0.856516
cell20480_42752_8	42993.5	20520.1	3.23731	0.576971	Stromal	-0.588052	-0.23824
cell18944_40960_4	40983.5	18995	-5.76789	-3.30274	Malignant	0.771823	-1.07173
cell19456_41472_18	41617.3	19586.1	3.52159	-2.241	Macrophage	-0.954581	0.1444
cell18944_43008_21	43232.3	19139.7	2.77085	2.82143	Macrophage	-0.279279	-0.0349987
cell20224_40960_1	41125.2	20238.7	-2.36586	2.92877	Myoepi	0.722057	0.272425
cell20992_39424_6	39490.8	21072.3	9.31535	1.47442	T	-0.66934	0.997359
cell18944_38912_34	38993.1	19192	4.88074	0.447826	Macrophage	-0.838049	0.257629
cell21760_41728_2	41974.7	21860.1	8.95099	1.56238	T	-1.03315	0.942681
cell19456_43520_17	43617.8	19638.3	-3.25812	2.69206	Malignant	1.05067	-0.624796
cell19712_40704_14	40734.6	19830.2	-3.87203	-0.895895	Malignant	0.723498	-0.345957
cell20480_39168_5	39418.3	20512.5	4.54649	-6.01477	Malignant	-0.0165579	-0.797853
cell18944_38912_3	39044	18954.8	4.60574	-8.85372	Stromal	-0.951466	-0.475119
cell20992_41728_16	41958.7	21115.6	1.46168	5.42243	Stromal	-0.243709	0.13201
cell19456_41216_10	41457	19544.7	-1.72791	-6.35879	Malignant	0.0173695	-0.876864
cell20992_41472_4	41688.9	21026.6	-1.96564	3.15267	Malignant	1.05471	-0.324835
cell19968_41728_24	41908.1	20168.4	7.03799	-1.43458	T	-0.814205	0.196157
cell19200_41472_3	41545.1	19210.8	7.74945	-4.47856	Stromal	-0.41316	0.259497
cell21248_41216_5	41294	21330.9	-0.155963	6.50769	Stromal	-0.519804	0.222638
cell19456_39424_10	39504	19521.8	-1.0972	-6.14463	Malignant	-0.251187	-0.728649
cell19456_40704_7	40948.4	19542.4	-7.70972	-0.17315	Malignant	1.64571	-1.02615
cell20480_39424_2	39557.4	20498.4	8.35998	-0.383833	T	-0.589505	0.325334
cell20480_39936_7	39986.8	20557.5	-3.18727	2.29264	Malignant	1.66338	-0.89086
cell19456_43520_9	43767	19573.2	-2.35586	2.37568	Myoepi	1.02137	-0.395016
cell20480_41984_28	42086.3	20685.7	3.6562	3.42291	Macrophage	-0.87083	0.962799
cell20480_39680_21	39887.4	20609.9	-0.947132	3.66762	Stromal	0.186321	-0.104662
cell19968_39424_16	39584.4	20063.1	6.6345	-6.06609	B	-1.12307	-0.0667094
cell18688_39424_12	39537.6	18867.7	-2.7109	3.56668	Stromal	0.887079	0.0386237
cell20480_40960_16	41110.8	20596.7	-0.0525036	5.90337	Stromal	-0.85104	0.526782
cell22528_39424_1	39522.5	22539.5	0.284584	6.81835	Stromal	-0.0585519	0.62421
cell19456_39424_8	39609.6	19515.9	-6.15681	-6.77642	Malignant	0.634405	-1.04381
cell20224_42752_16	42986	20451.7	-7.05978	1.78902	Malignant	2.27777	-1.08376
cell21504_43776_4	43820	21582.2	1.74203	6.53888	Stromal	-0.90996	2.27308
cell21504_41728_6	41826.9	21680.5	9.62862	-0.178696	T	-1.00368	0.779396
cell19712_41984_3	42065.4	19723.6	5.23631	-7.20823	DC_Mast	-1.23013	-0.383182
cell18944_41984_16	42125.9	19070.9	4.73416	-2.53874	DC_Mast	-0.806336	0.0211411
cell20480_43520_13	43660.6	20601.4	0.214643	6.45028	Stromal	-0.70275	0.0847724
cell20736_43008_10	43046.9	20907.6	2.24975	6.19548	Stromal	-0.6998	0.866014
cell19456_41984_23	42034.3	19594.9	0.514078	-0.323967	Stromal	-0.423994	0.216634
cell19456_41984_21	42222.3	19583.5	-6.80328	-0.211662	Malignant	1.16197	-0.467783
cell19968_43520_13	43602.9	20124.2	7.54299	0.306127	T	-0.865392	0.816239
cell22016_42496_6	42635.4	22066.9	7.8215	-3.50734	Macrophage	-1.01978	0.677399
cell18944_40704_11	40746.1	19025.6	-0.0534013	-7.78415	Malignant	-0.538552	-1.09382
cell19456_43520_12	43635.9	19607.9	-4.44816	2.05059	Malignant	2.10985	-0.952745
cell18944_43008_16	43149.7	19095.6	4.38377	-6.46106	Malignant	-0.229588	-0.756425
cell19968_39168_34	39350.5	20211.5	3.34028	-1.63102	Macrophage	-1.10528	0.514477
cell20736_42496_13	42703	20954.9	5.14074	1.69139	Macrophage	-0.901385	0.612989
cell18688_40960_14	41067.8	18800.6	-4.73712	-6.4808	Malignant	0.327456	-1.06143
cell20736_41728_14	41899.9	20946.4	-3.02708	1.86724	Malignant	0.508871	-0.339887
cell19968_41984_2	42030.6	19983.8	6.07656	-6.08634	T	-0.83057	-0.129607
cell19712_39168_1	39195	19748.5	-7.2812	-0.397332	Malignant	0.934677	-0.971533
cell19968_39168_16	39232	20080.2	5.9199	-4.84377	DC_Mast	-1.13979	0.209449
cell22528_39168_2	39206.6	22548.1	9.50446	0.895054	T	-0.896464	0.98737
cell19968_39424_32	39507.4	20177.3	5.92614	-4.70976	DC_Mast	-1.17439	0.155903
cell20992_39936_20	40118.1	21152	0.716216	2.08654	Stromal	-0.0925096	-0.519132
cell19968_39680_26	39909.1	20167.1	3.308	-1.39769	Macrophage	-0.960486	0.267253
cell19712_39936_28	40017.4	19931.7	-0.284704	-1.00064	Stromal	-0.0203192	0.381254
cell18688_41216_20	41397.1	18870	7.23975	0.234191	T	-0.783696	0.730054
cell20480_41984_18	41990.5	20610	0.0685565	5.64482	Stromal	-0.227587	-0.0653306
cell19456_42752_1	42910.7	19502.6	-3.44935	4.65764	Stromal	1.17173	-0.853158
cell19968_42240_11	42256	20058.5	1.16579	1.40973	Malignant	0.0444289	-0.138554
cell18944_39680_3	39907	18955	0.151905	0.909941	Myoepi	0.928175	-0.756899
cell19456_41472_30	41506.9	19691.8	0.059437	-5.11327	Malignant	-0.270918	-0.682382
cell20992_41728_14	41899.6	21113.3	5.15058	4.1981	Macrophage	-0.666346	1.06075
cell18688_38912_21	39058.2	18840.4	0.972613	-5.09617	Malignant	-0.523808	-0.772752
cell20992_39936_14	39994.6	21117	1.81819	-2.43713	Stromal	-0.944666	0.103148
cell20224_38912_2	39074.2	20231.1	-1.13983	-2.30552	Malignant	-0.250945	-0.772288
cell19968_40448_4	40547	20041.8	2.25069	8.07684	Stromal	-0.415751	1.6261
cell18688_41216_11	41238	18796.4	6.47109	-4.02431	DC_Mast	-0.658993	-0.415843
cell21504_43264_7	43433	21731.3	8.56852	0.00402292	Stromal	-0.423935	0.440132
cell19968_40192_4	40254.5	20089.7	-1.3463	4.99794	Stromal	0.324458	1.2082
cell20480_41728_39	41972.4	20716.6	-2.90553	-5.95144	Malignant	0.0385324	-1.01801
cell19200_38912_27	38926.3	19352.6	0.817452	-6.56837	Malignant	-0.897681	-1.04481
cell20992_41216_2	41310.5	21067.8	0.966627	5.19011	Stromal	-0.744554	0.46898
cell20992_39680_5	39906	21041.4	-0.986035	2.94364	Malignant	0.440166	0.0995849
cell20736_43008_12	43252.6	20941.5	9.46064	-0.0107149	T	-0.952149	0.864121
cell20224_42240_32	42486.5	20454.3	-5.04042	-1.75434	Malignant	0.931882	-0.984606
cell20480_43008_14	43117.5	20557.7	3.88011	0.324712	Stromal	-0.841179	0.124048
cell19712_39936_13	39997.7	19852.5	0.897601	-2.99389	Myoepi	-0.186541	-0.668955
cell19200_39680_15	39927.5	19446.4	-4.23098	2.22814	Malignant	2.5	-0.945433
cell19456_39168_11	39408.3	19549.2	-9.21174	-3.45934	Malignant	1.12229	-1.07747
cell19200_42752_16	42911.7	19387.8	1.06127	4.7718	Stromal	-0.172347	0.599383
cell19456_43264_5	43447.1	19476.4	8.60951	-3.93279	T	-0.73065	0.443661
cell20736_39424_7	39453.1	20868	3.6218	7.14732	Stromal	-0.514955	1.44476
cell18944_39936_14	40144.1	19130	-1.00173	5.55307	Stromal	0.480999	-0.311456
cell20480_39680_19	39691.6	20593.2	2.30927	4.82757	Stromal	-0.583772	0.541235
cell20224_39680_3	39721.8	20234.3	3.44902	2.92668	Macrophage	-0.185073	0.0643094
cell18944_42240_18	42281.9	19106.1	-1.89241	-8.60774	Malignant	-0.261588	-1.0589
cell19200_43520_6	43584.5	19273.4	-3.18063	5.47188	Stromal	0.690992	-0.186031
cell21248_41472_9	41588.6	21324.9	2.58607	4.98282	Stromal	-0.909995	0.940116
cell19200_40704_23	40770.1	19378.9	5.24381	-2.60077	T	-1.08298	-0.17593
cell18688_38912_24	38917.9	18846.6	3.47008	-9.05379	Malignant	-0.910779	-1.05705
cell22016_40192_4	40262.3	22190.8	6.31706	4.61734	Macrophage	-1.09742	1.70477
cell21248_43520_6	43599.7	21389.3	5.48599	3.50949	Macrophage	-1.04199	1.11629
cell21248_40960_4	40966.5	21305.3	5.56193	2.45719	Macrophage	-0.94094	0.813672
cell20736_42752_17	42785	20965.9	1.45943	0.855425	Stromal	-0.748021	0.32498
cell19456_39168_18	39347.2	19653	2.57487	3.80983	Stromal	-0.748595	1.84521
cell20992_42496_10	42578.7	21068.8	-7.36355	1.96351	Malignant	1.37155	-0.769182
cell19712_41728_10	41864.3	19798.6	1.82444	0.045394	Stromal	-0.55901	0.770556
cell22272_42752_3	42921.8	22404.6	4.74224	7.11477	Stromal	-1.03236	2.5
cell20224_39168_26	39334.3	20473.7	-2.72787	-1.25678	Myoepi	0.236468	-0.550261
cell19712_39424_25	39669.2	19954.3	7.72868	-4.22313	B	-0.669242	0.457452
cell19968_38912_16	38949.8	20130	2.33896	-3.21031	Stromal	-1.03359	-0.0922695
cell19200_39936_1	40007.4	19214.1	-2.76083	-5.24123	Malignant	0.117088	-0.829381
cell20480_43264_10	43270.1	20534.7	-3.27059	-1.331	Malignant	0.631998	-0.690303
cell20224_41216_23	41309.7	20362.3	-6.39288	3.49015	Malignant	1.61802	-0.729139
cell18944_42752_3	42875.6	18982.2	6.3007	0.283993	Stromal	-0.624799	0.231585
cell19712_43264_16	43486.1	19855.7	-5.36115	-1.52486	Malignant	1.24946	-0.949948
cell19968_43776_9	43845.3	20142.9	4.67812	7.9285	Stromal	-0.882226	2.5
cell20992_38912_1	38934.8	21036.6	7.22169	3.50733	Macrophage	-0.910764	1.47986
cell19456_41472_13	41683.8	19544.6	-0.936416	-6.92765	Malignant	-0.528731	-1.05673
cell19712_41984_24	42031.1	19858.8	5.1007	-2.34993	DC_Mast	-1.18542	0.352696
cell21760_39168_6	39360.8	21883.6	4.9095	7.03843	Stromal	-1.04949	2.5
cell18688_40704_27	40853.4	18877.4	3.75967	-3.47833	T	-0.946971	0.103117
cell20736_41984_15	42141.5	20963	-0.0816989	3.56156	Macrophage	0.0571585	0.991514
cell20224_41472_16	41600.8	20435.6	4.39588	1.41636	Macrophage	-0.0512524	0.503813
cell19200_40960_26	41066.2	19412.9	-1.09616	1.44286	Stromal	0.09844	0.619302
cell18944_43520_1	43581.2	18952.3	7.1896	2.09349	Macrophage	-0.915198	1.59578
cell18688_42752_27	42983.6	18931.4	7.87215	-0.0856368	T	-0.682443	0.497417
cell22528_41216_2	41399	22544.7	6.73377	3.30524	Macrophage	-1.14614	0.971478
cell20736_39936_17	39951	20897.2	5.60109	-4.6759	Malignant	-0.0401076	-0.304511
cell18944_38912_24	39093.5	19117.6	5.90503	-5.42828	Macrophage	-1.14989	0.0619373
cell20992_40192_6	40388.2	21039.5	-1.06235	-7.76861	Malignant	-0.295866	-1.03523
cell18688_40192_20	40196.5	18820	-3.47151	2.47483	Malignant	1.76476	-0.678673
cell20480_41472_5	41601	20507	-4.36976	-2.6874	Malignant	0.66346	-0.698822
cell19712_42752_28	42863	19921.9	5.71081	-1.62751	DC_Mast	-1.20494	0.845257
cell18944_41472_16	41547.5	19096.8	6.14557	1.86047	Macrophage	-0.761302	0.643946
cell19968_38656_17	38844.3	20159.7	-3.54801	-1.56124	Malignant	0.754288	-0.624951
cell20992_38912_5	38987.3	21128.2	9.72308	-0.251868	T	-1.0003	1.2245
cell20736_41216_10	41230.7	20808.2	0.779011	4.67396	Stromal	-0.608983	0.733001
cell18944_42752_27	42901.6	19178	-3.42376	5.83918	Stromal	0.81541	-0.366895
cell19968_42496_24	42622.6	20190.6	5.96356	-5.97149	DC_Mast	-1.03177	-0.133956
cell20736_40192_4	40199.5	20852.3	5.48108	3.25798	Macrophage	-0.897588	1.22465
cell20224_41984_6	42225.6	20256.2	3.92688	3.09259	Macrophage	-0.723415	0.965682
cell19712_39424_5	39634.9	19763.1	0.726675	4.56086	Stromal	-0.808616	-0.0449205
cell19200_43008_26	43090.4	19341.6	-2.58431	0.016469	Malignant	1.17396	-1.09421
cell19968_40960_24	41196.2	20210.9	1.32028	2.89025	Macrophage	0.0318748	-0.167141
cell19968_42240_29	42392.5	20164.2	-1.196	-6.32436	Malignant	-0.306541	-0.861589
cell19200_39424_11	39447.4	19255.2	5.92356	-6.5124	B	-1.12045	-0.422642
cell18944_43008_12	43230	19044.3	6.04296	1.06981	Macrophage	-1.1365	1.13641
cell19456_40192_6	40428.3	19508.7	0.799752	-5.38567	Malignant	-0.563155	-0.71556
cell19968_39424_10	39569.9	20021.7	2.44911	-5.24771	Myoepi	-0.954491	-0.577986
cell22016_43264_2	43293.5	22038.3	8.32186	1.4272	T	-0.907397	0.669192
cell20480_41216_26	41422.6	20665.2	-6.06545	2.47985	Malignant	1.84042	-1.05631
cell19200_39168_7	39276.9	19242.1	5.05665	-6.02083	Myoepi	-0.205977	-0.567248
cell19712_42752_19	42796.7	19846.5	2.61432	-3.39249	Stromal	-1.14488	0.183234
cell20480_39936_16	40046.3	20665.5	5.65379	2.99172	Macrophage	-0.922394	1.04075
cell19456_41216_16	41438.8	19589.9	3.69448	4.90622	Macrophage	-0.768292	1.68469
cell19200_43264_18	43408.1	19323.4	3.00086	-0.781015	Stromal	-0.946927	-0.132873
cell20480_38912_3	38936.9	20504	-0.141563	1.93216	Stromal	0.43801	0.535729
cell20480_41216_23	41269.2	20648.8	-1.26047	1.03376	Myoepi	0.426124	-0.229733
cell20224_42240_14	42257	20315	8.12208	-4.24838	T	-0.854859	0.189476
cell18688_43008_17	43220.6	18842.5	6.80407	0.765325	Stromal	-0.639473	0.206506
cell19712_40448_15	40583.6	19802.6	4.34866	2.51913	Macrophage	-0.172926	0.123019
cell19200_38656_24	38855.4	19355.6	6.30715	2.64057	Macrophage	-0.96698	0.610573
cell19456_43264_12	43511.2	19545.7	0.165193	6.93542	Stromal	-0.0860992	0.239729
cell22272_38912_4	39099	22372.2	7.48983	-4.64592	Macrophage	-1.03894	0.570215
cell19200_42496_16	42678.6	19339.1	-3.59815	0.724092	Malignant	0.955448	0.00696438
cell19712_42752_18	42922.9	19851.3	5.69784	-5.29039	Macrophage	-0.906728	0.153098
cell22016_39168_9	39264.1	22195.8	2.33096	7.99559	Stromal	-0.257968	0.969588
cell20992_41728_7	41854.5	21040.3	1.75954	6.07247	Stromal	-0.89856	1.11891
cell19456_38912_6	39133.7	19560.7	-1.3818	6.60666	Stromal	-0.0126137	-0.539707
cell21248_40960_6	40992.8	21338.2	0.206703	6.27391	Stromal	-0.353268	0.075956
cell18688_43520_15	43726.5	18900	3.52232	1.71935	Macrophage	-1.11983	1.35734
cell19200_39168_23	39260.9	19405.1	5.81378	2.78384	Macrophage	-0.842872	0.939243
cell21248_40192_6	40291.6	21325.4	0.447218	4.09855	Stromal	-0.405419	0.195901
cell19456_39168_4	39375.1	19491.9	0.601628	1.80615	Stromal	0.0418941	0.429388
cell19968_41984_13	42202.3	20104.4	4.87254	-6.22005	Malignant	-0.464031	-0.473376
cell19712_40960_3	41057.7	19730.2	4.40985	3.76653	Macrophage	-0.29796	0.477751
cell20992_40960_7	40968.2	21144.6	3.43198	6.13586	Stromal	-1.04462	2.5
cell22272_43008_7	43227.1	22427.8	-1.21217	2.72024	Malignant	1.15302	-0.670454
cell19712_40448_11	40683.5	19773.5	5.19635	0.514515	Macrophage	-0.65389	1.38303
cell21248_43264_3	43452.9	21367	2.15601	7.2541	Stromal	-0.824021	0.986397
cell19968_38912_14	39115	20095	2.85506	-3.56466	T	-0.71692	-0.372223
cell18688_39936_7	39946.2	18824.9	8.15592	0.33227	T	-0.92663	1.47375
cell21248_40704_13	40781.6	21462	4.18079	8.28574	Stromal	-0.88122	2.5
cell19200_40448_17	40581.1	19356.8	-6.47819	3.29023	Malignant	1.77329	-0.866324
cell20224_43008_28	43202.9	20471.8	6.71911	-5.92865	Stromal	-0.993859	-0.153882
cell19456_40192_10	40423.1	19549.7	3.01217	-1.79918	Macrophage	-1.05464	0.476664
cell19712_41984_4	42107.1	19746.7	5.2871	-6.03047	DC_Mast	-1.05842	-0.490602
cell20736_40192_13	40234.8	20914.1	1.89058	2.53251	Stromal	-0.708582	0.307178
cell20224_43008_7	43226.7	20327.1	7.8109	-3.57517	Macrophage	-1.12	0.976625
cell21248_40192_13	40248.4	21356.3	7.62069	0.306181	T	-0.9401	0.583446
cell20992_39936_15	40089.6	21126	-7.5458	-1.82064	Malignant	1.18706	-1.0566
cell19712_41984_10	42110.5	19778.3	2.51441	-5.59003	Malignant	-0.973188	-0.744634
cell20480_43264_14	43334.3	20565.2	-0.358573	0.122614	Stromal	-0.0016973	-0.308703
cell19968_42240_32	42324.4	20188.7	-2.48029	-0.959712	Malignant	0.469514	-0.518386
cell19712_41728_15	41884.7	19827.4	1.43546	-1.60063	Stromal	-0.972443	0.0190133
cell19712_38912_11	39129.2	19779.3	8.07433	-4.54995	T	-1.19281	0.756867
cell19968_40704_6	40895.9	20078.8	3.88299	5.01471	Macrophage	-0.808082	1.35838
cell22016_40448_12	40584.6	22215.1	-0.635299	3.06762	Stromal	0.00920863	0.614973
cell18944_41728_17	41940.4	19102.5	-2.89109	-8.64071	Malignant	-0.0249109	-1.06417
cell21248_40960_12	40973.5	21412	-5.69393	0.996262	Malignant	1.90661	-1.05853
cell21504_40448_4	40613.3	21572.1	5.42792	0.992962	Macrophage	-1.12387	1.31692
cell19200_40192_3	40377.2	19224.5	5.97953	-6.84615	DC_Mast	-0.866169	0.1274
cell20224_39680_18	39864.4	20386.4	7.92942	-3.96628	DC_Mast	-0.270206	0.298651
cell20480_43008_31	43153.9	20725	5.99044	0.336404	Macrophage	-1.01041	0.920664
cell20736_39936_9	40081	20832	-2.27193	-9.12171	Malignant	-0.231388	-1.11057
cell20224_41216_34	41450.9	20409.9	-4.02579	-3.95608	Malignant	0.498943	-0.709465
cell18944_41984_14	42175.8	19043.6	2.23289	-2.34799	Macrophage	-0.882872	-0.018178
cell18688_40704_32	40836.9	18924.3	5.7251	-3.3001	DC_Mast	-1.18933	0.0756353
cell19712_42752_1	42795.2	19715.6	-0.943067	-6.03862	Malignant	-0.434073	-1.03173
cell19200_39168_12	39174.2	19291.6	-6.17844	1.34283	Malignant	1.09324	-0.846527
cell20224_42240_8	42482.4	20265.7	8.2979	-4.37877	T	-0.992898	0.78644
cell18944_41984_6	42175.7	18988.7	5.14798	-1.7687	Macrophage	-0.912948	0.622442
cell19712_41216_19	41420.8	19952.6	0.256031	6.83321	Stromal	-0.690363	0.917539
cell18688_43264_18	43377.8	18809.2	6.2411	-1.66849	T	-1.04774	0.61793
cell19200_39424_12	39490.6	19259.8	6.97027	-4.92417	T	-1.21712	0.419029
cell18688_39936_6	40183.5	18817.5	1.35539	0.658389	Stromal	0.503927	0.601759
cell19968_40192_9	40212.2	20200.9	3.73189	8.00455	Stromal	-0.610013	2.5
cell21760_43264_2	43472.3	21859	9.53211	0.105141	T	-1.10787	1.26671
cell19456_39424_13	39555.7	19529.1	5.35811	-0.715901	Plasma	-0.590401	0.0371291
cell19968_39936_5	40135.1	19989.8	3.42054	0.791007	Macrophage	-0.944434	0.751858
cell19712_40448_30	40492.6	19947.8	1.1444	0.935643	Stromal	-0.442943	0.59878
cell19200_41984_6	42199.7	19234.9	5.09584	-2.60813	T	-0.892812	-0.467406
cell19712_39424_28	39435.7	19962.5	6.67852	1.40817	Macrophage	-1.09294	1.26933
cell19968_38656_15	38897.4	20135.4	3.50654	3.25491	Macrophage	-0.38747	0.744461
cell19200_43520_12	43629.5	19433.2	1.5375	4.99505	Stromal	-0.585024	0.881374
cell20480_41472_13	41597.9	20616	-3.39913	5.09407	Myoepi	0.880056	-0.671497
cell19456_43008_9	43020	19511.3	2.61095	2.45339	Stromal	-0.710465	0.90544
cell19968_43264_17	43362.4	20082.3	1.47708	3.23141	Stromal	-0.722411	0.0318962
cell21760_39168_5	39331	21856.6	4.92444	7.61027	Stromal	-1.01793	2.5
cell18944_43008_10	43206.7	19013.6	5.42202	2.66287	Macrophage	-1.1574	1.23718
cell18688_43008_22	43224.1	18872.8	2.63881	-0.439833	Macrophage	-0.507323	-0.125017
cell20480_43008_19	43185.2	20635.3	4.39998	-0.913702	Macrophage	-0.918823	0.0557486
cell20224_39680_6	39882.2	20283	0.955339	4.96702	Stromal	-0.626472	-0.0244602
cell20736_42752_4	42827.5	20783.7	7.24887	-3.82257	Macrophage	-0.891487	0.253794
cell19456_43776_15	43828.6	19585.5	3.35177	3.83263	Macrophage	-0.502752	0.684045
cell19712_41984_12	42008.1	19785.9	3.98548	-6.01085	T	-1.17187	-0.497959
cell20992_41728_19	41914	21140.6	4.17759	4.47303	Macrophage	-0.776994	1.07904
cell20992_40192_12	40437.7	21092.4	-2.2546	4.63635	Myoepi	0.262665	-0.438306
cell20480_41216_10	41327.6	20553.9	-6.6168	0.811549	Malignant	0.944289	-0.405299
cell18688_40704_19	40877.9	18806.9	2.79024	-3.77851	T	-0.910523	-0.0694498
cell19968_41472_16	41551.7	20126.3	0.63881	-0.941401	Stromal	-0.249345	-0.566143
cell20224_42496_3	42567.2	20251	5.1108	1.79917	Macrophage	-0.721648	0.652951
cell20480_39424_4	39428.7	20515.1	4.58812	-7.41966	Myoepi	-0.33966	-0.830177
cell19968_39936_10	40112.6	20042.5	8.30971	-3.52647	T	-1.04908	1.06085
cell21248_40192_11	40299	21346.1	5.97875	0.768875	Stromal	-0.894124	0.354782
cell19200_41728_1	41815.7	19207.7	1.68782	-3.14605	Macrophage	-0.953928	-0.567034
cell19456_40192_2	40414.2	19475.2	1.38945	-4.74648	Malignant	-0.645176	-0.806967
cell20736_43520_1	43754.5	20750.3	0.0342331	7.29493	Stromal	-0.48922	0.404478
cell21504_41728_3	41876.2	21605.3	4.95926	5.38566	Macrophage	-1.15089	2.5
cell19712_43264_13	43476.6	19832.5	-3.97847	2.5344	Myoepi	1.34999	-0.877848
cell20224_38912_21	39088.1	20365.9	0.29567	-1.97361	Malignant	-0.392875	-0.373291
cell18944_39424_17	39578.7	19082.1	-1.14966	5.28872	Stromal	0.0865891	0.133366
cell18944_40960_8	41183.5	19035.2	0.603299	-4.09423	Malignant	-0.405673	-0.745043
cell20480_42496_14	42674.3	20587.8	-4.88478	1.69547	Malignant	1.09144	-0.593397
cell20224_43520_16	43577.7	20378.2	6.33381	4.60794	Macrophage	-0.94451	1.10106
cell20224_41216_9	41244.2	20275.2	-6.24802	0.0559253	Malignant	1.00448	-0.594393
cell19712_43008_16	43237	19828.9	-1.02768	5.02875	Myoepi	0.197805	-0.390737
cell19968_41984_1	42064	19982.2	1.32488	-3.98208	Malignant	-0.489487	-0.473596
cell19712_39424_23	39636.9	19941.8	1.89384	2.57567	Stromal	-0.737075	0.34781
cell20224_42240_24	42457	20399.2	5.47785	2.38367	Macrophage	-0.0138767	0.141976
cell20992_40192_25	40320.6	21161.9	8.08934	-4.2825	T	-0.942927	0.697269
cell22016_42240_11	42443.6	22055.3	1.83469	-0.960218	Stromal	-1.08531	0.423329
cell19968_41984_6	41987.6	20028.7	3.9483	-6.78538	Malignant	-0.210393	-0.670486
cell19968_38912_26	39072.8	20216.6	2.04854	-3.0895	Macrophage	-0.788997	-0.442381
cell20480_41728_23	41823.8	20613.1	-0.971688	-6.26245	Malignant	-0.496888	-0.958942
cell21248_42752_6	42776.6	21336.9	4.67096	7.72586	Stromal	-1.03823	2.5
cell18688_43264_36	43388.8	18929.8	6.72251	-0.628719	T	-0.817911	0.335312
cell20992_42496_5	42541.4	21018	-6.89311	-4.53311	Malignant	0.961686	-0.985228
cell19968_40960_14	41204.9	20115.4	-2.23378	3.2608	Myoepi	0.616868	0.135697
cell19200_40704_15	40839.5	19312.5	-1.63182	-6.04958	Malignant	-0.409011	-1.0616
cell19200_39936_5	40069.8	19248	3.94352	1.83128	Macrophage	-0.6355	0.334931
cell19712_41728_23	41812	19894.3	6.00731	-0.0897682	Macrophage	-0.92335	0.545406
cell19456_39424_2	39628.1	19462.1	-5.50839	-6.82096	Malignant	0.493226	-1.03148
cell19200_38912_13	39023.2	19273.2	3.35358	-8.92808	Malignant	-0.849415	-1.00942
cell19968_43520_9	43617.1	20074	4.74763	2.42033	Macrophage	-0.994176	1.87513
cell22528_42752_5	42947.4	22714.6	2.1863	4.31571	Stromal	-0.104455	0.0191424
cell18944_38912_9	39075.5	19012	5.43166	-6.36416	Stromal	-0.845041	-0.228863
cell19200_43776_10	43781.2	19367.2	7.62049	1.56836	Stromal	-0.298592	0.15845
cell19968_40192_10	40265	20204.3	6.39938	4.69139	Macrophage	-0.802168	1.10451
cell18944_41984_2	42225.8	18956.5	6.25296	1.21894	Macrophage	-0.889763	0.725357
cell20480_39168_28	39329.2	20702.9	-1.43452	-5.59667	Malignant	-0.136979	-1.11057
cell19200_38912_23	39015.4	19334.1	1.00526	-3.65067	Malignant	-0.646552	-0.460715
cell18944_41984_11	42147.3	19013.3	3.25219	-1.51282	Macrophage	-0.891815	0.253869
cell19200_43264_3	43414.3	19222.9	2.15582	-2.3176	Stromal	-0.997056	-0.442583
cell20480_39424_25	39429.2	20705.7	6.18358	1.116	Macrophage	-0.984253	0.77626
cell20736_40704_2	40903.2	20809.6	4.58522	7.1741	Stromal	-1.03949	2.5
cell19968_42496_19	42543.1	20127.2	-0.904219	-7.01195	Malignant	-0.436136	-1.03728
cell22016_39680_7	39793.7	22086.6	8.91588	1.69164	Macrophage	-0.989931	1.05426
cell20480_41728_22	41864.2	20610.5	2.33916	-3.98372	Stromal	-0.6367	-0.253906
cell19968_43264_11	43514.3	20054.9	0.787715	2.54546	Stromal	0.249158	0.135138
cell20736_39168_2	39357.4	20746.2	7.76606	-3.99502	B	-0.405774	0.749981
cell19968_42752_3	42919.9	20004.1	-6.0547	0.843063	Malignant	1.66871	-1.05174
cell19200_38912_19	39093.5	19323.9	-0.27096	-5.46435	Malignant	-0.243466	-0.748471
cell20224_38912_14	38999.5	20317.3	-0.753175	-3.18887	Myoepi	0.0439946	-1.00607
cell19712_43264_18	43513	19921.7	-3.03439	2.50948	Malignant	1.66084	-0.45538
cell20480_40192_8	40337.7	20554.6	-2.08328	5.18591	Stromal	0.669494	0.694747
cell22016_39424_4	39578.2	22117.5	5.0029	7.21562	Stromal	-1.04486	2.5
cell20480_41216_30	41242.6	20686	0.525115	4.0717	Stromal	-0.236441	0.229458
cell18944_39936_2	40137.6	18987.6	0.974045	4.02289	Stromal	-0.18214	-0.0865109
cell20480_39680_29	39742.9	20684.9	-0.0231074	-0.463588	Stromal	-0.317345	-0.0811796
cell19968_39680_3	39715.9	19979.6	2.48236	-7.77625	Malignant	-0.310918	-0.574676
cell19456_43008_23	43100.8	19643.6	-1.87886	2.48735	Myoepi	0.39965	-0.177128
cell19456_42240_12	42446.1	19553.4	3.39828	-4.41819	T	-1.00726	-0.18472
cell20480_39168_34	39271.7	20723.8	6.41549	-0.690594	T	-0.943808	0.328589
cell22528_42240_6	42331.7	22671.7	4.32449	5.08101	Macrophage	-1.04614	2.5
cell19712_43264_20	43416.1	19932.9	-6.45209	0.674562	Malignant	1.37947	-1.01969
cell19968_43264_3	43336.8	19981.5	-2.28513	4.62684	Stromal	0.393463	-0.752282
cell21248_41216_11	41342.7	21386.6	8.29186	0.692823	T	-0.849673	0.560539
cell22016_42240_4	42400	22027.6	8.31458	-0.5604	T	-1.19863	1.13141
cell22016_41216_11	41299.5	22192.1	9.46426	-1.02398	T	-1.112	1.12901
cell20480_39936_11	39946	20611.4	-0.403649	1.9777	Malignant	0.597072	-0.39093
cell22272_40960_3	41127.6	22354.2	5.19672	4.24923	Macrophage	-1.09845	1.67702
cell19200_39168_17	39276.5	19352.1	2.88128	1.63503	Macrophage	-0.680935	0.508195
cell20480_41472_2	41660.1	20493	6.46728	0.740236	Stromal	-0.393447	0.121461
cell20480_39424_10	39572.7	20575.8	2.62123	-2.47424	Stromal	-0.990814	-0.395736
cell19200_39424_23	39651.6	19355.4	2.60877	-6.13804	Malignant	-0.616536	-0.950239
cell20224_39424_9	39573.7	20303.3	0.685258	-2.91758	Malignant	-0.43206	-0.652023
cell22016_38912_3	39122	22095.7	7.94384	0.0973787	Macrophage	-1.14739	1.00847
cell19456_41728_14	41751.9	19592.7	1.5811	0.443712	Stromal	-0.837011	-0.268843
cell19200_41984_13	42230.3	19304.3	5.58899	-8.28131	Myoepi	-0.836705	-0.510449
cell20992_41984_6	42171.1	21102.1	6.44861	-4.11374	Stromal	0.179337	0.337184
cell21248_42752_9	42994.1	21431.4	5.60926	5.23414	Macrophage	-0.962982	0.934523
cell20480_41472_6	41722.5	20510.6	0.673527	0.331367	Myoepi	0.54059	-0.603145
cell19456_39168_16	39346.5	19603.7	-6.14483	-0.690698	Malignant	0.985197	-0.856896
cell18688_40960_20	41080.4	18830.5	1.56976	3.88755	Stromal	-0.367944	-0.0813588
cell20480_42752_3	42806.5	20496.1	1.99066	2.77575	Stromal	-0.737059	1.08541
cell19200_38912_35	38922.4	19429.7	-1.13075	-8.10259	Malignant	-0.381589	-1.06906
cell19968_39680_29	39751.4	20187.1	1.82352	-2.91657	Macrophage	-0.806019	-0.140799
cell19968_40704_8	40926.9	20100.6	4.37893	3.94558	Macrophage	-0.486387	1.23695
cell19456_42496_8	42543.5	19578	-13.2462	1.08238	Malignant	1.80773	-1.10152
cell19200_38912_6	38942.8	19241.5	0.145829	-7.51142	Malignant	-0.638572	-1.06825
cell19200_38912_26	39002.9	19348.8	1.68053	-3.346	Macrophage	-0.928705	-0.534875
cell19200_39680_7	39698.4	19328.4	-4.37233	1.899	Malignant	1.2609	-0.508209
cell19968_39168_17	39175.7	20076.1	3.34007	-4.11893	Macrophage	-0.816157	-0.163308
cell18944_40960_14	40972.9	19105.9	-0.576423	-4.20942	Malignant	-0.291182	-0.536283
cell19200_38912_12	39086.5	19273.7	0.184399	-7.47254	Malignant	-0.619561	-1.01558
cell20992_40192_14	40306.4	21122.6	1.54782	-3.06371	Stromal	-0.483297	0.0564853
cell19200_41472_9	41496.1	19298.3	6.02566	-5.98021	Malignant	-0.588318	-0.303909
cell22272_42496_5	42507.4	22470.1	7.08114	1.83868	Macrophage	-1.18656	0.651424
cell18944_41984_8	42043.6	18990.9	-0.309907	-6.51206	Malignant	-0.626918	-1.00259
cell20480_40960_27	41012.7	20700	7.36605	0.658727	Stromal	-0.832955	0.155851
cell20480_41728_13	41865.6	20552.7	3.74503	-7.3636	Malignant	-0.308341	-0.62695
cell20224_40192_19	40396.7	20467.6	-8.13469	0.968643	Malignant	1.82232	-1.10124
cell20736_39680_3	39929.1	20755.4	-0.565428	3.47936	unassigned	0.110002	0.142977
cell19456_42240_4	42473	19495	2.67057	-3.52938	Stromal	-1.0765	0.0273403
cell20224_42240_7	42436.7	20255.7	5.56395	0.333041	Macrophage	-0.855005	0.434941
cell22016_41984_2	42227.7	22029.6	5.22677	1.66579	Macrophage	-0.836409	1.22017
cell20224_38912_17	39087.8	20336.7	0.730956	-6.28882	Malignant	-0.89153	-1.02095
cell18944_39168_19	39378.5	19161.6	-5.89142	-0.952961	Malignant	0.802066	-0.817447
cell20480_42752_19	42858.3	20627.4	-3.56965	2.13538	Malignant	1.21641	-0.413953
cell20480_39168_26	39418.7	20702.1	-1.6916	2.38338	Myoepi	0.34556	-0.317746
cell20736_42240_16	42477.4	20979.1	0.0134981	5.54703	Stromal	-0.448955	0.183322
cell18944_40704_21	40760.6	19118.6	5.22316	-7.11835	unassigned	-0.823689	-0.650152
cell19968_41984_5	42221.5	20024.5	-1.03444	-1.10071	Myoepi	-0.132629	-0.373817
cell19200_42496_6	42552.3	19246.8	-5.65328	-6.85477	Malignant	0.606635	-1.02494
cell21248_41984_7	42086.3	21412.7	5.44635	1.43366	Macrophage	-1.07766	1.25488
cell20736_41728_11	41890.6	20881.3	5.22327	4.24506	Macrophage	-0.811977	1.22715
cell20480_43008_6	43152.2	20492.5	5.84849	1.59596	Macrophage	-1.11024	0.934249
cell19968_43264_24	43511.5	20150.8	0.237401	2.98855	Stromal	0.267516	0.16274
cell20736_39680_14	39867.5	20915	5.29237	3.8688	Macrophage	-0.668559	0.806598
cell20480_39680_5	39831.9	20497	2.3398	-0.422719	Stromal	-0.53725	-0.206026
cell19456_43008_18	43228.4	19561.5	-1.19501	5.62595	Stromal	0.327834	-0.730263
cell19968_43776_2	43845.6	20015.1	2.70018	7.29698	Stromal	-0.709706	1.85361
cell18688_38912_33	39075.8	18929.3	2.96596	-7.66915	Malignant	-0.474396	-0.73509
cell19200_42496_13	42536.8	19300.1	3.75905	0.225042	Macrophage	-0.425965	0.224386
cell19712_39424_21	39498.4	19912.9	1.44577	0.80857	Stromal	-0.717773	0.0777786
cell21504_41728_2	41956.4	21588.3	4.74935	6.51251	Stromal	-1.14344	2.5
cell19712_38912_25	39031.4	19918.2	6.43816	-1.31262	T	-1.15489	0.797607
cell19200_41984_34	42182.7	19417.1	2.92662	-8.32086	Malignant	-0.600982	-0.816099
cell20992_41984_9	42036.7	21145.8	3.42043	4.90968	Macrophage	-0.791759	1.29057
cell21760_40192_7	40282.9	21943.7	6.87302	3.67256	Macrophage	-1.112	0.99308
cell18944_42240_26	42347.1	19173.1	7.07111	-1.45915	T	-0.647965	-0.232262
cell19968_40448_8	40560.1	20149.8	3.17121	8.07355	Stromal	-0.755431	2.5
cell20224_39424_28	39651.9	20458.1	5.58524	2.1535	Macrophage	-0.842363	0.398925
cell20736_42496_4	42650.1	20846.1	2.11404	2.49845	Stromal	-0.386025	0.12853
cell19456_43008_12	43169.2	19529.5	-0.12301	5.53013	Stromal	-0.480298	-0.186344
cell19968_43008_8	43249.4	20081.6	-9.81047	4.02147	Malignant	1.92363	-1.11057
cell19968_42752_10	42779.3	20061	-0.0552044	1.59981	Myoepi	0.311811	-0.146074
cell19200_41216_14	41401.9	19348	-0.320707	-4.32585	Malignant	-0.310479	-0.682149
cell18688_42496_17	42720.3	18871.3	-3.34441	-0.56541	Myoepi	1.04768	-0.850742
cell19712_41216_13	41390.2	19856.9	-0.27621	7.94156	Stromal	-0.604846	0.641554
cell19968_39680_12	39706.8	20051.5	3.31668	-9.01174	Malignant	-0.798215	-0.822238
cell19968_41984_3	42169.3	19990.2	4.80303	-6.44377	Malignant	-0.235901	-0.437921
cell20992_39936_1	39965.2	20999.1	5.32106	-2.39652	T	-0.77192	-0.584518
cell21248_40960_2	41031.2	21291.7	4.7773	3.4163	Macrophage	-0.833143	0.921136
cell20992_39424_3	39667.5	21004.4	-2.23692	5.2837	Stromal	0.801974	0.217139
cell20224_41216_41	41294.5	20466.7	-6.34517	3.60799	Malignant	1.62355	-0.759763
cell18688_43008_24	43068.8	18923.1	8.02755	-4.71397	T	-1.1398	0.584282
cell19456_42496_4	42636.9	19524.3	-8.66042	0.741481	Malignant	1.93461	-1.08489
cell20736_39936_4	40060.6	20805.7	-4.50061	-7.73246	Malignant	0.169698	-1.11057
cell20224_41984_19	42217.8	20390.5	7.58639	-4.4093	B	-1.02488	0.981809
cell18688_38912_27	39031.7	18873.6	-0.152359	-7.9775	Malignant	-0.544351	-1.11057
cell19200_41472_5	41701.1	19228.1	6.69062	-5.7525	DC_Mast	-1.15577	0.0825632
cell20992_41728_4	41903.5	21007.4	4.31048	4.025	Macrophage	-0.277948	0.534016
cell18944_42496_2	42503	18965.9	3.08742	2.1647	Macrophage	0.11573	-0.0496256
cell19456_40704_6	40776.6	19504.7	-1.31486	2.45117	Myoepi	0.0778215	-0.0954287
cell20224_39680_15	39729.4	20332.8	8.43414	-4.31075	T	-0.81206	0.909887
cell20224_39424_3	39543.5	20237.2	-0.887787	-0.680086	Macrophage	-0.264519	-0.373087
cell18688_42752_17	42771	18848.2	4.01718	3.04603	Macrophage	-0.330045	0.667255
cell19968_42240_21	42407.2	20126.6	-2.82033	-5.49204	Malignant	0.0453899	-0.807003
cell22016_42240_15	42395	22082.6	3.61288	-0.710812	Stromal	-1.06723	0.355346
cell19200_41984_11	42014.9	19289.8	5.45794	-3.72235	DC_Mast	-1.13935	0.0494607
cell19456_39424_23	39477.6	19644.6	3.37533	2.40955	Macrophage	-0.642775	0.868945
cell19968_39936_20	39965.3	20127.3	0.678509	-4.49859	Myoepi	-0.435967	-0.629456
cell19200_41984_39	42015.9	19447.7	-0.393444	-6.38894	Malignant	-0.631444	-1.04386
cell19200_41984_1	42112.1	19210.1	4.34977	-6.27609	Malignant	0.00171497	-0.718807
cell21248_41216_14	41277.8	21419.9	3.51136	2.34522	Macrophage	-1.06269	1.12716
cell19968_41472_24	41493.6	20214.2	4.70708	1.76656	Macrophage	-0.89817	1.16492
cell20480_43520_21	43678.1	20672.9	-0.57133	7.67704	Stromal	-0.744975	0.400947
cell18944_43264_23	43377.9	19141.7	5.34293	-6.04144	Malignant	-0.617732	-0.456861
cell21248_39936_1	40025.3	21256.5	0.368218	4.85772	Stromal	-0.329184	0.522839
cell20736_39680_6	39869	20806.1	-1.16605	2.95362	Malignant	0.429391	-0.1395
cell20480_43264_18	43285.8	20596.8	3.75354	4.32039	Macrophage	-0.771928	1.63421
cell20224_41216_3	41232.1	20245.1	3.31381	2.4404	Macrophage	-0.461724	0.483845
cell20480_39424_5	39621.1	20518.2	4.67201	2.57929	Macrophage	-1.06794	1.20202
cell19200_39424_25	39624.9	19385.1	-0.312988	-5.79924	Malignant	-0.501426	-0.875966
cell22016_42240_19	42481.7	22107	7.5944	-0.727744	T	-1.03605	0.530283
cell18688_40704_28	40804.3	18884.9	2.47966	-4.30372	Myoepi	-0.642802	-0.47614
cell18944_43264_20	43338	19118.1	6.63676	-3.86112	Macrophage	-1.19386	0.78436
cell21760_40960_8	41158.4	21825.5	6.84783	2.54449	Macrophage	-1.03187	0.644275
cell21248_40192_5	40433	21305.9	4.56286	3.44807	Macrophage	-1.0304	0.919079
cell19200_38912_15	38931.6	19297.3	3.18556	-3.45052	T	-0.954991	-0.45604
cell19968_39424_21	39665.1	20100.5	3.40583	-3.19134	T	-1.0476	-0.0940094
cell19712_43008_24	43018.4	19866.8	-6.14716	-0.0208013	Malignant	0.978389	-0.719091
cell19712_43776_4	43829	19750	3.70244	3.47964	Macrophage	-0.57975	0.664404
cell19712_42752_25	42943.7	19890.8	1.09238	-3.9027	Stromal	-0.95034	-0.582058
cell20224_40192_3	40372.4	20274.2	0.00619667	5.73381	Stromal	-0.397126	0.186255
cell19200_42496_22	42538.8	19408.1	-10.0835	-3.44134	Malignant	1.26865	-1.04697
cell19200_42496_20	42551.2	19379.5	-5.66266	-5.25661	Malignant	0.646929	-1.00669
cell20480_39424_1	39607.6	20483.7	8.36427	-3.90026	T	-1.04549	0.995761
cell19456_41472_3	41612.7	19461	0.838782	-5.40453	Malignant	-0.273265	-0.760515
cell21504_40704_2	40955	21551.1	-2.09221	4.05234	Myoepi	0.865378	-0.283613
cell20992_42752_8	42948.5	21180	9.43685	-0.430699	T	-1.03216	0.602185
cell19968_40704_3	40900.7	20036	1.92793	6.23172	Stromal	-0.834851	1.4016
cell20992_39936_8	39968.4	21047.7	3.2019	-0.292032	Macrophage	-0.987547	0.237943
cell21248_42752_10	42998.8	21459.2	3.78498	7.24116	Stromal	-0.845351	1.71965
cell21248_42496_11	42590.8	21453.6	5.05153	5.63212	Macrophage	-1.14811	2.3974
cell20224_41984_14	42168	20316.1	4.50509	2.1574	Macrophage	-0.547491	0.228711
cell19200_43264_24	43320.3	19406.5	3.46553	1.4887	Macrophage	-0.787179	0.0890311
cell21760_43520_1	43745.4	21782.6	4.75901	2.41043	Macrophage	-1.18847	1.3334
cell19968_39168_32	39173	20198.3	-3.26365	-6.74833	Malignant	0.0861286	-1.04019
cell19200_39424_27	39539.9	19387.7	6.58487	-5.19366	B	-1.23013	-0.11429
cell22272_40960_1	41151.5	22284.3	7.28008	-2.02739	T	-1.17369	0.0857907
cell19712_41984_16	42211.3	19813.8	-0.444678	-6.26232	Malignant	-0.681023	-1.02692
cell20224_39680_20	39904.9	20405.7	2.36046	-1.55822	Stromal	-0.712143	-0.236707
cell19712_42496_3	42734.8	19736	7.47024	-3.40295	Stromal	-0.568795	0.129314
cell19456_41472_22	41546.8	19635.1	4.32685	-9.06465	Malignant	-1.00847	-0.714946
cell18944_38912_30	39111.2	19170.7	-1.02314	-5.78645	Malignant	-0.430666	-0.943246
cell20224_39168_18	39333.5	20401.3	6.38216	-4.77324	Macrophage	-0.838902	0.256082
cell20480_41728_28	41968	20650.6	4.01364	-0.746243	Macrophage	-1.0855	0.482084
cell19456_42240_13	42265.9	19554.8	2.70902	-0.878901	Macrophage	-1.0383	0.708961
cell18944_40704_7	40818	18983.2	2.59718	-8.09727	Malignant	-0.489699	-0.750366
cell19968_40192_7	40369.7	20161.7	4.42279	5.93389	Stromal	-1.10572	2.5
cell19712_41984_20	42084.7	19831.3	3.23358	-3.78024	T	-1.15298	-0.0912307
cell19968_42240_36	42255	20199.7	-12.3504	-2.31525	Malignant	1.51362	-1.11057
cell18944_38656_4	38870	18979.6	3.25681	-8.36966	Malignant	-0.72462	-0.775407
cell20480_41984_24	42007.3	20652.1	3.68212	1.81684	Stromal	-0.430582	-0.19149
cell18944_40192_5	40212.6	18974.5	-0.349039	0.373251	Stromal	-0.131357	0.787781
cell20224_41216_31	41425.5	20398.8	-6.344	3.62704	Malignant	1.59992	-0.775883
cell20736_39936_8	40178.7	20820.2	-6.50235	-3.90137	Malignant	0.745775	-1.04595
cell19456_41984_13	42018.3	19538	-11.3454	-3.31277	Malignant	1.12348	-0.612615
cell19200_41216_23	41318.7	19427.9	0.687245	-2.5698	Myoepi	-0.481322	-0.392402
cell20224_40704_7	40912.6	20366	5.83641	-1.67233	DC_Mast	-1.13952	0.708205
cell19200_43264_23	43482.6	19403.2	4.92143	0.902445	Macrophage	-0.727605	0.121959
cell19200_38912_2	39135.5	19210.5	-0.368423	-5.00489	Malignant	-0.375143	-0.894874
cell19712_39424_24	39595.3	19946.9	7.8625	-3.65476	Macrophage	-0.954134	1.21442
cell20224_40192_16	40430.3	20441.6	-2.13846	1.55036	Myoepi	1.02628	-0.196333
cell21248_39936_21	39983.5	21422.9	-0.0964653	5.1805	Stromal	-0.443692	0.126593
cell18944_41728_4	41972.6	18956.1	0.533295	-4.5463	Myoepi	-0.274392	-0.137936
cell19712_41984_23	42203.3	19853.1	0.291852	-5.50107	Malignant	-0.395584	-0.772928
cell20736_42752_5	42865.3	20795.1	6.54124	-6.07207	B	-0.954175	-0.424874
cell19712_42496_4	42623.3	19744.9	3.48711	1.59157	Macrophage	-0.938046	0.942304
cell19712_40192_4	40328.4	19734	-6.82104	1.6402	Malignant	1.30479	-0.481382
cell20736_41984_14	42030.5	20949.4	2.54584	5.62778	Stromal	-0.82616	1.66207
cell19200_40960_23	41155.9	19393.8	-11.3781	-0.693306	Malignant	1.58032	-0.997307
cell19456_43520_3	43702.1	19465.7	0.261584	6.71384	Stromal	-0.700035	0.802138
cell19968_39680_2	39826.1	19980.4	1.29623	-4.32152	Malignant	-0.612115	-0.564948
cell19200_40960_18	41104.1	19365.7	-8.60885	3.35871	Malignant	2.39671	-1.04537
cell22272_41216_8	41285.2	22397.8	3.8121	7.42091	Stromal	-0.955264	2.5
cell20736_39936_16	40120.4	20896.7	-0.831101	-3.67784	Malignant	-0.163688	-0.539752
cell20736_39168_7	39329.9	20804	-0.40772	5.54966	Stromal	-0.281575	-0.0451701
cell19968_39424_33	39660.2	20196.7	6.31155	-2.11635	T	-1.13957	0.43655
cell19456_40192_28	40368.7	19707.5	-3.59316	-5.06436	Malignant	0.14667	-1.11057
cell18944_43008_11	43166.2	19017.8	5.98454	2.08816	Macrophage	-1.09775	1.31015
cell19200_40704_12	40902.1	19293.8	-0.51964	-5.92307	Malignant	-0.360191	-1.09935
cell19200_42240_12	42359.8	19324.8	3.31853	-3.37707	Macrophage	-1.07227	-0.18139
cell19200_39936_25	40164.4	19446.1	4.4972	2.78865	Macrophage	-0.68329	0.683813
cell18688_42496_14	42695.4	18840.7	0.717326	0.0653756	Myoepi	0.540167	-0.593883
cell20224_42496_10	42693.6	20305.5	-4.66246	-7.41454	Malignant	0.351965	-1.03836
cell22784_43008_2	43225.1	22795.9	7.84222	0.745986	Stromal	-0.66816	0.238479
cell18944_41472_9	41519.2	19027.6	7.01139	-4.42579	Myoepi	-0.219678	-0.362628
cell19456_40192_18	40435.8	19630	4.38793	-3.2549	T	-0.848891	-0.27467
cell19456_41984_7	42003	19499	-7.83278	-5.95933	Malignant	0.907326	-0.756343
cell19968_40960_5	41015	20018.4	-8.58406	0.00488201	Malignant	1.80399	-1.11057
cell19712_41984_8	42218.4	19762.5	4.97429	-3.12144	T	-1.04514	-0.0739709
cell19200_40704_26	40866.8	19417.1	3.17071	-7.92229	Malignant	-0.428699	-0.930049
cell19712_39936_3	40037.7	19730.1	-5.58868	-5.38117	Malignant	0.688453	-1.0684
cell19200_41728_16	41900.5	19339.7	5.73129	-6.62959	B	-1.12644	-0.642127
cell19200_40704_13	40756.3	19284.1	-0.99234	-7.27847	Malignant	-0.431136	-1.10107
cell19712_42240_3	42452.2	19732.9	5.36169	-0.563451	Macrophage	-0.508755	0.781683
cell19200_40704_25	40940.8	19412.4	1.3697	-4.53398	Malignant	-1.02901	-0.992515
cell19712_43008_3	43245.3	19743.9	-2.48202	5.2876	Stromal	0.371001	-0.318766
cell19456_41472_31	41602.4	19690.9	4.40745	-6.9636	Malignant	-0.642171	-0.413133
cell20224_41216_8	41401.6	20272.3	-7.35197	-1.59426	Malignant	1.33117	-1.04435
cell20224_41472_17	41642.1	20432.6	0.226931	-0.575476	Stromal	-0.0819942	0.0529695
cell19712_41728_14	41811.8	19817	3.18254	0.958034	Stromal	-0.664406	0.160431
cell20480_41984_1	42009.4	20490.2	1.43092	2.82007	Stromal	-0.223148	-0.333809
cell20224_42496_29	42632.7	20421.2	-0.259101	-3.15122	Myoepi	0.0266368	-0.387624
cell20480_39168_10	39254.3	20565.5	0.477739	-5.02891	Myoepi	-0.397173	-0.605908
cell18688_38912_25	39112.2	18851.3	-2.77177	-9.06646	Malignant	-0.150098	-1.11057
cell20480_43008_15	43244.8	20570.1	8.42528	-4.50945	T	-1.08596	0.5599
cell18944_38912_4	38974.1	18961.2	7.72914	-4.43972	Macrophage	-1.19265	0.843634
cell21248_40448_9	40507.8	21299.2	1.71674	5.44299	Stromal	-0.868199	0.827403
cell21760_38912_3	39131.2	21917.3	4.48894	8.12695	Stromal	-0.98113	2.5
cell18688_38912_29	39089.8	18895.1	-1.99619	-8.62659	Malignant	-0.217333	-1.11057
cell19968_38912_20	38919.5	20184.6	4.53442	-0.599778	Macrophage	-0.807183	0.24197
cell19200_39168_16	39228.2	19332.5	2.84826	-2.78477	Stromal	-0.933083	-0.202421
cell19200_40960_3	40967.1	19227.5	-10.3887	-0.416517	Malignant	1.56309	-1.01333
cell21248_40704_4	40765.9	21283.5	4.2572	8.23822	Stromal	-0.898994	2.5
cell20480_39936_6	40001.2	20542.7	-1.92805	2.22147	Malignant	0.517465	-0.284321
cell19712_42752_4	42756.6	19731.5	3.74947	-5.77411	Malignant	-0.610406	-0.561033
cell19200_40704_18	40765.9	19341.1	1.24849	-5.19911	Malignant	-0.987941	-0.743681
cell21504_41984_7	42075.5	21655.8	5.06838	6.68432	Stromal	-1.11078	2.5
cell20480_39424_24	39626.3	20697.7	7.49874	-0.676462	T	-0.760772	0.547392
cell19456_43520_6	43724.4	19508.4	1.56183	3.31157	Stromal	-0.613564	0.316233
cell20224_41984_15	42204.1	20327.7	3.59597	2.93592	Macrophage	-0.613719	0.412377
cell21248_40448_1	40572.6	21256.8	5.90617	3.18704	Macrophage	-1.02956	1.3646
cell19200_38912_25	39070	19343.2	2.19567	-7.81464	Malignant	-0.316117	-1.07775
cell20736_41984_16	42226.6	20967.9	3.94704	4.36437	Macrophage	-0.602352	0.817263
cell21248_41216_4	41378.8	21287.2	8.43366	-4.66767	T	-0.967367	0.694511
cell20480_43264_25	43323.5	20650.2	-0.199769	2.67415	Stromal	-0.0639203	1.10108
cell20224_40960_14	41138.2	20404	-2.49645	4.54372	Stromal	0.498498	-0.502691
cell20224_40960_19	41068.7	20454.7	-1.35465	1.94715	Myoepi	0.793793	0.203848
cell19968_39424_11	39630.4	20025.7	2.35503	-3.14177	Stromal	-1.01803	-0.198653
cell20480_41216_13	41303.9	20579.7	-5.78216	0.153222	Malignant	1.30632	-0.64047
cell22528_40448_1	40560.4	22539.1	8.88391	-0.214676	T	-1.11784	0.646691
cell18944_41984_10	42107	19018.3	3.97306	-1.78093	Macrophage	-0.743216	-0.0221235
cell20736_40960_12	40972.5	20875.5	5.19105	3.99047	Macrophage	-0.94568	1.42738
cell20992_42240_14	42462.5	21090.5	0.748789	-3.43477	Myoepi	-0.125773	-0.518127
cell20736_40960_4	41074.2	20828.6	4.9934	6.69764	Stromal	-1.12409	2.5
cell19456_41472_25	41622.6	19656	5.5081	-7.22097	DC_Mast	-1.00576	-0.216478
cell20480_42752_21	42982.4	20662.5	5.47555	1.58121	Macrophage	-0.585961	0.836534
cell19712_38656_17	38873	19902.2	-0.418439	-3.377	Myoepi	-0.202478	-0.710929
cell19456_40960_10	41173.2	19552.5	-7.22956	-1.91448	Malignant	1.2755	-0.972192
cell18944_42752_12	42967.8	19045	-6.83528	-0.0870612	Malignant	0.904136	-0.321687
cell22016_42496_11	42540.6	22087.3	7.75124	0.677344	T	-0.921456	0.418243
cell19712_42752_6	42976	19749.7	5.46574	-5.73734	DC_Mast	-0.710884	-0.24163
cell22016_39168_2	39321.3	22068.4	4.88335	7.37639	Stromal	-1.04065	2.5
cell19712_43008_5	43025.8	19752.7	2.08391	3.55225	unassigned	-0.192221	0.602093
cell20480_41984_13	42017.6	20602.1	3.96103	3.33296	Stromal	-0.418995	0.0246204
cell20224_41728_6	41884.3	20293	-4.40322	-0.352822	Malignant	0.698981	-0.505181
cell19712_39936_16	40040.5	19869.7	-1.11038	1.76478	Myoepi	0.469215	-0.240156
cell22272_40704_7	40884.7	22506.9	5.24585	0.681002	Macrophage	-1.08537	1.51374
cell20224_39936_3	39975.4	20314.7	2.37915	7.82787	Stromal	-0.743898	1.80079
cell20224_39168_4	39210.8	20264	2.85545	-2.46134	Macrophage	-0.46387	-0.317317
cell19712_40704_2	40949	19727.2	3.30478	1.88461	Macrophage	-0.560127	0.736779
cell18944_43264_1	43431	18955.6	4.95056	0.481753	Macrophage	-1.04015	0.541154
cell19200_40960_2	41073.3	19214.8	1.02059	3.87261	Stromal	-0.42362	0.715184
cell19456_42496_21	42714.9	19697.2	1.4477	4.57905	Stromal	-0.233612	0.831605
cell21248_40704_11	40719.5	21468.2	5.01937	6.98477	Stromal	-0.74746	1.80094
cell18944_39424_25	39594.9	19163.9	-7.11162	-5.75568	Malignant	0.907675	-1.07551
cell20992_40192_26	40363.5	21161.9	-0.688276	-5.71312	Malignant	-0.406882	-0.606535
cell20224_39680_7	39716.9	20286.4	1.0914	-1.83134	Stromal	-0.786331	-0.325188
cell20224_41984_24	42182.7	20407.9	-1.91175	-5.58818	Malignant	-0.120583	-0.94384
cell20480_39680_24	39743	20654.3	8.00368	-3.63603	Stromal	-0.771502	-0.0692544
cell20480_42496_24	42735.6	20674.8	-1.02401	6.21357	Stromal	0.0138295	-0.0935434
cell19200_38912_37	38963.8	19442.8	0.255116	-5.38274	Malignant	-0.464085	-0.808331
cell20480_40448_1	40576.3	20502.2	5.01282	7.56308	Stromal	-1.02479	2.5
cell18688_43776_6	43816.3	18855	3.18262	1.98376	Macrophage	-1.05338	1.45784
cell19968_41728_29	41849.7	20216.4	-4.16856	-4.61612	Malignant	0.434892	-1.02926
cell22272_39680_4	39834.1	22481.9	8.54059	1.64461	Macrophage	-1.02719	0.5715
cell22528_43008_6	43146.2	22739	7.2102	-4.09933	Macrophage	-0.0667902	0.365572
cell18944_42752_16	42874.2	19112.7	-1.95059	4.71848	Stromal	0.106928	0.0651958
cell19968_39168_30	39281.1	20189.3	3.75392	-0.69104	Macrophage	-1.08489	0.473475
cell20480_41216_28	41355.4	20674.7	-4.56412	-0.941345	Malignant	0.804086	-0.844608
cell20224_38656_26	38851.3	20470.8	4.94671	3.19171	Macrophage	-0.980981	1.28297
cell18944_42240_5	42389	18971.2	-0.99353	-6.94688	Malignant	-0.421005	-1.03166
cell19712_41984_6	42065.4	19750.3	5.35412	-4.19361	DC_Mast	-1.23013	-0.243096
cell20224_39168_21	39388.8	20415.5	5.80934	-5.20099	Macrophage	-0.631393	-0.0257566
cell18944_38912_25	38997.3	19129.7	6.10264	-0.336357	Macrophage	-0.974545	0.419018
cell19200_38656_34	38867.1	19407	2.92261	-1.59414	Stromal	-0.72124	-0.304818
cell19968_41984_4	42025.5	20002	5.62852	-6.47105	DC_Mast	-1.03366	-0.0334941
cell20992_39680_1	39830.5	20996.1	-1.2807	2.4927	Malignant	0.864744	-0.406
cell19968_41984_23	42096.1	20216	-2.30722	-2.6316	Malignant	0.0595859	-0.770448
cell19456_41728_18	41859	19612.5	-6.08272	-0.737625	Malignant	1.0507	-0.620637
cell18688_41728_21	41784.4	18859.3	3.51688	-0.0638133	Macrophage	-0.965247	0.646107
cell19712_39936_27	40137.5	19928.2	7.29305	1.74525	Macrophage	-0.952854	1.12643
cell19456_42240_7	42417	19522.6	3.23837	-3.67523	T	-1.065	-0.0530708
cell19968_40960_13	41023.6	20104.4	-2.99379	3.79028	Myoepi	0.728453	-0.117489
cell19456_41216_4	41284.4	19507.8	-6.12979	2.42926	Malignant	2.22264	-1.05515
cell19712_39168_16	39376.5	19894.5	8.06917	-4.48729	T	-0.372394	0.0793819
cell21760_41472_2	41556.7	21907	-0.521126	5.04133	Stromal	-0.0282948	0.789463
cell21760_39168_10	39203.3	21955.7	-0.91493	4.92911	Stromal	-0.0718719	1.55195
cell22528_43008_8	43172.6	22749.8	1.31609	0.853693	Stromal	-0.494298	-0.468672
cell22528_42240_12	42270.6	22716	5.73504	2.75898	Macrophage	-1.18019	1.81074
cell19200_39936_6	40061.8	19261.9	3.05025	3.11292	Stromal	-0.53017	0.108492
cell18944_38912_7	39022.5	18989.3	4.17592	1.69443	Macrophage	-1.00555	0.734357
cell19200_43264_10	43493.4	19272.5	7.74971	-3.98741	T	-1.13391	0.682799
cell20736_39936_6	40114.6	20811.3	-1.03604	-8.23838	Malignant	-0.223968	-0.898969
cell19968_39168_26	39404.8	20158.5	2.45148	-2.57594	Stromal	-1.08798	0.397543
cell19712_41984_9	42146.3	19763.9	4.18176	-8.10074	Malignant	-0.671308	-0.606243
cell20224_42496_5	42653.9	20270.2	7.72286	1.23616	T	-0.932551	0.895482
cell21248_41472_4	41637.3	21288.7	0.809808	6.24422	Stromal	-0.67708	1.17147
cell19968_40192_8	40284.3	20192.2	2.62978	7.38406	Stromal	-0.8802	2.1122
cell20480_41728_17	41863.8	20567.1	1.35507	-4.4893	Myoepi	-0.879726	-0.413424
cell18944_41728_21	41737.4	19114	5.08365	-2.89241	T	-0.698521	-0.405365
cell22528_41216_9	41286	22714	1.10291	7.19585	Stromal	-0.850933	1.41823
cell22528_40960_2	41112.6	22640	-0.860443	4.96132	Stromal	-0.153631	1.92702
cell19712_40192_3	40426.7	19720.5	-4.88002	2.06649	Malignant	2.45852	-1.05493
cell18688_41728_15	41780.2	18791	4.84042	-6.1392	Malignant	-0.180556	-0.55308
cell19456_38912_13	38956.1	19601.3	-2.54425	2.52418	Myoepi	1.04753	-0.634155
cell20480_38912_16	39127.3	20621	-2.95762	-1.46788	Myoepi	0.349333	-0.442769
cell20224_43008_4	43177.9	20304.7	1.17958	1.04318	Stromal	-0.332776	-0.519855
cell20992_42496_1	42652.7	21003.3	7.99475	0.0971152	T	-0.736786	0.535045
cell21248_39936_17	39997.2	21386.4	1.21506	5.21899	Stromal	-0.591033	0.228432
cell20224_43264_4	43406	20265.9	-0.189601	6.83164	Stromal	-0.754596	0.229933
cell19712_42496_11	42500.4	19823.6	1.6119	4.60508	Stromal	-0.946719	1.18191
cell20224_39168_3	39318.8	20261.5	5.10353	-2.64236	DC_Mast	-0.963101	0.0967133
cell19456_41728_23	41747	19682.3	0.789113	1.71456	Stromal	0.319568	0.326414
cell19200_42752_5	42779.7	19235.2	-2.00549	1.73246	Myoepi	0.581827	-0.299857
cell21248_40192_15	40336.7	21365.7	1.01435	5.79673	Stromal	-0.873914	0.827467
cell20992_41728_6	41869.5	21030.7	3.70887	4.74042	Macrophage	-0.880861	1.32249
cell19456_43776_14	43784	19570	0.563688	-0.308887	Stromal	-0.185056	-0.110671
cell18688_39424_10	39443.7	18836.9	5.59894	-0.0475414	T	-0.0939656	-0.253899
cell19200_41984_10	42182.5	19286.9	3.05434	-3.40018	Myoepi	-0.664088	-0.855504
cell18944_41472_19	41639.9	19124.2	8.03452	-5.03863	T	-1.0301	0.370099
cell20480_43008_12	43255.5	20536.5	8.67894	-4.20621	T	-1.02837	0.686196
cell20480_39168_33	39387.2	20724.2	-0.212002	-0.477594	Stromal	-0.132986	-0.746759
cell21248_41472_5	41519.3	21291.6	7.11298	1.4229	Stromal	-0.460322	0.483012
cell21760_41984_6	41991.5	21839.3	5.73266	3.27692	Macrophage	-1.14386	1.78015
cell19200_41216_4	41439.6	19213.3	-5.04174	-7.88878	Malignant	0.242438	-1.06466
cell19712_41728_19	41787.4	19860.5	2.11568	2.52148	Macrophage	-0.223902	0.825826
cell22784_43264_5	43341.6	22832.6	0.528955	4.1754	Stromal	-0.56856	0.191437
cell19200_41216_3	41300.5	19213.8	-2.19918	-8.50556	Malignant	-0.070321	-0.874041
cell22784_39936_3	40145.2	22836.7	4.29969	5.81815	Macrophage	-1.01273	2.5
cell20224_43008_1	43240.8	20259.1	7.56303	-4.46026	B	-1.14441	1.19556
cell22016_39424_9	39626.8	22193.4	4.22046	7.80481	Stromal	-0.441704	1.68628
cell18944_40704_5	40860.3	18962.8	-0.862438	-5.30424	Malignant	-0.251947	-0.963983
cell19200_39424_5	39563.6	19235.4	-2.04636	-1.77461	Malignant	0.0733622	-0.58253
cell22528_39936_8	39980.1	22669.2	4.52845	6.06551	Macrophage	-0.90043	2.5
cell20992_41728_9	41920.2	21086.3	3.31304	3.21945	Stromal	-0.85033	0.400445
cell19712_41984_5	42015.4	19748.2	5.42207	-6.81273	T	-1.23013	-0.556811
cell19968_40960_16	41121.3	20129.5	2.60918	5.13164	Stromal	-0.949528	2.36143
[truncated: 97,955 more rows]

## Sheet: panel b right
	x_cord	y_cord	umap1	umap2	group_broad_type	DSP	SFRP4
cell52736_19456_16	19583.6	52872.6	-8.84405	3.91437	Malignant	2.04859	-1.06918
cell53504_23552_3	23562.3	53577.1	-11.5385	-1.40803	Malignant	2.29812	-0.996866
cell50176_19712_21	19754.7	50358.1	5.07496	-7.13143	DC_Mast	-1.06428	1.64906
cell47104_20992_15	21191.7	47236.6	-7.5998	2.01947	Malignant	1.92972	-1.29242
cell50944_20224_5	20440.2	50996	-7.75531	-5.2797	Malignant	1.45101	-1.1559
cell50688_20224_8	20416.4	50823.3	-6.26712	-0.781266	Malignant	0.889955	-1.04962
cell47872_20736_18	20744.9	47957.3	-11.112	-2.99312	Malignant	1.68653	-0.780814
cell53248_22016_20	22124.3	53395.6	-4.08437	-3.54383	Malignant	0.858218	-1.22905
cell49152_21248_18	21260.3	49306.1	-1.44845	-0.12241	Myoepi	0.206516	-0.297857
cell52480_20480_24	20492.6	52714.7	4.17561	4.47236	Stromal	-0.514185	1.76711
cell46848_25856_22	25872.6	47061.2	-0.250347	0.0458479	Malignant	0.0405738	-0.210878
cell46592_22528_30	22660.1	46811.7	-6.23789	1.50639	Malignant	1.56847	-1.29242
cell49152_25088_27	25181.7	49397.5	-1.28442	0.311087	Myoepi	0.148259	0.0131639
cell49920_22784_32	23032.5	50166.7	-5.2483	3.488	Malignant	0.565134	0.128649
cell52736_24064_32	24157.4	52957.7	-5.80461	2.4662	Malignant	0.990464	-0.700303
cell46080_19456_25	19586.3	46324.1	-7.2654	3.25817	Malignant	1.17235	-0.706111
cell50688_24832_23	24884.8	50872.3	-5.49448	-0.709381	Malignant	0.916522	-0.949201
cell51968_20992_4	21187.3	51990.3	-5.86894	1.38113	Malignant	0.725568	-0.94957
cell48640_22272_3	22294.9	48677.2	-5.58698	-0.166645	Malignant	0.513523	-0.313883
cell51712_21248_21	21360	51890.1	-8.32551	0.8752	Malignant	1.45388	-1.20569
cell48640_21504_20	21751	48854.2	-7.08462	-1.08035	Malignant	1.4179	-1.29242
cell47360_18944_11	19102.7	47428.4	-0.726311	-2.09937	Malignant	0.0311912	-1.12498
cell52992_23040_21	23225.6	53196.6	-1.1511	-0.317702	Myoepi	0.0966417	-0.376099
cell52992_19200_36	19256.1	53216.9	-5.14149	-5.9772	Malignant	0.967989	-1.22529
cell51456_24576_26	24797.1	51631	4.18222	4.08233	Stromal	-0.702466	1.24612
cell53760_23552_27	23711	53966.2	-2.51239	2.61706	Myoepi	0.425612	-0.682147
cell51968_21504_10	21671.5	52048	-3.09359	-3.43735	Malignant	0.666803	-1.20912
cell49408_23296_18	23492.7	49598.5	-7.5823	2.95248	Malignant	1.59593	-0.782364
cell47872_18944_9	19126.9	47944	-6.01867	1.54959	Malignant	0.710761	-1.11319
cell46848_20480_17	20522.9	47055.3	-4.43747	-1.12753	Malignant	0.73365	-0.685374
cell52224_18944_2	19067.6	52229.4	-8.63814	-2.32569	Malignant	1.64407	-1.20019
cell51968_24576_1	24682.8	51971.9	3.61028	7.23738	Stromal	-0.652551	0.623048
cell51968_25600_7	25609.9	52010.1	-3.28312	5.97923	Stromal	0.0961575	0.234378
cell50176_19456_5	19623	50315.9	-3.87921	4.35584	Myoepi	0.458902	0.493552
cell52992_22784_28	23030.5	53233.5	-4.44124	-4.70922	Malignant	0.855905	-1.15045
cell52736_26112_31	26287.6	52942.1	-2.06264	-1.09368	Malignant	0.314821	-0.697296
cell51200_21760_8	21957.8	51259.1	-7.37848	-1.95451	Malignant	1.53204	-1.19624
cell49152_23808_13	23965.8	49299.3	-2.32466	0.799361	Malignant	0.199434	0.552894
cell50688_24320_10	24411.6	50760.8	-7.14247	-8.36152	Malignant	0.873975	-0.569821
cell53504_25088_13	25204	53635.2	1.52209	2.32829	Stromal	-0.617371	1.521
cell53248_19456_25	19647.5	53474	-6.98228	0.62828	Malignant	1.20544	-0.699349
cell48896_20736_21	20752.6	49043.5	-7.30843	0.431243	Malignant	1.19698	-0.977526
cell52736_23552_10	23693.6	52790.1	-2.75743	4.17418	Stromal	0.618541	-1.02169
cell47360_24064_9	24237.2	47401.1	-5.17944	-1.79286	Malignant	1.04658	-1.29242
cell47616_20480_21	20571.4	47811.5	-8.27178	3.46324	Malignant	1.95995	-1.29242
cell47104_18688_5	18763.5	47169.6	-8.24791	3.44301	Malignant	1.21751	-0.306723
cell51456_19456_19	19668.1	51695.9	-5.6849	2.76703	Malignant	1.04791	-0.226661
cell51712_18944_18	19179.7	51824.3	3.58322	7.60869	Stromal	-0.58423	-0.0408896
cell51712_21504_10	21680.5	51830.7	-3.58735	0.287019	Malignant	0.454358	-0.231236
cell49408_22528_3	22598.1	49440.1	-1.61641	0.415186	Myoepi	0.166768	-0.603286
cell46336_22272_22	22450.2	46531.6	-6.57005	1.8873	Malignant	1.44087	-1.29242
cell48896_21504_11	21529	49072.7	-0.712362	6.26665	Malignant	0.421553	0.462254
cell52224_24064_25	24072.9	52390.4	-7.96831	-7.02042	Malignant	1.2593	-1.2329
cell50176_19712_18	19796.1	50315.8	-0.198545	0.57002	Stromal	-0.277805	0.307013
cell47360_21760_26	21824.7	47598.8	-1.57874	-2.37021	Malignant	0.236284	-0.831133
cell50688_25088_10	25328.3	50726.1	-6.03769	-0.697847	Malignant	0.631419	-0.814613
cell46592_25856_5	26091.4	46637.6	-1.59995	2.45298	Stromal	0.0954943	0.281216
cell48640_18944_13	19037.7	48748.7	-4.22971	1.91796	Malignant	0.534679	-0.412564
cell53248_19200_7	19385.7	53291.3	-0.615127	-1.41557	Myoepi	-0.0787748	-0.839542
cell46592_20992_19	21162.9	46792.8	-1.48846	3.61034	Stromal	0.249161	-0.466912
cell46592_26112_21	26157.5	46737.2	2.85341	8.00388	Stromal	-0.509445	-0.0501691
cell46848_18944_13	19185.1	46936.8	-2.98061	2.82544	Myoepi	0.838576	-1.29242
cell46336_24832_39	24885.8	46553.9	0.761471	6.33566	Stromal	-0.0108426	-0.0151574
cell49664_18944_11	19061.3	49820.4	-0.198091	0.596093	Stromal	-0.096195	1.19179
cell51200_22016_6	22262.3	51261.3	-10.6416	-2.0497	Malignant	1.60006	-0.840924
cell48384_26368_4	26437.9	48428	-9.3144	-4.88654	Malignant	1.54692	-1.11161
cell53760_21760_31	21885.7	53990.8	-8.49612	-1.7296	Malignant	1.44292	-1.11563
cell52736_22016_36	22138.9	52984.2	-1.67109	1.50568	Myoepi	0.129364	0.113088
cell51200_25600_27	25766.1	51391.2	-7.88134	3.28519	Malignant	1.67609	-0.500469
cell46080_25600_31	25809.3	46331.2	-1.17623	2.42272	Malignant	0.212034	-0.0629476
cell47872_24320_11	24565.4	47986	-4.51193	-6.62694	Malignant	0.61827	-0.625204
cell45824_19968_19	19973.9	45962.8	-7.86893	-4.79532	Malignant	0.950195	-0.0599111
cell52992_22528_21	22667.7	53135.1	-8.59944	-6.66065	Malignant	1.30129	-1.02157
cell46592_19968_7	20143.8	46677.3	-7.99322	3.57487	Malignant	1.61299	-1.19829
cell47872_19712_21	19838	48118.5	-3.98721	3.88414	Malignant	0.30356	0.03465
cell51968_23296_25	23340.9	52139.5	-10.1474	-1.35718	Malignant	1.86706	-1.13028
cell50176_22528_1	22596.2	50186.4	1.43829	5.22282	Stromal	-0.107182	-0.173022
cell46592_21760_26	21984.4	46799.3	-8.64496	0.137293	Malignant	1.74068	-1.29242
cell52224_22528_15	22541.5	52335.5	-7.86413	-0.568778	Malignant	1.49339	-1.29242
cell51968_25856_24	26073.7	52100.9	-6.71894	-0.860467	Malignant	1.26892	-1.29242
cell48384_26112_8	26251.5	48500.6	-3.8007	1.40168	Malignant	0.571129	-0.302104
cell50688_24064_1	24241	50699.3	-6.48172	3.09537	Malignant	1.27628	-0.540012
cell51968_21760_31	21858.6	52165.1	-6.92191	-5.16196	Malignant	1.40293	-1.21709
cell47360_20736_6	20789.4	47423.9	-9.46086	3.17644	Malignant	2.21765	-1.22944
cell48896_20992_11	21190.1	49041.6	-5.6811	4.49256	Malignant	0.585423	-0.823915
cell45824_22528_15	22739	46019.4	1.72682	6.27237	Stromal	-0.580807	1.24121
cell50944_25856_16	25908	51062.2	-1.24405	1.76625	Stromal	0.0977343	-0.276291
cell51968_25600_2	25627	51982.4	3.66322	7.59554	Stromal	-0.562729	0.246457
cell51968_20224_16	20431.9	52120	-7.558	-6.52378	Malignant	1.18009	-1.04398
cell48128_26368_34	26495.6	48345.7	-4.47133	-2.04657	Malignant	0.882761	-1.29242
cell46080_24832_43	24990.7	46293.9	6.8177	-6.10751	Plasma	-1.00508	0.414355
cell52480_25856_9	25868	52545.8	-9.01297	-2.8124	Malignant	1.73382	-1.19111
cell47104_25088_3	25309.1	47127.6	2.34999	4.12573	Stromal	-0.886074	2.29428
cell50944_20224_6	20443.2	51034.8	-4.63828	-4.97144	Malignant	1.00799	-1.27153
cell45568_24576_19	24816.5	45738.7	-3.48312	2.64066	Myoepi	0.273518	1.02923
cell53504_19712_39	19842.8	53733.7	7.9809	0.587296	Stromal	-0.999122	0.685958
cell49408_19200_5	19283.2	49420	-4.59793	-0.240858	Malignant	0.806823	-1.29242
cell49920_26368_20	26402.6	50067.1	-3.7362	-4.97163	Malignant	0.718261	-1.03759
cell46592_24576_26	24717.3	46741.9	-0.952392	2.48859	Myoepi	0.187277	-0.120236
cell49152_22272_19	22453.9	49394.1	-4.5517	2.09418	Malignant	0.642692	-0.779132
cell45824_23808_22	23871.5	46019.2	-7.78687	-2.05443	Malignant	1.39076	-1.14265
cell51200_20480_21	20568.4	51314.6	-0.564365	0.0232479	Stromal	-0.0440873	0.491796
cell50688_20224_10	20473.4	50877.7	-6.65722	-4.25452	Malignant	1.36955	-1.17561
cell45568_26112_16	26193.1	45680.1	-9.7999	-2.29161	Malignant	1.59874	-1.08818
cell48384_20224_19	20336.7	48528	-10.11	-6.06832	Malignant	0.991932	0.137582
cell50944_19200_1	19226.6	50957.5	1.87342	5.64251	Stromal	-0.263334	-0.367404
cell50688_23040_18	23155.1	50871.6	-4.2928	2.01363	Malignant	0.418406	0.540499
cell53248_23040_17	23100.5	53388.5	-9.09325	-6.37163	Malignant	1.3153	-1.11646
cell47360_25344_3	25365	47379.4	-11.005	-1.91666	Malignant	1.65884	-1.02078
cell49408_23552_15	23801.2	49614.9	2.48644	7.3238	Stromal	-0.448004	0.383399
cell53248_21248_13	21494.5	53354	-10.5222	-2.6395	Malignant	1.72311	-0.953404
cell47872_23552_7	23627.8	47965.9	1.7951	4.84309	Stromal	-0.341209	0.97486
cell48640_19968_12	20092.5	48765.4	-5.62134	3.19631	Malignant	0.916144	-0.0627499
cell48384_23552_3	23706.1	48415.9	-7.49151	2.873	Malignant	1.26003	-0.909362
cell50944_25856_20	25913.8	51083.3	-0.55703	3.49771	Stromal	-0.108025	0.189639
cell52992_19968_33	20049.2	53234.6	-6.35719	0.00080465	Malignant	1.06623	-1.03652
cell48896_24832_27	24997.4	49142.3	-5.05552	-1.92798	Malignant	1.02529	-1.17094
cell51712_26112_17	26247.9	51797.1	-2.25759	1.99392	Myoepi	0.333134	-0.0104213
cell49920_19200_33	19340.6	50150.5	-1.726	-3.2881	Malignant	0.380144	-1.20307
cell46848_20480_11	20533.5	47000.8	-5.93957	3.96827	Stromal	1.01736	0.760825
cell47616_20992_1	21053.5	47620.8	-11.2396	-3.86141	Malignant	1.53412	-0.418486
cell53760_26368_12	26489.1	53935.2	-8.29445	4.27402	Malignant	1.94277	-0.762794
cell51456_22272_18	22433.2	51552.8	-6.52537	-3.68917	Malignant	1.20773	-1.29242
cell51712_24832_25	24887	51883	0.782293	0.0384797	Stromal	-0.0642824	-0.0856918
cell51456_20992_5	21185.6	51492.4	-1.54797	3.93335	Stromal	0.230314	-0.284747
cell51456_25600_5	25701.4	51478.7	-6.08443	-7.4522	Malignant	0.745586	-0.579549
cell51200_19200_19	19275.8	51301.2	-6.75953	-1.75198	Malignant	1.37035	-1.18414
cell51968_20992_10	21076.9	52065.5	-1.97284	-0.361784	Malignant	0.216716	0.0295467
cell49408_25344_2	25584.8	49420.8	-1.57171	1.01091	Myoepi	0.229927	0.473585
cell52480_19968_33	20126	52724.1	-1.39505	-0.933306	Malignant	0.0730514	-0.650551
cell53504_19712_4	19949.1	53525.1	2.26795	8.77146	Stromal	-0.770986	0.828364
cell50176_24320_25	24432.6	50390.1	4.34353	8.63909	Stromal	-0.787646	0.66041
cell52736_20480_10	20691.8	52829.4	-9.07942	-5.66444	Malignant	1.18935	-0.890308
cell54016_19456_4	19608.4	54029.8	-4.86057	-1.14251	Malignant	0.989886	-1.29242
cell45568_25088_37	25193.5	45776.3	-5.12105	-3.43045	Malignant	0.903116	-1.13336
cell51968_22528_11	22669.4	52055.8	-6.54196	-1.03264	Malignant	1.24769	-1.29242
cell48128_23808_11	23974.3	48266.4	-3.73659	-1.58074	Malignant	0.65918	-0.938145
cell52736_19712_35	19876.7	52985.5	-6.59524	-1.10082	Malignant	1.23459	-1.29242
cell51712_23552_29	23589.5	51949.8	-8.67929	-1.93104	Malignant	1.52215	-1.17308
cell52480_19968_28	20194.7	52700.4	4.66206	2.04789	Macrophage	-0.725518	0.533068
cell46592_18688_13	18768.8	46768.8	-0.946693	-0.497931	Myoepi	0.0151666	-0.826042
cell49152_21504_6	21601.6	49259	-4.11197	1.01552	Myoepi	0.586338	-0.889629
cell53760_18688_14	18799.7	53855.6	-3.29983	-0.156276	Myoepi	0.625087	-0.945676
cell52480_19456_3	19567.4	52498.7	1.69446	2.09106	Stromal	-0.688931	1.4426
cell51456_24320_33	24557	51607.8	3.31384	-8.28981	DC_Mast	-1.04168	0.441291
cell53504_20224_34	20367	53750.6	0.748726	-0.404805	Myoepi	-0.0956488	-0.583028
cell52480_19712_4	19895.5	52496.3	-5.84296	-3.6002	Malignant	1.14498	-1.15525
cell51968_24832_19	24975.3	52130.1	-0.087674	0.449404	Myoepi	-0.147842	0.311066
cell53248_24064_21	24186	53421.8	-5.78731	-1.16293	Malignant	1.01626	-1.16281
cell48384_23040_13	23076.7	48550.4	-3.87663	-0.405626	Malignant	0.58202	-1.08059
cell47616_24832_35	24839.8	47809.9	-11.2923	-1.97361	Malignant	2.0851	-1.13887
cell52224_24064_20	24207.8	52351.7	-7.79074	-5.63787	Malignant	1.6704	-1.04221
cell48384_21504_6	21646.3	48438.5	-4.38533	-0.276619	Malignant	0.781469	-0.815848
cell50432_22272_35	22478.6	50677.4	-4.28713	-3.42774	Malignant	0.91765	-1.18183
cell51200_24832_22	24877.5	51423.9	-4.03973	-0.392569	Malignant	0.541592	-0.781034
cell51712_20992_8	21072.5	51789.8	-7.93377	-7.32757	Malignant	1.07341	-0.932935
cell48128_20224_14	20446.6	48223.1	-7.16043	-0.569307	Malignant	1.24454	-1.29242
cell48640_19456_16	19548.7	48821	-5.32425	3.23788	Malignant	1.06798	-0.369476
cell51200_20480_10	20625.2	51252	-6.51776	4.9179	Malignant	1.38361	-0.329671
cell51968_20480_9	20722.3	52039.7	-9.32764	0.442968	Malignant	1.94969	-1.29242
cell52736_21760_18	21998	52871	-5.773	1.47134	Malignant	0.796382	-0.738445
cell53504_24576_20	24756.1	53706	-8.49176	-3.86295	Malignant	1.47607	-1.07751
cell46592_19712_11	19819.1	46722.3	-6.03422	2.99549	Malignant	1.21076	-0.146664
cell53760_25856_2	25990.5	53766.9	-3.86991	0.5053	Malignant	0.41323	-0.397934
cell46592_21760_10	21788.4	46666.5	-7.78751	1.97908	Malignant	1.74228	-1.29242
cell51200_26112_34	26335.6	51442.1	0.369594	6.14993	Stromal	-0.0019339	0.163847
cell53760_24576_3	24652.6	53802.2	0.451637	-0.491207	Myoepi	-0.267866	0.32201
cell53248_22272_12	22512.9	53332.4	-6.37366	-4.06951	Malignant	1.14587	-1.07822
cell50688_21504_4	21546.4	50741	-9.38837	1.27011	Malignant	1.99689	-1.29242
cell48384_25600_5	25620.4	48427.8	-9.33481	1.40818	Malignant	1.85396	-1.08768
cell52736_26368_26	26428.5	52969.8	-7.6106	2.0856	Malignant	1.19899	-0.231153
cell50688_23296_21	23476.9	50851.6	-3.97788	-3.00601	Malignant	0.873917	-1.19219
cell51712_20736_22	20859.9	51890.2	-4.16207	-1.76232	Malignant	0.801838	-1.27154
cell52736_21504_16	21536.5	52925.7	-5.30465	2.02237	Malignant	0.986913	-0.877669
cell48384_21760_8	21985.8	48543.9	-8.61339	1.58634	Malignant	1.53009	-1.2347
cell49408_21248_1	21406.2	49414.9	-10.8061	-3.03145	Malignant	2.00137	-1.14693
cell48640_25856_29	25983.5	48888.6	-6.02526	-0.64124	Malignant	1.06174	-1.29242
cell48640_20224_13	20342.8	48770.8	-8.60268	1.48311	Malignant	1.4477	-1.06176
cell53248_21760_12	21907	53314.9	-3.37234	0.0432461	Malignant	0.344765	0.383048
cell50432_24576_1	24724.7	50444.7	-5.03958	2.10444	Malignant	0.567436	0.0246307
cell51712_22784_4	22852.5	51730.5	-4.12712	-3.46583	Malignant	0.951603	-1.17555
cell51200_25856_5	25881.4	51226.6	-1.72702	4.90612	Stromal	0.189623	-0.171352
cell45568_25600_25	25711.9	45731.4	-3.03379	-0.0968886	Malignant	0.499194	-0.834899
cell52736_22528_1	22573	52742.2	-8.43409	-1.69	Malignant	1.4892	-1.11986
cell45568_19968_16	20215.5	45714.3	-8.93796	1.30718	Malignant	1.82261	-1.29242
cell53760_25344_13	25531.1	53857	-7.03002	0.240754	Malignant	1.18068	-0.892634
cell46848_24832_27	25034.7	47083.8	-2.40034	4.84156	Stromal	0.343404	-0.632389
cell52992_23808_24	23832.2	53222.4	8.24742	2.72301	T	-1.05654	1.61842
cell45568_25856_21	26086.8	45718.6	-2.52498	-0.55169	Malignant	0.349489	-0.952539
cell49152_25344_5	25540.8	49204.9	-3.24878	-0.550377	Malignant	0.422802	-0.766197
cell47616_25088_33	25094.3	47804.6	-9.23104	-6.54465	Malignant	1.11653	-0.561091
cell46336_23296_12	23303.8	46481.5	-6.06786	2.9079	Malignant	0.428002	-0.435875
cell52224_24832_19	24837.6	52333.6	-2.56718	2.09899	Myoepi	0.330786	0.530082
cell52736_24320_33	24337	52977.1	-7.79283	1.98788	Malignant	1.16221	-0.611362
cell49408_25856_26	25897.1	49597.8	-6.88017	-6.60105	Malignant	1.14918	-1.25051
cell47104_21248_14	21436	47175	-8.90551	3.33742	Malignant	1.9359	-1.03348
cell50688_20736_1	20972.9	50693.8	-3.75372	3.62947	Stromal	0.398992	1.53655
cell51712_24576_53	24631.3	51928.6	6.8035	2.90569	Stromal	-0.75593	-0.160342
cell50176_22784_41	23006.4	50416.9	-1.54115	4.3502	Stromal	0.0990673	0.443424
cell50688_22016_33	22069.3	50915	-5.59974	-3.41927	Malignant	1.17958	-1.19513
cell48384_25600_9	25609.5	48449.6	-8.39019	1.38596	Malignant	1.43464	-0.832502
cell49664_20736_8	20800.1	49775.3	-5.11065	-2.70385	Malignant	1.03087	-1.18258
cell50176_22784_42	22830.5	50424.8	-10.544	-4.9173	Malignant	1.53257	-0.868631
cell51456_22528_19	22761.7	51595.3	-6.54365	-3.7476	Malignant	1.32581	-1.16087
cell49408_19200_31	19232.4	49648.7	-6.54723	1.15395	Malignant	1.33961	-1.29242
cell46848_18688_18	18873.3	47041.1	-7.03432	-0.106928	Malignant	1.17227	-1.2841
cell49920_23808_28	23811.8	50138.7	-2.93997	2.00934	Stromal	0.129198	0.630012
cell50432_25344_9	25374.1	50497.6	-8.42608	-2.50285	Malignant	1.397	-1.14971
cell49664_21504_26	21717.4	49905.5	0.412129	5.45442	Myoepi	0.257286	-0.387642
cell52992_23552_28	23729.7	53237.7	-7.09445	1.6288	Malignant	1.49994	-1.29242
cell50432_22016_28	22073.9	50645.3	-8.97102	-2.53097	Malignant	1.7392	-1.16778
cell51968_23552_8	23602.5	52054.8	-6.26363	-2.66037	Malignant	1.21033	-1.15018
cell52480_24320_8	24368.8	52568.8	-10.7453	-4.53233	Malignant	1.29605	0.0642496
cell47872_18944_7	18956.8	47898.8	-8.18536	3.97064	Malignant	2.10758	-1.04375
cell53760_22016_18	22191.5	53890	-7.67168	2.35451	Malignant	1.61588	-1.0898
cell49664_25344_4	25575.4	49726.5	-6.83008	-0.0626461	Malignant	1.28805	-1.25738
cell53760_25600_23	25751.5	53935.1	-8.9765	-1.55487	Malignant	1.3854	-1.0867
cell52992_24320_18	24570	53125	-5.37237	3.89471	Stromal	0.919324	0.36934
cell50176_20224_8	20438.5	50228.5	-2.3969	-1.219	Malignant	0.292655	-0.775968
cell52992_20480_1	20539.5	52998.6	-4.20366	3.93767	Malignant	0.564548	0.193074
cell52480_22528_27	22636.8	52626.6	-9.44525	-2.55719	Malignant	1.69852	-1.09221
cell53760_25088_21	25320.3	53898.6	-8.60907	3.464	Malignant	1.9325	-0.983614
cell48896_22016_24	22024	49102.5	-9.66194	-1.97803	Malignant	1.59352	-1.15744
cell49152_25856_22	26101	49401.5	-3.86547	4.11007	Myoepi	0.467088	0.374333
cell50944_23808_5	23868.5	51022.3	-1.1312	4.80707	Stromal	0.158726	-0.0955223
cell50688_25344_10	25531.3	50806.9	-2.72493	4.9893	Stromal	0.248915	0.171556
cell50688_20480_8	20569.1	50749.4	-5.03501	-6.19051	Malignant	0.872565	-0.952503
cell53760_25856_13	26095.1	53846.6	-7.82549	-2.6769	Malignant	1.41188	-1.11809
cell51712_22016_4	22079.6	51737.7	-7.779	-7.12116	Malignant	1.264	-1.20655
cell52224_23296_23	23355.1	52387.3	-4.00796	3.04573	Myoepi	0.471274	-0.0732948
cell51200_23296_27	23535.3	51441	-5.72978	1.92283	Malignant	0.865929	-0.87996
cell51456_22272_32	22320.2	51667.6	-9.26136	-1.53709	Malignant	1.70811	-1.08644
cell45824_19968_16	20008.5	45932	-4.54488	4.65301	Stromal	0.569363	0.264424
cell46592_22784_24	23034.9	46802.4	-7.75051	5.09654	Malignant	2.42369	-0.771181
cell47104_25088_2	25127.2	47113.6	-1.25145	3.30435	Stromal	0.123824	0.276437
cell46848_19200_9	19410.8	46928.6	-4.64553	0.0331613	Malignant	0.729624	-1.23393
cell50944_24576_19	24634.7	51122.9	-5.13769	-7.11391	Malignant	0.694041	-0.515547
cell50688_20736_11	20836.7	50754.9	-5.39778	-5.8486	Malignant	0.920117	-1.12152
cell48896_26112_13	26354.5	49076.2	-1.88588	2.57262	Stromal	0.216717	-0.0583147
cell53248_23296_13	23368.3	53328.5	-7.22785	-3.53902	Malignant	1.23889	-1.11352
cell50432_21760_25	21898.4	50640.2	-2.73481	-2.07869	Malignant	0.40637	-1.23321
cell48896_20224_17	20329.7	49024.8	-7.83542	4.91358	Malignant	2.35694	-0.846983
cell51200_19200_22	19212.9	51332.2	0.593888	6.79639	Stromal	0.078434	-0.170571
cell47872_19200_21	19237.2	48059.2	-3.42118	-0.653489	Malignant	0.334298	-0.457607
cell47872_21248_22	21376.3	48117	-9.63268	2.77419	Malignant	2.17389	-1.09088
cell51712_23808_21	24039.9	51886.5	3.44527	5.36388	Stromal	-0.467507	0.927987
cell52480_24832_17	25036.5	52660.4	-7.52348	4.88794	Malignant	2.11239	-0.607221
cell49408_25088_18	25130.5	49620.1	-7.36575	2.90713	Malignant	1.44134	-0.760442
cell46080_24064_12	24071.1	46156.3	-6.80563	3.2657	Malignant	0.906967	-0.0862541
cell50176_18688_16	18919.9	50356	-6.3259	4.47671	Malignant	1.03929	-0.322707
cell49152_23552_17	23691.3	49325.2	-3.5936	-1.50608	Malignant	0.464557	-1.22899
cell47872_26112_34	26153	48071.4	-5.98879	-0.995115	Malignant	0.805289	-1.16401
cell50944_26112_20	26259.4	51128.3	-10.0674	-3.46113	Malignant	1.46316	-0.980848
cell51200_25600_26	25753.7	51378.4	-6.73963	3.48105	Malignant	1.41588	-0.420993
cell52992_22784_13	23030.2	53078.3	-5.21018	2.43128	Malignant	0.934806	-0.755852
cell50432_24064_20	24219.5	50615.9	1.90145	8.48064	Stromal	-0.26665	-0.0219692
cell49664_18688_3	18840.4	49672.3	-0.584411	6.14114	Myoepi	0.309652	-0.338979
cell46080_24832_13	24933.6	46175.9	5.47456	-7.6536	Macrophage	-0.882698	-0.264256
cell49664_18944_4	19182.3	49717.9	2.22501	5.65365	Stromal	-0.433458	1.07444
cell50944_22016_9	22163.2	51012.4	-8.84461	0.688432	Malignant	1.82445	-1.29242
cell49152_18688_9	18914.8	49248.5	-3.14573	-4.19611	Malignant	0.643873	-1.19772
cell52992_18688_25	18928.6	53142.9	-5.88158	2.92297	Malignant	0.833224	0.389345
cell46336_24576_10	24764	46397.5	-6.32898	3.77856	Malignant	0.842468	-0.220086
cell52992_19200_13	19321.8	53071.5	-9.35266	-3.17507	Malignant	1.35626	-0.885089
cell50944_25856_30	25862.2	51170.1	2.82494	6.51432	Stromal	-0.660073	1.63908
cell47616_22528_16	22583	47835.9	-5.2504	5.0773	Stromal	0.758473	0.927214
cell46080_21760_12	21952.6	46184.4	-5.4347	-0.450247	Malignant	1.12523	-1.29242
cell52992_26368_9	26614.7	53100.5	-3.68361	1.47887	Malignant	0.412943	0.818971
cell49664_26624_18	26647.2	49788.1	-4.06136	-5.85777	Malignant	0.656742	-0.870382
cell52480_21504_12	21706.5	52531.8	-6.50879	-1.16442	Malignant	1.35199	-1.29242
cell48640_24064_8	24190.5	48663.3	-8.80575	1.89931	Malignant	1.4684	-0.815946
cell48896_20224_11	20332.8	48959.7	-6.18003	1.07186	Malignant	0.995409	-1.29242
cell50432_22528_23	22693.7	50642.1	0.329148	0.0203412	Myoepi	0.0613903	-0.31626
cell51200_22272_19	22369.5	51357.3	-7.96558	3.15874	Malignant	1.50754	-1.11229
cell48640_21248_25	21356.1	48841.1	-7.84195	-2.19504	Malignant	1.57409	-1.16374
cell50176_21760_24	22004.7	50408.4	-4.8933	2.44696	Myoepi	0.641677	-0.0891166
cell46080_21760_16	21978.1	46214.3	-7.86681	5.03744	Malignant	2.29787	-0.497597
cell45824_19200_7	19427.2	45905.5	-6.36919	3.77986	Malignant	1.13425	0.0530116
cell53760_23808_35	23834.6	53998	-3.46351	-1.36011	Malignant	0.44207	-0.849145
cell52480_25600_7	25817.4	52560.3	-6.58454	0.298844	Malignant	1.13474	-0.414131
cell52992_22016_26	22074.5	53112.2	-9.46255	-6.0346	Malignant	1.45197	-0.936695
cell52736_20992_28	21202.5	52927.3	-2.59274	3.27091	Myoepi	0.588032	-0.959739
cell50944_21760_13	21907.6	51083.2	-9.39093	-1.01502	Malignant	1.64182	-1.11314
cell51456_24320_29	24353.6	51594.2	4.58546	-5.99663	DC_Mast	-1.02287	1.29705
cell50176_18944_8	19092.4	50264.9	-3.61935	-0.0676808	Malignant	0.391222	0.30173
cell52992_23808_11	23936.2	53072	-2.23835	4.29275	Stromal	0.322551	0.0609537
cell49920_19200_15	19319	50019.6	4.7146	3.19208	Stromal	-0.671883	1.1442
cell46080_24064_23	24068.5	46239.3	-9.04141	2.84496	Malignant	1.90324	-1.13345
cell51456_18944_1	19051	51474.2	-8.83713	-6.74201	Malignant	1.38979	-1.11738
cell48896_26112_15	26262.4	49093.3	-2.32326	2.99408	Myoepi	0.332958	-0.441594
cell52736_20992_33	21031.6	52960.9	-8.61447	-4.0999	Malignant	1.66026	-1.18074
cell53504_25600_23	25785	53655	-3.77734	-2.39056	Malignant	0.830395	-1.29242
cell45824_22784_4	22894	45854.9	-7.70321	4.51319	Malignant	1.61289	-0.531333
cell51456_23040_22	23063.7	51613	-0.145278	-0.234379	Myoepi	-0.120184	-0.0007593
cell48896_25088_17	25308.5	49020.2	-7.92569	-7.82932	Malignant	0.784891	-0.822461
cell49152_24832_18	25080.2	49310.4	-5.30181	-4.20283	Malignant	1.03062	-1.11716
cell52480_26112_26	26238.6	52723.9	7.30187	4.2247	Macrophage	-0.495809	0.646965
cell52736_18688_32	18870.4	52969.4	-6.91281	-0.682275	Malignant	1.48864	-1.29242
cell52224_20992_21	21124.4	52403.5	-8.51554	-1.6931	Malignant	1.56376	-1.14167
cell46592_25088_8	25139.1	46630.9	-9.09866	-2.52935	Malignant	2.06366	-1.15788
cell48384_20480_22	20661.6	48597.5	-4.6641	-2.61268	Malignant	0.981246	-1.17765
cell47616_25088_10	25194.4	47638.7	-9.24469	-3.43893	Malignant	1.23319	-0.900406
cell49152_24832_4	24950.6	49185.5	-7.49113	0.569946	Malignant	1.44793	-1.11812
cell47872_22272_38	22424.4	48113.2	-11.2404	-1.59879	Malignant	1.99847	-1.11362
cell49408_19968_2	20189	49415.4	-8.52187	4.30086	Malignant	2.24486	-0.939822
cell47104_22272_11	22475.9	47148.9	4.20959	5.92438	Stromal	-0.810809	1.09086
cell49408_23808_18	24001.8	49614.7	-5.38938	-4.72158	Malignant	1.13016	-1.22933
cell47616_21248_11	21264.7	47668.8	-7.68414	1.71113	Malignant	1.68896	-1.29242
cell53760_22016_25	22232	53940	-9.22643	3.12096	Malignant	1.69192	-0.854842
cell46336_19200_22	19332.8	46527.3	-0.675415	-2.22608	Malignant	-0.0366896	-1.25411
cell52736_19712_25	19857.5	52910.7	-7.08491	-0.475098	Malignant	1.25373	-1.24234
cell51456_24320_14	24400.7	51531.3	4.69516	5.38448	Stromal	-0.90008	1.69503
cell53504_25344_33	25349.3	53729.7	-8.12969	1.16662	Malignant	1.27765	-1.10565
cell53504_24064_13	24127.5	53621	-7.89835	1.63764	Malignant	1.25941	-0.358299
cell52992_20224_5	20402.4	53082.4	2.84925	7.1955	Stromal	-0.592933	0.401916
cell51200_22784_27	22947.3	51432.4	-5.94429	2.96765	Malignant	1.1208	-0.425103
cell53248_22272_9	22444	53318.5	-9.90174	-2.00478	Malignant	1.83013	-1.15346
cell50688_19456_25	19557.5	50910.2	-2.57636	-1.36132	Malignant	0.413999	-0.873799
cell46592_18688_11	18776.8	46748.4	-2.69376	4.07213	Malignant	0.228794	-0.613708
cell53504_19200_22	19375.5	53660.4	1.6603	3.89932	Stromal	-0.493728	0.773701
cell51712_24320_53	24540.4	51929.2	4.45306	-7.70556	T	-1.10382	-0.0452854
cell47360_20992_12	21183.2	47455.8	-8.46385	0.377694	Malignant	1.69985	-1.29242
cell47616_20480_9	20681.2	47729.7	-7.35651	2.36733	Malignant	1.84641	-1.29242
cell53248_22784_9	23031.3	53284.4	-6.79044	-1.26765	Malignant	1.34244	-1.29242
cell53504_19200_9	19438.1	53550	5.46331	1.22541	Macrophage	-0.830896	0.93611
cell46848_26112_25	26204.7	47081.7	-2.65257	0.978786	Malignant	0.229857	0.0291632
cell50688_19968_9	20009.5	50759	-2.77084	-1.08676	Malignant	0.232684	-0.863169
cell49920_25856_21	25987.1	50090.2	-10.5276	-3.85171	Malignant	1.53066	-1.06121
cell52992_22016_4	22031.1	53007.4	-8.56783	-0.168101	Malignant	1.79162	-1.29242
cell52480_22016_15	22116.7	52561.7	-9.37697	3.76636	Malignant	2.5	-1.06729
cell50432_25344_5	25384.2	50466.5	-5.40027	3.87125	Malignant	0.513025	0.617075
cell47872_22784_23	23000.3	48102.2	-10.9557	-4.37679	Malignant	1.40373	-0.377349
cell52992_20480_29	20615.5	53179.3	-3.7379	-1.46442	Malignant	0.575061	-0.875176
cell47360_20992_15	21225	47480.2	-9.64619	1.89137	Malignant	2.02842	-1.24653
cell49920_23808_7	24042.6	49970.2	-3.55572	0.868244	Malignant	0.268618	0.139603
cell50688_20736_13	20860.7	50770	-5.04444	-3.76276	Malignant	1.04027	-1.1848
cell51456_22272_19	22278.1	51564.9	-8.47918	0.28214	Malignant	2.03188	-1.29242
cell49408_25600_6	25716.9	49472.7	-2.37248	-1.0211	Malignant	0.240866	-0.347575
cell53760_22016_14	22043.1	53863.1	-3.09425	3.52243	Myoepi	0.282449	0.530943
cell52992_20480_38	20554.8	53234.8	-7.62109	4.24697	Malignant	1.54205	-0.494969
cell51712_26368_16	26562.7	51930.1	-4.26812	2.77537	Malignant	0.770521	-0.270493
cell45824_25088_3	25143.6	45868.9	1.35679	8.03153	Stromal	-0.0770062	-0.338408
cell53504_22272_7	22302.2	53553.3	-4.57961	-1.8463	Malignant	0.965633	-1.29242
cell47872_24320_26	24430	48098.2	0.107883	-0.664413	Myoepi	0.136464	-0.668621
cell51968_23808_32	23813.9	52160.2	-8.35959	1.57869	Malignant	1.27611	-0.661859
cell49408_25856_4	26027.6	49444.4	-9.14393	-5.09813	Malignant	1.67606	-1.20425
cell49920_19712_20	19763.5	50122.1	-1.80342	3.04899	Stromal	0.318092	-0.369427
cell51968_22528_8	22774.1	52032.8	-7.39005	0.255739	Malignant	1.34162	-1.28465
cell51456_22528_29	22601.3	51649.7	-9.54082	3.03639	Malignant	2.22849	-1.15394
cell53248_23296_28	23366.8	53481.3	-8.78374	-1.75954	Malignant	1.56917	-1.11047
cell52480_26368_15	26479.8	52607.1	-2.62464	-3.95505	Malignant	0.48708	-0.922833
cell51712_20480_23	20707.9	51937.3	-10.7002	-1.83079	Malignant	1.93093	-1.15947
cell50176_22272_17	22344.8	50307.9	-2.6226	-0.358548	Malignant	0.295603	-0.524637
cell52992_19456_15	19537.2	53111	-3.80355	-3.81003	Malignant	0.801143	-1.18646
cell53760_20736_5	20739.5	53778	-2.19466	3.08601	Stromal	0.235212	0.104014
cell51712_19968_13	20170.7	51797.8	-5.38205	-0.670093	Malignant	0.82064	-1.10775
cell51712_21760_4	21996.5	51812.8	-1.49759	2.44313	Myoepi	0.218743	-0.0519496
cell46592_26112_15	26259.1	46708.5	-2.01566	2.22378	Stromal	0.120051	0.508866
cell46592_22528_15	22551.6	46682.5	-7.28262	3.2908	Malignant	1.93106	-1.27531
cell47360_24832_24	24847.4	47550.6	-4.12883	3.0885	Malignant	0.82228	-0.348173
cell50176_23040_23	23207.4	50351.7	-5.18813	2.91621	Malignant	0.663292	-0.463986
cell48384_19200_10	19425.5	48474.8	-4.90472	-1.66878	Malignant	0.96864	-1.29242
cell49664_19712_6	19919.5	49728.9	4.60487	2.85548	Macrophage	-0.895448	1.51129
cell52224_23552_5	23716.5	52244	-6.72328	0.189224	Malignant	1.08648	-1.06994
cell47616_24064_7	24162.1	47671.4	-0.510126	-2.31751	Malignant	-0.117692	-0.977726
cell46080_26368_7	26602.4	46174	-4.25085	0.453387	Malignant	0.556984	-0.374716
cell52480_21504_16	21654.2	52581.4	-6.14468	-3.89051	Malignant	1.21816	-1.16296
cell46080_21248_11	21449.7	46166	-8.53404	2.96489	Malignant	1.87385	-1.22044
cell47872_19712_11	19892.3	47965.7	-4.12645	5.10727	Myoepi	0.288648	-0.113939
cell45824_24832_47	24981.6	46069.3	-4.96659	2.65727	Malignant	0.406754	-0.588548
cell50176_22784_37	22839.8	50405.6	-5.19543	-0.0652865	Malignant	0.834281	-0.449743
cell50944_25600_7	25815.8	50999	0.0907227	0.359847	Malignant	-0.0211209	0.291193
cell46848_22784_24	22839	47093.8	-10.9772	-1.66618	Malignant	1.50236	-1.03453
cell52736_25856_21	26075.2	52930.8	-5.23911	2.58688	Malignant	0.631411	0.112987
cell53760_24320_22	24446.8	53931.7	1.63664	-1.49003	Myoepi	-0.571746	-0.208807
cell48128_22784_8	22940.1	48157.5	-3.28237	2.14566	Myoepi	0.688066	-1.19096
cell53504_23808_19	23873	53732	2.53692	7.97657	Stromal	-0.348502	-0.0631496
cell52736_22528_24	22719.3	52907.8	-2.78466	-3.63975	Malignant	0.650741	-1.19119
cell46336_25088_19	25301.8	46499.7	-7.5591	4.02217	Malignant	1.69774	-0.57367
cell50176_23808_23	23902.6	50338.4	-8.7994	-7.02418	Malignant	1.11387	-0.973682
cell53504_26368_18	26491.3	53670.5	-4.80493	-4.15584	Malignant	1.04427	-1.18444
cell50176_26112_29	26268	50375.5	-2.179	-0.992487	Malignant	0.35196	-0.658999
cell45568_25344_22	25350.9	45703.8	-8.11358	4.66767	Malignant	2.36089	-1.02185
cell46336_19200_27	19239.5	46563	-5.0835	-0.423644	Malignant	0.831821	-1.18602
cell52736_20736_19	20985	52845.5	-8.95405	1.14625	Malignant	2.08224	-1.29242
cell51456_24064_20	24191.1	51576.6	1.66059	-0.488149	Macrophage	-0.450348	0.0834663
cell52992_22528_13	22774.4	53061.3	-7.56227	-4.44045	Malignant	1.38153	-1.16199
cell49920_21504_20	21512.1	50046.5	-9.26131	1.3409	Malignant	1.83924	-1.29242
cell50944_20480_5	20649.3	50980.3	-2.99972	1.92842	Myoepi	0.501015	-0.931202
cell49920_23296_15	23408	50055	-1.22684	-2.00988	Malignant	0.107112	-1.0707
cell53504_23552_11	23613	53626.5	-3.41769	2.443	Malignant	0.457609	0.162336
cell51712_20480_13	20607.3	51807.3	-10.7718	-2.20086	Malignant	2.20328	-1.14001
cell48128_20736_16	20979.9	48229.3	-1.49381	-0.0615742	Myoepi	0.156962	-0.545059
cell49920_20480_3	20693.4	49939.1	2.3251	8.54086	Stromal	-0.447976	0.011574
cell47104_20480_14	20655.4	47248.7	-4.03014	-1.75754	Malignant	0.677198	-1.25541
cell48384_25088_3	25283.8	48400	-7.82257	3.48211	Malignant	1.52153	-0.819172
cell46336_24832_5	24885	46370	6.19606	2.66787	Macrophage	-0.9459	1.05706
cell51712_25088_12	25227.7	51800.6	-2.40537	-1.16828	Myoepi	0.252625	-0.596966
cell47360_24320_26	24348.7	47592.6	0.679404	5.64574	Stromal	0.114848	0.0858276
cell53760_19968_6	20083	53810.9	5.31072	1.03199	Macrophage	-0.723662	0.480565
cell47360_19456_9	19596.4	47414.8	-9.73114	-4.65505	Malignant	1.56708	-0.937123
cell45568_25088_32	25285.9	45744.6	1.26325	5.48903	Stromal	-0.146197	0.357317
cell53248_19968_14	20066.9	53341.9	-11.0927	-4.75492	Malignant	1.36365	-0.389669
cell50944_20736_8	20813.6	51115.4	-6.98858	-6.03208	Malignant	1.095	-0.89139
cell52480_20736_16	20948.5	52662.8	-8.75349	-2.11883	Malignant	1.72702	-1.17112
cell51456_25856_9	25951.6	51549.8	-6.87281	0.765721	Malignant	1.28608	-1.17831
cell49920_20480_17	20671.3	50048.4	-4.14709	-1.00774	Myoepi	0.428762	-1.0146
cell53504_20736_5	20881.9	53554.7	1.3403	6.89439	Stromal	-0.305488	0.196251
cell46592_25344_15	25560.3	46752	-4.66539	0.587347	Malignant	0.588844	-0.572427
cell48896_26368_17	26477	49123.1	-5.72399	1.21564	Malignant	0.380912	-0.272406
cell46336_26368_25	26545.6	46479.1	-8.26955	3.58821	Malignant	1.6981	-0.0974878
cell45824_19456_21	19543	46042.7	-4.82298	-1.31669	Malignant	0.758094	-1.17452
cell49152_25088_4	25113.2	49201.6	-1.54411	0.866139	Myoepi	0.138012	0.105436
cell49664_19712_20	19956.2	49877.3	-6.20215	3.24733	Malignant	1.05601	0.265368
cell47616_20992_23	21066	47846.6	-7.01219	-0.210656	Malignant	1.269	-1.29242
cell51712_25600_24	25758.4	51925.7	-0.0202396	0.527872	Myoepi	-0.002744	-0.252314
cell46336_20480_13	20510.9	46549.8	-4.99105	4.28099	Malignant	1.02036	0.232033
cell51456_24320_11	24485	51517.7	8.27543	5.2387	Plasma	-0.8863	0.48751
cell51712_24320_12	24552.7	51771.4	4.64928	-9.09921	T	-1.04046	0.0914602
cell53760_21760_19	21965.6	53875.4	-4.68265	-1.41041	Malignant	0.92497	-1.29242
cell50432_20992_16	21095.7	50605.7	-9.02522	-7.58071	Malignant	1.07986	-0.534679
cell53760_21248_6	21475.6	53809.9	-1.56991	2.53937	Stromal	0.155447	0.145447
cell45568_20224_11	20235.6	45707.8	-6.73809	-3.9662	Malignant	1.26968	-1.18184
cell52224_25600_27	25605.1	52463.8	-5.89851	4.46531	Malignant	1.3243	0.0419629
cell49920_23040_21	23113.7	50104.4	-4.41265	-0.936314	Malignant	0.663572	-1.22725
cell46336_24064_14	24277.6	46471.7	-11.1649	-1.8771	Malignant	1.92538	-1.09167
cell51200_23296_8	23463.6	51255.6	-1.81113	-0.732797	Myoepi	0.214701	-0.276553
cell49152_25088_5	25166.9	49204.5	-0.584953	0.00296147	Myoepi	-0.0188502	0.506846
cell50944_18944_31	18955.2	51192.9	-8.54396	-5.1247	Malignant	0.828143	0.194245
cell46080_26112_29	26132.3	46300.8	8.61826	5.26513	Plasma	-0.948572	0.611933
cell52224_26368_4	26502.6	52240.4	3.96443	6.59348	Stromal	-0.898607	0.828967
cell52736_23552_28	23671.4	52983.4	-3.70664	-4.61064	Malignant	0.760291	-1.1504
cell52224_19712_35	19715.8	52460.5	-10.5013	-1.62366	Malignant	1.93395	-1.14156
cell48896_25600_3	25610.5	48916.5	-6.51301	-2.89057	Malignant	1.12025	-1.10345
cell51968_23808_25	23930.6	52115.2	-9.20736	1.46633	Malignant	1.78153	-1.20077
cell51456_25088_3	25120.8	51500.5	-3.13057	3.65781	Myoepi	0.385142	-0.156013
cell53248_23296_27	23311.8	53452.2	-6.19694	-0.696507	Malignant	1.32175	-1.29242
cell49664_24832_19	25040	49913.2	-8.93476	-2.53563	Malignant	1.72782	-1.13139
cell49152_22528_22	22619.5	49368.9	-2.87646	-1.8909	Malignant	0.447654	-1.18624
cell49664_18688_11	18864	49742.9	-8.35466	2.45403	Malignant	1.80583	-1.17935
cell53248_21504_19	21578.2	53398.6	-8.86076	2.11958	Malignant	1.60218	-1.08978
cell52992_22784_29	22946.6	53231.8	-4.42743	-2.96393	Malignant	0.994605	-1.1859
cell46592_22272_7	22521.9	46654	1.17173	7.23605	Stromal	-0.0720745	-0.789217
cell52736_19712_16	19930.5	52843.5	-1.8846	-3.683	Malignant	0.393048	-0.654102
cell46336_21248_14	21482	46573.8	-3.54248	0.0619767	Malignant	0.224707	-0.0912059
cell46848_25600_2	25793.1	46865	-8.48101	2.93906	Malignant	1.4653	-0.865234
cell51456_22272_10	22354.9	51507.5	-8.17535	-2.3676	Malignant	1.65757	-1.16492
cell50176_22528_8	22558.5	50260.2	-2.62831	2.35967	Myoepi	0.480728	-0.19012
cell50176_26368_4	26433.1	50193.7	-5.6783	-1.13065	Malignant	0.840799	-1.07328
cell52224_21504_21	21677.1	52460.5	-5.18019	-6.21212	Malignant	0.946318	-0.914507
cell49920_22272_14	22394.6	50037.2	-10.2657	-5.24017	Malignant	1.29315	-0.637243
cell47360_19456_12	19487.3	47446.9	-2.82985	-3.00984	Malignant	0.670669	-1.19753
cell47360_26368_17	26418.2	47469.4	-8.89758	-1.95827	Malignant	1.73325	-1.19227
cell49920_24064_30	24268	50117	-3.62246	5.12146	Stromal	0.472204	0.0135165
cell47104_24576_13	24638.5	47237.5	-2.47435	5.16857	Stromal	0.347331	-0.162983
cell53760_24064_2	24293.3	53780.6	-2.06752	-2.6649	Malignant	0.402277	-1.20755
cell49664_24320_8	24332.5	49720.9	5.1021	4.37361	Stromal	-0.425739	0.840619
cell53760_19712_17	19906.2	53860.5	7.27239	5.19815	Stromal	-1.0211	0.759046
cell53504_21248_27	21420.1	53695.2	-8.08241	0.677686	Malignant	1.5849	-1.21269
cell51456_24064_26	24213.4	51602.2	3.10483	3.87032	Stromal	-0.661473	0.42641
cell49920_18688_28	18840.4	50093.7	-7.54343	1.91675	Malignant	1.60817	-1.29242
cell49920_25856_8	25917	49966.6	-8.20053	-4.36594	Malignant	1.40846	-1.1849
cell53760_19712_22	19789.1	53888.6	4.84577	4.5319	Stromal	-0.722429	-0.157193
cell45824_24832_40	24994.6	46017	-7.433	3.27782	Malignant	1.69287	-1.00138
cell53760_18944_15	18979	54002.3	-2.13942	-2.62303	Malignant	0.35586	-1.19324
cell48128_22784_35	22797.3	48350.7	-2.36974	3.85327	Stromal	0.426833	-0.583691
cell50688_20992_31	21019.8	50878.8	-5.76294	3.72055	Malignant	1.23467	-0.194525
cell52992_25600_5	25816.5	53017	-5.46218	2.02196	Malignant	0.663493	-0.681562
cell47872_24320_14	24330.7	48022.5	1.57086	8.16628	Stromal	-0.106671	-0.321086
cell52992_23296_17	23448.1	53117.6	-3.85486	0.752752	Malignant	0.807612	-0.658517
cell48128_20480_1	20488.5	48144.9	-5.00489	4.08243	Stromal	0.592049	0.605264
cell49408_23296_20	23322.9	49597	-3.72992	-1.32263	Malignant	0.444613	-0.788725
cell52480_22016_23	22226.7	52669.8	-3.07455	0.0537344	Malignant	0.601145	-1.0214
cell49664_23552_18	23668.5	49827.9	-4.78359	2.50423	Malignant	0.652605	-0.299906
cell46592_19712_16	19936.6	46758	-9.28067	-3.44106	Malignant	1.18917	-0.558519
cell49408_21760_16	21783	49539.4	-4.24196	-4.04385	Malignant	0.805452	-1.13813
cell47104_23040_6	23094.4	47231.7	-6.60937	3.14615	Malignant	1.1121	-0.518439
cell50176_21760_11	21884.8	50247.4	-11.5067	-1.45649	Malignant	2.19227	-1.12009
cell51712_22784_9	22961.7	51768.9	-5.77901	-0.929959	Malignant	1.13038	-1.18934
cell50944_18944_27	18952.1	51154.7	-5.62424	-4.01502	Malignant	1.12354	-1.12435
cell52224_22272_5	22391.4	52251.7	-5.7267	-2.51017	Malignant	1.2094	-1.11569
cell46592_26368_2	26518.1	46605	-5.84629	2.37821	Malignant	0.554359	-0.628612
cell47360_26368_3	26546.6	47379	-6.5844	-2.7858	Malignant	1.41466	-1.1292
cell53504_21248_14	21357.3	53593.3	-6.29535	3.32214	Malignant	1.19515	0.0319579
cell52224_20224_12	20412.8	52304	-2.18229	0.491773	Malignant	0.147956	0.392974
cell53504_20992_12	21230.7	53656.7	-7.55164	-1.94222	Malignant	1.08654	-1.06324
cell52992_25856_13	26037.9	53066.8	-3.30486	-2.12302	Malignant	0.658516	-1.17558
cell51200_22016_29	22020.8	51425.8	-5.13509	4.29747	Myoepi	0.477975	-0.242293
cell52992_22272_27	22286.5	53120	1.00716	-1.62744	Myoepi	-0.417161	-0.875294
cell51712_22016_18	22175.3	51864.9	-7.51578	-7.87629	Malignant	1.04077	-0.761973
cell46592_23808_15	23995.5	46718	-7.14964	3.79833	Malignant	1.48109	-1.15018
cell50688_25600_14	25741.9	50850.5	-1.5496	2.33246	Stromal	0.126828	-0.320368
cell47616_25088_18	25226	47690.4	-6.80741	-6.89701	Malignant	0.880191	-0.327106
cell51200_25088_22	25323.5	51410.7	-7.79623	4.08524	Malignant	1.57358	-0.46595
cell50176_24320_21	24491.8	50351.9	7.21881	-0.979223	T	-0.995045	1.36381
cell46336_24832_10	25009.4	46392.7	5.95371	0.792051	Stromal	-0.767997	-0.0283341
cell49408_18944_8	19039.8	49535.2	-7.45046	1.76403	Malignant	1.13342	-0.820542
cell51200_22528_16	22734.3	51318.7	-2.94656	0.124334	Myoepi	0.542814	-1.16952
cell50688_24064_3	24082.1	50715.2	-9.65058	-0.284378	Malignant	1.61983	-1.04859
cell47104_21248_5	21449.7	47129.2	-4.27383	-0.208701	Malignant	0.777912	-1.29242
cell51200_22272_26	22369.9	51404.9	-7.06966	2.425	Malignant	1.08279	-0.874347
cell45568_22784_25	22850.5	45805.4	-5.4511	-5.36525	Malignant	0.62797	-0.399779
cell46336_19456_24	19643.1	46568.9	-5.11103	4.22498	Malignant	0.752976	0.393992
cell47104_23552_28	23678.4	47351.7	-0.296538	6.15938	Malignant	0.200885	-0.436942
cell47104_19968_22	19990.3	47346.3	-8.40619	1.028	Malignant	1.80875	-1.2457
cell51200_22272_5	22472.2	51240.5	-5.5663	4.88536	Malignant	0.48626	0.440838
cell52736_24576_15	24719.6	52804.6	-3.51608	0.101707	Myoepi	0.56525	-0.907176
cell46592_22784_2	22868.8	46621.7	-5.26892	2.8755	Malignant	0.296165	-0.41679
cell49152_23040_22	23161.3	49323.4	-3.81643	5.27268	Stromal	0.435152	0.297732
cell53504_20480_1	20575.1	53527.3	-6.53723	4.68625	Malignant	0.932754	-0.0422298
cell47616_19968_10	20180.7	47704.2	-7.0932	2.56504	Malignant	1.08079	-0.665867
cell50432_22528_10	22585.5	50518.1	-2.05561	-0.833363	Malignant	0.276571	-0.763996
cell48128_20224_15	20378.4	48277.4	-8.03751	3.22892	Malignant	1.90329	-1.20417
cell46336_24320_8	24339.9	46406.1	-5.42454	0.779387	Malignant	0.628985	-1.05394
cell49152_23040_8	23288.4	49193.3	-8.20515	2.02433	Malignant	1.2068	-0.598249
cell50688_20736_2	20766.6	50705.6	-1.36836	1.17155	Myoepi	0.0408641	0.922392
cell49152_20992_27	21241.2	49375.7	-9.66836	-2.48416	Malignant	1.70333	-1.17507
cell53248_25856_24	26106	53421.8	-7.41519	2.69546	Malignant	1.50098	-1.0797
cell51968_20480_14	20724.1	52071.7	-9.05001	0.368186	Malignant	1.89055	-1.29242
cell47872_22272_2	22510.1	47885.3	-11.1537	-1.80797	Malignant	2.23494	-1.15566
cell51712_19968_24	20141.9	51874.1	-8.18549	0.77503	Malignant	1.65803	-1.1954
cell50176_22272_28	22361.8	50359.2	-8.39888	3.21277	Malignant	1.53921	-0.757117
cell49664_26112_24	26265.7	49869.8	-2.74712	4.66934	Stromal	0.465284	-0.555413
cell53248_18944_11	19188.8	53365.2	-1.96407	-0.849687	Myoepi	0.130831	-0.568974
cell47360_23552_22	23633.5	47564.4	1.06283	6.57761	Stromal	-0.23217	1.5312
cell47360_19200_27	19263.3	47601.5	-9.08719	3.13763	Malignant	2.03376	-0.872442
cell49152_19968_23	20152.5	49360.6	-6.97506	2.44731	Malignant	1.02178	-1.1833
cell47360_18688_23	18860.7	47608.1	-3.03005	3.45226	Malignant	0.456325	0.817592
cell46336_21504_14	21633.5	46455.5	-6.81003	2.1021	Malignant	0.98589	-1.10123
cell54016_21504_7	21538.5	54074.8	-6.01087	-3.19413	Malignant	1.23081	-1.17153
cell48896_19968_6	19995.4	49004.3	-6.8336	1.19038	Malignant	0.667895	-0.451695
cell50432_20992_21	21231.3	50642.8	-6.39266	-0.243743	Malignant	1.2293	-1.26589
cell49408_20736_24	20972.9	49614.6	-6.60652	1.44572	Malignant	1.15514	-1.27719
cell52480_22528_26	22533.1	52622.1	-9.1253	-3.9232	Malignant	1.88011	-1.16566
cell52992_24064_17	24143.9	53236.9	0.891352	4.81859	Stromal	0.0846318	0.72407
cell51712_22528_37	22536.3	51958.8	-8.35419	-6.31254	Malignant	1.29923	-1.03272
cell45824_18944_9	19015.4	45886.7	-2.40289	-1.13545	Malignant	0.422902	-1.20162
cell48384_25856_20	25869.6	48484.1	-5.9944	-3.31017	Malignant	1.22397	-1.18352
cell48896_22016_11	22020.9	49001.9	-8.51664	-1.56748	Malignant	1.43864	-1.18395
cell47616_20992_11	21210.7	47740.4	-10.2641	-5.82471	Malignant	1.26102	-0.730806
cell48896_25856_26	26054.4	49130	-2.82388	0.349843	Malignant	0.314703	0.279269
cell47616_21760_5	21867.5	47646	-9.58987	-2.49975	Malignant	1.66518	-1.16014
cell50176_18688_4	18858.3	50255.5	-5.98949	-0.296622	Malignant	0.991427	-1.24715
cell50432_21248_24	21358.3	50660.8	-6.70607	4.20903	Malignant	0.925743	-0.0842472
cell52224_25600_24	25702.3	52427	-11.2094	-1.52848	Malignant	1.65848	-0.795901
cell53504_25600_24	25788.4	53708.5	-4.01778	0.766503	Myoepi	0.814779	-1.27816
cell48896_25856_3	26013.9	48947.5	1.6287	7.1141	Stromal	-0.406879	0.90062
cell47104_24576_5	24582.7	47163.3	0.587213	0.0148943	Myoepi	-0.0518562	-0.057953
cell49408_21248_8	21316.7	49490.5	-1.66967	2.40577	Stromal	0.0904938	1.24857
cell49408_19200_19	19326	49549.1	-0.0778079	4.9857	Stromal	0.00757477	0.843694
cell51712_20480_12	20694	51805.2	-9.95337	-1.8368	Malignant	1.9476	-1.19878
cell50944_20480_16	20601.3	51105.5	-2.53604	2.63294	Myoepi	0.478244	-0.558437
cell51712_22784_19	22815.7	51884.4	-8.23093	-2.85638	Malignant	1.47857	-1.15577
cell48128_19968_14	20042.1	48207	-6.98101	-0.0392057	Malignant	1.18556	-1.29242
cell49920_25856_12	26074.1	49987.3	-8.5401	-5.09925	Malignant	1.3816	-1.19794
cell51200_25600_14	25808.6	51315	-10.1101	-3.40831	Malignant	1.37123	-0.499631
cell47872_26112_24	26186.6	48029.6	1.6361	-1.16284	Myoepi	-0.384609	-0.600838
cell46080_24576_23	24707.9	46265.1	-8.12341	2.47266	Malignant	1.37208	-0.728995
cell52992_22528_24	22590.4	53155.1	-8.25193	-5.83861	Malignant	1.60605	-1.23401
cell52736_24320_3	24334.6	52790	-8.6619	0.700987	Malignant	1.53887	-1.05973
cell53248_24576_13	24592.3	53378.3	-6.55202	1.08011	Malignant	1.27794	-1.29242
cell49152_23040_26	23083.9	49348.2	-4.9272	1.67318	Malignant	0.600965	1.05976
cell51712_22528_14	22673	51837.8	-5.00221	-5.06616	Malignant	0.973826	-1.19778
cell52992_25088_3	25292.4	53027.1	-11.479	-1.30305	Malignant	2.13796	-1.08353
cell48640_23040_17	23095.1	48813.1	-5.33782	1.6644	Malignant	0.695703	-0.48992
cell50432_23296_32	23444.4	50675	-8.93072	-6.97562	Malignant	1.2653	-0.829635
cell50176_19712_9	19838.9	50237.2	-0.553085	0.752152	Stromal	-0.115479	-0.72759
cell54016_24064_13	24247.1	54066.4	-6.42393	1.46805	Malignant	1.56886	-1.29242
cell47616_26368_11	26598	47713.1	-8.12688	0.817546	Malignant	1.3899	-1.10192
cell51200_21504_7	21584.9	51258	-8.4538	1.78542	Malignant	1.33001	-0.718537
cell49408_24064_10	24281.7	49496.9	-9.22992	-5.82657	Malignant	1.33843	-0.88503
cell48384_19200_17	19210.7	48519.9	-7.8272	4.98368	Malignant	2.2907	-0.777218
cell48896_25856_6	25867.2	48959.6	-7.01146	3.05772	Malignant	1.06119	-0.256413
cell50176_24576_27	24586.5	50378.4	5.28681	0.100352	unassigned	-0.703434	0.302784
cell52992_23552_6	23557.4	53050.3	-5.62843	1.7728	Malignant	1.20186	-0.928835
cell45568_25856_29	26080.1	45771.4	-3.12006	-1.30384	Malignant	0.453105	-0.799717
cell49920_24064_37	24119.2	50162.8	-5.87032	-0.849758	Malignant	1.1339	-1.24432
cell46080_23040_15	23283.4	46241.2	-6.7838	1.82757	Malignant	1.21838	-1.02964
cell47360_25344_2	25434	47375	-8.52207	-5.78677	Malignant	1.25621	-0.579858
cell48640_21248_21	21481.1	48806.2	-7.50982	0.476999	Malignant	1.38078	-1.29242
cell47360_20736_13	20858.7	47530.2	-6.34197	4.84289	Malignant	1.31838	-0.691729
cell53248_24320_10	24391.6	53320.9	-4.44222	-4.96793	Malignant	0.760023	-0.691033
cell51456_18944_12	18949.7	51559.4	-9.78104	-2.76621	Malignant	1.71016	-1.13202
cell51456_24064_24	24291.4	51594.6	-1.74463	4.79369	Stromal	0.218197	0.00313707
cell45568_20736_19	20931.2	45767.3	-1.97132	-1.66426	Malignant	0.153382	-0.843993
cell50176_22272_8	22399.2	50215.4	-9.36541	-5.03761	Malignant	1.46388	-1.15275
cell52992_25088_23	25143.1	53136.7	-6.96132	-1.13106	Malignant	1.40732	-1.29242
cell52736_23552_3	23766.4	52752.5	-7.57271	-4.72703	Malignant	1.13341	-0.841501
cell53504_23296_23	23418	53695.6	-2.59493	-2.415	Malignant	0.493512	-1.29242
cell47616_23040_19	23091.3	47776.6	-6.19261	3.74323	Malignant	1.2304	-0.697817
cell49664_23552_12	23695	49764.9	-4.22102	-6.69262	Malignant	0.50158	-0.829687
cell51456_23296_13	23436	51552.5	-7.62586	1.01575	Malignant	1.24498	-1.01797
cell53760_22528_32	22607.5	54000.9	-6.65044	-4.10508	Malignant	1.36124	-0.947731
cell53504_25088_27	25297.6	53743.6	-7.93631	2.44204	Malignant	1.41292	-0.581306
cell50688_22784_10	22995.1	50796.2	-3.99111	-4.66715	Malignant	0.805392	-1.13883
cell49920_25600_14	25619.9	50051.7	1.52988	5.07369	Stromal	-0.302318	1.84777
cell48896_20224_30	20384.7	49109.5	-6.30577	0.602858	Malignant	0.977022	-1.21969
cell51200_18688_2	18770.7	51230.1	-8.50315	4.71866	Malignant	2.5	-0.939172
cell46848_22528_15	22583.9	46969.5	-4.40654	-2.96764	Malignant	0.83322	-1.04839
cell46848_23040_12	23138.7	47070.3	-7.48856	1.95635	Malignant	1.58001	-1.21446
cell51456_26368_3	26375.2	51501.8	-8.79388	4.27668	Malignant	2.32516	-1.06176
cell49920_24064_1	24199.1	49929.7	-4.40338	3.07797	Malignant	0.698965	-0.392229
cell51456_24832_10	25027.3	51523.1	-7.24135	-5.40594	Malignant	1.27592	-1.10279
cell49408_26368_16	26550.5	49548.6	-0.295818	-1.06937	Myoepi	0.014484	-0.397299
cell52224_22528_8	22554.5	52276.6	-9.27691	-1.43687	Malignant	1.75832	-1.18768
cell51200_20480_20	20631.2	51306.7	-6.70656	-0.769507	Malignant	1.13505	-1.12815
cell46848_19968_16	20096.2	46991	-10.5732	-2.10569	Malignant	1.9431	-1.17794
cell49152_20224_21	20335.2	49332.8	-5.6687	1.5739	Malignant	0.996423	-0.865914
cell50688_24832_20	25031.6	50844.9	-8.2334	0.862706	Malignant	1.42726	-1.24809
cell51968_21504_11	21508.4	52053	-5.81202	-6.52003	Malignant	0.927006	-0.511229
cell47360_20224_11	20269.8	47473.3	-8.28904	2.27688	Malignant	1.7143	-1.03902
cell46336_21248_3	21266.4	46409.7	-8.13834	4.2303	Malignant	1.93239	-0.754151
cell46848_26368_8	26434.6	46904.2	-4.91557	3.4201	Malignant	0.519451	0.0694634
cell52480_23296_27	23476.2	52708.9	-3.23953	3.0702	Myoepi	0.658154	-0.958965
cell52992_20224_11	20288.5	53138.7	0.933243	-1.04527	Malignant	-0.174894	0.712076
cell48128_24576_6	24748.1	48177.7	-5.88541	1.31617	Malignant	0.631033	-0.376785
cell48896_19200_9	19367.1	48961.8	-5.41488	5.15676	Malignant	0.758781	-0.661905
cell48640_21248_20	21280.2	48802.6	-7.27252	0.0489863	Malignant	1.56529	-1.29242
cell50432_23296_18	23533	50574.9	-5.6407	-5.28336	Malignant	1.09421	-1.16347
cell50688_25344_2	25525.8	50703.3	2.73428	5.84507	Stromal	-0.508475	0.15033
cell52992_19968_13	20040.9	53076.4	1.60267	3.5066	Stromal	-0.381858	-0.152902
cell51968_24832_14	24953.6	52078.6	1.52634	-0.87926	Stromal	-0.510872	-0.0735965
cell46080_24832_3	24975.1	46092.2	-4.99037	3.56818	Myoepi	0.77594	-0.958323
cell49664_20736_27	20953.5	49881.7	-6.0575	-1.13325	Malignant	1.07392	-1.29242
cell49152_22272_12	22283.3	49329.9	-6.62358	-1.83815	Malignant	1.23562	-1.15905
cell47104_21760_8	21951.4	47164.6	-3.58318	-3.35712	Malignant	0.771069	-1.19831
cell50688_24320_28	24397.5	50851.9	1.78351	7.72089	Stromal	-0.12906	-0.685147
cell47616_19456_4	19549.5	47635.8	-8.1357	0.903055	Malignant	1.44238	-1.0082
cell47872_22272_1	22328.7	47883.6	-11.3956	-1.94176	Malignant	1.73464	-0.857674
cell53504_20480_33	20644	53732.3	6.65934	3.00784	Macrophage	-1.01122	1.10678
cell47616_22272_25	22401.8	47858.2	-4.37512	-1.81738	Malignant	0.574622	-1.04423
cell46336_23040_22	23155.1	46580.3	-8.32593	3.02878	Malignant	1.86105	-1.29242
cell48384_21504_3	21616.5	48411.5	-6.85786	-0.70163	Malignant	1.43268	-1.29242
cell51456_24832_21	24847.5	51588.8	1.0298	-0.000321	Myoepi	-0.328999	0.183467
cell53760_26112_15	26343.8	53946.6	-2.26738	-4.13413	Malignant	0.394489	-0.839211
cell50944_22016_8	22198.3	51013.1	-7.36522	-4.59307	Malignant	1.23294	-1.16688
cell50944_24064_31	24243.1	51158.4	3.08792	1.3952	Macrophage	-0.836125	1.37129
cell49920_25856_33	25867.6	50157.9	-5.94233	5.23325	Malignant	1.02631	-0.221986
cell53504_26112_18	26230.5	53739.4	-5.77067	1.16574	Malignant	0.887458	-0.901491
cell49152_23552_7	23682.8	49220.5	-1.38718	1.80364	Stromal	0.105167	0.0861854
cell54016_19712_7	19905.3	54060.9	-2.86923	3.51161	Stromal	0.147443	0.676759
cell50688_26112_24	26289.2	50886.5	-8.504	2.46036	Malignant	1.7579	-1.01898
cell51712_23808_15	23898	51828.6	-2.79257	5.25641	Stromal	0.186638	0.43075
cell52992_22016_39	22123.6	53189.5	-7.85911	-4.86115	Malignant	1.49012	-1.19411
cell49920_18944_12	19175	49994.7	-3.40493	-1.34684	Malignant	0.411998	-0.840814
cell48384_25856_15	25868.1	48442.6	-4.24455	3.84279	Malignant	0.54016	1.45638
cell48384_22528_18	22541	48542.7	-8.30012	-1.97981	Malignant	1.49254	-1.11155
cell52736_19712_17	19733.4	52849.2	-5.89545	-1.24318	Malignant	1.02071	-1.29242
cell53760_25088_19	25164.9	53884.2	-7.73618	1.30679	Malignant	0.985728	-0.646507
cell51200_23296_10	23437.6	51284.3	-1.99934	-1.22367	Myoepi	0.284275	-0.992422
cell45568_25856_33	26024	45789.3	-3.25164	-3.37456	Malignant	0.722715	-1.19532
cell47616_26368_14	26543.2	47753.5	-2.98187	2.40492	Myoepi	0.531351	-1.07228
cell51712_20224_13	20307.5	51856.9	-5.86955	-0.941445	Malignant	1.0368	-1.29242
cell47872_23808_20	23982.7	48079.5	1.4012	3.98257	Stromal	-0.158699	-1.05755
cell48896_22272_3	22371.3	48918.8	-5.54447	0.0920667	Malignant	0.810187	-0.304804
cell48896_24320_27	24485.3	49096.6	-9.5714	3.29885	Malignant	2.5	-1.24312
cell50432_20992_8	21087	50547.2	-9.45916	2.09145	Malignant	2.01021	-1.26216
cell46848_24832_14	24959.5	46934.6	-3.34263	-5.50779	Malignant	0.50077	-0.824262
cell53504_20480_3	20638.1	53526.6	3.3757	4.994	Stromal	-0.865673	1.27413
cell52736_19712_11	19745.1	52801.5	-7.51751	-0.818593	Malignant	1.42182	-1.29242
cell50944_18944_8	18989.7	51009.8	-5.01851	-1.12953	Malignant	0.943238	-1.1397
cell52224_19200_32	19404.5	52444.2	-6.05524	-4.61576	Malignant	1.05644	-1.11198
cell52224_26112_16	26116.4	52327.2	-11.1534	-0.977209	Malignant	2.09949	-1.07111
cell45824_24064_7	24259.8	45891.3	-2.82809	0.785401	Myoepi	0.536958	-1.14927
cell45568_22528_24	22582.5	45759.7	-3.51612	3.56456	Myoepi	0.554929	-0.508979
cell48896_21760_22	21961.7	49090.3	-2.74543	-2.52113	Malignant	0.531104	-1.18781
cell53760_25088_27	25248.1	53959.6	-4.55675	-0.288647	Malignant	0.461187	-0.119442
cell53248_22784_27	23017.6	53437.2	-2.53372	2.85427	Myoepi	0.512048	-0.987976
cell50176_18688_19	18939	50366	-7.26462	2.62006	Malignant	1.6793	-1.29242
cell52992_24064_18	24269.8	53240.4	-6.09957	-3.08919	Malignant	1.24804	-1.20244
cell46592_18688_21	18851.5	46834.5	0.563814	-0.617616	Stromal	-0.758499	-0.637756
cell47104_23040_4	23087.5	47167.8	-6.42999	4.44897	Malignant	0.733017	-0.456112
cell53504_19456_5	19584.9	53549.2	-5.26124	-0.665175	Malignant	0.54937	-1.2459
cell51968_19968_6	20049.2	52031.4	-7.1527	2.93989	Malignant	1.21191	-0.406273
cell46848_25344_22	25435.6	46979.6	-8.7008	2.27746	Malignant	1.58426	-1.15349
cell50176_25856_32	25895.3	50397.4	-2.56545	-0.39271	Malignant	0.234023	0.499053
cell52992_22272_36	22379.1	53177.6	-9.18565	-1.52902	Malignant	1.81682	-1.16816
cell49152_18944_1	19121.2	49179.9	-3.88019	2.47664	Malignant	0.462106	0.642091
cell52224_26624_2	26637.8	52229.6	-4.06453	3.10879	Myoepi	0.96537	-0.885095
cell53248_22784_33	22881.8	53496.3	-7.74354	-0.198577	Malignant	1.71207	-1.29242
cell50944_21504_7	21721.7	51016	-1.70687	3.53531	Stromal	0.295282	-0.582598
cell48128_20992_3	21179.1	48160.3	-7.27006	3.42673	Malignant	1.83338	-1.09481
cell53760_22528_20	22563.2	53924.9	-2.60458	4.09065	Stromal	0.377795	-0.0015212
cell51456_25088_9	25298	51574	-7.56138	3.82576	Malignant	1.48961	-0.771614
cell49664_20992_22	21173.8	49912.8	-6.73541	-7.34483	Malignant	0.911778	-0.482961
cell53248_23808_25	24043.5	53468.1	-2.23607	2.73082	Stromal	0.281262	0.269253
cell51456_24320_15	24332.6	51524.8	4.88181	1.15003	Macrophage	-0.941935	0.397091
cell48896_20480_3	20542.6	48913.6	-4.97422	3.99434	Stromal	0.748695	0.598975
cell54016_22272_6	22299.1	54071.1	-4.64679	2.05635	Malignant	0.726903	-0.51216
cell53504_22272_12	22305.5	53582.6	-6.8003	0.989528	Malignant	1.58432	-1.29242
cell49920_25600_29	25607.3	50154.6	-10.1648	-4.74515	Malignant	1.05298	-0.33353
cell53760_19456_19	19688.7	53896.3	-7.65421	2.54807	Malignant	1.64415	-1.29242
cell49920_23808_8	23924.8	49994.4	4.73123	4.47299	Stromal	-0.504236	0.173418
cell48384_22784_31	22929.7	48630.2	-7.98304	5.2073	Malignant	2.5	-0.561854
cell53760_26368_17	26376	53991.1	-2.04391	-2.3786	Malignant	0.306512	-0.905311
cell52224_22016_31	22029.6	52453.2	6.32939	-0.331882	T	-0.409519	-0.456301
cell52480_24576_21	24754.7	52609.5	-10.0262	-6.2403	Malignant	1.08585	-0.538315
cell46336_24576_6	24586.7	46350.7	-8.28535	3.7987	Malignant	1.76318	-0.935913
cell51200_18944_10	19066.2	51217.7	-7.31403	2.47126	Malignant	1.4607	-1.22384
cell50176_23296_28	23424.5	50425.3	-8.83989	-1.72291	Malignant	1.71025	-1.17185
cell51968_24320_28	24370.7	52077.3	1.54074	-6.16723	Malignant	-0.29541	0.0700943
cell52736_19200_23	19396.5	52882.6	-8.85643	-1.29794	Malignant	1.66842	-1.14969
cell53504_23040_13	23180.7	53602.3	-5.47667	-5.52794	Malignant	0.806129	-0.477985
cell52224_23040_9	23191	52274.4	-2.11489	2.42202	Myoepi	0.382053	-0.824449
cell48896_19456_4	19540.2	48927.1	2.22863	8.01182	Stromal	-0.664252	0.794993
cell47616_25856_20	26082.8	47826.5	-8.08895	-0.0088916	Malignant	1.34144	-1.11608
cell47360_22016_11	22078.3	47507.6	-7.78939	1.31616	Malignant	1.21904	-0.820756
cell53248_24576_5	24591.3	53288.9	-4.97746	2.53079	Malignant	0.748754	-0.76431
cell48384_20480_8	20706.9	48508.8	-6.57773	-0.260079	Malignant	1.17251	-1.29242
cell51968_20224_15	20416.6	52118.7	-8.03706	-6.14001	Malignant	1.22901	-1.19258
cell46336_18688_5	18904.6	46355.1	-2.78947	-0.138849	Malignant	0.0152644	-0.106643
cell49920_24832_30	24937.1	50152.2	-3.87499	1.7356	Myoepi	0.537685	-0.0454614
cell50688_25088_15	25111.3	50769.4	1.85634	8.15025	Stromal	-0.318128	0.429329
cell46848_19456_16	19630.5	47043.9	-4.85686	-0.613962	Malignant	0.811143	-1.29242
cell51456_26368_18	26610.8	51669.9	1.89659	4.0282	Stromal	-0.652782	1.68308
cell47360_22528_15	22541.7	47463.7	1.94216	5.35379	Stromal	-0.303234	1.9175
cell52224_22016_21	22128.5	52376.9	-4.59621	1.64929	Malignant	1.28116	-1.29242
cell49408_21504_35	21540.1	49657.7	-4.06409	4.27534	Stromal	0.457677	1.01776
cell48640_23808_1	23911.5	48645.2	-5.88624	-0.987403	Malignant	0.938271	-1.19404
cell50176_18944_5	19186	50250.1	-6.00458	4.52533	Malignant	0.977634	-0.134339
cell51712_21760_3	21818.4	51801.1	-1.95193	1.74434	Myoepi	0.282595	-0.356441
cell47872_20736_31	20873.2	48094.7	-4.64419	-1.53241	Malignant	0.809496	-1.2693
cell52480_25856_3	26034.2	52494.6	-6.35611	-6.4053	Malignant	0.921929	-1.07709
cell49408_22016_7	22225.1	49465.2	-5.89579	-0.590045	Malignant	1.08018	-1.22772
cell51712_19712_15	19945.6	51867.2	-7.16093	2.10797	Malignant	1.02693	-0.333987
cell49664_21504_19	21695.7	49858.9	-1.85128	3.51477	Stromal	0.31633	-0.404768
cell52992_23040_1	23057.4	52997.9	2.30724	5.37697	Stromal	-0.332287	-0.0389098
cell51200_19200_3	19221.2	51211.4	-6.82089	-4.39673	Malignant	1.09243	-1.05603
cell46848_20480_21	20586.3	47089.7	-6.40052	2.52981	Malignant	1.0381	-0.679187
cell48896_23808_1	23887.6	48906.1	-3.22917	3.19754	Stromal	0.10378	1.47933
cell48384_26112_7	26230.8	48491.4	-5.14481	2.68988	Malignant	0.845826	-0.439399
cell46336_24576_18	24790.3	46442.2	-4.89764	-0.771911	Malignant	0.521867	-0.669592
cell52992_24064_8	24274.8	53147.8	-5.62753	1.78268	Malignant	1.25448	-1.24066
cell49664_23296_24	23326.6	49871.7	-4.86003	-1.79331	Malignant	1.00493	-1.29242
cell50176_19200_20	19334.3	50354.2	-3.66567	0.509681	Malignant	0.466984	-0.598059
cell45824_18688_10	18802.5	45866.5	-6.78838	1.1581	Malignant	1.2742	-1.29242
cell48128_22272_22	22405.4	48330.1	-4.58339	4.50289	Stromal	0.526976	1.3524
cell50432_25088_22	25332.3	50599.9	-11.6035	-1.50515	Malignant	2.24051	-1.14041
cell51712_25856_20	26086.3	51898.9	-7.32967	0.480725	Malignant	1.05409	-0.795567
cell49152_21760_25	21774.9	49331.2	-9.29281	-1.57011	Malignant	1.80105	-1.14497
cell48384_26112_24	26195.1	48627.1	-4.31112	1.8368	Myoepi	0.618889	-0.491676
cell53248_23296_23	23413.4	53421.7	-6.56894	-3.20033	Malignant	1.17729	-1.10747
cell49664_24320_2	24512.7	49683.6	-2.29079	2.6496	Stromal	0.232727	-0.192751
cell47872_19712_9	19945.6	47936	-5.88747	0.931161	Malignant	0.950864	-1.29242
cell47872_22016_20	22171.4	48095.9	-5.24409	3.59645	Stromal	0.614828	0.971562
cell51968_23040_21	23071.2	52100	-0.297748	0.147694	Myoepi	0.0657354	-0.251372
cell47360_24064_22	24283.6	47509.3	-8.04358	-7.02064	Malignant	1.00402	-0.977064
cell49664_20480_23	20607.2	49846.5	-7.40985	1.33931	Malignant	1.29001	-0.595296
cell49152_19456_3	19510.1	49161.9	-5.03141	0.447193	Malignant	0.42167	-0.580394
cell49408_20992_15	21238.2	49479.3	-7.67231	-0.658627	Malignant	1.5698	-1.29242
cell49664_26112_28	26241.7	49871.1	-8.03635	-3.12684	Malignant	1.51445	-1.1771
cell50688_22016_4	22186.6	50727.4	-9.29454	-3.44396	Malignant	1.65683	-1.21752
cell47616_24064_4	24193	47655.3	-2.69093	3.64453	Stromal	0.0952739	0.558517
cell50176_23552_20	23761.7	50353.1	-5.74526	-6.86476	Malignant	0.872935	-0.953015
cell50944_26368_17	26467.1	51094.9	-7.67249	-0.502452	Malignant	1.2745	-1.29242
cell52736_22272_17	22391.1	52889	-10.5584	-0.824634	Malignant	1.89998	-1.12192
cell51712_25344_9	25366.7	51799.7	-0.199462	0.104192	Stromal	-0.264919	0.501516
cell48384_20736_13	20744	48534.2	-3.30221	3.88452	Stromal	0.150139	0.826213
cell49920_23040_19	23071	50088.5	-5.09726	-0.0170049	Malignant	0.545701	-0.8227
cell45568_26112_32	26339.2	45753.2	3.28798	8.10595	Stromal	-0.690412	0.837581
cell47104_20992_14	21165.7	47246.2	-8.38506	3.5113	Malignant	2.27215	-1.29242
cell49664_22016_15	22045.8	49772.4	-7.51189	2.04124	Malignant	1.63767	-1.25345
cell49920_24832_31	24947.6	50168.6	-6.54862	-5.14804	Malignant	1.19905	-1.18922
cell50432_25344_19	25430.6	50591.8	-3.88581	2.33223	Myoepi	0.758676	-0.899822
cell49920_18944_27	19168.3	50168.3	-0.836612	6.09596	Malignant	0.304657	-0.335242
cell46336_20480_4	20667.9	46461.6	-5.80592	4.00713	Malignant	0.882682	0.277873
cell50432_25088_7	25285.3	50516	-10.0651	-0.519613	Malignant	1.75456	-1.11704
cell46336_23808_23	23983.4	46545.9	-6.42821	1.77512	Malignant	1.61643	-1.01872
cell48384_26624_5	26666.1	48431.6	-6.07516	-3.42033	Malignant	1.07769	-1.11482
cell52480_20736_20	20876.3	52679.1	-9.00722	1.11283	Malignant	1.71536	-1.01589
cell46336_20736_16	20745.4	46496.9	-8.26605	3.59913	Malignant	1.99541	-1.05606
cell50432_23808_1	23954.7	50438.3	-9.44039	0.625622	Malignant	2.09024	-1.29242
cell53504_23552_25	23785.4	53720.1	-6.42672	3.43855	Malignant	1.34006	-0.586785
cell46848_23296_4	23456.7	46896.1	-7.4489	3.68227	Malignant	1.571	-0.266019
cell48128_26112_18	26152.7	48254.1	-9.65246	-7.39669	Malignant	1.06297	-0.399294
cell49152_22528_19	22668.9	49337.8	-5.47006	0.421999	Malignant	0.921181	-1.18433
cell53760_24320_16	24422.8	53871.6	-2.65919	4.04948	Stromal	0.663242	-0.736087
cell53760_19712_20	19724.2	53878.9	2.97125	-6.74539	B	-1.02666	0.447468
cell52992_22016_20	22210.3	53078.5	-7.5305	-2.01611	Malignant	1.61161	-1.18772
cell45824_24320_14	24487.8	45910.3	9.30752	0.541637	T	-0.760115	0.228213
cell51456_25344_17	25442.3	51627.8	-3.46063	1.95582	Myoepi	0.418272	-0.205472
cell52992_25600_35	25625.8	53171.3	-4.87908	0.943436	Malignant	1.17502	-1.29242
cell48896_22016_6	22123.6	48920.2	-4.35816	0.677813	Malignant	0.718479	-0.980296
cell47104_19968_1	20096.5	47110.5	-3.44823	1.61965	Malignant	0.495196	0.547781
cell50176_24576_6	24583.5	50224.8	-6.39078	2.98771	Malignant	1.10892	-0.297602
cell48640_25088_2	25214.3	48648.7	-6.80838	2.66444	Malignant	0.953906	-0.245343
cell47872_26368_16	26515.3	48077.3	-4.1251	2.40459	Malignant	0.847751	-0.94587
cell52480_20480_11	20621	52603	-1.16785	4.71173	Stromal	0.166226	-0.248351
cell50944_21248_14	21441.1	51061.2	-10.2827	-2.36392	Malignant	1.97893	-1.17995
cell50432_26112_30	26179.3	50625	-3.21852	-3.51866	Malignant	0.64784	-1.25018
cell47616_25600_26	25744.8	47854.7	-6.46396	1.04859	Malignant	1.32173	-1.29242
cell53760_22528_16	22692.5	53888.9	-9.43461	-4.21762	Malignant	1.59279	-1.17786
cell46592_21248_12	21355.8	46705.2	-6.47987	0.974056	Malignant	1.37775	-1.29242
cell49664_22272_7	22507.4	49736.6	-8.17408	-3.76121	Malignant	1.28426	-0.9939
cell48896_25088_18	25327.7	49020.9	-6.14681	-6.88709	Malignant	0.78567	-0.666491
cell47616_19712_16	19789.2	47752.6	-4.01733	-0.441659	Malignant	0.471216	-1.25479
cell48640_22016_17	22188.6	48764.6	-2.97829	-1.11846	Malignant	0.431045	-0.647193
cell46080_22528_5	22752.1	46129.2	-5.27592	5.13947	Stromal	0.591092	0.0986271
cell49664_25600_19	25806.4	49851.7	-5.40065	1.86864	Malignant	0.541116	-0.577589
cell52224_21760_21	21777.4	52409.1	-6.24	-4.72066	Malignant	1.34007	-1.25599
cell51968_24320_43	24422.8	52216.7	-2.50624	-1.93381	Malignant	0.401239	-1.20926
cell46080_22528_26	22682.2	46297.5	-5.38685	0.616046	Malignant	0.832154	-0.92615
cell50688_20992_21	21004.1	50825.1	-5.33717	-1.03664	Malignant	1.11343	-1.29242
cell53248_22272_25	22291.6	53435.7	0.386144	5.6709	Myoepi	0.099961	-0.01314
cell50688_26112_13	26290.5	50789.3	-8.03813	3.46997	Malignant	1.887	-1.16465
cell51200_25856_29	26084.7	51443.1	4.43328	4.29688	Stromal	-0.559495	1.60443
cell52480_21248_16	21467.6	52639	-6.73412	2.48646	Malignant	1.4744	-0.965833
cell52736_25344_26	25531.7	52921.2	-3.2388	3.96684	Malignant	0.431246	0.331753
cell47616_25856_16	25978.4	47777	-0.244069	-1.10105	Malignant	-0.0594214	-0.324072
cell48384_25856_21	26051.2	48506.5	-5.19374	-0.856899	Malignant	0.843307	-0.838712
cell50432_19456_31	19472.1	50678	-1.99655	-0.800619	Stromal	0.227352	-0.225651
cell51968_20992_12	21001.6	52062.7	-3.05737	2.85788	Myoepi	0.120596	0.195275
cell48384_19200_13	19427.7	48504.8	-8.36737	1.09728	Malignant	1.56183	-1.29242
cell49664_22016_21	22061.5	49833.3	-7.09184	0.328851	Malignant	1.23392	-0.903868
cell51456_24064_29	24266.6	51628.6	4.39934	-0.366841	Macrophage	-1.00008	1.76207
cell48128_22784_32	22798.8	48336.2	-5.50674	-6.50405	Malignant	0.965535	-1.21584
cell53760_22272_8	22345	53809.8	-3.93512	-5.83383	Malignant	0.533553	-0.486306
cell50432_21760_23	21851.9	50625.4	-2.82143	-1.651	Malignant	0.330665	-0.991932
cell47616_20992_7	21036.5	47691.1	-4.81218	4.38164	Stromal	0.522997	0.11426
cell52736_20480_12	20708.6	52835.4	-2.34536	4.64567	Stromal	0.334932	-0.347659
cell50688_25856_2	26078.1	50695.5	-6.09918	3.31136	Malignant	1.43391	-0.610242
cell49920_22528_19	22681.9	50079.4	-1.23828	2.68037	Stromal	0.0984521	-0.372888
cell50944_26368_6	26422.9	50973.7	-6.56852	-3.12893	Malignant	1.22527	-1.20189
cell49408_22784_9	22973.2	49468	-2.6763	2.35803	Myoepi	0.552597	-0.937399
cell53504_19968_40	20215.9	53744	-11.082	-3.45378	Malignant	2.0009	-0.880404
cell50944_20992_23	21153.5	51154.5	-6.79676	-4.11068	Malignant	1.28317	-1.13832
cell51456_23808_15	24047.3	51537.8	4.49432	5.34929	Stromal	-0.733657	0.843303
cell52992_25088_14	25193.8	53092	-9.26177	-7.10939	Malignant	1.37381	-1.11401
cell52992_24832_15	25049.2	53095.4	-7.88687	1.44142	Malignant	1.30207	-1.10791
cell46848_22016_11	22106.1	46974.7	-6.4615	-2.562	Malignant	1.13905	-1.11943
cell50944_22784_5	22812.9	50965.6	-4.47185	-4.9273	Malignant	0.859063	-1.16843
cell49920_20224_3	20239.1	49932.7	-10.2492	-4.61036	Malignant	1.38167	-0.978445
cell51968_25088_29	25240.7	52204.5	0.378279	-0.0286196	Myoepi	0.0689072	-0.171204
cell49664_19200_1	19267.4	49709.1	0.788894	2.09245	Myoepi	-0.168337	-0.0354415
cell48640_26368_11	26482.7	48721	-7.18357	-6.44813	Malignant	1.11046	-0.931349
cell51968_19200_1	19215.5	51993.9	2.80931	7.5143	Stromal	-0.531751	0.560661
cell51968_23040_12	23289.6	52027.7	4.1467	5.31277	Stromal	-0.265598	-0.172642
cell49408_21248_15	21257.6	49514.2	-4.39349	-4.45629	Malignant	0.776513	-0.608624
cell49408_19968_26	20158.7	49612.8	-7.60941	2.84121	Malignant	1.23684	-0.681121
cell52224_18944_30	18981.3	52408.3	-7.26349	-1.08801	Malignant	1.56158	-1.29242
cell53504_26112_8	26223.5	53574.7	-7.91837	3.12247	Malignant	1.4583	-1.01405
cell53760_26624_13	26670.4	53863.8	-6.48575	1.22019	Malignant	1.10228	-1.14369
cell47872_22528_21	22570.2	48110.8	-7.41316	0.474755	Malignant	1.14048	-1.08258
cell49664_24320_4	24514.6	49700.6	-2.89709	2.18113	Stromal	0.13865	1.21326
cell50432_22272_5	22339.5	50459.6	-8.0833	-1.87164	Malignant	1.56257	-1.1656
cell46080_24576_31	24745.4	46306.3	-4.61899	2.28	Malignant	0.697012	-0.740528
cell53248_19456_19	19559.3	53422	-8.24161	0.303846	Malignant	1.5823	-1.29242
cell48640_22016_11	22259.2	48721.5	4.63183	4.18848	Stromal	-0.463429	0.858542
cell47360_23296_9	23300.3	47481.2	-9.29347	-3.06181	Malignant	1.65373	-1.08309
cell48896_21760_27	21983.3	49113.5	-7.18536	2.84565	Malignant	1.15138	0.554002
cell50176_22528_18	22690.2	50388.6	-3.99374	-4.86636	Malignant	0.806863	-1.22328
cell52224_24832_35	24947.8	52398.6	-7.30254	-2.22164	Malignant	1.42285	-1.18391
cell52224_22784_6	22895.1	52274.9	-7.1914	-6.67218	Malignant	1.13684	-1.2193
cell51200_23296_2	23315.8	51210.7	-4.21725	0.223577	Malignant	0.409556	-0.349935
cell50432_23296_19	23459.3	50576.5	-6.53035	-5.06006	Malignant	1.3591	-1.2094
cell49408_25344_7	25423.7	49477.8	-2.49941	-3.29181	Malignant	0.517375	-1.24561
cell50944_19200_2	19291	50964.2	-7.07641	1.70992	Malignant	1.61428	-1.29242
cell48128_23040_32	23068	48350.8	-7.11629	2.42095	Malignant	1.14423	-0.752701
cell47616_25088_27	25317.7	47776.8	-3.33901	-4.02953	Malignant	0.741896	-1.15886
cell46336_19712_19	19730.2	46488.5	-4.81833	-0.502598	Malignant	0.688835	-0.343138
cell49408_24832_8	24903.7	49486.9	-3.90411	4.33952	Stromal	0.309334	1.00081
cell53248_24576_8	24772.7	53308.5	-7.71508	4.33055	Malignant	1.30991	-0.830865
cell51200_20736_9	20878.2	51241.1	-7.21878	1.19398	Malignant	1.08952	-0.539487
cell51968_19456_9	19688.8	51998.6	-9.73932	2.18567	Malignant	2.22635	-1.26025
cell53248_23040_30	23267	53497.4	-5.0113	2.07653	Malignant	1.25508	-1.01784
cell47104_23552_5	23606.7	47141.5	-7.35591	2.21702	Malignant	1.14736	-0.748649
cell47616_25088_24	25264	47740.4	-4.35325	-6.87405	Malignant	0.455982	-0.736307
cell49664_24832_15	25027.5	49890.6	-5.92626	0.566163	Malignant	1.25597	-1.29242
cell53248_25088_4	25136.3	53286.5	-7.47726	4.73498	Malignant	1.98159	-0.934542
cell47616_25600_14	25635.7	47706.7	-6.49239	-0.273486	Malignant	0.936667	-0.933221
cell50688_20992_20	21223.2	50815.7	-9.56316	-3.39541	Malignant	1.60554	-1.20705
cell53504_26112_14	26237.7	53672	-7.02938	2.25736	Malignant	1.1699	-0.978297
cell46336_25600_9	25791.8	46379.5	3.42086	5.96291	Stromal	-0.666082	0.494585
cell52992_19456_11	19489.5	53068.6	-1.84528	2.06282	Myoepi	0.279656	-0.592911
cell51200_23040_3	23234.7	51219.9	-2.70324	3.38976	Myoepi	0.333203	0.241074
cell45824_19456_7	19525.6	45890.8	-9.14732	1.93483	Malignant	1.77264	-0.793085
cell52736_23040_23	23241.8	52933	-3.73054	-1.49878	Malignant	0.619679	-0.698696
cell51968_22528_23	22631.7	52149.1	-4.08293	-1.97168	Malignant	0.688538	-1.29242
cell46848_18688_16	18872.5	47025.4	-5.67392	-0.920662	Malignant	1.01735	-1.29242
cell47104_18944_16	19193.6	47274.5	-6.0409	4.78762	Malignant	0.968751	-0.286334
cell52480_20224_4	20440.7	52519.9	-1.75493	-1.28457	Malignant	0.186654	-0.520762
cell48896_20224_15	20405.7	48994.1	-4.92109	4.11631	Stromal	0.481728	-0.237055
cell49408_21504_18	21653.4	49552.2	-8.21135	-3.82421	Malignant	1.34123	-0.934813
cell52224_24320_16	24350.6	52336.7	-4.56352	-1.36649	Malignant	0.753499	-0.9341
cell48896_26368_7	26446.3	48956.4	1.52129	4.31979	Stromal	-0.285231	0.508081
cell51968_21248_19	21257	52123.6	-11.3037	-3.221	Malignant	1.83136	-0.643051
cell48896_18944_8	19142.8	49058.5	-2.10499	2.28517	Stromal	0.200563	0.571442
cell50176_22528_13	22701.7	50356.2	-7.82147	-7.19575	Malignant	1.25458	-1.20795
cell52480_23552_6	23737.5	52518.5	-7.29852	1.27436	Malignant	1.13133	-0.499341
cell48128_19456_18	19538.9	48306.2	-7.8007	4.09046	Malignant	1.75713	-0.798425
cell46080_22784_20	22814.1	46268.7	-5.05456	1.35251	Malignant	0.379642	0.385741
cell47872_23808_22	23838.5	48118.4	-3.78978	-3.15915	Malignant	0.818509	-1.1317
cell46592_23552_3	23671.9	46624.7	-7.20922	3.11994	Malignant	1.29196	-0.740657
cell53248_22016_17	22048.5	53378.6	-8.2223	0.996392	Malignant	2.11304	-1.29242
cell45824_20224_13	20352.7	45963.3	-8.23322	1.7818	Malignant	1.6121	-1.18264
cell45824_21248_22	21349.1	46040.7	-5.88608	1.12838	Malignant	0.81771	-0.948278
cell48640_23040_2	23236.8	48655.5	-1.09559	-0.464004	Malignant	-0.0006152	0.158208
cell48640_26368_12	26456.4	48747.3	-8.90546	-4.71843	Malignant	1.91486	-1.08521
cell46592_23552_18	23779	46837	0.63	4.26003	Stromal	0.0117183	1.92074
cell48384_25856_39	26056.6	48630.9	-2.13369	1.02338	Myoepi	0.271646	-0.410568
cell48128_26368_10	26515.7	48174.8	-5.74847	-1.15419	Malignant	1.17211	-1.29242
cell48896_25088_21	25200.9	49068.9	-5.90018	-4.63878	Malignant	0.934474	-0.307499
cell49408_24832_14	25013.3	49540.9	-7.41317	-3.23163	Malignant	1.15526	-1.02781
cell48896_21504_9	21626.2	49017.1	-5.97446	1.25698	Malignant	0.853742	-0.0967716
cell53248_26368_10	26442.3	53322.3	-9.35373	-3.64773	Malignant	1.3878	-1.05524
cell52480_18688_3	18786.3	52497.4	1.74506	5.09521	Stromal	-0.215179	0.936167
cell48384_25856_12	26050.3	48434.4	-8.95379	-2.08761	Malignant	1.7864	-1.18826
cell45824_25856_8	26074.5	45890.9	-6.68429	4.29333	Malignant	1.42359	0.0512637
cell50176_22272_20	22438.6	50306.8	-3.80625	0.142359	Myoepi	0.743357	-1.24734
cell50944_20736_12	20977.5	51155.3	-5.92886	0.752789	Malignant	1.07265	-1.02891
cell48128_25344_19	25510.2	48297.6	-6.08916	-0.0222839	Malignant	1.21654	-1.29242
cell47360_24320_11	24550.1	47471.8	-7.02384	-3.825	Malignant	1.15522	-0.821957
cell47360_25600_21	25778.6	47538	-2.9252	-2.46609	Malignant	0.616042	-1.17239
cell54016_20992_8	21024.4	54049.3	-1.59586	4.65993	Stromal	0.112819	0.307652
cell52224_18688_15	18911.8	52431.5	-3.63177	-2.90866	Malignant	0.817207	-1.20758
cell51712_20736_14	20804	51843.1	-1.97519	2.50078	Myoepi	0.365628	-0.637121
cell53248_20736_1	20763.9	53260.2	3.74573	4.78024	Stromal	-0.572533	1.94957
cell49408_18944_11	19193.5	49584.2	1.01947	4.93248	Stromal	-0.240069	0.605478
cell47872_21760_10	21993.4	47938.2	-7.80955	2.41518	Malignant	1.79463	-1.29242
cell51456_26112_10	26298.2	51581.5	-7.92332	2.76257	Malignant	1.51686	-0.967566
cell50432_23552_10	23605.1	50610.7	-4.61835	2.69721	Malignant	0.844936	-0.478793
cell52224_18944_7	19116.5	52264.1	-7.35409	-1.01459	Malignant	1.53952	-1.29242
cell52992_19456_20	19579.8	53156.8	-8.06935	3.91038	Malignant	1.7523	-0.623274
cell51456_24320_24	24481.2	51569.7	5.15684	-7.38408	Macrophage	-1.00767	0.477751
cell45824_19712_8	19802.2	45881.4	-5.6688	0.0847064	Malignant	0.915807	-0.461124
cell51968_22016_23	22107.7	52188.5	-7.91668	-3.20919	Malignant	1.3507	-1.14225
cell53248_21760_21	21942.2	53371	-3.22127	-0.442966	Malignant	0.348614	0.199011
cell47616_21504_13	21590.1	47734.1	-6.70278	4.24952	Malignant	1.38403	-1.10943
cell52480_23040_2	23226.6	52539.7	-5.27655	-0.0235737	Malignant	1.02671	-1.29242
cell46592_19712_21	19719	46781.3	-9.04298	-7.5047	Malignant	1.14915	-0.69086
cell49408_24064_9	24159.4	49480	-6.13463	-3.71445	Malignant	1.3198	-1.18798
cell45568_18944_17	19084.2	45692.7	-1.71047	3.32667	Stromal	0.219553	0.675134
cell47616_20992_17	21171.1	47810.6	-5.94711	3.70677	Malignant	1.05003	-0.794
cell51456_19200_20	19428	51627.5	-3.78684	-0.56304	Malignant	0.453979	-0.347357
cell47104_18944_8	19127.9	47199.5	-5.97015	-0.83246	Malignant	1.05631	-1.29242
cell51456_22016_23	22191.5	51689.8	-2.90277	0.135684	Myoepi	0.493867	-0.707246
cell52992_18944_18	19013.9	53149.6	-8.12195	2.75208	Malignant	1.77671	-1.29104
cell53504_19712_18	19959.9	53614.5	7.49981	3.37687	Macrophage	-0.946563	0.732209
cell50688_23296_30	23467.4	50932.7	-10.6321	-0.96666	Malignant	1.8126	-1.06821
cell48640_23552_30	23802.8	48855.3	-9.04527	3.25568	Malignant	2.30464	-1.29242
cell50688_25088_7	25210.4	50713.6	-0.962511	3.15515	Stromal	0.119526	-0.125262
cell47360_21760_12	21891.8	47448.4	-4.37813	2.64902	Myoepi	0.799481	-0.969964
cell47360_20992_8	21035.8	47398.9	-8.27387	1.79336	Malignant	1.55612	-1.29242
cell51200_25856_2	25956.4	51209.3	-8.34794	3.41931	Malignant	1.75146	-0.994669
cell46848_25856_23	26089.8	47055.1	-6.53188	-7.18806	Malignant	0.791867	-0.519813
cell46080_24064_21	24282.2	46227.6	-0.428323	-0.6836	Malignant	-0.0206987	-0.389058
cell46080_20992_13	21203.9	46189.5	-5.59255	0.322766	Malignant	0.576482	-0.311614
cell51968_26624_20	26655.3	52076	-1.5805	4.89133	Stromal	0.159753	0.172166
cell50432_22528_1	22558.5	50441.8	-2.1802	3.39938	Stromal	0.282164	0.391678
cell52736_24064_26	24141	52906.9	-7.18649	0.847767	Malignant	1.29959	-0.904539
cell51456_25600_7	25845.3	51492.5	-5.70179	-4.19046	Malignant	1.2047	-1.14684
cell51968_20736_20	20754.2	52159.6	-5.75572	0.791338	Malignant	1.05787	-1.29242
cell46592_18688_1	18766	46616.4	0.154721	-0.086814	Malignant	-0.110467	-0.172994
cell51968_20992_11	21110.8	52061	-5.1338	-1.4162	Malignant	0.995435	-1.29242
cell52224_18944_8	19070	52257.9	-6.24373	-1.50325	Malignant	1.3451	-1.29242
cell48896_22272_12	22327.4	49022.8	-0.962313	0.349262	Stromal	0.00213919	0.582613
cell53248_22272_2	22429.2	53274.2	-10.5818	-3.50173	Malignant	1.58464	-1.01848
cell47104_22784_14	22799	47302.9	-6.02159	1.66986	Malignant	0.810843	-0.763655
cell51712_20736_17	20872.4	51856.1	-7.13557	-1.01227	Malignant	1.43333	-1.29242
cell49152_24320_18	24458.3	49291.8	-2.70053	-3.57666	Malignant	0.589827	-1.23779
cell46080_26368_8	26388.7	46174.8	-7.29425	1.00148	Malignant	0.991173	-0.683404
cell52736_19200_30	19230.6	52928.8	-8.27967	-0.598206	Malignant	1.79717	-1.29242
cell48640_23552_9	23699.1	48722.5	-7.59773	3.87041	Malignant	2.00482	-1.29242
cell50944_20224_19	20460.6	51171.5	-1.79306	0.873448	Myoepi	0.261209	-0.335149
cell46592_20992_6	21056.1	46700.5	-6.31937	-1.8579	Malignant	1.14999	-1.03888
cell49408_25088_10	25250.3	49514.6	-2.48539	1.01727	Myoepi	0.462365	-0.98896
cell52992_26112_6	26129.2	53078.2	-11.0607	-2.62979	Malignant	1.71383	-0.945678
cell50688_23808_13	23986.7	50826.9	-4.67705	-1.20434	Malignant	0.817071	-1.29242
cell50176_25600_14	25616.3	50308.7	-10.1295	-3.37569	Malignant	1.72192	-0.876305
cell51456_23040_16	23250.1	51582.7	-3.52939	-2.49824	Malignant	0.708842	-1.20518
cell52480_25856_26	25949.8	52684.4	-2.8584	3.49161	Stromal	0.539854	-0.904898
cell47872_20224_40	20292.8	48120.9	-4.42782	3.55211	Malignant	0.454909	0.87534
cell45824_23552_18	23775	46066.8	-4.83054	4.97133	Stromal	0.188348	0.486537
cell46336_24576_14	24795.7	46405.2	0.874344	5.94373	Stromal	0.0203451	-0.69022
cell46848_22528_25	22533.1	47069.5	-2.47297	0.912343	Myoepi	0.291351	-0.0932408
cell52736_20224_12	20276.6	52865.2	-0.71509	0.0322995	Myoepi	-0.102775	0.2229
cell45824_22784_26	23028.4	46063.4	-7.58377	3.04487	Malignant	1.80591	-1.04101
cell51712_24832_15	24971.3	51814.8	-1.00963	3.89252	Stromal	0.106379	-0.0624717
cell51456_24064_10	24301.2	51535.3	-8.94252	-7.94086	Malignant	1.15328	-0.716971
cell47616_20992_21	21065.8	47820.1	-6.58645	-1.05505	Malignant	1.30611	-1.14488
cell53760_23808_11	23830	53838.9	-4.91521	-1.22074	Malignant	0.906601	-1.18216
cell53504_24832_11	24988	53614.9	-5.86044	-1.47085	Malignant	1.04377	-1.29242
cell45824_21248_18	21343.3	45987	-7.71704	1.37559	Malignant	1.12177	-0.948095
cell47360_19968_8	20133.2	47410.1	-4.67779	3.40495	Stromal	0.0618496	0.110255
cell49664_20992_2	21181.3	49670.3	-9.52842	-2.06679	Malignant	1.69943	-1.13674
cell49920_25856_24	25916	50110.4	-9.263	-2.06838	Malignant	1.55814	-1.14503
cell53760_20992_6	21160.7	53819.3	-1.01256	-2.67007	Malignant	0.136764	-0.900799
cell48384_23552_12	23723.6	48511	-4.003	0.0886037	Myoepi	0.528773	-1.00411
cell46848_25856_10	26024.6	46973.5	-5.40377	1.87885	Myoepi	0.604856	-0.96176
cell51968_22528_5	22683.9	52009.5	-5.26072	-1.67198	Malignant	1.09754	-1.29242
cell49920_25344_7	25592.7	49966.5	-7.97276	-3.9895	Malignant	0.992482	-1.03628
cell48128_18944_20	18956.4	48285.3	-7.67569	2.93456	Malignant	2.04605	-1.20906
cell48384_18944_7	19048.2	48508.9	-9.55318	-1.3981	Malignant	1.63781	-1.10823
cell45824_24576_25	24709	46021.2	-2.93314	-1.69316	Malignant	0.364284	-0.980177
cell46080_20224_17	20283.3	46209.8	1.46036	2.96063	Stromal	-0.71309	2.5
cell49152_23552_19	23801.3	49376.6	1.23551	4.97628	Stromal	-0.231545	1.58006
cell49664_24576_4	24776	49684.9	-3.79676	0.289474	Malignant	0.566341	-0.766968
cell49152_19456_9	19683.9	49226.2	-2.34877	-0.765543	Malignant	0.183705	-0.178369
cell53760_21760_35	21998.7	54008.4	-9.21798	2.5999	Malignant	1.77468	-0.881
cell49408_19200_26	19306	49599.2	-4.55728	-0.816065	Malignant	0.512131	-0.680053
cell53504_26112_7	26316.4	53558	-3.51803	-0.461023	Malignant	0.284833	-0.912633
cell52992_21504_10	21559.6	53096.6	-4.64981	-3.6977	Malignant	1.03756	-1.15116
cell48128_20224_19	20446.4	48317.9	-2.50274	-0.139292	Myoepi	0.476845	-1.23925
cell48384_20480_2	20482.7	48452.4	-2.20686	2.59389	Myoepi	0.311857	-0.376469
cell46848_22784_2	23022.1	46864.7	-3.30854	-0.469105	Malignant	0.426529	0.791495
cell48640_20480_24	20557.4	48835.3	6.89719	3.11869	Macrophage	-0.598051	0.48642
cell51968_19968_20	19982.3	52130.2	-11.2211	-1.15637	Malignant	2.05609	-1.06185
cell49664_25600_12	25679.9	49804.7	-2.29766	0.77312	Myoepi	0.345187	-0.803501
cell51712_20224_17	20382.6	51862.6	-3.91966	-3.30032	Malignant	0.667991	-0.869075
cell50176_21760_25	21782.5	50404.2	-6.05706	-0.608106	Malignant	1.24829	-1.29242
cell51456_23040_2	23114.3	51472.3	-1.88901	-2.12822	Malignant	0.310732	-1.17631
cell51712_25600_27	25701.2	51944.9	1.05061	0.378039	Myoepi	-0.216482	0.0390519
cell50176_24576_4	24808	50216.2	-4.76712	4.20505	Malignant	0.667319	0.812121
cell46592_25600_12	25732.8	46686.9	-6.08855	-4.16855	Malignant	1.17685	-1.17928
cell53504_23296_14	23416.2	53652.6	-4.67187	1.57686	Malignant	0.39779	-0.607217
cell53248_20992_10	21128.5	53317.8	-5.76813	2.89196	Malignant	1.21426	-0.256528
cell47104_24320_12	24326.2	47214.7	-3.62516	3.22598	Myoepi	0.488722	-0.265074
cell46592_22528_33	22547.9	46809.6	-7.44242	1.29728	Malignant	1.96407	-1.12016
cell49152_22528_15	22760	49298.2	-0.320165	-0.682407	Malignant	-0.296216	-0.594146
cell48640_24064_30	24275	48853.5	-1.14471	1.6171	Myoepi	-0.0433664	0.326206
cell51712_19200_8	19310	51742.3	6.29702	-0.967181	T	-0.795699	1.00537
cell48128_23552_6	23794.3	48175.3	-1.40763	1.60577	Stromal	0.0163957	0.700738
cell51712_20992_22	21066.1	51884.5	-8.13193	-5.29865	Malignant	1.70282	-1.01316
cell46336_22784_22	22854.5	46562.6	-1.09987	6.44282	Malignant	0.437086	0.0263962
cell46848_20480_5	20710.4	46919.3	-5.00452	4.07687	Stromal	0.84985	0.538731
cell48384_24576_27	24611.6	48632.5	-4.64198	2.51338	Myoepi	0.70984	-0.601913
cell48896_23552_22	23743.7	49126.2	-8.85676	-2.03163	Malignant	1.49201	-1.14098
cell46592_20992_5	21136.1	46664.7	-4.79333	1.12441	Malignant	0.645679	-0.357425
cell50432_20736_16	20975.1	50666.5	-2.93046	2.58255	Stromal	0.501475	-0.665296
cell46848_24832_29	25033.2	47099.2	-2.64419	5.40508	Stromal	0.234906	0.422416
cell52480_19968_5	19984.4	52527.2	-7.40662	0.990192	Malignant	1.077	-0.421273
cell47104_22784_11	22826.1	47255.7	-3.39163	-0.769775	Malignant	0.19811	-0.431952
cell49152_20224_13	20472.1	49273.6	-6.5556	-0.844524	Malignant	1.29516	-1.29242
cell53760_20992_20	21215.6	53948.7	-3.92218	-3.55591	Malignant	0.791764	-1.16068
cell49920_18944_21	19185.6	50121.8	-3.59359	-1.47782	Malignant	0.559351	-1.29242
cell46336_23808_15	23977.8	46472.2	-6.92179	3.73621	Malignant	1.20791	-0.683182
cell52224_22016_8	22217.8	52295	-10.6451	-0.776815	Malignant	2.03959	-1.1745
cell52736_24064_20	24146.1	52847.4	-6.19985	-4.40541	Malignant	1.21254	-1.14532
cell52736_22528_17	22604	52855.5	-6.28732	0.917777	Malignant	1.24126	-1.29242
cell52736_24832_2	25014.5	52742.7	-2.89497	5.54084	Stromal	0.337235	0.0141172
cell46848_25600_17	25656.2	47006.3	-1.68471	0.571914	Myoepi	0.174457	-0.357734
cell50688_26368_15	26420.7	50801.9	-8.3082	1.1932	Malignant	1.90771	-1.29242
cell52736_26368_4	26406.4	52762.3	-4.7708	1.01423	Malignant	0.587274	0.101244
cell53504_23808_3	24056.1	53542.6	-1.35828	1.99175	Stromal	0.0226203	0.707391
cell49152_22784_26	22928.6	49368.3	-6.07331	2.73498	Malignant	0.889607	-0.136108
cell51968_19200_8	19236.5	52032.3	-0.519901	0.738756	Myoepi	-0.114277	-0.299963
cell53248_20992_11	21209.7	53354.5	-9.73126	1.99952	Malignant	1.86924	-1.12756
cell48640_21760_16	21984.5	48822.1	3.35979	5.14034	Stromal	-0.691189	1.58556
cell47616_20224_7	20246.4	47756.2	-8.47874	4.23183	Malignant	1.90426	-1.15553
cell49664_24064_24	24235.9	49907.7	-3.95635	1.76198	Myoepi	0.900212	-1.14697
cell52736_24320_22	24366.5	52892	-1.90963	-1.81463	Malignant	0.279554	-1.03959
cell50688_20480_21	20567.4	50845.6	6.48717	0.130851	T	-0.340262	-0.124453
cell47360_25600_16	25753.7	47485.3	-5.29648	3.11211	Malignant	0.799883	-0.550069
cell47104_20736_8	20943.8	47250	-2.08516	0.42283	Myoepi	0.154284	-0.359655
cell46336_24320_24	24397.2	46539.6	-5.59077	2.62963	Malignant	0.800329	-0.826051
cell52480_20224_26	20285.7	52721.6	-0.762777	3.67252	Stromal	-0.0130955	0.287762
cell48128_21504_23	21698.4	48316.3	-7.59451	1.7701	Malignant	1.37925	-0.805638
cell50176_21248_18	21306.4	50349.1	-4.26759	1.05426	Malignant	0.594443	-0.360421
cell47360_24576_4	24645.8	47407.5	-6.55956	-7.8859	Malignant	0.839976	-0.737811
cell54016_21760_3	21993.8	54037.2	-2.02675	2.79879	Myoepi	0.304736	-0.637581
cell49152_23296_25	23389.5	49395	-1.608	2.68644	Myoepi	0.28116	-0.057853
cell51968_22016_13	22124.7	52126.3	-7.4999	-3.99094	Malignant	1.37093	-1.13184
cell49152_25088_23	25261.5	49375.1	-7.04272	0.195464	Malignant	1.14605	-0.895478
cell47104_20224_28	20380.9	47326.2	-2.96999	-3.79809	Malignant	0.53682	-0.887407
cell48128_24064_24	24068.2	48360.2	-4.78611	4.21509	Malignant	0.570155	1.20727
cell46080_19200_4	19410.3	46097.4	-7.35505	-2.08048	Malignant	1.41034	-1.12527
cell50432_23296_23	23382.2	50608.7	2.61965	5.77951	Stromal	-0.552797	0.519091
cell48128_19200_18	19262.8	48306.2	-3.13694	-1.0324	Malignant	0.495545	-0.786741
cell51712_25600_26	25821.1	51937.2	1.67305	7.20087	Stromal	-0.296463	0.235762
cell49152_19968_9	19976.2	49199	-4.04189	-1.53437	Malignant	0.569365	-1.13813
cell52736_23552_21	23632.3	52918.4	-8.86868	1.55176	Malignant	1.77472	-1.11182
cell49408_22784_30	22875.7	49618.5	-3.27601	2.61683	Myoepi	0.709374	-0.941075
cell49664_18944_14	18998.7	49844.5	-8.13199	4.20905	Malignant	1.78374	-0.817325
cell46080_19712_7	19844	46147.8	-6.38842	2.74598	Malignant	1.93174	-1.29242
cell53248_25856_10	25995.2	53321.3	-8.69363	-0.0757301	Malignant	1.59389	-1.13463
cell53760_18944_9	18990.7	53867.3	-4.52211	-5.09362	Malignant	0.913891	-1.21147
cell52992_19200_25	19421.7	53143.4	-4.35219	-1.60197	Malignant	0.688916	-0.905404
cell50432_24064_12	24130.2	50533.3	-6.71693	5.16602	Malignant	2.03207	-0.381014
cell51712_23040_9	23122.3	51776.3	-7.29615	-5.70797	Malignant	1.59201	-1.14805
cell52480_25088_10	25218.8	52552.7	-6.4948	-7.67776	Malignant	0.866535	-0.836945
cell50688_25600_6	25624.7	50727.1	-5.34484	-0.141788	Malignant	1.04046	-1.29242
cell48640_18944_14	19176	48743.4	-4.8675	2.70442	Malignant	0.400056	0.58979
cell52992_24320_11	24491.6	53096.7	-6.77195	-0.170091	Malignant	1.1679	-1.05171
cell51712_24576_48	24617.1	51916.7	6.22417	-7.75815	DC_Mast	-0.588955	0.0541011
cell50688_20736_29	20809.8	50928	-9.02369	-2.28312	Malignant	1.5564	-1.16365
cell46592_24832_19	24978.1	46709.1	-10.7016	-2.86163	Malignant	1.5987	-0.897136
cell51968_23808_43	24002.8	52217.7	-3.63151	2.65375	Myoepi	0.722945	-0.562814
cell46336_23808_5	24045.2	46434.5	-7.26283	5.01996	Malignant	2.03338	-0.246703
cell46336_21504_21	21722.7	46565.8	-6.66596	2.85565	Malignant	0.75458	-1.08027
cell49408_22016_31	22263.6	49648.7	-6.9269	-0.555431	Malignant	1.09368	-1.29242
cell46080_25088_4	25192.6	46084.7	-1.01942	2.30665	Stromal	-0.0434849	0.581256
cell45824_25344_25	25436.1	45954.8	-3.803	0.3923	Malignant	0.466233	-0.516555
cell47104_25344_20	25537.7	47244.4	-6.42747	2.37234	Malignant	1.07087	-1.07321
cell50176_25600_26	25722.9	50409.6	-10.8942	-1.85192	Malignant	1.82282	-1.10884
cell53504_26112_19	26340.5	53747.6	3.99658	2.87516	Stromal	-0.704992	1.19282
cell52224_23296_3	23533.6	52229.5	-3.54055	3.10802	Myoepi	0.405746	0.00098456
cell52480_24320_2	24432.8	52525.2	-8.40646	-6.56102	Malignant	1.29214	-1.16602
cell47872_24576_10	24752.4	47926.5	-6.98403	5.0299	Malignant	1.5203	-0.736154
cell52992_18944_6	18965.9	53025.3	-2.08839	1.77324	Myoepi	0.229565	0.0010981
cell53504_24320_43	24491.6	53736	-5.13534	-3.31412	Malignant	0.812675	-0.613756
cell48640_18688_18	18835	48835.5	-7.9647	1.34182	Malignant	1.2981	-1.07425
cell49664_25088_16	25257.6	49789.3	-2.95871	4.88649	Stromal	0.199138	0.363792
cell53504_20224_17	20232.9	53617.8	-9.56646	-4.68286	Malignant	1.52425	-0.985369
cell50176_25856_26	26045	50316.6	-7.89018	3.34286	Malignant	1.46105	-0.846638
cell45824_20224_11	20421.9	45941.4	-5.27393	2.90864	Malignant	0.828508	-0.383685
cell46080_21248_12	21497.9	46204.6	-5.4769	2.3588	Malignant	0.72944	-0.378576
cell48128_26112_23	26302	48286	-6.02152	-1.20691	Malignant	1.08649	-1.28584
cell52224_23552_16	23733.3	52351.9	-6.44636	-2.66326	Malignant	1.19156	-1.13624
cell52480_22528_34	22670	52691	-2.72313	4.01668	Stromal	0.234816	0.503615
cell52992_20480_8	20723.6	53026	-5.58569	-4.20185	Malignant	1.10343	-1.17646
cell49152_22528_23	22571.5	49393.6	-6.20587	2.68297	Malignant	0.807786	-0.407617
cell47360_26112_1	26263.3	47366.3	-8.10689	-6.57469	Malignant	1.06987	-0.483732
cell49664_24832_13	24873	49865.1	-6.22142	-7.4112	Malignant	0.857912	-0.560559
cell45824_25344_37	25537.4	46034.5	-3.57212	3.38793	Myoepi	0.571654	-0.0351794
cell46080_21504_5	21707.9	46159.1	-7.11416	1.65577	Malignant	1.36069	-1.29242
cell53504_21248_13	21388.8	53589	-11.1573	-3.03071	Malignant	1.85069	-0.764386
cell48640_25344_8	25349.4	48706.4	-2.95012	4.06239	Stromal	0.144398	1.38514
cell52224_19456_4	19567.6	52247.2	-7.84545	-6.25686	Malignant	1.37598	-1.19777
cell50688_20224_17	20437.3	50913.4	-7.42454	-0.321501	Malignant	1.35778	-1.24604
cell45824_19456_18	19480	46024.1	-9.30742	3.57409	Malignant	2.15731	-0.936183
cell49408_25344_22	25452.7	49658.3	-3.10664	2.83644	Myoepi	0.478115	0.144017
cell51968_24576_47	24702.7	52146.2	-0.45016	1.60256	Stromal	-0.119851	0.195262
cell51712_21504_29	21750.1	51953	4.47829	-0.373868	T	-0.513413	-0.290445
cell48128_24832_20	24931.7	48296.5	-9.2923	-1.64118	Malignant	1.75648	-1.12314
cell46336_20736_4	20789.9	46380.4	-5.27182	-0.41133	Malignant	0.817058	-0.825449
cell47616_23040_1	23287.1	47635.4	6.31245	3.64405	Macrophage	-0.539318	0.583363
cell53248_23808_7	24032.2	53294.4	-8.43421	-8.47978	Malignant	1.13301	-0.898028
cell47360_22784_10	22946.5	47435.9	-7.0378	4.13321	Malignant	1.41958	-0.779712
cell49408_20736_13	20984.5	49507.7	-8.16639	4.13027	Malignant	1.31013	-0.806558
cell53760_25856_5	25974.6	53809	-6.34877	-0.602388	Malignant	1.25689	-1.29242
cell50688_23040_3	23211.8	50709.9	-2.12156	-0.726704	Malignant	0.297203	-0.334589
cell52736_24064_31	24285.2	52953	-7.77466	-0.525014	Malignant	1.40262	-1.18666
cell45824_25088_19	25160.7	45974.1	5.40474	5.15417	Stromal	-0.842794	0.615095
cell46592_22528_14	22745.3	46675.4	-7.01871	3.32181	Malignant	1.73256	-1.29242
cell49408_20736_11	20950.7	49479.8	-4.95568	5.00698	Malignant	0.315645	-0.415919
cell52224_24320_23	24337.4	52453.5	-5.00769	3.0247	Malignant	0.755242	-0.284558
cell48640_22016_29	22052.4	48881.5	-7.83188	4.93213	Malignant	2.04891	-0.666607
cell50176_25856_3	26065.4	50199.9	3.05646	9.19947	Stromal	-0.591694	0.152928
cell51456_18944_27	19187.5	51664.8	-9.3584	1.62198	Malignant	2.16556	-1.29242
cell46336_26112_10	26321	46422.8	1.84399	-0.540171	Myoepi	-0.360278	-0.0646458
cell51200_26368_23	26474.5	51438.3	-6.53356	3.24804	Malignant	1.21843	-1.24212
cell50176_21248_15	21422.3	50327.1	-6.25811	2.81878	Malignant	0.563763	-0.227196
cell53248_21504_1	21564.4	53254.2	-8.14598	-4.7043	Malignant	1.06207	-0.3176
cell53760_22784_4	22839.5	53793	-9.3768	0.905494	Malignant	2.20675	-1.29242
cell52992_24832_4	25049.8	53035.7	-5.02953	-0.966338	Malignant	0.976451	-1.29242
cell45824_18944_12	19002	45908.7	-3.47431	-1.77349	Malignant	0.669721	-1.09957
cell51200_24320_22	24325.4	51353.8	2.13903	6.60688	Stromal	-0.873334	2.26122
cell46080_24320_16	24547.7	46241.7	0.53192	3.8799	Stromal	0.0229026	0.603615
cell52736_25856_23	25922.4	52953.7	-8.24291	4.67379	Malignant	2.11528	-0.886689
cell51200_26368_4	26419.8	51221.7	-5.41803	3.07554	Malignant	0.913085	-1.20177
cell51200_24576_32	24680.3	51411.2	-6.68373	-0.322907	Malignant	0.957075	-1.14116
cell48640_22016_6	22226.7	48668.1	1.26137	6.09915	Stromal	-0.387011	1.41141
cell46592_19456_7	19473.6	46624.5	-6.51081	-0.537037	Malignant	1.26972	-1.29242
cell50432_23296_15	23411.9	50526	-3.97372	1.66924	Myoepi	0.812426	-0.40916
cell52224_23296_27	23340	52422.7	-5.27083	1.6706	Malignant	0.859756	-0.575429
cell46592_24064_4	24228.4	46614.9	-7.72569	5.0208	Malignant	2.4334	-0.623356
cell47616_23808_1	24024.1	47636	-6.66395	3.16933	Malignant	0.846599	0.236822
cell49408_22272_6	22477.9	49488.4	1.52517	6.68957	Stromal	-0.345062	0.812349
cell48896_23552_9	23562.5	48991.3	-1.78128	1.9168	Myoepi	0.25124	-0.492358
cell50432_25856_7	26068.4	50510.3	-9.59556	-7.20964	Malignant	1.26514	-0.623486
cell53504_26368_23	26495.6	53724.1	-7.89603	-5.02533	Malignant	1.01938	-0.837733
cell50944_22272_18	22348.4	51067.9	-5.04392	0.624008	Malignant	0.895118	-1.26654
cell46336_20736_10	20973.5	46413.1	-1.6622	-0.751416	Malignant	0.11363	0.259345
cell49408_21248_4	21439	49451.5	-3.93262	-5.69789	Malignant	0.618027	-0.843495
cell46848_23296_24	23411.2	47079.4	-6.30138	3.86767	Malignant	0.923732	-0.836018
cell52224_22784_27	22991.7	52399.6	-8.11358	-5.41619	Malignant	1.82743	-1.16568
cell53248_25600_31	25782	53386.9	-5.20964	-1.05853	Malignant	0.902373	-1.29242
cell50688_23808_19	23844.1	50866.3	-7.04783	0.909463	Malignant	1.04789	-0.960669
cell51968_25600_17	25682.2	52091.9	-0.917572	4.13339	Stromal	0.0587896	0.296458
cell50176_25600_22	25612	50357.2	-8.14048	-6.13857	Malignant	1.30655	-1.1643
cell47104_26112_19	26242.7	47268.6	0.639467	6.87565	Stromal	-0.0240236	0.719481
cell48896_19456_8	19507.7	48978.1	2.82893	-1.76073	T	-0.442879	0.0283049
cell45824_19712_5	19816.5	45873	-6.90884	-0.854876	Malignant	1.24098	-1.07445
cell53504_26368_9	26423.2	53597.6	-9.37818	2.48312	Malignant	2.0604	-0.975039
cell49152_19456_8	19705.3	49212.2	-2.50767	4.16129	Stromal	0.419803	-0.584174
cell53248_21504_5	21565.4	53281.3	-6.67263	0.183505	Malignant	1.03462	-0.568415
cell52992_19712_4	19941.9	53012.6	-7.09101	4.75481	Malignant	1.39777	-0.158469
cell46080_24576_36	24653.4	46327.3	-4.83229	3.72661	Malignant	0.469975	0.355517
cell46848_20480_1	20730.9	46878.2	-5.11236	4.21721	Stromal	0.922521	1.00936
cell50432_24320_4	24516	50448	-2.26152	5.04504	Stromal	0.216265	-0.0085987
cell50432_22784_33	22928.7	50660.2	-8.76465	-6.80948	Malignant	1.08742	-0.657137
cell53248_25600_9	25838.6	53280.2	-4.90728	-1.55058	Malignant	1.00082	-1.29242
cell51200_25088_2	25176.4	51218	5.90808	4.17273	Macrophage	-0.534168	0.702106
cell49152_24832_24	24945.9	49364.1	-3.62016	3.76021	Myoepi	0.314786	0.669247
cell51200_19968_5	20161	51218.8	-8.85557	3.06715	Malignant	1.797	-0.997048
cell50944_21248_22	21336.5	51114.5	-7.90189	-5.20107	Malignant	1.09585	-1.06807
cell45824_23808_9	23930.5	45862.5	-8.80198	-3.30751	Malignant	1.52172	-1.14447
cell49408_20992_6	21178.6	49429.2	-10.4278	-1.24343	Malignant	1.81382	-1.13229
cell45824_26368_22	26579.7	45981.7	-5.40904	3.47529	Malignant	0.85206	-0.756956
cell51200_24320_33	24424.9	51406.9	6.291	-6.66617	DC_Mast	-1.02449	-0.253303
cell50176_22528_9	22692.6	50270.1	-6.04403	-5.8088	Malignant	1.30139	-1.19122
cell51712_26112_14	26326.9	51777.4	-6.65801	-5.84544	Malignant	1.38771	-1.09623
cell51200_26112_10	26169.8	51275	-5.14111	5.42966	Malignant	0.653004	0.21878
cell50176_23040_31	23119.8	50411.2	-7.6674	3.98036	Malignant	1.75853	-1.09502
cell46336_23040_13	23071.8	46503.8	-5.35317	0.225073	Malignant	0.935411	-1.2316
cell49152_26624_5	26631.5	49187.5	-7.97365	3.58565	Malignant	2.22271	-1.04577
cell53504_23040_29	23167.9	53751.5	-9.89877	-4.1122	Malignant	1.5526	-1.17605
cell50432_25344_29	25424.6	50659.6	-3.57874	2.30944	Malignant	0.488933	1.11593
cell48896_23552_2	23698.4	48913.5	-3.47594	3.18487	Myoepi	0.710524	-0.630703
cell53760_22016_30	22021	53990.7	-8.22444	1.19937	Malignant	1.37223	-1.06913
cell49664_18688_27	18816.1	49841.4	-4.73145	-0.695461	Malignant	0.74637	-1.29242
cell53248_20736_10	20750.2	53299.1	0.993054	-1.65428	Myoepi	-0.477967	-0.170197
cell53248_22016_4	22188.9	53274.1	-4.34721	-0.300364	Malignant	0.727358	-0.614656
cell51200_24576_11	24763.1	51254.8	-9.16492	3.3249	Malignant	1.8759	-0.821531
cell50176_24832_29	24917.5	50366.1	-6.88076	-4.19418	Malignant	1.14233	-1.15168
cell51456_20224_4	20377.9	51502.1	-6.56371	-4.30543	Malignant	1.21837	-1.00371
cell52992_19968_17	20183.5	53098.6	-6.36918	0.452733	Malignant	1.25117	-1.29242
cell45824_23296_18	23466.3	46011.5	-6.72435	2.16847	Malignant	1.39097	-0.898547
cell52992_24576_8	24738.6	53053.7	-7.64179	-3.02669	Malignant	1.55814	-1.17611
cell46336_23040_7	23073.9	46434.2	-6.77373	-1.91553	Malignant	1.1526	-1.15485
cell46080_22016_11	22154.5	46245.4	-8.25384	4.69838	Malignant	1.84597	-0.724415
cell50688_26112_16	26352.1	50834.2	-8.14345	1.71375	Malignant	1.24503	-0.674448
cell46080_23552_9	23624.8	46176.4	-0.69222	-0.521921	Myoepi	-0.070018	-0.617135
cell46592_19456_29	19705.8	46779.3	-9.32126	-2.39098	Malignant	1.72513	-1.08933
cell46336_24320_9	24534.4	46409.9	-5.72667	5.4297	Malignant	1.33395	-0.526292
cell47104_19968_5	20128.1	47193.3	-0.854693	1.63222	Stromal	-0.0751355	0.254325
cell47872_19200_8	19396.4	47909.1	2.28332	7.4358	Stromal	-0.35971	0.337093
cell46592_20992_13	21013.2	46761.6	-5.54766	4.80625	Stromal	0.546992	1.04486
cell52224_20224_21	20424.5	52376.9	-3.20644	-1.08994	Malignant	0.437676	-0.564391
cell52992_25344_20	25466.1	53167.6	-8.05812	0.733334	Malignant	1.31657	-0.824114
cell49664_25600_27	25748.1	49907.6	-4.52762	3.23596	Malignant	0.331257	0.13496
cell49664_22016_10	22171.8	49738.2	-7.7354	-2.168	Malignant	1.47761	-1.12043
cell50432_26112_35	26285.1	50672.5	-6.15615	3.13896	Malignant	1.02315	0.130659
cell52224_25600_20	25819	52384.6	-6.83303	0.285288	Malignant	1.20504	-0.717184
cell51712_20992_3	21238	51757	-8.43724	1.37874	Malignant	1.88347	-1.29242
cell46592_21760_28	21937.2	46817.1	-7.88251	3.10771	Malignant	2.07651	-1.0009
cell48384_21504_25	21553.7	48600.1	-9.38259	3.91028	Malignant	2.4599	-1.02416
cell48640_25344_12	25498.1	48793	-5.89482	0.940009	Malignant	0.708643	0.0660416
cell53760_20480_14	20582.1	53879.6	2.4384	5.93608	Stromal	-0.483758	1.4025
cell53504_21504_22	21610	53716.6	-6.89333	-0.234604	Malignant	1.46926	-1.29242
cell48896_19200_31	19206.8	49074.3	-7.94381	5.20693	Malignant	2.5	-0.742039
cell51968_26624_3	26648.9	51980.8	-1.14827	3.18433	Stromal	0.097854	0.195844
cell48640_26368_19	26427.6	48811	-6.98569	0.0363372	Malignant	1.58246	-1.29242
cell47104_24576_7	24801.1	47190.6	1.67741	5.39061	Stromal	-0.440816	1.87526
cell45824_19968_20	20043.3	45961.7	-1.80104	0.968626	Stromal	0.135049	1.52475
cell47360_21760_17	21875.3	47459.3	-7.02376	1.15595	Malignant	0.980372	-0.820676
cell49152_24832_22	25031.2	49347.5	-5.8674	-7.53566	Malignant	0.744213	-0.828819
cell52992_19968_28	20172.4	53180.8	-6.90632	-0.42606	Malignant	1.19502	-1.29242
cell53760_24576_22	24725.6	53951.6	4.73338	2.59692	Macrophage	-0.816354	1.63047
cell46848_18944_31	19093.5	47081.8	-4.27942	2.13737	Malignant	0.416937	0.433761
cell46080_22528_8	22639.7	46148.7	-8.56278	2.92381	Malignant	1.56483	-0.597374
cell51968_25088_16	25099.3	52119.5	-0.669018	1.57488	Stromal	-0.101678	-0.565776
cell52736_24320_28	24412.1	52929.6	-6.62653	-4.67511	Malignant	1.28553	-0.92669
cell48896_25088_19	25188.8	49030.6	-6.94356	-0.411675	Malignant	1.35485	-1.26151
cell50688_20480_22	20725.7	50867.1	-6.81831	-7.60522	Malignant	0.944575	-1.06079
cell49408_22528_18	22778	49585.6	-8.40996	-2.6758	Malignant	1.46212	-1.12695
cell50176_25344_14	25462.9	50303	-3.18252	4.25953	Myoepi	0.585484	-0.671825
cell49408_20992_31	21147.4	49640.6	-2.43089	-1.18264	Malignant	0.340634	-0.390186
cell52736_24576_26	24818.7	52872.6	-5.73154	-0.997787	Malignant	1.07095	-1.29242
cell52992_18688_31	18790.3	53234.3	-9.16549	1.96506	Malignant	1.76176	-1.05114
cell50688_24320_13	24562.2	50768	4.60741	-6.02844	DC_Mast	-0.97017	0.983082
cell49408_20480_18	20487.4	49604.3	-4.72945	0.55257	Malignant	0.39035	-0.787223
cell52224_19456_31	19667.7	52472.6	-7.88097	-0.177242	Malignant	1.6782	-1.29242
cell53504_19712_26	19850.1	53662.7	5.6417	-6.96406	Macrophage	-0.976263	0.366764
cell45824_19712_2	19848.4	45833.9	-9.01139	1.38109	Malignant	1.78473	-1.22849
cell52224_18944_23	18951.4	52348.2	-9.14219	2.6729	Malignant	2.5	-1.29242
cell53248_22784_14	22899.9	53338.1	-7.3064	-4.31978	Malignant	1.39272	-1.20013
cell52480_23296_4	23543.2	52522.3	-8.79301	-6.037	Malignant	1.34559	-1.03957
cell50688_21248_18	21332.3	50851.2	-9.8068	-4.11526	Malignant	1.50979	-0.893705
cell54016_20992_4	20999.9	54037.3	-9.57823	3.02036	Malignant	2.27198	-1.06485
cell48384_19712_1	19847.4	48396.6	-6.65935	4.13957	Malignant	1.25731	-0.616935
cell45568_19712_10	19956	45694.4	-8.70248	2.31253	Malignant	1.48901	-0.663704
cell52736_25856_1	25881.9	52748.3	-8.8759	4.07887	Malignant	2.166	-0.937455
cell47104_20992_24	21146.5	47316.4	-6.11509	-3.00025	Malignant	1.29952	-1.18847
cell45824_19712_16	19854	45951.4	-9.62795	-3.09137	Malignant	1.48166	-1.12898
cell53760_18688_15	18865.9	53858	-5.98716	-2.05618	Malignant	1.19328	-1.13208
cell50688_24320_27	24378.9	50858.3	-6.39057	-7.42067	Malignant	0.898551	-0.712327
cell47360_25088_12	25294.8	47438.3	-8.90625	2.91329	Malignant	1.77765	-0.777576
cell52224_26368_24	26409.8	52454.2	1.12576	5.91318	Stromal	0.0302829	0.470069
cell52224_20224_27	20328.5	52436.9	-4.06875	0.755498	Malignant	0.336051	0.210883
cell51200_21248_21	21496	51427.4	-2.31799	3.39064	Myoepi	0.308595	0.817233
cell46080_21248_28	21348.7	46329.4	-6.40507	-0.308774	Malignant	1.27252	-1.29242
cell49152_23040_23	23065.2	49319.6	-5.19895	1.4225	Malignant	0.642364	0.0246808
cell49152_24832_20	24949.8	49331.3	-5.8826	-1.15809	Malignant	0.97941	-1.21959
cell53504_24832_27	25046.4	53743.4	1.98819	7.6761	Stromal	-0.241006	-0.412274
cell53248_22272_8	22424.7	53301.3	-8.10639	-2.52289	Malignant	1.74543	-1.17765
cell47104_25088_14	25130.7	47213.4	-8.01169	0.656721	Malignant	1.33862	-1.0563
cell52224_21760_25	21914.2	52455.2	-2.37626	1.55882	Myoepi	0.306427	-0.857475
cell50688_21248_25	21265.3	50899.5	-3.5494	2.73032	Myoepi	0.612345	-0.55515
cell53504_23296_20	23546.1	53692.5	-7.93641	-4.16396	Malignant	1.2333	-1.09111
cell52224_26624_21	26658.8	52371.4	8.4751	5.41032	Plasma	-1.0121	1.15764
cell53504_22784_12	22984.4	53624.3	-7.33494	-3.33526	Malignant	1.28589	-1.16743
cell48640_22528_7	22654.9	48777.1	-6.52589	3.08001	Malignant	1.09145	-0.74992
cell48384_19968_3	20177.5	48402.1	-7.03471	-1.99031	Malignant	1.31111	-1.1466
cell46592_23296_7	23404.7	46660.1	-0.717318	-1.02928	Myoepi	-0.0856968	-0.742936
cell54016_23040_3	23071	54033.5	-9.01245	0.210201	Malignant	1.85052	-1.29242
cell49408_20224_11	20228.5	49569.4	-4.20629	3.87414	Myoepi	0.486314	-0.502128
cell52480_22784_34	22902.4	52720.1	-7.74593	-2.79552	Malignant	1.56369	-1.18645
cell46848_21760_2	21806.8	46858	-6.73008	1.51434	Malignant	0.776179	-1.29242
cell54016_25344_1	25550.7	54021.4	-4.18994	0.587989	Myoepi	0.621271	-1.25559
cell49664_20224_16	20263.8	49788.1	-10.227	-1.13486	Malignant	1.90468	-1.16121
cell48896_24832_5	25047.1	48917.7	-6.51231	1.40118	Malignant	0.729751	-0.332477
cell48640_20480_19	20547.1	48804.1	2.32311	1.76909	Stromal	-0.472227	0.849284
cell46080_20224_24	20356.1	46254.5	-2.62456	-1.33552	Malignant	0.323219	-1.29242
cell48896_25344_28	25438.4	49139.1	-3.18074	-3.38175	Malignant	0.651664	-1.17959
cell52480_22272_23	22381.5	52653.7	-5.70864	-4.42052	Malignant	1.16741	-1.20154
cell45824_22784_20	22910.2	46008.6	0.696559	2.65851	Stromal	-0.0453543	0.21872
cell48640_22528_10	22666.6	48805.1	-1.1829	-0.907198	Myoepi	0.0938362	-0.420393
cell46336_22784_13	22988	46465	-2.56382	-1.34864	Malignant	0.283047	-1.29242
cell50432_23808_14	24048.4	50554.6	-7.8773	-2.27224	Malignant	1.69186	-1.16787
cell52480_19968_20	20146.6	52651	-1.76291	-2.95176	Malignant	0.292551	-0.511875
cell49920_19200_34	19424.7	50153.7	-5.39982	3.31712	Malignant	0.76855	-0.326154
cell49152_24320_10	24360.4	49243.1	-6.12733	2.31433	Malignant	1.02555	-0.825345
cell48128_26368_37	26389.7	48373.8	-7.65886	-2.65549	Malignant	1.41838	-1.13645
cell52480_20992_8	21164.6	52547	-9.14744	-5.02465	Malignant	1.44485	-1.14377
cell50176_22272_26	22386.4	50344.8	-4.81137	-1.18092	Malignant	0.739256	-1.01904
cell52736_23552_2	23616.7	52747.7	-5.55669	-5.40428	Malignant	0.497111	-0.409673
cell48128_25344_1	25589.4	48140.4	-8.50191	3.73885	Malignant	2.36271	-1.28886
cell51456_21248_5	21355.3	51481	-6.20398	-0.118269	Malignant	1.0043	-0.767983
cell47616_23296_9	23367.5	47787.1	-5.97629	3.14609	Malignant	1.09515	0.193287
cell47616_21248_12	21495.3	47687.2	-8.50487	1.40163	Malignant	2.26629	-1.01148
cell49152_24320_3	24402.9	49162.4	-10.7299	-4.08626	Malignant	1.66997	-0.816839
cell52224_22784_33	22936.8	52446	-8.62328	-6.66255	Malignant	1.35066	-1.19136
cell46080_21760_7	22008.3	46144.8	-7.45689	4.3359	Malignant	1.6665	-0.479319
cell47360_22272_9	22295.6	47473.6	-8.44385	-0.964507	Malignant	1.36499	-1.1431
cell53504_19968_39	20199.7	53744.2	-10.8557	-5.05966	Malignant	1.46833	-0.508062
cell53504_26368_15	26409.6	53647.7	-9.65643	-2.6003	Malignant	1.68231	-1.17643
cell50176_22528_21	22774.4	50423.8	-8.99144	-6.04953	Malignant	1.39616	-1.05619
cell52736_21248_18	21410.1	52856.3	-8.86058	-4.37911	Malignant	1.78387	-1.03103
cell52224_22016_10	22065.6	52305.5	-7.93581	-0.21856	Malignant	1.65084	-1.29242
cell49664_25088_28	25190.8	49899.6	-5.93164	3.87859	Malignant	1.10819	0.25287
cell53248_22016_26	22056.5	53448.6	-7.08148	-0.157412	Malignant	1.25743	-1.2669
cell45824_18944_19	19193.2	46022.7	0.45417	6.38321	Stromal	-0.0031441	0.548466
cell48128_26112_10	26290.9	48206.5	-2.70219	-5.17594	Malignant	0.416126	-0.828554
cell52992_25344_23	25427.2	53191.4	1.82956	7.47061	Stromal	-0.349601	0.316419
cell51456_22272_27	22337.8	51616.8	-7.20958	-5.59744	Malignant	1.50844	-1.23665
cell49920_22272_12	22522.3	50018.9	-9.71923	-6.11128	Malignant	1.43576	-0.875378
cell50688_20736_17	20916.2	50784.7	-3.2065	3.23729	Myoepi	0.75171	-1.12492
cell48384_20224_21	20284	48580.2	-8.60724	3.69693	Malignant	1.66036	-0.50285
cell47360_19456_23	19683.8	47590.4	-5.61239	-5.3478	Malignant	0.997347	-1.10319
cell51712_22784_12	22980.7	51834.1	-8.17796	-1.78705	Malignant	1.60805	-1.16345
cell52992_25344_1	25494.7	52998	-6.18945	4.49194	Malignant	0.959085	-0.383426
cell49664_26368_5	26373	49739.9	-11.7816	-1.9399	Malignant	2.44475	-0.988983
cell49408_19200_13	19223.8	49500.2	-6.81726	0.207405	Malignant	1.32684	-1.24156
cell50432_22272_17	22415.4	50571.7	-6.67255	-3.39661	Malignant	1.31776	-1.16523
cell47872_23296_23	23423.1	48058.9	-7.7516	3.4393	Malignant	1.05569	-0.29015
cell51456_22016_7	22152.4	51512.6	-8.2088	-7.18814	Malignant	1.21808	-1.07963
cell51456_24576_17	24608.5	51592.2	-5.85606	-0.48369	Malignant	0.568018	-0.74312
cell52480_23296_6	23484.4	52541.8	6.49607	0.0609668	T	-0.466235	0.025074
cell51456_22784_10	23031.7	51558.2	-1.16105	-0.789244	Malignant	0.0994691	-0.524917
cell50944_21248_11	21456.5	51055.2	-9.183	-2.40768	Malignant	1.74041	-1.20734
cell46080_26112_17	26271.1	46207.8	-5.37939	3.82667	Malignant	1.12744	-0.244462
cell53248_22016_32	22106.3	53489.6	-8.74188	0.682518	Malignant	1.73654	-1.29242
cell50176_21760_12	21958	50257.8	-8.93561	4.39015	Malignant	2.48668	-1.06321
cell47104_21760_22	21957.3	47303.1	-4.70116	-2.18513	Malignant	1.06359	-1.20971
cell53248_24576_3	24810.6	53285.3	-5.36535	2.23154	Malignant	0.37198	-0.908377
cell46848_18944_6	18972.6	46878	-3.43771	1.88053	Myoepi	0.749484	-1.23557
cell45824_20992_12	21028.7	45934.5	-0.638073	5.97937	Stromal	0.3233	0.928775
cell49408_26368_13	26381.3	49533.2	-1.86204	2.57833	Stromal	0.198953	-0.332713
cell45824_19200_12	19253	45917.7	-5.03993	0.341766	Malignant	0.559288	-0.902555
cell52992_24320_20	24433.5	53148	-3.5419	0.314197	Malignant	0.338576	-0.490258
cell47360_23296_7	23463.8	47472.4	-5.87725	-5.3679	Malignant	1.28099	-1.23341
cell50944_20224_17	20260	51144.9	-3.86238	-4.4891	Malignant	0.863624	-1.22718
cell52224_22016_26	22184.6	52400.8	-3.47728	-4.32411	Malignant	0.731605	-1.21545
cell53760_25088_7	25334.6	53801.9	-0.164154	5.53008	Stromal	0.155731	0.429903
cell46592_18944_17	18956.7	46765.7	-8.6011	4.95919	Malignant	2.5	-0.988491
cell53504_22016_13	22251.9	53581.2	-4.36017	-3.39379	Malignant	0.869658	-1.18428
cell47872_22272_20	22337.8	48018.1	-5.75101	-5.2175	Malignant	1.1963	-1.24125
cell47104_23808_24	23922.3	47261.7	-6.34094	0.788245	Malignant	0.968678	-1.01661
cell51712_26112_21	26213	51831.7	-5.15408	-6.75619	Malignant	0.820699	-0.90291
cell51968_20224_28	20262.9	52197.8	-1.70049	3.00348	Stromal	0.268892	-0.429043
cell52736_19968_27	20094.4	52931.2	-1.8602	-0.849091	Malignant	0.178427	-0.446715
cell49152_19200_7	19421.6	49203.1	-6.38933	1.60245	Malignant	1.6207	-1.29242
cell47360_23552_20	23705.9	47560	-3.85542	3.47256	Malignant	0.616649	-0.0415882
cell50944_20224_3	20449.2	50966.3	-5.59853	-5.45374	Malignant	1.12723	-1.20933
cell48128_19968_16	20180.1	48222.3	-7.65587	2.81624	Malignant	2.15035	-1.29242
cell48896_25088_22	25286.3	49069.3	-6.68074	-7.35179	Malignant	0.913717	-0.789843
cell47616_20480_11	20577.1	47735.9	-8.13189	3.95522	Malignant	2.25342	-1.16721
cell53760_25344_28	25427.7	53967.2	-6.17045	3.07914	Malignant	1.09596	-0.412003
cell51968_24064_10	24295.5	52084.9	4.32799	5.00051	Stromal	-0.503255	0.544166
cell52224_20224_22	20351.5	52386.7	-3.90442	1.37891	Malignant	0.358587	0.658102
cell48640_26368_4	26506.8	48670.6	-4.8993	-0.0331098	Malignant	0.750807	-0.970616
cell52224_24832_26	25079.9	52352.1	-8.05383	-2.83375	Malignant	1.44865	-1.14595
cell45824_23296_21	23441.1	46038.7	-6.96244	2.05868	Malignant	1.31432	-1.03856
cell50688_20224_4	20390.8	50751.9	-3.91644	-1.87043	Malignant	0.793955	-1.29242
cell53504_20224_21	20305.9	53651.8	-11.2814	-1.49898	Malignant	2.14546	-1.1893
cell46080_24320_19	24473.4	46280.1	1.00172	6.80958	Stromal	0.110557	-0.753425
cell53248_24320_20	24326.5	53419.2	-6.90372	-1.97891	Malignant	1.11847	-1.14055
cell51712_19712_17	19888.8	51883.4	-7.8649	1.12927	Malignant	1.36955	-1.29242
cell50176_22272_12	22433.4	50254.5	-5.04167	0.521835	Malignant	0.710097	-0.822173
cell48128_25088_18	25199.8	48301.7	-11.0112	-4.84338	Malignant	1.53248	-0.145261
cell47616_24576_13	24773.5	47719.8	-6.2321	-2.69264	Malignant	1.25351	-1.14347
cell52992_26368_1	26395.8	53004.9	-6.95169	3.74003	Malignant	1.50316	-0.376719
cell50944_23040_5	23138	50987.6	-9.26623	-5.04098	Malignant	1.51184	-1.11276
cell48640_22528_4	22617.2	48704.8	-6.22329	4.67736	Malignant	0.895167	0.0817577
cell48128_24576_1	24814.3	48135.9	2.6975	2.76243	Macrophage	-0.832968	2.30356
cell48640_20992_8	21133.1	48677.5	-5.85631	0.895048	Malignant	1.19508	-1.29242
cell51712_20224_1	20263.2	51719.6	-1.60452	-0.184471	Malignant	0.0813112	0.498931
cell52992_19712_15	19722.5	53087	-3.42538	-1.47678	Malignant	0.506744	-1.05845
cell46592_24064_18	24131.3	46820.9	-7.61379	2.43785	Malignant	1.68272	-1.29242
cell46848_26368_32	26481	47099	-5.58215	4.23989	Malignant	1.2818	0.483074
cell49152_23808_6	24053.3	49207.5	-1.92497	0.261111	Malignant	0.159307	0.130976
cell54016_22272_5	22499.3	54052.2	-6.99015	-2.88704	Malignant	1.3925	-1.12533
cell49920_22272_8	22425.1	49973.1	-8.75399	-6.28758	Malignant	1.05128	-0.372471
cell47616_20224_14	20405.5	47839.2	-7.03218	4.76129	Malignant	1.73076	-0.93351
cell49664_22016_1	22246.3	49672.5	-7.48523	-4.63898	Malignant	0.874838	-0.332711
cell48384_21504_2	21694.4	48406.1	-8.73992	0.633614	Malignant	1.5914	-1.08055
cell50432_21504_11	21656	50513.6	-7.75839	-3.05603	Malignant	1.48539	-1.14224
cell48384_23552_5	23693.7	48416.9	-7.48323	2.73227	Malignant	1.10854	-0.786193
cell46336_22016_12	22204.1	46532.2	-3.47896	2.03102	Myoepi	0.683242	-1.29242
cell50688_22272_29	22332.3	50929.9	6.42065	-0.473066	T	-0.469298	-0.154934
cell50432_23040_8	23285.5	50504.8	-7.62944	-2.11621	Malignant	1.42087	-1.1801
cell49152_19456_23	19485.3	49369	2.79629	8.12605	Stromal	-0.414277	-0.0102949
cell49152_22272_6	22422.6	49268.8	1.28591	3.70008	Stromal	-0.26684	1.85098
cell45824_22528_6	22672.2	45880	0.57844	2.83635	Stromal	-0.0934564	0.809381
cell48640_25088_16	25334.7	48771.8	-8.01766	3.16343	Malignant	1.63403	-1.15209
cell51712_25856_9	26070.7	51758.2	-7.80782	-1.47556	Malignant	1.53142	-1.01709
cell52736_22272_5	22413	52765.8	-9.78928	-1.09739	Malignant	1.8986	-1.16426
cell52480_21248_24	21297.6	52700.6	0.290505	6.69756	Stromal	-0.0581028	0.25597
cell48896_21248_25	21363.2	49099.7	-7.67411	1.40501	Malignant	1.28836	-0.965616
cell53760_25088_9	25139.5	53832	1.09285	-1.59431	Malignant	-0.512735	-0.604225
cell52224_26368_7	26504.3	52269.7	4.47215	4.38663	Stromal	-1.00983	1.70792
cell49408_19200_17	19217.2	49533.1	-5.83268	-0.38214	Malignant	0.949847	-1.14497
cell50176_22784_26	22854.1	50344.8	-7.47665	-2.90089	Malignant	1.50577	-1.13201
cell48384_20480_10	20590.5	48527.1	-3.34568	-3.43527	Malignant	0.762057	-1.18935
cell52736_20992_19	21133.3	52874.2	-8.22907	-3.59912	Malignant	1.3842	-1.16328
cell52992_25088_17	25267.3	53110.2	-5.18792	0.182995	Malignant	0.748318	-0.699693
cell46336_25088_21	25272.5	46506.2	-7.4597	4.4021	Malignant	1.71346	-0.623143
cell48896_18944_2	19161	48907.9	-3.56841	3.72049	Malignant	0.481077	-0.351033
cell50432_26112_15	26195.1	50529.2	-4.56093	-4.34633	Malignant	0.879728	-1.14333
cell48128_24832_16	24900.2	48269.8	-7.67329	-6.68801	Malignant	0.745747	0.15927
cell47104_21248_3	21483.6	47119	-6.85476	1.25472	Malignant	1.33716	-1.29242
cell50176_24320_26	24564.4	50403.3	3.296	6.46749	Stromal	-0.73743	1.28915
cell50176_24320_5	24513.1	50224.8	-0.0696283	1.16942	Stromal	-0.0994473	0.863803
cell51712_24320_22	24326.6	51814.1	4.81714	6.59799	Stromal	-0.704811	0.221247
cell53760_19200_9	19214.4	53858.4	-3.44061	0.534212	Myoepi	0.237368	-0.422362
cell49920_23040_3	23104.6	49939.3	-8.7874	1.14956	Malignant	1.56436	-1.16806
cell47616_20736_15	20986.4	47796.4	-8.49274	4.97575	Malignant	2.5	-0.788083
cell51200_21760_30	21890.1	51450.4	0.368941	4.20173	Myoepi	0.162992	0.0126007
cell47104_25088_19	25233.4	47262	-2.07643	3.24471	Stromal	0.253269	-0.113376
cell51712_23040_25	23193.1	51935.6	-7.83563	-7.32517	Malignant	1.24009	-1.20312
cell47616_22272_19	22283.8	47793.9	-5.4056	4.37879	Malignant	1.04415	-0.73307
cell53248_21760_13	21819.9	53325.2	-6.3962	-6.06254	Malignant	0.771119	-0.849835
cell46848_19200_24	19269.8	47043.1	-8.69948	-0.126941	Malignant	1.75613	-1.16899
cell50432_25600_25	25715.5	50661	-9.15243	2.07872	Malignant	1.82754	-1.29242
cell53248_22016_30	22244.3	53483.1	-7.62823	-5.8334	Malignant	1.34015	-1.20037
cell49920_23296_18	23524.7	50095.4	-0.929859	1.29109	Stromal	0.0502888	-0.211405
cell46080_25600_4	25769.5	46103.2	-5.85675	0.811065	Malignant	1.06296	-1.29242
cell52736_19456_26	19673.7	52915.3	-11.5865	-2.41833	Malignant	2.04957	-0.968467
cell48128_25088_7	25144.4	48224.6	-4.29136	3.48098	Myoepi	0.568016	0.0881104
cell50176_19456_12	19656.7	50368.9	2.59098	6.66688	Stromal	-0.433091	0.680993
cell51456_24064_37	24192.7	51694.1	-1.69456	2.90686	Stromal	-0.0171238	0.582538
cell51712_20480_7	20491.5	51769.5	-4.41377	4.03457	Malignant	0.677736	0.445295
cell51968_23552_25	23666.4	52195.9	-4.14506	-1.97539	Malignant	0.719025	-1.18561
cell46848_23808_12	23922.6	46948.6	-8.62558	2.85334	Malignant	1.99474	-1.24771
cell53248_21760_1	21787	53254.9	-10.4534	-3.7507	Malignant	1.4586	-0.846235
cell51456_22784_23	23004.7	51657.2	-2.45969	0.834173	Myoepi	0.448857	-1.16298
cell51456_22784_9	22948.6	51561	-7.95141	-1.94166	Malignant	1.40292	-1.08932
cell51456_23296_7	23470	51494.6	-2.07461	-1.86653	Malignant	0.282416	-1.2388
cell47872_22016_8	22100.9	47951.9	-6.06652	-1.20892	Malignant	1.18314	-1.17685
cell52480_23808_5	24054	52508.4	-5.57335	0.906851	Malignant	0.719202	-0.17049
cell46336_22784_15	22934.5	46485.3	-8.14065	4.80891	Malignant	2.39768	-0.65907
cell51968_19200_22	19269.3	52125.4	-5.67477	0.433022	Malignant	0.755358	-0.752061
cell50944_24576_10	24788.4	51015.1	-5.58059	-1.50038	Malignant	1.10777	-1.29242
cell49408_20224_17	20276.2	49656.6	-0.798445	6.48903	Stromal	0.408242	-0.0754597
cell50432_21248_25	21463.7	50672.5	-5.127	0.00287173	Malignant	0.917532	-1.29242
cell48896_24576_9	24668.5	48979	-9.25019	3.18857	Malignant	2.0476	-1.05333
cell51712_19200_19	19276.3	51873.6	2.0265	6.40115	Stromal	-0.280539	-0.0018672
cell45824_25856_15	25973.4	45923.9	-8.11827	3.11496	Malignant	2.16107	-1.29242
cell49664_25088_10	25314.2	49756.7	-2.96383	4.08324	Stromal	0.109678	0.944348
cell50688_20992_34	21065	50896.9	-8.74938	0.847955	Malignant	1.8785	-1.29242
cell53504_23552_30	23658.3	53745.9	-6.61842	-7.17261	Malignant	0.943889	-0.918759
cell49664_21248_27	21343.2	49886.7	-10.5351	-0.780494	Malignant	1.68415	-1.04197
cell52992_24832_21	24839.8	53161.9	-9.00226	4.19472	Malignant	2.39676	-0.955888
cell48128_24576_21	24611.4	48362	-7.11199	0.137225	Malignant	1.28943	-1.24322
cell53760_21760_26	21869.4	53913.2	-3.70967	-3.09639	Malignant	0.776752	-1.19784
cell48128_18944_32	19128.7	48355	-8.81671	2.67211	Malignant	1.9876	-1.29242
cell53760_26112_12	26124.3	53928.2	-3.25558	3.63004	Myoepi	0.592452	-0.509014
cell46080_19456_12	19593.5	46179.6	-5.2511	0.0750905	Malignant	0.691359	-1.29242
cell50944_24832_11	25035.2	51029.2	-9.07067	-2.26453	Malignant	1.50551	-1.13325
cell49408_20224_9	20374	49512.6	-6.01133	-0.480489	Malignant	0.894825	-1.04982
cell53504_25856_26	26057.2	53724.8	-4.78297	-0.9036	Malignant	0.760221	-0.98923
cell50176_19968_13	20061.3	50309.9	6.96934	-0.872478	T	-0.818832	0.601602
cell50176_23040_32	23253.6	50412	-8.15894	-3.00963	Malignant	1.41975	-1.12772
cell51456_19456_8	19478	51528.6	-7.06619	-0.952318	Malignant	1.24376	-1.29242
cell47872_21248_6	21446.8	47943.3	-7.06584	-0.734847	Malignant	1.18925	-1.29242
cell52992_22784_15	22793.9	53100.8	-5.80206	-4.23735	Malignant	1.16032	-1.19926
cell53760_24832_27	24983.5	53968.5	-6.26293	-0.0164753	Malignant	1.06552	-1.29242
cell50432_20480_10	20651.8	50483.1	-6.07554	-5.4864	Malignant	0.56758	-0.504342
cell52224_23552_29	23794.8	52451.6	-9.66561	-1.30454	Malignant	1.69486	-1.08788
cell51456_25600_16	25656.4	51555	-1.88664	4.30732	Stromal	0.337373	-0.383468
cell50688_24576_13	24788.1	50790.8	-3.9415	-5.71244	Malignant	0.624643	-0.220147
cell49408_24832_10	25039.5	49492.6	-6.95732	3.6949	Malignant	1.46933	-0.527199
cell52736_26112_33	26118.9	52957.4	-2.33315	1.65837	Stromal	0.145813	0.617634
cell45824_22784_15	22928	45967.6	-6.06181	0.894069	Malignant	0.676679	-1.02079
cell51968_22784_28	22997.2	52166.9	-4.17517	-4.35869	Malignant	0.864912	-1.18649
cell50944_21760_22	21997.7	51170.6	-6.60069	-2.41299	Malignant	1.30589	-1.17841
cell47360_23808_7	24019.6	47375.6	-9.37225	-5.43848	Malignant	1.03071	-0.304927
cell52992_20992_8	20997.1	53086.6	-10.6162	-1.40192	Malignant	2.20559	-1.18882
cell47616_20224_3	20437.7	47708.1	-5.94687	3.94321	Malignant	0.827708	-0.39415
cell49664_24576_23	24694.4	49868	-5.14054	1.78819	Malignant	0.576054	-0.564379
cell48896_23040_5	23088.8	48923.5	1.2161	6.218	Stromal	-0.0590661	0.517903
cell52480_26368_22	26422.5	52650.8	-6.59142	-1.87192	Malignant	1.38098	-1.16871
cell52992_24064_12	24183	53188.6	-3.91245	-2.57398	Malignant	0.708873	-1.15721
cell46336_23040_21	23049	46568.7	-8.90903	2.78081	Malignant	2.11227	-0.995574
cell50176_23296_18	23481	50331.2	-5.49858	-5.95093	Malignant	0.995018	-1.20079
cell46592_20992_9	21103.6	46732.4	-3.30642	-0.987058	Malignant	0.517786	-0.847222
cell49664_20736_28	20748.2	49895.8	-5.453	-1.23168	Malignant	0.982059	-1.29242
cell46080_24320_4	24470.6	46131.1	-5.9599	1.77694	Malignant	0.365867	-0.471679
cell45568_23296_30	23304.3	45800.4	-5.44065	4.98183	Myoepi	0.457242	-0.11222
cell47872_20224_32	20342.2	48069.4	-6.00615	-0.156578	Malignant	1.05859	-1.29242
cell51200_22784_17	23028.2	51366.2	-2.3499	-4.1511	Malignant	0.395352	-0.472673
cell52224_20736_28	20931.2	52444.5	-2.02868	-0.559139	Malignant	0.277979	-0.664873
cell49664_24320_6	24405.5	49711.6	-6.664	0.00131706	Malignant	1.0691	-0.826216
cell47616_18944_3	19050.8	47665.6	-6.70517	3.27378	Malignant	1.05307	-0.230839
cell48128_22272_11	22481.1	48225.4	-8.87076	2.21407	Malignant	1.61095	-0.903896
cell52480_19968_11	20025.8	52574.7	-2.90804	-2.88509	Malignant	0.618878	-1.16891
cell51456_24320_53	24448.8	51673.4	-0.795922	2.71641	Stromal	0.104518	-0.323406
cell49664_26112_25	26171.1	49869.2	-10.4298	-3.33942	Malignant	1.84828	-1.13196
cell52224_19712_21	19961	52397.6	-8.16469	-4.97575	Malignant	1.67824	-1.23669
cell48384_20480_25	20714	48626.3	-4.53441	1.26067	Malignant	0.59272	-0.277906
cell52480_25088_17	25103.7	52627.6	-9.4897	-2.37761	Malignant	1.76357	-1.05615
cell47104_20224_18	20273.6	47276.1	-8.97498	-3.08413	Malignant	1.32986	-0.879168
cell50688_18944_19	19020.4	50887.4	-4.03659	-1.907	Malignant	0.750822	-1.29242
cell46592_19200_4	19448.4	46687.5	0.899939	6.39913	Stromal	0.00511892	-0.252585
cell52992_20480_28	20684.9	53185.4	-7.6321	2.93078	Malignant	1.19305	-0.584502
cell50688_21760_27	21976.7	50863.3	-8.03834	0.535576	Malignant	1.53754	-1.18031
cell52736_19712_20	19723.2	52885.9	-2.4484	3.37177	Myoepi	0.319117	-0.229218
cell45824_24064_22	24183	46010.2	-1.06674	3.49281	Stromal	0.110475	-0.0306975
cell47872_20224_22	20273.6	47993.5	-6.34729	-1.16353	Malignant	1.26956	-1.29242
cell47360_19712_12	19821.8	47436.2	-4.87582	2.6371	Malignant	0.365369	0.273292
cell49408_21504_17	21665.5	49527	1.42304	4.3306	Stromal	-0.015255	-0.599456
cell45824_19200_30	19261.6	46054.6	-7.48453	2.50029	Malignant	1.50885	-1.21779
cell47872_24320_21	24531.8	48064.5	-5.15061	3.15122	Malignant	0.863196	-0.583244
cell48384_24320_18	24475.3	48539.7	-4.0473	-1.28145	Malignant	0.704447	-0.916298
cell51712_24576_57	24644.1	51956	4.86748	5.31931	Stromal	-0.945548	0.710132
cell48640_20992_6	21204.2	48674.6	-9.53173	-3.80103	Malignant	1.63984	-1.13363
cell47360_18944_25	19065.1	47530.8	-4.95442	-3.07821	Malignant	0.818306	-0.914248
cell51200_20224_1	20304.5	51207.1	-4.0596	-1.63009	Malignant	0.605177	-1.29242
cell50432_22528_20	22779	50620.9	-4.3575	1.79182	Malignant	0.66247	-0.342329
cell47360_23808_15	24030.4	47449.9	-5.07545	3.98733	Malignant	0.697874	-0.310322
cell54016_22528_9	22606.8	54047.1	-8.52339	-7.86711	Malignant	1.14122	-0.832297
cell50432_25856_6	26097.9	50501.4	-10.9679	-4.09161	Malignant	1.71652	-0.606825
cell49408_21248_10	21477.8	49485.8	-2.10797	2.60867	Stromal	0.181367	1.02691
cell50688_24576_24	24764	50868.4	-3.01143	-5.48302	Malignant	0.317518	-0.26734
cell52480_23552_28	23684	52656.7	-1.81041	4.29542	Stromal	0.2199	-0.0265491
cell48640_23808_6	23933.3	48702.8	-5.47789	-0.924204	Malignant	0.633775	-0.798854
cell49920_23296_14	23493.9	50040.1	0.45519	-2.07403	Malignant	-0.647777	-0.514934
cell52736_22528_27	22600.7	52921.6	-8.96134	0.71948	Malignant	1.97157	-1.29242
cell49664_19712_24	19781.9	49913.5	-8.41918	4.96461	Malignant	2.5	-0.856362
cell45568_20224_8	20373.5	45676.1	-5.87567	0.727672	Malignant	0.984116	-1.18592
cell45568_21248_18	21356.6	45801.5	-1.36076	3.08436	Stromal	0.205462	-0.146446
cell47360_19456_10	19546.3	47419.1	-3.344	1.15417	Malignant	0.271689	0.115056
cell50176_22784_5	22922.3	50217.5	-5.5245	4.76682	Malignant	0.563376	-0.217933
cell48128_22016_6	22256.7	48174.7	-6.62241	-2.53793	Malignant	1.17323	-1.16668
cell48896_20736_16	20818.4	49010.2	-3.61529	-1.69733	Malignant	0.704436	-1.29242
cell47616_23040_18	23269.9	47776.1	-6.41796	-0.758203	Malignant	1.18213	-1.29242
cell52992_20992_21	21094.4	53151.8	-8.64987	-6.63562	Malignant	0.804596	-0.39786
cell47104_21504_2	21517.3	47135.1	-6.92779	-0.254607	Malignant	1.4568	-1.29242
cell47360_22784_18	22833.4	47530.5	-5.69948	0.747039	Malignant	0.632852	-0.858115
cell49664_25856_13	25893.5	49820.1	-5.41824	-3.56229	Malignant	0.986004	-1.1271
cell51968_23296_14	23529.9	52067.7	-8.38763	-2.95991	Malignant	1.69518	-1.21026
cell46336_25600_23	25632.1	46491.6	-5.51268	4.77297	Malignant	0.394818	-0.0189586
cell48640_21504_16	21623.1	48778	-3.37363	-3.79212	Malignant	0.711407	-1.18802
cell51456_22784_30	22958.4	51699.9	-3.9699	0.966598	Myoepi	0.857776	-1.29242
cell51968_26112_13	26267.3	52195.2	6.71001	-1.70977	T	-0.871347	1.25013
cell53760_20736_3	20762.4	53774.9	3.72117	7.59722	Stromal	-0.614697	0.382788
cell49408_24064_18	24168.2	49595.2	-9.23285	-2.37822	Malignant	1.90185	-1.20447
cell51968_25088_25	25272.4	52178.2	6.91432	1.13677	T	-0.75121	0.300929
cell47104_23808_26	23870.4	47279.1	-6.01212	0.631966	Malignant	1.23493	-1.29242
cell46080_21248_10	21365.6	46158.3	3.42103	3.86816	Stromal	-0.283186	1.08216
cell52224_24832_32	24985.6	52373.3	-10.7057	-0.854471	Malignant	1.98919	-1.16994
cell52992_25600_27	25832.5	53127.3	-8.2792	3.39273	Malignant	2.00453	-1.21317
cell48384_23040_2	23183.3	48399.4	-1.67413	0.877087	Stromal	0.181363	0.89791
cell53504_19712_10	19926	53577.2	8.02003	3.22949	Stromal	-0.795705	0.315673
cell51456_24576_1	24741.2	51473.4	-3.97315	0.94695	Malignant	0.57065	-0.69852
cell53504_21504_12	21524.3	53613.8	-5.24198	1.20122	Malignant	0.777134	-0.961206
cell47872_19968_23	20189.6	48087.9	-5.96693	0.260478	Malignant	1.15837	-1.29242
cell47360_22016_20	22232.4	47583.6	-6.95267	1.15442	Malignant	1.06384	-1.12614
cell50432_20992_22	21026.6	50666.5	-3.67075	3.63221	Myoepi	0.961655	-1.24406
cell50944_26112_23	26295.5	51153.2	-6.66515	2.54625	Malignant	1.33297	-0.948105
cell51968_24832_4	24844.1	51992	5.975	1.88599	Macrophage	-0.848045	0.462877
cell51200_25088_15	25313.8	51333.9	0.700595	7.26726	Stromal	0.173575	-0.0213304
cell53760_23552_31	23628.7	54006.5	-6.34987	-3.44948	Malignant	1.12436	-1.11112
cell48128_21760_32	21784.3	48360.8	-7.17161	1.95453	Malignant	1.76119	-1.29242
cell50944_21248_10	21328.4	51025	-3.29749	2.57571	Myoepi	0.376227	-0.478739
cell52480_26368_5	26374.6	52514.7	-4.64345	1.24478	Malignant	0.527854	0.17995
cell47616_18944_7	19023.5	47701.3	-10.085	-2.38429	Malignant	1.60624	-1.01823
cell49408_19712_22	19823	49625.9	-2.98323	2.56836	Myoepi	0.568872	-0.37838
cell48384_24576_15	24802.8	48522.5	-5.43439	-0.230919	Malignant	0.762542	-1.0665
cell49920_20992_2	21171.4	49925.3	-11.3115	-2.95524	Malignant	1.53448	-0.027562
cell53248_21760_28	21907.1	53414.1	-7.12341	-0.726231	Malignant	1.2939	-1.29242
cell50432_23296_16	23300.6	50535.9	-9.10361	-2.48505	Malignant	1.76102	-1.08824
cell51968_20224_4	20344.7	51996.8	-9.69178	1.94688	Malignant	1.98813	-1.22896
cell53248_23552_21	23619.6	53408.5	1.10903	6.02868	Stromal	0.00180934	0.440181
cell52736_22272_3	22490.1	52746.4	-9.78783	-2.82872	Malignant	1.88572	-1.1041
cell48896_24320_21	24563.5	49074.3	-4.52757	3.56915	Myoepi	0.781701	-0.415573
cell50944_20992_5	21121	50976.2	-6.78951	-4.96142	Malignant	1.01843	-0.833924
cell53504_18944_10	18991.5	53616.9	-2.48108	0.0702948	Malignant	0.308643	-0.0629119
cell49664_20736_13	20764.2	49800.9	-2.99691	-1.86722	Malignant	0.544341	-1.29242
cell46848_26368_28	26472.4	47056.7	-8.15644	1.73947	Malignant	1.46665	-0.925528
cell52992_25856_6	25958.7	53022	-3.71301	-4.59922	Malignant	0.732496	-1.09964
cell48384_23040_9	23090.4	48513.4	-3.74451	-5.57735	Malignant	0.652991	-0.895075
cell52736_19968_24	20093.4	52896.5	-3.89295	-0.279321	Malignant	0.510432	-0.813166
cell48128_19200_12	19270.8	48199.3	-4.18554	-3.25685	Malignant	0.845822	-0.948961
cell49664_18688_26	18918.5	49846.6	-8.01536	5.23281	Malignant	2.5	-0.764749
cell46080_18944_39	18996.7	46329.7	3.78083	2.38375	Macrophage	-0.469495	0.875291
cell46592_19712_12	19895.2	46743.4	-8.2631	-2.89515	Malignant	1.35164	-1.0384
cell48640_20480_20	20523.7	48812.4	-5.41509	4.66464	Malignant	0.919836	0.168524
cell48896_19968_5	20012.6	48987.1	-2.98684	-0.248264	Malignant	0.251559	-1.1223
cell50688_23296_20	23433.7	50850.4	-2.70051	-3.73787	Malignant	0.605064	-1.1868
cell45824_24576_19	24763.2	45988.1	-5.78066	0.367547	Malignant	0.592719	-0.180834
cell49920_22784_25	22933.5	50094.6	-6.91618	0.394608	Malignant	1.11421	-1.29242
cell46592_24576_34	24686.5	46810	7.16705	1.44525	Macrophage	-0.823992	0.207435
cell51712_24832_35	25044.4	51949	-2.65844	2.64588	Stromal	0.155037	0.890805
cell45824_26112_26	26229.7	45988	-8.62307	0.917877	Malignant	1.87682	-1.29242
cell46080_24320_17	24370.2	46273.9	-8.75327	1.88889	Malignant	1.55751	-1.02055
cell53248_19712_3	19828.1	53260.8	2.75448	7.6964	Stromal	-0.466485	0.326379
cell50432_23808_20	24046.6	50595	-8.97432	-2.86137	Malignant	1.78951	-1.15851
cell51968_23808_33	23857.9	52171.2	-6.79886	-1.09131	Malignant	1.214	-1.29242
cell51968_23552_27	23659.1	52218.4	-5.11252	1.88777	Malignant	1.08801	-1.09776
cell49920_21248_3	21347.2	49994.2	-1.73717	2.22472	Stromal	0.0895623	1.20616
cell46080_20736_1	20755.6	46099.7	2.38868	2.9961	Stromal	0.0203468	0.485107
cell49408_21504_25	21712.2	49627	-7.18568	3.54272	Malignant	1.26742	-0.0873502
cell47360_25600_11	25782	47458.1	-2.84906	-3.58488	Malignant	0.660991	-1.17086
cell50688_26368_25	26431.2	50912.2	-7.73999	-0.0412182	Malignant	1.46115	-1.29242
cell53760_23040_13	23084.2	53937.5	-1.94223	0.874725	Myoepi	0.331239	-0.361115
cell46848_19968_24	19973.4	47019.9	-9.92785	-2.10863	Malignant	2.18542	-1.12526
cell48896_22528_13	22571	49029	-5.90457	0.23385	Malignant	0.956342	-0.453893
cell51968_19456_31	19526.2	52132.9	-10.2027	-0.839045	Malignant	1.86829	-1.12599
cell52224_19968_12	20059.5	52285.3	-6.46636	1.73435	Malignant	1.15904	-1.02527
cell51200_25344_13	25357.3	51357.1	-5.93974	4.62001	Stromal	1.15764	1.28481
cell49152_20480_12	20682.4	49229.1	-7.37982	1.02091	Malignant	1.4797	-1.02153
cell50176_19968_12	20199.9	50301.5	-6.02308	-4.71397	Malignant	1.2257	-1.17047
cell52736_22016_17	22052	52903.2	-9.39801	-2.06587	Malignant	1.88917	-1.20988
cell51968_25344_42	25435.2	52199.7	-2.69376	6.02208	Stromal	0.285413	-0.446414
cell46080_23296_19	23537.8	46269.7	-6.02883	-0.300985	Malignant	0.946975	-1.17844
cell49152_20224_7	20432.1	49228.5	-6.7816	3.26258	Malignant	1.05321	-0.98347
cell51200_25856_4	26065.3	51227.7	-0.646688	6.90697	Stromal	0.586541	-0.338979
cell48384_25600_21	25741.2	48606	-6.00258	-0.444576	Malignant	1.22142	-1.29242
cell46336_20480_10	20487.8	46521.3	-1.56118	0.135733	Stromal	0.175436	0.300804
cell50176_21760_27	21951.9	50413	-3.97075	3.69035	Myoepi	0.412509	0.363722
cell52480_25344_32	25398.6	52722.4	-1.41202	3.45043	Stromal	0.243661	-0.378979
cell49408_19200_3	19451.2	49422.9	-8.504	4.93536	Malignant	2.5	-1.0936
cell52992_26112_20	26244.2	53162.9	-4.25125	-3.49307	Malignant	0.8904	-1.2081
cell46592_19968_24	19975.3	46810.8	-7.46966	-2.01553	Malignant	1.43177	-1.19761
cell45568_19456_20	19465.8	45710.7	1.83516	1.77689	Stromal	-0.390557	0.113909
cell49920_21760_1	21991.4	49928.1	-5.54058	-1.47561	Malignant	1.14455	-1.29242
cell49920_19200_29	19278.6	50121	-2.67501	4.70974	Stromal	0.390752	-0.219865
cell51968_23296_9	23371.4	52029.9	-8.11275	-2.98175	Malignant	1.25858	-0.833098
cell46592_19456_21	19702.4	46724.7	-11.7938	-1.93637	Malignant	2.27754	-1.04753
cell46592_19456_16	19465.2	46679.1	-10.4392	-2.00239	Malignant	1.85584	-1.08699
cell45824_19456_20	19462	46025.5	-8.97686	4.01195	Malignant	2.38444	-0.855053
cell48128_23552_9	23589	48213.8	-5.07189	-1.52236	Malignant	0.859037	-1.1234
cell53504_22784_11	22884.1	53620.9	-0.268122	-0.941329	Myoepi	0.00436631	-0.211014
cell45824_22528_10	22663.7	45945.2	-0.397868	-0.890926	Malignant	-0.203853	-0.777359
cell46336_25600_32	25848.2	46560.6	1.76604	6.96067	Stromal	-0.13486	0.302601
cell47616_22016_13	22118.7	47730.7	-7.03974	-2.74535	Malignant	1.40127	-1.15782
cell50688_21248_8	21482.2	50783.6	-3.70008	-1.98931	Malignant	0.687456	-1.16263
cell52224_24064_37	24151	52470	-7.5609	-4.6269	Malignant	1.5876	-1.23004
cell52992_22528_28	22614.1	53195.6	-7.82468	-8.07084	Malignant	0.981184	-0.89718
cell51456_23040_1	23063.9	51470.1	-6.01568	1.51065	Malignant	0.70651	-0.963135
cell49920_23296_12	23409.7	50017	-5.18083	2.49398	Malignant	0.654059	-0.564499
cell53760_19968_12	20182	53828.8	-8.67871	-5.56626	Malignant	1.24579	-1.19185
cell47872_19712_10	19752.9	47942.2	-3.6069	-0.493551	Malignant	0.277949	-0.868308
cell48640_21504_15	21512.8	48771	-10.1283	-2.65484	Malignant	1.52799	-1.04762
cell52480_22784_16	22876.8	52618.3	-6.09674	-1.37177	Malignant	1.27377	-1.29242
cell53248_21248_6	21393.3	53299.1	-5.20246	-4.20903	Malignant	1.00649	-1.16008
cell47616_18688_6	18891.4	47702.1	-4.95745	-0.971921	Malignant	0.717451	-0.916453
cell53760_24320_12	24445.4	53845.9	-7.26889	-8.36324	Malignant	0.871539	-0.694628
cell52224_25600_7	25690.1	52269.2	-2.46121	2.61761	Myoepi	0.44841	-0.649135
cell46336_24832_36	24952.7	46531.7	2.55394	6.07017	Stromal	-0.635752	1.62543
cell52480_22272_19	22405.8	52638	-8.04475	-3.21427	Malignant	1.34	-1.11988
cell50944_22016_12	22029.7	51117.6	-10.809	-0.930011	Malignant	1.95391	-1.14678
cell45824_25088_12	25308.3	45927.7	4.60059	6.42489	Stromal	-0.650478	-0.105351
cell52992_23040_11	23192.9	53054.1	-3.17668	-2.76541	Malignant	0.604558	-1.18007
cell48384_22528_20	22764	48548.1	-8.46663	-2.46072	Malignant	1.53613	-1.11554
cell52736_19456_6	19511.9	52799.9	-8.80856	4.51899	Malignant	2.5	-0.981709
cell53504_24064_1	24208.7	53515.4	-10.7743	-3.41834	Malignant	1.36069	-0.173892
cell50176_25856_7	25956.5	50231.7	-7.5452	-7.75104	Malignant	0.984566	-0.485452
cell50688_25600_23	25611.5	50933.8	-3.14413	2.68894	Myoepi	0.562169	-0.615783
cell49920_22528_12	22704.5	50020.3	-3.25993	3.70467	Myoepi	0.728617	-0.760003
cell49664_24064_21	24168.3	49868.6	-8.98032	-7.00606	Malignant	1.12662	-0.430318
cell52736_23296_8	23312.8	52810.1	-5.2789	-7.10577	Malignant	0.684984	-0.35698
cell50688_18944_23	19173.2	50920.2	-3.01181	-0.37233	Malignant	0.461564	-0.361267
cell52224_24832_31	24972.2	52372.5	-8.70361	0.145737	Malignant	1.78543	-1.29242
cell47104_22528_6	22739.7	47171.4	-4.08998	1.49032	Malignant	0.695738	-1.15533
cell48640_25856_22	25883.5	48807.9	1.22911	2.02753	Malignant	-0.0590295	-0.714455
cell51968_19456_8	19464.5	51993.1	-0.0715234	-0.558742	Myoepi	0.0896089	-0.304568
cell49408_19200_4	19233.2	49434.4	-8.74858	2.5185	Malignant	1.69419	-0.892274
cell50432_19968_10	20169.3	50538.3	-3.40513	-1.64826	Malignant	0.524734	-0.932529
cell50688_21504_19	21574	50890.3	-4.65069	-5.58006	Malignant	0.980874	-1.25801
cell51200_25344_12	25593.5	51355.8	-6.17958	3.71679	Malignant	1.16588	0.0792454
cell50944_24064_2	24192.9	50949.9	-8.16085	1.86464	Malignant	1.95693	-1.13766
cell46080_19712_15	19743.9	46237.3	-8.51254	1.80845	Malignant	1.28662	-0.927227
cell53248_22528_15	22641.7	53370.2	-3.37826	-2.00598	Malignant	0.5531	-0.921005
cell49920_21248_7	21260.1	50008.7	-4.32585	3.07245	Myoepi	0.781216	0.333406
cell50432_19200_20	19318.4	50607.4	-7.45235	1.95178	Malignant	1.05564	-0.454247
cell46336_25856_8	26056.9	46388.2	-3.34952	-4.65482	Malignant	0.394384	-0.635472
cell45568_22016_23	22153	45772.9	-8.13591	2.15882	Malignant	1.18364	-0.755804
cell47616_24320_11	24495.8	47721.5	-0.384306	1.83831	Malignant	0.210051	-0.364056
cell51968_18688_26	18814.5	52171.1	-5.67137	-2.46875	Malignant	1.20618	-1.18257
cell48384_25856_19	25972.5	48471.7	-3.35445	1.646	Myoepi	0.584613	-0.977577
cell52992_19200_28	19420.4	53158.3	-9.28082	1.77577	Malignant	1.79732	-1.00752
cell47872_24064_30	24121.3	48080.7	-8.68289	2.79266	Malignant	1.9217	-0.928002
cell52992_20992_2	21076.7	53034.5	0.289508	0.883997	Stromal	-0.136436	0.494266
cell53760_26112_20	26123.5	53971.9	-2.84867	4.09942	Stromal	0.287372	0.670835
cell52480_24832_8	24980.2	52540.2	-10.5858	-4.56607	Malignant	1.12029	0.0428497
cell52992_24064_5	24138.8	53095	1.08963	4.61489	Stromal	-0.0625728	0.386897
cell50688_19456_13	19615.8	50815.9	-5.52	0.86178	Malignant	0.6199	-0.915669
cell48384_22784_9	22952.6	48471.5	-3.88509	3.55956	Myoepi	0.350768	0.498782
cell51968_25344_20	25458.5	52077.6	1.38036	4.73462	Stromal	-0.110256	0.174629
cell52736_22528_29	22664.4	52945.6	-2.25494	-0.762039	Malignant	0.360135	-0.709787
cell49664_20736_1	20964.2	49669.8	-7.52637	-0.271585	Malignant	1.25564	-1.20746
cell51968_25856_7	25863.1	51989.9	-9.33338	2.42602	Malignant	1.77882	-1.22748
cell51712_23552_11	23684.3	51805	-4.77098	2.27989	Malignant	0.97776	-1.26697
cell46080_19712_2	19788.5	46098.4	-5.27607	-0.649776	Malignant	0.812164	-1.29242
cell51456_26112_1	26133.5	51477	0.540784	5.64338	Stromal	-0.300945	1.79782
cell50176_25856_21	25881.2	50300.2	-1.28596	0.642278	Myoepi	0.0648502	0.428396
cell53248_22528_22	22724.4	53435.3	-8.78998	0.533184	Malignant	1.6822	-1.29242
cell47104_19200_23	19208.6	47284.3	-5.95683	3.2284	Malignant	1.12401	-0.544918
cell50432_20480_12	20538.2	50492.7	-3.28228	-4.57099	Malignant	0.66833	-0.476386
cell45824_22016_2	22024.2	45832.4	-3.16018	0.558114	Malignant	0.45049	0.0945164
cell48384_19456_5	19549.1	48420	-8.94986	4.09208	Malignant	2.12918	-0.941871
cell45824_19968_6	20212.8	45851	-4.2166	1.52436	Malignant	0.450568	0.646906
cell53248_23040_12	23219.4	53332.7	-10.7109	-2.06303	Malignant	2.08327	-1.10943
cell51712_23040_28	23208.5	51950.3	-4.87301	-4.96716	Malignant	1.00033	-1.20302
cell53504_19456_22	19480.5	53704.5	-4.89257	2.6044	Malignant	0.5235	0.0709208
cell49920_24832_16	24896	50034.4	-3.74972	3.5033	Stromal	-0.0009311	2.5
cell48896_22016_20	22239.6	49051.5	-3.22871	0.578026	Malignant	0.275342	-0.271296
cell49664_23552_13	23626.3	49771.1	-4.65844	-1.52464	Malignant	0.780782	-0.951047
cell52224_23040_7	23218.1	52262.6	-7.17681	-6.85438	Malignant	1.06442	-1.01293
cell52736_25856_25	26011.2	52959.3	-7.4092	-0.21372	Malignant	1.4572	-1.29242
cell47360_21504_25	21654.9	47608.3	-8.59752	4.78903	Malignant	2.5	-1.07265
cell48128_20992_6	21051.3	48210.3	-6.07306	-0.409892	Malignant	0.790204	-0.906522
cell50176_19968_18	19974.4	50376.6	-2.6755	3.51575	Myoepi	0.506313	-0.714437
cell51712_19968_20	20076	51853	-4.44623	1.48711	Malignant	0.540022	-0.246979
cell54016_23552_3	23692	54062.7	-5.88166	-0.564263	Malignant	1.21766	-1.29242
cell49664_22528_12	22706.1	49863.2	-8.29537	0.253405	Malignant	1.30927	-1.07059
cell52992_23552_26	23580.5	53230.1	-7.67007	2.57296	Malignant	1.6666	-1.18106
cell46080_20992_2	21104.1	46091.8	-8.08886	4.77882	Malignant	2.2832	-0.518901
cell50944_21248_17	21423.4	51073.3	-6.12839	-1.57745	Malignant	1.30649	-1.29242
cell53504_24320_20	24387.4	53621	-4.37783	0.402111	Myoepi	0.663353	-1.00634
cell51968_22528_31	22552.5	52218.5	-8.02279	-0.464479	Malignant	1.51949	-1.29242
cell50688_25600_16	25849.2	50876.3	-3.59414	-1.2776	Malignant	0.492103	-1.17604
cell46336_23040_12	23160.4	46486.3	-6.65048	-1.91905	Malignant	1.1136	-1.18551
cell47360_19968_7	20177.7	47397	-4.82224	1.2673	Malignant	0.35918	-0.607879
cell49408_19968_9	20188.6	49483	-6.76134	3.18973	Malignant	0.865898	-0.58629
cell50176_22784_7	22836.1	50246.9	-3.59773	-1.42113	Malignant	0.586454	-0.86409
cell46592_26624_8	26653.8	46700.6	1.62724	-1.60015	T	-0.778767	-0.0344784
cell52480_23040_3	23068.3	52550	-1.92821	1.98997	Myoepi	0.326109	-0.883417
cell46080_18944_38	19185.4	46325.4	-7.84822	3.32815	Malignant	1.84311	-1.05811
cell49408_24832_15	24995.4	49566.6	-10.9752	-4.44778	Malignant	1.78285	-0.563635
cell50944_18944_14	19102.2	51035.2	-5.49444	1.32852	Malignant	0.814286	-0.260407
cell46080_23296_1	23403.9	46086.2	-5.84462	2.29156	Malignant	1.03997	-0.590303
cell51712_22272_22	22363.8	51874.8	-4.36603	0.0495621	Malignant	0.594273	-0.837172
cell52736_26112_11	26358.8	52791.4	-2.89701	-2.95829	Malignant	0.59103	-1.16375
cell46080_18944_7	18960.9	46141.2	4.51726	3.90752	Macrophage	-0.586029	1.83856
cell46848_23808_19	24007.1	46990.7	-6.77514	-0.939844	Malignant	1.3023	-1.29242
cell50688_22784_30	23014.6	50907.9	-8.10322	1.74861	Malignant	1.19729	-0.471025
cell48640_19456_14	19671.4	48817.7	-5.41404	3.40644	Malignant	0.697714	-0.148155
cell47616_23552_11	23591.8	47745.5	-5.42381	2.88876	Malignant	0.819649	-0.724247
cell50688_23296_17	23341.3	50815.3	-4.62998	1.57218	Malignant	1.03288	-1.25535
cell45824_20224_5	20289.9	45874.9	-7.36513	1.23287	Malignant	1.18291	-0.797195
cell48128_23296_28	23518.6	48304.4	-3.24766	-2.75354	Malignant	0.574445	-1.1193
cell49152_24320_16	24524.1	49288.1	-7.5522	-2.81341	Malignant	1.36345	-1.17899
cell46592_19968_12	19979.3	46739.9	-10.3418	-1.44101	Malignant	1.86479	-1.1827
cell46592_19712_7	19897.1	46694.4	-10.069	-3.31051	Malignant	1.74507	-1.06197
cell51456_18944_11	19170.9	51553.8	-0.842251	1.77906	Stromal	0.00359995	-0.534618
cell49664_20992_14	21021.2	49840.6	-8.4305	-3.63606	Malignant	1.67742	-1.19003
cell51712_25856_21	26101.7	51904.7	-6.16278	3.13988	Malignant	1.03509	-0.518967
cell50176_19968_5	20067	50209.7	-0.286665	-1.76594	Malignant	-0.126082	-0.320285
cell52992_24832_22	24925.7	53175.4	-7.17489	1.71158	Malignant	1.49347	-1.29242
cell53248_21248_7	21482.6	53325.4	-5.43989	-4.66048	Malignant	1.08276	-1.19863
cell51456_23296_12	23456.9	51549.7	-7.69662	0.5638	Malignant	1.27458	-1.21471
cell51712_25856_2	26060.5	51725.2	-6.73005	0.849985	Malignant	1.15074	-0.961633
cell53504_25344_9	25396.3	53543.8	-8.53876	-1.53528	Malignant	1.55103	-1.14092
cell51456_24576_12	24670.3	51547.7	-3.31068	4.93536	Stromal	0.48142	-0.309379
cell49920_24832_2	24949.7	49943.1	-7.46255	-3.0691	Malignant	1.40859	-1.15471
cell47360_23552_15	23795.6	47509.1	-5.14419	0.205951	Malignant	0.632693	0.0517567
cell48128_24320_12	24338	48238.9	-4.21321	2.47621	Malignant	0.504989	-0.0375583
cell51968_21760_21	21876	52101.5	-7.36079	-3.33261	Malignant	1.48866	-1.18199
cell47360_20224_14	20352.1	47531.8	-6.46486	1.67046	Malignant	1.25408	-1.29242
cell45568_19712_18	19958.5	45768.2	-7.85918	1.88689	Malignant	1.48081	-1.14429
cell46848_26112_11	26192.7	46945.7	-2.61383	-0.67684	Malignant	0.290081	-0.235494
cell49920_23808_13	23840	50026	-0.674053	-1.08853	Myoepi	0.0612333	-0.321071
cell53504_24576_13	24643.6	53624.3	-8.62836	-1.37223	Malignant	1.55335	-1.06443
cell49664_20992_12	21074.8	49846.2	-7.17806	-0.703763	Malignant	1.56634	-1.29242
cell50176_18944_17	19112.6	50390.3	1.30751	4.18531	Stromal	-0.537463	2.5
cell45824_25856_22	26011.8	45960.4	-6.36254	0.992055	Malignant	1.37243	-1.29242
cell52736_20224_19	20437.2	52975.5	1.59368	3.07133	Stromal	-0.638397	1.82549
cell51712_22784_33	23000.6	51960.6	-8.57154	-3.37625	Malignant	1.59071	-1.13586
cell50432_26112_26	26128.6	50609.5	-2.97268	4.6183	Stromal	0.491267	-0.137183
cell46080_24064_22	24235.4	46232.1	2.4554	4.0756	Stromal	-0.475984	2.49089
cell49664_24576_12	24704	49789.9	-6.60946	-0.186153	Malignant	1.12903	-1.28605
cell51968_22272_2	22520.6	51982.4	-3.42618	2.91324	Myoepi	0.787393	-1.16285
cell53760_23552_8	23739.1	53857.8	-9.15486	-4.62892	Malignant	2.09459	-1.00025
cell49664_21504_1	21738.4	49669.1	-4.16106	-1.82436	Malignant	0.730757	-1.23098
cell52224_19712_9	19946.3	52318.6	-9.32452	-4.65046	Malignant	1.09665	-0.864357
cell46592_21760_18	21976.5	46747.7	-6.21365	-0.103526	Malignant	1.35193	-1.29242
cell49920_26112_28	26211.6	50148.5	-4.68189	-3.29954	Malignant	0.964086	-1.1526
cell48128_19712_9	19802.3	48241.1	-7.88249	4.05204	Malignant	1.61576	-0.82749
cell51456_22272_2	22356.4	51464.1	-8.37184	-5.28646	Malignant	1.71996	-1.20807
cell50432_23808_7	23820.1	50488.1	-4.584	-4.63487	Malignant	0.924979	-1.17697
cell48384_19200_3	19211.7	48401.4	-5.75953	-0.714532	Malignant	1.074	-1.29242
cell46592_25344_2	25544.8	46599.7	-5.0548	3.70866	Malignant	1.06954	0.213796
cell47616_25344_4	25559.5	47642.1	-5.56864	-1.28854	Malignant	0.89455	-1.18651
cell50432_19200_1	19308.9	50439.6	-8.00408	2.35447	Malignant	1.27316	-1.18217
cell52736_19712_24	19890.9	52897	-9.29157	2.11605	Malignant	2.01796	-1.26638
cell47104_22784_12	23017.2	47266	-4.84847	0.0772611	Malignant	0.484015	0.205302
cell52992_22016_24	22128.6	53092.6	-6.35031	-1.2003	Malignant	1.25074	-1.29242
cell47104_22016_11	22035.7	47188.8	-4.27718	-1.13777	Malignant	0.649988	-1.29242
cell47360_19968_31	20163.7	47578.9	-3.9133	-0.41751	Malignant	0.301652	-0.755254
cell49152_19712_2	19849.2	49171.4	-0.787323	6.73608	Myoepi	0.526063	-0.561342
cell49152_22784_25	22848	49366.7	-2.52824	2.67436	Myoepi	0.481073	-0.891248
cell48896_21760_23	22004.9	49093.7	-9.76885	-2.12889	Malignant	1.50013	-1.12699
cell46848_22272_33	22280.1	47096.5	-6.81575	-4.89136	Malignant	0.999542	-0.432508
cell51200_22272_13	22515.1	51300.1	-6.79853	-0.377617	Malignant	1.15858	-1.03051
cell46592_19200_16	19261.6	46819	-6.71444	1.88717	Malignant	1.22286	-1.12614
cell48128_23040_7	23202.2	48187.5	-3.28913	2.67519	Myoepi	0.634994	-1.19059
cell52480_22528_5	22760.1	52488.5	0.572185	4.78639	Myoepi	0.268647	0.235678
cell48128_26112_34	26224.9	48347.7	-7.22213	-7.41666	Malignant	0.881409	-0.394031
cell52480_21504_19	21547.1	52606	-2.89484	-2.91772	Malignant	0.598989	-1.1986
cell47104_24832_26	25075.1	47342.1	-6.72695	-6.69009	Malignant	0.90232	-0.671521
cell53760_23808_41	23875.5	54007.7	-7.85854	4.31651	Malignant	2.17699	-0.952537
cell46080_22784_1	22980.2	46094.4	-7.64909	3.1533	Malignant	1.58168	-1.10672
cell51200_24576_19	24766.6	51328	-7.7197	3.77987	Malignant	1.7012	-0.710846
cell53248_23552_7	23771.2	53301.2	-4.99817	-7.09066	Malignant	0.629887	-0.622386
cell50688_23040_1	23109.1	50693	-8.64796	4.26851	Malignant	2.31654	-1.25299
cell51968_24576_15	24819.7	52018.6	3.81883	6.6769	Stromal	-0.812685	0.941127
cell50688_23040_5	23049.7	50744.5	-8.92853	-2.26302	Malignant	1.64771	-1.18581
cell46336_21760_3	21911.8	46390.9	-6.64986	0.578274	Malignant	1.1719	-1.24125
cell48384_22528_6	22654	48409.8	-0.626325	1.34625	Myoepi	0.0977828	0.161615
cell45824_18944_6	19188.3	45869.9	-7.65982	2.61211	Malignant	1.61046	-1.18674
cell48128_22272_1	22487.6	48134.9	-3.46431	3.19475	Myoepi	0.500742	-0.135486
cell52224_26112_4	26181.3	52260.3	0.676421	5.02338	Myoepi	0.254909	-0.556128
cell47616_26112_13	26334.1	47763.9	-5.80608	2.85697	Malignant	1.04241	-0.0344896
cell50944_25344_11	25540.8	51044.5	-3.27399	-0.276911	Malignant	0.0879925	-0.431106
cell50176_22016_8	22203.4	50289.7	-6.91205	-6.06584	Malignant	1.11775	-1.17053
cell51200_20480_7	20491.7	51232.8	5.73418	5.55814	Stromal	-0.657835	0.548246
cell46336_24832_30	25001.7	46481.2	1.43871	6.86467	Stromal	-0.263205	0.192489
cell50176_20992_22	21228	50388.4	-3.33952	-3.78949	Malignant	0.658046	-1.10287
cell46336_23552_6	23736.1	46438.3	0.448938	4.72773	Stromal	0.0737246	2.19965
cell47616_19456_32	19592.6	47864.5	-11.3849	-1.76995	Malignant	1.89991	-1.05467
cell48128_24576_2	24776.7	48142	5.11727	0.276692	Macrophage	-0.624293	0.387892
cell49408_25344_19	25497.7	49634.5	-3.35539	2.24194	Myoepi	0.470795	-0.255479
cell52224_22016_20	22243.5	52373.6	-7.19155	-0.688429	Malignant	1.26515	-1.29242
cell49664_26368_3	26482.5	49724.2	-6.88671	-7.37284	Malignant	0.947599	-0.388813
cell51968_24832_23	24930.1	52155.3	-0.973704	1.91313	Stromal	-0.159935	0.735691
cell47616_18944_21	19193.3	47801.6	-5.93395	4.30727	Malignant	0.78796	-0.49325
cell47616_23808_20	23910.9	47853.9	-0.662708	0.712181	Stromal	-0.0672428	0.14764
cell45824_18688_20	18778.2	45956.6	-6.48125	1.67183	Malignant	0.92217	-0.946248
cell49408_22016_1	22106.3	49416.6	-1.83406	2.44005	Stromal	0.0996124	0.72333
cell45824_26368_14	26572.3	45895.1	-8.11727	4.10953	Malignant	2.0835	-1.06729
cell51968_20736_8	20764.8	52017.8	-6.94809	-2.67207	Malignant	1.31003	-1.17005
cell50176_22272_33	22517.9	50399.3	-7.6525	0.675315	Malignant	1.08182	-0.840674
cell51200_22016_25	22079.6	51403.6	2.66897	4.28079	Stromal	-0.507656	1.10504
cell50944_20480_13	20677.3	51073.8	-3.46186	2.62557	Myoepi	0.842438	-1.10154
cell48128_18944_9	19003.3	48197.6	-6.68041	1.74023	Malignant	1.62239	-1.29242
cell47872_22272_6	22366.7	47933.5	-10.6077	-0.879432	Malignant	1.82941	-1.10504
cell50944_20992_2	21236.6	50953.4	-9.24075	-2.42295	Malignant	1.6726	-1.15527
cell47872_22016_16	22161.8	48055.9	-5.34876	2.86248	Malignant	0.299218	-0.355174
cell49920_26368_4	26564.6	49948.6	-9.94238	-5.74648	Malignant	1.31228	-0.342105
cell51968_23040_2	23206.6	51990.5	-2.42321	2.98439	Myoepi	0.505589	-0.87707
cell50432_20736_12	20921.6	50622.3	-1.19185	3.84961	Stromal	0.0763496	0.19076
cell50432_18944_2	19094.4	50445.9	-3.89675	-4.72304	Malignant	0.723339	-0.514291
cell46848_25856_14	25982.9	46994.9	-5.43621	1.3419	Malignant	0.535063	-0.780407
cell48384_23808_14	23936.2	48527.3	0.935759	4.48508	Stromal	-0.0944354	1.72712
cell52224_22784_4	22933.6	52261.6	-8.56713	-6.84201	Malignant	1.24976	-0.926849
cell47104_25088_5	25233.7	47134	-1.07272	-2.60199	Malignant	0.109723	-0.586643
cell47104_19968_23	20125.1	47349.6	-1.54488	1.19416	Malignant	0.208946	0.386515
cell47616_21504_15	21720	47742.8	-8.20437	3.13105	Malignant	1.29582	-0.851854
cell51200_23296_25	23513	51408.8	-4.6848	4.03224	Malignant	0.56339	-0.273576
cell48384_23552_6	23613.9	48434.2	-6.99384	0.928678	Malignant	0.917524	-0.838038
cell46592_23296_16	23327.9	46768.2	-0.782594	-1.25536	Malignant	-0.0513474	-0.54489
cell53504_20992_21	21118.2	53746.7	-3.22262	1.10894	Malignant	0.45636	-0.420445
cell48896_25600_9	25634.6	48985.2	-3.30264	2.18648	Myoepi	0.618301	-0.812015
cell49664_26112_20	26330.2	49837.4	-3.05636	2.01767	Myoepi	0.554033	-0.968499
cell52480_24320_3	24501.9	52526.1	-5.9473	1.20666	Malignant	0.939859	-0.741021
cell47616_21504_18	21511.5	47769.5	-4.36427	3.63448	Malignant	0.307145	0.850022
cell51968_25088_31	25152.6	52213	-4.63413	1.43576	Malignant	0.42594	-0.450981
cell47360_25088_18	25189.6	47520.5	-7.31218	1.71711	Malignant	1.58564	-1.27723
cell52736_24576_19	24646.3	52846.4	-5.9481	-0.681478	Malignant	0.727491	-0.842171
cell68096_26624_17	26670.6	68204.2	-5.85849	4.33682	Malignant	0.505706	-0.614288
cell63232_24064_20	24223.3	63391.2	3.29866	8.34248	Stromal	-0.708007	0.468064
cell69376_24064_40	24209.2	69547	5.04945	7.51897	Stromal	-0.805862	-0.136375
cell66304_24320_30	24559.3	66553.1	-2.49774	2.03368	Myoepi	0.379617	-0.371294
cell66560_22784_26	22909.8	66751.3	-4.72573	4.96711	Malignant	0.58878	0.113473
cell65792_25600_19	25652.2	65907.4	-6.70232	-1.5453	Malignant	1.46221	-1.29242
cell67328_20992_21	21049.5	67432.8	1.92952	-0.0441437	Macrophage	-0.738612	0.512299
cell62464_25344_33	25437.5	62674.4	-6.08654	-3.50448	Malignant	1.36766	-1.22894
cell69888_25600_12	25754.7	69946.4	6.83108	5.25595	Stromal	-0.736789	0.0239229
cell66048_22784_7	23029.7	66090.8	-6.19196	-4.18149	Malignant	1.16519	-1.216
cell65024_24832_23	25041.9	65156.8	-4.85982	-4.11043	Malignant	0.980531	-1.11311
cell65536_21248_39	21296.3	65732.4	9.93247	-0.828226	T	-1.14347	-0.194031
cell64256_22016_21	22106.4	64402.1	9.27622	0.23986	T	-1.08111	0.0965938
cell64000_24320_47	24456.5	64155.4	8.53639	5.2285	Plasma	-1.06156	0.781573
cell64768_25344_1	25495	64775.4	6.43396	-1.6182	T	-0.918728	1.25172
cell70400_24064_3	24081.1	70419.8	4.10009	7.08711	Stromal	-0.635147	0.254685
cell66048_24064_7	24268.8	66098.7	1.35149	-8.25091	T	-0.994875	0.0440558
cell70400_23552_6	23644	70433.3	7.06215	3.69394	Stromal	-0.309519	-0.492249
cell70144_24064_30	24197.8	70304.6	4.44485	-9.46963	Stromal	-0.907897	-0.0231956
cell67840_25856_14	26012.1	67954.1	-2.22702	2.42476	Myoepi	0.262881	-0.448451
cell64768_21248_12	21464	64858.4	5.43893	2.31464	Macrophage	-0.527142	0.279494
cell65792_20480_14	20606.6	65848.1	10.6794	-0.86816	T	-1.11238	0.249243
cell66560_22272_9	22310.5	66634.2	7.0678	-2.56009	T	-1.10134	0.667196
cell64512_23808_31	23905.8	64737.4	4.48358	1.01151	Macrophage	-0.974268	1.01396
cell67840_22528_28	22659	67968.9	4.22089	3.83783	Stromal	-0.771311	1.43263
cell65024_24832_8	24906.5	65074.4	-2.9258	-3.58379	Malignant	0.616847	-1.19305
cell69632_22272_22	22494.8	69744.9	-6.77359	3.04961	Malignant	0.938847	-1.14318
cell70400_23808_9	23834.8	70448.8	-7.73589	-2.98149	Malignant	1.42873	-0.870262
cell69888_24320_12	24347.2	69975.7	-7.39066	1.84458	Malignant	1.59764	-1.05803
cell65536_23552_33	23674.2	65755.9	7.19103	4.66111	Stromal	-1.01221	1.0439
cell68352_25344_3	25507.5	68378.6	4.03225	6.81564	Stromal	-0.849479	1.17431
cell69376_25088_25	25215.9	69477.9	1.22346	4.44156	Malignant	-0.0349069	0.0127257
cell67584_20992_25	21134.9	67716.3	8.39405	0.644722	Malignant	-0.0942143	-0.568749
cell62976_23552_35	23717.2	63216.7	4.01639	-9.71226	T	-1.00783	0.824627
cell62464_25856_29	26078.2	62637.1	-9.40964	1.34838	Malignant	2.15547	-1.29242
cell67584_22528_10	22607.4	67659.2	7.50128	1.98649	Macrophage	-1.12375	0.392533
cell67328_24064_5	24267.4	67367.2	7.67486	-1.09572	T	-1.0775	0.620311
cell62976_23808_29	23852.3	63163.6	-2.72619	-0.643761	Malignant	-0.0297845	-0.337275
cell62464_22784_17	22839.8	62588.1	6.69158	-2.0728	T	-1.08929	0.537299
cell63232_25344_36	25564	63429.4	-3.76686	4.94785	Stromal	0.406854	0.00054017
cell69888_26112_3	26227.1	69901.1	2.12254	-8.53582	T	-0.971238	0.529931
cell65792_21248_30	21413.2	65946.5	9.7427	-0.0156712	T	-1.10731	0.0514944
cell69376_20992_13	21102.6	69526	5.32504	2.26253	Macrophage	-0.919752	1.0556
cell62976_26368_20	26522.9	63075.6	0.34331	-0.105196	Myoepi	-0.0748218	-0.178756
cell67840_23296_29	23475.5	67926.4	8.89713	1.01539	T	-0.596197	-0.479588
cell67584_24832_22	24896.6	67811.4	3.08512	5.39424	Stromal	-0.507442	1.05442
cell62464_22528_46	22554.4	62648.3	9.97317	-0.930185	T	-1.06512	0.36372
cell70656_25600_18	25731.6	70785	-5.39901	1.88073	Malignant	0.783059	-0.343394
cell62976_26112_40	26130.4	63175.8	2.99202	-9.44546	T	-0.962057	0.956275
cell66816_23296_27	23400.6	67020.6	7.49609	-1.52639	T	-0.922763	0.464542
cell64256_25088_5	25318.4	64275.7	9.08012	-0.0789036	T	-0.938103	1.04441
cell66560_26368_26	26534.5	66681.4	2.53392	-1.49324	T	-0.854867	0.153001
cell69632_22784_2	22936.3	69640.6	0.286043	0.675041	Malignant	0.148802	-0.690766
cell68096_22784_33	22856.4	68224.4	8.76995	-1.26694	T	-1.02024	0.724625
cell67840_25088_31	25252.3	68050.7	0.871401	0.980422	Stromal	-0.646225	-0.16645
cell68352_22528_14	22674.4	68452.3	-8.78493	-1.26718	Malignant	1.66562	-1.15913
cell68608_22016_27	22240.7	68807.3	6.28561	4.41729	Stromal	-0.871355	0.592369
cell62720_25856_43	25969.1	62952.9	-8.9267	0.797818	Malignant	1.73959	-1.1032
cell62976_22784_26	22948.9	63112.7	8.67966	-2.21875	T	-1.09375	0.604433
cell70144_24320_19	24376	70284.4	1.282	-0.301922	Myoepi	-0.354488	-0.239706
cell62464_22016_41	22188.6	62693.6	10.368	-1.90764	T	-1.11009	0.366004
cell62464_21760_31	21930.5	62578.3	9.1785	-3.2059	T	-1.12852	0.330295
cell66816_25088_20	25168	66901	2.22266	7.40009	Stromal	-0.283986	0.257194
cell62464_24576_25	24737.9	62604.9	-9.47265	-3.69882	Malignant	1.72803	-1.23288
cell70144_24064_9	24262.4	70194.8	7.798	0.375788	T	-0.994168	0.247265
cell69376_24320_17	24475	69453.1	6.54602	-8.10533	Stromal	-0.853572	-0.438394
cell69376_24064_36	24227.4	69529.4	2.76295	-6.23804	Myoepi	-0.330866	-0.499597
cell68096_20736_4	20920.6	68133.9	5.77763	-2.99404	T	-1.10262	1.1357
cell67072_23296_40	23475.9	67236.6	8.75529	1.26935	T	-0.896995	0.0197271
cell70400_26624_6	26663.8	70433.5	3.2406	5.46385	Stromal	-0.434072	-0.733166
cell64512_24576_12	24687.2	64623.1	7.53222	0.571554	T	-1.00021	1.26789
cell63488_22528_4	22764.4	63504.1	3.95073	-10.1948	T	-1.10335	1.20769
cell69888_25344_4	25364	69927.3	-6.01575	-0.418327	Malignant	0.915866	-0.858376
cell64256_24320_11	24337.5	64315.9	7.17961	-3.19464	T	-1.09678	0.788151
cell62720_23296_17	23441	62847.4	-0.687479	-0.538122	Malignant	-0.0485045	-0.0640287
cell69120_22784_38	22911.7	69314.9	5.77039	4.7292	Stromal	-0.816615	0.74262
cell68352_22016_28	22025.5	68531	2.82967	2.30791	Stromal	-0.376	0.739535
cell65280_23552_30	23660.5	65460.3	-7.47401	2.39053	Malignant	0.945407	-1.28664
cell67584_21504_31	21690.8	67806.6	3.38887	-10.1536	T	-1.08893	0.245453
cell62720_22528_31	22533.3	62930	4.76667	-6.77752	Macrophage	-0.565044	-0.0224366
cell68096_23296_13	23470.5	68149.2	5.11994	-1.90322	T	-0.910302	0.324196
cell66048_24832_48	24905.9	66199.5	-4.44168	-3.30059	Malignant	0.998078	-1.17851
cell70400_24832_13	24988.1	70453.5	-3.93407	-2.56776	Malignant	0.874539	-1.19068
cell67072_20480_9	20526.2	67127.8	4.52473	-6.8394	DC_Mast	-0.503088	-0.17585
cell66304_23552_21	23714.2	66373.3	3.20779	-9.52247	T	-1.05656	0.406699
cell67584_23296_35	23342.6	67709.6	-1.1242	-1.14784	Malignant	-0.106854	-0.858049
cell65536_23808_20	24037.9	65679.8	-6.51335	-0.599761	Malignant	1.11976	-1.29242
cell68608_25344_34	25467.6	68859.4	3.80358	7.69425	Stromal	-0.8876	1.43501
cell65024_25600_21	25789	65181.9	-0.141228	-0.572236	Myoepi	-0.126531	-0.614579
cell70144_24832_21	25001.5	70265.5	-4.10612	4.90454	Myoepi	0.604919	-0.272214
cell65280_24832_25	24858.1	65398.8	-5.66388	-0.625433	Malignant	0.942204	-0.859961
cell67584_25344_23	25386	67726.1	6.31556	3.82539	Stromal	-0.730829	0.366799
cell66560_20480_23	20521.7	66798.6	8.49556	0.628325	T	-0.87864	0.981075
cell70656_25344_31	25472.3	70850.4	-5.03364	-1.66842	Malignant	1.01933	-1.29242
cell65792_21248_29	21270	65940.2	9.31837	-1.16775	T	-0.954269	-0.0273905
cell64000_22272_32	22427.5	64188.3	6.08222	-6.71196	T	-1.13939	0.0110928
cell69376_23552_3	23565.2	69397.7	5.98359	4.19338	Stromal	-0.937279	1.29989
cell64768_22016_32	22060.5	64971.7	9.4269	-1.85777	T	-1.10193	0.504885
cell68096_25856_16	25989.9	68190.6	4.8446	6.28499	Stromal	-0.664947	-0.0924163
cell64000_24320_29	24406.5	64096.8	3.93852	3.10467	Stromal	-0.907269	-0.201716
cell66816_21248_33	21338.1	67048	-6.36442	2.25491	Malignant	0.964911	-0.900504
cell67840_25088_23	25293	67965.3	1.61146	-8.16589	T	-0.990531	0.724416
cell69888_22784_40	23001.4	70123.6	1.30892	-6.50861	Malignant	-0.498463	-0.315324
cell68864_23552_38	23616.9	69026.4	8.23544	1.91226	T	-0.796795	-0.406931
cell70144_25344_2	25542.9	70155.3	-8.22862	1.29989	Malignant	1.2896	-0.968517
cell66048_25088_5	25234	66075	-7.64772	3.30872	Malignant	1.59793	-1.08708
cell69376_22784_35	23030.7	69610.9	4.74591	5.45869	Stromal	-0.809509	1.26894
cell70400_22272_25	22452	70517.2	-0.105889	-0.837883	Malignant	-0.117017	-0.531181
cell67328_25856_6	26013.9	67350	-3.30093	-2.60027	Malignant	0.665266	-1.22982
cell69376_24832_39	24952.5	69591.6	5.98379	5.22523	Stromal	-0.853444	-0.018772
cell66816_25856_22	25932.7	66936.2	4.5196	8.74181	Stromal	-0.779041	0.581634
cell68864_21760_21	21915.8	68978.7	5.20419	-1.17196	T	-1.05161	1.10083
cell66304_22272_7	22375.7	66332.6	5.67097	-3.04701	T	-1.09597	0.707288
cell62720_23808_9	23852.2	62759	3.38787	3.6154	Stromal	-0.707502	-0.0511112
cell68864_24832_41	24904.6	69105.7	2.47148	-9.43785	T	-1.04818	0.792031
cell63232_25344_15	25560.9	63299.1	4.81701	3.46897	Stromal	-0.591706	0.08216
cell64256_25856_1	25901.6	64264.4	-5.91318	3.25345	Malignant	0.472453	-0.578947
cell63744_21760_41	21850.4	63988.9	9.33573	-1.90079	T	-1.09871	0.312025
cell68352_22272_10	22345.1	68408.6	-0.605962	2.83603	Stromal	-0.111915	0.219024
cell62720_24320_6	24407	62733.7	-9.96639	-1.18577	Malignant	2.02582	-1.20906
cell64256_24576_16	24655.8	64316.3	4.71762	3.46052	Stromal	-0.784471	0.225998
cell65024_22016_22	22196.6	65165	3.6727	-10.1342	T	-0.991219	-0.274156
cell68096_23040_30	23257.6	68228.2	5.92658	5.68352	Stromal	-0.894721	0.204661
cell62976_23040_10	23079	63032.5	-0.132196	5.36898	Stromal	0.0270003	0.0401027
cell70656_25344_8	25436.4	70707.1	-5.99852	-4.64312	Malignant	1.14351	-1.24084
cell68352_25344_17	25388.7	68458.5	3.94296	8.28158	Stromal	-0.580679	-0.0691664
[truncated: 97,959 more rows]

## Sheet: panel c
Var1	Freq	prop	sample
B	338	0.00338166	TCGA-3C-AALK
DC_Mast	843	0.00843413	TCGA-3C-AALK
Macrophage	9466	0.0947064	TCGA-3C-AALK
Malignant	28835	0.288491	TCGA-3C-AALK
Myoepi	7121	0.0712449	TCGA-3C-AALK
Plasma	112	0.00112055	TCGA-3C-AALK
Stromal	47339	0.473622	TCGA-3C-AALK
T	5889	0.0589189	TCGA-3C-AALK
unassigned	8	8.00392e-05	TCGA-3C-AALK
B	121	0.00121052	TCGA-A1-A0SM
DC_Mast	611	0.00611263	TCGA-A1-A0SM
Macrophage	4495	0.0449693	TCGA-A1-A0SM
Malignant	44262	0.44281	TCGA-A1-A0SM
Myoepi	14553	0.145593	TCGA-A1-A0SM
Plasma	517	0.00517222	TCGA-A1-A0SM
Stromal	30764	0.307772	TCGA-A1-A0SM
T	4607	0.0460898	TCGA-A1-A0SM
unassigned	27	0.00027012	TCGA-A1-A0SM
B	493	0.00493202	TCGA-A1-A0SN
DC_Mast	1014	0.0101442	TCGA-A1-A0SN
Macrophage	9614	0.0961794	TCGA-A1-A0SN
Malignant	46222	0.46241	TCGA-A1-A0SN
Myoepi	6633	0.0663572	TCGA-A1-A0SN
Plasma	59	0.00059024	TCGA-A1-A0SN
Stromal	23400	0.234096	TCGA-A1-A0SN
T	12364	0.123691	TCGA-A1-A0SN
unassigned	160	0.00160066	TCGA-A1-A0SN
B	1063	0.0106342	TCGA-A2-A04X
DC_Mast	1250	0.012505	TCGA-A2-A04X
Macrophage	3971	0.0397259	TCGA-A2-A04X
Malignant	46847	0.468657	TCGA-A2-A04X
Myoepi	15112	0.15118	TCGA-A2-A04X
Plasma	98	0.00098039	TCGA-A2-A04X
Stromal	19445	0.194528	TCGA-A2-A04X
T	12066	0.120708	TCGA-A2-A04X
unassigned	108	0.00108043	TCGA-A2-A04X
B	308	0.00308129	TCGA-A2-A0CX
DC_Mast	1597	0.0159767	TCGA-A2-A0CX
Macrophage	7295	0.0729806	TCGA-A2-A0CX
Malignant	43188	0.432061	TCGA-A2-A0CX
Myoepi	7058	0.0706097	TCGA-A2-A0CX
Plasma	184	0.00184077	TCGA-A2-A0CX
Stromal	30228	0.302407	TCGA-A2-A0CX
T	10031	0.100352	TCGA-A2-A0CX
unassigned	69	0.00069029	TCGA-A2-A0CX
B	1129	0.0112943	TCGA-A2-A0EQ
DC_Mast	4513	0.0451472	TCGA-A2-A0EQ
Macrophage	8471	0.0847422	TCGA-A2-A0EQ
Malignant	18348	0.18355	TCGA-A2-A0EQ
Myoepi	6647	0.0664953	TCGA-A2-A0EQ
Plasma	421	0.0042116	TCGA-A2-A0EQ
Stromal	37235	0.372492	TCGA-A2-A0EQ
T	23027	0.230358	TCGA-A2-A0EQ
unassigned	171	0.00171065	TCGA-A2-A0EQ
B	38	0.00038017	TCGA-A2-A0T1
DC_Mast	815	0.00815367	TCGA-A2-A0T1
Macrophage	15845	0.158521	TCGA-A2-A0T1
Malignant	33050	0.330649	TCGA-A2-A0T1
Myoepi	8682	0.0868591	TCGA-A2-A0T1
Plasma	78	0.00078035	TCGA-A2-A0T1
Stromal	35222	0.352379	TCGA-A2-A0T1
T	6184	0.0618678	TCGA-A2-A0T1
unassigned	41	0.00041018	TCGA-A2-A0T1
B	167	0.00167057	TCGA-A2-A0YG
DC_Mast	277	0.00277094	TCGA-A2-A0YG
Macrophage	7925	0.0792769	TCGA-A2-A0YG
Malignant	44867	0.448823	TCGA-A2-A0YG
Myoepi	12177	0.121811	TCGA-A2-A0YG
Plasma	403	0.00403137	TCGA-A2-A0YG
Stromal	28252	0.282616	TCGA-A2-A0YG
T	5861	0.0586299	TCGA-A2-A0YG
unassigned	37	0.00037013	TCGA-A2-A0YG
B	1785	0.0178579	TCGA-A2-A3XZ
DC_Mast	1693	0.0169374	TCGA-A2-A3XZ
Macrophage	7670	0.0767338	TCGA-A2-A3XZ
Malignant	38509	0.38526	TCGA-A2-A3XZ
Myoepi	9026	0.0902997	TCGA-A2-A3XZ
Plasma	65	0.00065029	TCGA-A2-A3XZ
Stromal	23593	0.236034	TCGA-A2-A3XZ
T	17531	0.175387	TCGA-A2-A3XZ
unassigned	84	0.00084037	TCGA-A2-A3XZ
B	419	0.00419176	TCGA-A7-A2KD
DC_Mast	596	0.0059625	TCGA-A7-A2KD
Macrophage	4882	0.0488405	TCGA-A7-A2KD
Malignant	63591	0.636177	TCGA-A7-A2KD
Myoepi	11222	0.112267	TCGA-A7-A2KD
Plasma	81	0.00081034	TCGA-A7-A2KD
Stromal	15554	0.155605	TCGA-A7-A2KD
T	3580	0.035815	TCGA-A7-A2KD
unassigned	33	0.00033014	TCGA-A7-A2KD
B	845	0.0110866	TCGA-A7-A4SF
DC_Mast	483	0.00633709	TCGA-A7-A4SF
Macrophage	4258	0.0558661	TCGA-A7-A4SF
Malignant	29160	0.382587	TCGA-A7-A4SF
Myoepi	11275	0.147931	TCGA-A7-A4SF
Plasma	26	0.00034113	TCGA-A7-A4SF
Stromal	21296	0.279409	TCGA-A7-A4SF
T	8830	0.115852	TCGA-A7-A4SF
unassigned	45	0.00059041	TCGA-A7-A4SF
B	69	0.00069027	TCGA-A8-A06T
DC_Mast	252	0.00252098	TCGA-A8-A06T
Macrophage	3386	0.0338732	TCGA-A8-A06T
Malignant	80978	0.810096	TCGA-A8-A06T
Myoepi	2963	0.0296416	TCGA-A8-A06T
Plasma	11	0.00011004	TCGA-A8-A06T
Stromal	11709	0.117136	TCGA-A8-A06T
T	584	0.00584228	TCGA-A8-A06T
unassigned	9	9.00351e-05	TCGA-A8-A06T
B	2	3.95797e-05	TCGA-A8-A076
DC_Mast	9	0.00017811	TCGA-A8-A076
Macrophage	4401	0.087095	TCGA-A8-A076
Malignant	29324	0.580317	TCGA-A8-A076
Myoepi	665	0.0131602	TCGA-A8-A076
Stromal	16067	0.317963	TCGA-A8-A076
T	51	0.00100928	TCGA-A8-A076
unassigned	12	0.00023748	TCGA-A8-A076
B	2	3.3516e-05	TCGA-A8-A07B
DC_Mast	37	0.00062005	TCGA-A8-A07B
Macrophage	3059	0.0512627	TCGA-A8-A07B
Malignant	23151	0.387964	TCGA-A8-A07B
Myoepi	2899	0.0485814	TCGA-A8-A07B
Stromal	30446	0.510214	TCGA-A8-A07B
T	69	0.0011563	TCGA-A8-A07B
unassigned	10	0.00016758	TCGA-A8-A07B
B	103	0.00103035	TCGA-A8-A07I
DC_Mast	187	0.00187064	TCGA-A8-A07I
Macrophage	6026	0.0602805	TCGA-A8-A07I
Malignant	63433	0.634546	TCGA-A8-A07I
Myoepi	4873	0.0487466	TCGA-A8-A07I
Plasma	6	6.00204e-05	TCGA-A8-A07I
Stromal	24759	0.247674	TCGA-A8-A07I
T	382	0.0038213	TCGA-A8-A07I
unassigned	197	0.00197067	TCGA-A8-A07I
B	9	9.00441e-05	TCGA-A8-A07R
DC_Mast	46	0.00046023	TCGA-A8-A07R
Macrophage	3628	0.0362978	TCGA-A8-A07R
Malignant	86090	0.861322	TCGA-A8-A07R
Myoepi	619	0.00619303	TCGA-A8-A07R
Plasma	1	1.00049e-05	TCGA-A8-A07R
Stromal	9322	0.0932657	TCGA-A8-A07R
T	174	0.00174085	TCGA-A8-A07R
unassigned	62	0.0006203	TCGA-A8-A07R
B	448	0.00448058	TCGA-A8-A08B
DC_Mast	817	0.00817106	TCGA-A8-A08B
Macrophage	6123	0.061238	TCGA-A8-A08B
Malignant	81472	0.814826	TCGA-A8-A08B
Myoepi	1924	0.0192425	TCGA-A8-A08B
Plasma	17	0.00017002	TCGA-A8-A08B
Stromal	6289	0.0628982	TCGA-A8-A08B
T	2872	0.0287237	TCGA-A8-A08B
unassigned	25	0.00025003	TCGA-A8-A08B
B	12	0.00012002	TCGA-A8-A08C
DC_Mast	108	0.00108019	TCGA-A8-A08C
Macrophage	1885	0.0188534	TCGA-A8-A08C
Malignant	82223	0.822378	TCGA-A8-A08C
Myoepi	2002	0.0200236	TCGA-A8-A08C
Stromal	13558	0.135604	TCGA-A8-A08C
T	146	0.00146026	TCGA-A8-A08C
unassigned	48	0.00048009	TCGA-A8-A08C
B	129	0.00129052	TCGA-A8-A08G
DC_Mast	239	0.00239096	TCGA-A8-A08G
Macrophage	5615	0.0561725	TCGA-A8-A08G
Malignant	74722	0.747519	TCGA-A8-A08G
Myoepi	2043	0.0204382	TCGA-A8-A08G
Stromal	16240	0.162465	TCGA-A8-A08G
T	759	0.00759304	TCGA-A8-A08G
unassigned	213	0.00213085	TCGA-A8-A08G
B	1587	0.0158778	TCGA-A8-A08P
DC_Mast	1553	0.0155376	TCGA-A8-A08P
Macrophage	16544	0.165521	TCGA-A8-A08P
Malignant	48842	0.488659	TCGA-A8-A08P
Myoepi	2914	0.0291543	TCGA-A8-A08P
Plasma	34	0.00034017	TCGA-A8-A08P
Stromal	22556	0.225671	TCGA-A8-A08P
T	5888	0.0589089	TCGA-A8-A08P
unassigned	33	0.00033016	TCGA-A8-A08P
B	110	0.00139654	TCGA-A8-A08S
DC_Mast	335	0.0042531	TCGA-A8-A08S
Macrophage	10451	0.132684	TCGA-A8-A08S
Malignant	35435	0.449877	TCGA-A8-A08S
Myoepi	1671	0.0212147	TCGA-A8-A08S
Plasma	12	0.00015235	TCGA-A8-A08S
Stromal	29744	0.377625	TCGA-A8-A08S
T	903	0.0114643	TCGA-A8-A08S
unassigned	105	0.00133306	TCGA-A8-A08S
B	10	0.00010005	TCGA-A8-A08T
DC_Mast	65	0.00065032	TCGA-A8-A08T
Macrophage	4652	0.0465428	TCGA-A8-A08T
Malignant	71597	0.716321	TCGA-A8-A08T
Myoepi	3032	0.0303349	TCGA-A8-A08T
Plasma	19	0.00019009	TCGA-A8-A08T
Stromal	20421	0.20431	TCGA-A8-A08T
T	132	0.00132065	TCGA-A8-A08T
unassigned	23	0.00023011	TCGA-A8-A08T
B	546	0.00546229	TCGA-A8-A08X
DC_Mast	1695	0.0169571	TCGA-A8-A08X
Macrophage	10410	0.104144	TCGA-A8-A08X
Malignant	60519	0.605444	TCGA-A8-A08X
Myoepi	5368	0.0537026	TCGA-A8-A08X
Plasma	55	0.00055023	TCGA-A8-A08X
Stromal	17622	0.176294	TCGA-A8-A08X
T	3637	0.0363853	TCGA-A8-A08X
unassigned	106	0.00106045	TCGA-A8-A08X
B	164	0.00164064	TCGA-A8-A099
DC_Mast	441	0.00441172	TCGA-A8-A099
Macrophage	9600	0.0960374	TCGA-A8-A099
Malignant	45028	0.450456	TCGA-A8-A099
Myoepi	5412	0.0541411	TCGA-A8-A099
Stromal	38443	0.38458	TCGA-A8-A099
T	848	0.00848331	TCGA-A8-A099
unassigned	25	0.0002501	TCGA-A8-A099
B	49	0.00057786	TCGA-A8-A09E
DC_Mast	418	0.00492948	TCGA-A8-A09E
Macrophage	3717	0.0438346	TCGA-A8-A09E
Malignant	69095	0.814838	TCGA-A8-A09E
Myoepi	2379	0.0280556	TCGA-A8-A09E
Plasma	4	4.7172e-05	TCGA-A8-A09E
Stromal	8055	0.0949927	TCGA-A8-A09E
T	1030	0.0121468	TCGA-A8-A09E
unassigned	49	0.00057786	TCGA-A8-A09E
B	266	0.00336513	TCGA-A8-A09I
DC_Mast	1377	0.0174202	TCGA-A8-A09I
Macrophage	5705	0.0721732	TCGA-A8-A09I
Malignant	45724	0.578448	TCGA-A8-A09I
Myoepi	1807	0.0228601	TCGA-A8-A09I
Plasma	19	0.00024037	TCGA-A8-A09I
Stromal	20772	0.262784	TCGA-A8-A09I
T	3343	0.0422918	TCGA-A8-A09I
unassigned	33	0.00041748	TCGA-A8-A09I
B	94	0.00139303	TCGA-A8-A09N
DC_Mast	1378	0.0204212	TCGA-A8-A09N
Macrophage	12296	0.18222	TCGA-A8-A09N
Malignant	25435	0.376932	TCGA-A8-A09N
Myoepi	3531	0.0523274	TCGA-A8-A09N
Plasma	3	4.44583e-05	TCGA-A8-A09N
Stromal	23582	0.349472	TCGA-A8-A09N
T	971	0.0143897	TCGA-A8-A09N
unassigned	189	0.00280087	TCGA-A8-A09N
B	30	0.00065924	TCGA-A8-A0AB
DC_Mast	140	0.00307645	TCGA-A8-A0AB
Macrophage	3321	0.0729778	TCGA-A8-A0AB
Malignant	21876	0.480717	TCGA-A8-A0AB
Myoepi	2987	0.0656382	TCGA-A8-A0AB
Plasma	2	4.39493e-05	TCGA-A8-A0AB
Stromal	16864	0.37058	TCGA-A8-A0AB
T	282	0.00619685	TCGA-A8-A0AB
unassigned	5	0.00010987	TCGA-A8-A0AB
DC_Mast	2	0.00015129	TCGA-AC-A23G
Macrophage	370	0.0279879	TCGA-AC-A23G
Malignant	9344	0.706808	TCGA-AC-A23G
Myoepi	1556	0.1177	TCGA-AC-A23G
Plasma	1	7.5643e-05	TCGA-AC-A23G
Stromal	1932	0.146142	TCGA-AC-A23G
T	10	0.00075643	TCGA-AC-A23G
unassigned	5	0.00037821	TCGA-AC-A23G
B	66	0.00178268	TCGA-AC-A3QQ
DC_Mast	89	0.00240391	TCGA-AC-A3QQ
Macrophage	6199	0.167436	TCGA-AC-A3QQ
Malignant	14066	0.379926	TCGA-AC-A3QQ
Myoepi	3482	0.0940496	TCGA-AC-A3QQ
Plasma	1	2.70102e-05	TCGA-AC-A3QQ
Stromal	11895	0.321287	TCGA-AC-A3QQ
T	1211	0.0327094	TCGA-AC-A3QQ
unassigned	14	0.00037814	TCGA-AC-A3QQ
B	122	0.00135336	TCGA-AC-A3YI
DC_Mast	465	0.0051583	TCGA-AC-A3YI
Macrophage	11214	0.124398	TCGA-AC-A3YI
Malignant	32990	0.365962	TCGA-AC-A3YI
Myoepi	11925	0.132285	TCGA-AC-A3YI
Plasma	14	0.0001553	TCGA-AC-A3YI
Stromal	29487	0.327103	TCGA-AC-A3YI
T	3857	0.0427862	TCGA-AC-A3YI
unassigned	72	0.0007987	TCGA-AC-A3YI
B	124	0.0012404	TCGA-AC-A8OS
DC_Mast	132	0.00132042	TCGA-AC-A8OS
Macrophage	4942	0.0494358	TCGA-AC-A8OS
Malignant	45148	0.451625	TCGA-AC-A8OS
Myoepi	13722	0.137264	TCGA-AC-A8OS
Plasma	23	0.00023007	TCGA-AC-A8OS
Stromal	33918	0.339289	TCGA-AC-A8OS
T	1868	0.018686	TCGA-AC-A8OS
unassigned	91	0.00091029	TCGA-AC-A8OS
B	162	0.00162062	TCGA-AN-A0AK
DC_Mast	206	0.00206078	TCGA-AN-A0AK
Macrophage	2716	0.0271703	TCGA-AN-A0AK
Malignant	55438	0.554591	TCGA-AN-A0AK
Myoepi	14633	0.146386	TCGA-AN-A0AK
Plasma	47	0.00047018	TCGA-AN-A0AK
Stromal	24010	0.240191	TCGA-AN-A0AK
T	2674	0.0267502	TCGA-AN-A0AK
unassigned	76	0.00076029	TCGA-AN-A0AK
B	479	0.00479192	TCGA-AN-A0FD
DC_Mast	1029	0.0102941	TCGA-AN-A0FD
Macrophage	27427	0.27438	TCGA-AN-A0FD
Malignant	32686	0.326991	TCGA-AN-A0FD
Myoepi	5537	0.0553922	TCGA-AN-A0FD
Plasma	81	0.00081032	TCGA-AN-A0FD
Stromal	22181	0.221899	TCGA-AN-A0FD
T	10402	0.104062	TCGA-AN-A0FD
unassigned	138	0.00138055	TCGA-AN-A0FD
B	82	0.00082019	TCGA-AN-A0FJ
DC_Mast	139	0.00139032	TCGA-AN-A0FJ
Macrophage	1732	0.017324	TCGA-AN-A0FJ
Malignant	62979	0.629935	TCGA-AN-A0FJ
Myoepi	16508	0.165118	TCGA-AN-A0FJ
Plasma	28	0.00028006	TCGA-AN-A0FJ
Stromal	17489	0.17493	TCGA-AN-A0FJ
T	906	0.00906208	TCGA-AN-A0FJ
unassigned	114	0.00114026	TCGA-AN-A0FJ
B	25	0.00025008	TCGA-AN-A0FK
DC_Mast	90	0.00090029	TCGA-AN-A0FK
Macrophage	1174	0.0117438	TCGA-AN-A0FK
Malignant	81326	0.81352	TCGA-AN-A0FK
Myoepi	8361	0.0836368	TCGA-AN-A0FK
Plasma	30	0.0003001	TCGA-AN-A0FK
Stromal	8583	0.0858575	TCGA-AN-A0FK
T	203	0.00203065	TCGA-AN-A0FK
unassigned	176	0.00176056	TCGA-AN-A0FK
B	23	0.00023007	TCGA-AN-A0FL
DC_Mast	63	0.00063018	TCGA-AN-A0FL
Macrophage	1000	0.0100029	TCGA-AN-A0FL
Malignant	90030	0.900561	TCGA-AN-A0FL
Myoepi	5771	0.0577267	TCGA-AN-A0FL
Plasma	9	9.00261e-05	TCGA-AN-A0FL
Stromal	2774	0.027748	TCGA-AN-A0FL
T	216	0.00216063	TCGA-AN-A0FL
unassigned	85	0.00085025	TCGA-AN-A0FL
B	189	0.0018906	TCGA-AN-A0FN
DC_Mast	379	0.00379121	TCGA-AN-A0FN
Macrophage	6598	0.0660011	TCGA-AN-A0FN
Malignant	48733	0.487486	TCGA-AN-A0FN
Myoepi	12662	0.126661	TCGA-AN-A0FN
Plasma	13	0.00013004	TCGA-AN-A0FN
Stromal	26037	0.260453	TCGA-AN-A0FN
T	5357	0.0535872	TCGA-AN-A0FN
B	447	0.00447143	TCGA-AN-A0FS
DC_Mast	447	0.00447143	TCGA-AN-A0FS
Macrophage	19748	0.197543	TCGA-AN-A0FS
Malignant	45790	0.458047	TCGA-AN-A0FS
Myoepi	7502	0.075044	TCGA-AN-A0FS
Plasma	11	0.00011004	TCGA-AN-A0FS
Stromal	19270	0.192762	TCGA-AN-A0FS
T	6597	0.0659911	TCGA-AN-A0FS
unassigned	156	0.0015605	TCGA-AN-A0FS
B	15	0.00015006	TCGA-AN-A0FV
DC_Mast	72	0.00072031	TCGA-AN-A0FV
Macrophage	10918	0.109227	TCGA-AN-A0FV
Malignant	54376	0.543994	TCGA-AN-A0FV
Myoepi	6114	0.0611663	TCGA-AN-A0FV
Plasma	2	2.00086e-05	TCGA-AN-A0FV
Stromal	26814	0.268255	TCGA-AN-A0FV
T	1589	0.0158968	TCGA-AN-A0FV
unassigned	57	0.00057025	TCGA-AN-A0FV
B	94	0.00094042	TCGA-AN-A0FX
DC_Mast	325	0.00325146	TCGA-AN-A0FX
Macrophage	5989	0.059917	TCGA-AN-A0FX
Malignant	59530	0.595568	TCGA-AN-A0FX
Myoepi	6052	0.0605472	TCGA-AN-A0FX
Plasma	38	0.00038017	TCGA-AN-A0FX
Stromal	24051	0.240618	TCGA-AN-A0FX
T	3804	0.0380571	TCGA-AN-A0FX
unassigned	72	0.00072032	TCGA-AN-A0FX
B	19	0.00019008	TCGA-AN-A0FZ
DC_Mast	101	0.00101044	TCGA-AN-A0FZ
Macrophage	4864	0.0486614	TCGA-AN-A0FZ
Malignant	53429	0.534525	TCGA-AN-A0FZ
Myoepi	7271	0.072742	TCGA-AN-A0FZ
Plasma	8	8.00352e-05	TCGA-AN-A0FZ
Stromal	32368	0.323822	TCGA-AN-A0FZ
T	1804	0.0180479	TCGA-AN-A0FZ
unassigned	92	0.0009204	TCGA-AN-A0FZ
B	564	0.0056426	TCGA-AN-A0XP
DC_Mast	2339	0.0234008	TCGA-AN-A0XP
Macrophage	18142	0.181503	TCGA-AN-A0XP
Malignant	39163	0.39181	TCGA-AN-A0XP
Myoepi	8424	0.0842788	TCGA-AN-A0XP
Plasma	68	0.00068031	TCGA-AN-A0XP
Stromal	23864	0.23875	TCGA-AN-A0XP
T	7246	0.0724933	TCGA-AN-A0XP
unassigned	144	0.00144066	TCGA-AN-A0XP
B	110	0.00312829	TCGA-AN-A0XW
DC_Mast	478	0.0135938	TCGA-AN-A0XW
Macrophage	2141	0.0608879	TCGA-AN-A0XW
Malignant	24838	0.706367	TCGA-AN-A0XW
Myoepi	3107	0.0883599	TCGA-AN-A0XW
Plasma	5	0.00014219	TCGA-AN-A0XW
Stromal	2430	0.0691067	TCGA-AN-A0XW
T	2008	0.0571055	TCGA-AN-A0XW
unassigned	46	0.00130819	TCGA-AN-A0XW
B	52	0.00052018	TCGA-AO-A03L
DC_Mast	205	0.00205072	TCGA-AO-A03L
Macrophage	1283	0.0128345	TCGA-AO-A03L
Malignant	80464	0.804922	TCGA-AO-A03L
Myoepi	8783	0.0878608	TCGA-AO-A03L
Plasma	12	0.00012004	TCGA-AO-A03L
Stromal	8423	0.0842595	TCGA-AO-A03L
T	727	0.00727255	TCGA-AO-A03L
unassigned	16	0.00016006	TCGA-AO-A03L
B	11	0.00011005	TCGA-AO-A0JE
DC_Mast	51	0.00051024	TCGA-AO-A0JE
Macrophage	591	0.00591284	TCGA-AO-A0JE
Malignant	73431	0.734663	TCGA-AO-A0JE
Myoepi	11491	0.114965	TCGA-AO-A0JE
Plasma	14	0.00014007	TCGA-AO-A0JE
Stromal	14217	0.142238	TCGA-AO-A0JE
T	86	0.00086041	TCGA-AO-A0JE
unassigned	60	0.00060029	TCGA-AO-A0JE
B	33	0.00033015	TCGA-AO-A12D
DC_Mast	326	0.00326147	TCGA-AO-A12D
Macrophage	1386	0.0138662	TCGA-AO-A12D
Malignant	77246	0.772808	TCGA-AO-A12D
Myoepi	9127	0.0913111	TCGA-AO-A12D
Plasma	74	0.00074033	TCGA-AO-A12D
Stromal	11448	0.114532	TCGA-AO-A12D
T	295	0.00295133	TCGA-AO-A12D
unassigned	20	0.00020009	TCGA-AO-A12D
B	12	0.0003069	TCGA-AO-A12G
DC_Mast	2867	0.0733229	TCGA-AO-A12G
Macrophage	8744	0.223626	TCGA-AO-A12G
Malignant	230	0.0058822	TCGA-AO-A12G
Myoepi	222	0.0056776	TCGA-AO-A12G
Stromal	24419	0.624511	TCGA-AO-A12G
T	1764	0.0451139	TCGA-AO-A12G
unassigned	843	0.0215596	TCGA-AO-A12G
B	383	0.00383169	TCGA-AQ-A04L
DC_Mast	1230	0.0123054	TCGA-AQ-A04L
Macrophage	10866	0.108708	TCGA-AQ-A04L
Malignant	37832	0.378487	TCGA-AQ-A04L
Myoepi	9131	0.0913502	TCGA-AQ-A04L
Plasma	550	0.00550242	TCGA-AQ-A04L
Stromal	26487	0.264987	TCGA-AQ-A04L
T	13422	0.134279	TCGA-AQ-A04L
unassigned	55	0.00055024	TCGA-AQ-A04L
B	161	0.00161052	TCGA-AQ-A0Y5
DC_Mast	413	0.00413132	TCGA-AQ-A0Y5
Macrophage	7513	0.0751541	TCGA-AQ-A0Y5
Malignant	56949	0.569672	TCGA-AQ-A0Y5
Myoepi	8001	0.0800356	TCGA-AQ-A0Y5
Plasma	19	0.00019006	TCGA-AQ-A0Y5
Stromal	17714	0.177197	TCGA-AQ-A0Y5
T	9120	0.0912292	TCGA-AQ-A0Y5
unassigned	78	0.00078025	TCGA-AQ-A0Y5
B	62	0.00219967	TCGA-AR-A0TX
DC_Mast	99	0.00351238	TCGA-AR-A0TX
Macrophage	7036	0.249627	TCGA-AR-A0TX
Malignant	5808	0.20606	TCGA-AR-A0TX
Myoepi	1979	0.0702122	TCGA-AR-A0TX
Plasma	15	0.00053218	TCGA-AR-A0TX
Stromal	11159	0.395906	TCGA-AR-A0TX
T	2022	0.0717377	TCGA-AR-A0TX
unassigned	6	0.00021287	TCGA-AR-A0TX
B	528	0.00528238	TCGA-AR-A1AT
DC_Mast	581	0.00581262	TCGA-AR-A1AT
Macrophage	7947	0.0795058	TCGA-AR-A1AT
Malignant	43129	0.431484	TCGA-AR-A1AT
Myoepi	11334	0.113391	TCGA-AR-A1AT
Plasma	190	0.00190086	TCGA-AR-A1AT
Stromal	23884	0.238948	TCGA-AR-A1AT
T	12233	0.122385	TCGA-AR-A1AT
unassigned	129	0.00129058	TCGA-AR-A1AT
B	219	0.00219059	TCGA-AR-A1AX
DC_Mast	967	0.00967261	TCGA-AR-A1AX
Macrophage	17311	0.173157	TCGA-AR-A1AX
Malignant	54984	0.549988	TCGA-AR-A1AX
Myoepi	5548	0.055495	TCGA-AR-A1AX
Plasma	186	0.0018605	TCGA-AR-A1AX
Stromal	15168	0.151721	TCGA-AR-A1AX
T	5569	0.055705	TCGA-AR-A1AX
unassigned	21	0.00021006	TCGA-AR-A1AX
B	1194	0.0119443	TCGA-AR-A24U
DC_Mast	1357	0.0135749	TCGA-AR-A24U
Macrophage	17686	0.176924	TCGA-AR-A24U
Malignant	28728	0.287383	TCGA-AR-A24U
Myoepi	6788	0.0679045	TCGA-AR-A24U
Plasma	194	0.0019407	TCGA-AR-A24U
Stromal	25177	0.251861	TCGA-AR-A24U
T	18824	0.188308	TCGA-AR-A24U
unassigned	16	0.00016006	TCGA-AR-A24U
B	29	0.00029012	TCGA-AR-A254
DC_Mast	102	0.00102043	TCGA-AR-A254
Macrophage	4301	0.0430281	TCGA-AR-A254
Malignant	52688	0.527101	TCGA-AR-A254
Myoepi	12473	0.124782	TCGA-AR-A254
Plasma	5	5.0021e-05	TCGA-AR-A254
Stromal	29736	0.297485	TCGA-AR-A254
T	394	0.00394166	TCGA-AR-A254
unassigned	230	0.00230097	TCGA-AR-A254
B	667	0.00667227	TCGA-AR-A255
DC_Mast	955	0.00955325	TCGA-AR-A255
Macrophage	14518	0.145229	TCGA-AR-A255
Malignant	37182	0.371946	TCGA-AR-A255
Myoepi	9860	0.0986335	TCGA-AR-A255
Plasma	9	9.00306e-05	TCGA-AR-A255
Stromal	31287	0.312976	TCGA-AR-A255
T	5457	0.0545886	TCGA-AR-A255
unassigned	31	0.00031011	TCGA-AR-A255
B	1296	0.0129653	TCGA-AR-A2LJ
DC_Mast	1884	0.0188477	TCGA-AR-A2LJ
Macrophage	23550	0.235597	TCGA-AR-A2LJ
Malignant	35510	0.355246	TCGA-AR-A2LJ
Myoepi	5087	0.0508909	TCGA-AR-A2LJ
Plasma	160	0.00160066	TCGA-AR-A2LJ
Stromal	17087	0.17094	TCGA-AR-A2LJ
T	15271	0.152773	TCGA-AR-A2LJ
unassigned	114	0.00114047	TCGA-AR-A2LJ
B	357	0.00357171	TCGA-AR-A5QN
DC_Mast	820	0.00820394	TCGA-AR-A5QN
Macrophage	8088	0.0809188	TCGA-AR-A5QN
Malignant	57640	0.576677	TCGA-AR-A5QN
Myoepi	10425	0.1043	TCGA-AR-A5QN
Plasma	22	0.00022011	TCGA-AR-A5QN
Stromal	18033	0.180417	TCGA-AR-A5QN
T	4547	0.0454918	TCGA-AR-A5QN
unassigned	20	0.0002001	TCGA-AR-A5QN
B	592	0.00592237	TCGA-BH-A0AW
DC_Mast	1849	0.0184974	TCGA-BH-A0AW
Macrophage	12302	0.123069	TCGA-BH-A0AW
Malignant	35331	0.353451	TCGA-BH-A0AW
Myoepi	8827	0.0883053	TCGA-BH-A0AW
Plasma	264	0.00264106	TCGA-BH-A0AW
Stromal	28678	0.286895	TCGA-BH-A0AW
T	12016	0.120208	TCGA-BH-A0AW
unassigned	101	0.0010104	TCGA-BH-A0AW
B	458	0.00458206	TCGA-BH-A0B6
DC_Mast	987	0.00987444	TCGA-BH-A0B6
Macrophage	5039	0.0504127	TCGA-BH-A0B6
Malignant	60608	0.606353	TCGA-BH-A0B6
Myoepi	7832	0.0783553	TCGA-BH-A0B6
Plasma	8	8.0036e-05	TCGA-BH-A0B6
Stromal	17028	0.170357	TCGA-BH-A0B6
T	7934	0.0793757	TCGA-BH-A0B6
unassigned	61	0.00061027	TCGA-BH-A0B6
B	267	0.00267107	TCGA-BH-A0HY
DC_Mast	491	0.00491196	TCGA-BH-A0HY
Macrophage	7193	0.0719588	TCGA-BH-A0HY
Malignant	45599	0.456172	TCGA-BH-A0HY
Myoepi	11642	0.116467	TCGA-BH-A0HY
Plasma	60	0.00060024	TCGA-BH-A0HY
Stromal	28234	0.282453	TCGA-BH-A0HY
T	6403	0.0640556	TCGA-BH-A0HY
unassigned	71	0.00071028	TCGA-BH-A0HY
B	268	0.00268137	TCGA-BH-A18H
DC_Mast	436	0.00436222	TCGA-BH-A18H
Macrophage	7037	0.0704059	TCGA-BH-A18H
Malignant	57082	0.571111	TCGA-BH-A18H
Myoepi	11818	0.11824	TCGA-BH-A18H
Plasma	40	0.0004002	TCGA-BH-A18H
Stromal	18098	0.181072	TCGA-BH-A18H
T	5059	0.0506158	TCGA-BH-A18H
unassigned	111	0.00111057	TCGA-BH-A18H
B	91	0.00091036	TCGA-BH-A18I
DC_Mast	161	0.00161064	TCGA-BH-A18I
Macrophage	5012	0.0501401	TCGA-BH-A18I
Malignant	54204	0.542257	TCGA-BH-A18I
Myoepi	15083	0.15089	TCGA-BH-A18I
Plasma	13	0.00013005	TCGA-BH-A18I
Stromal	24126	0.241357	TCGA-BH-A18I
T	1230	0.0123049	TCGA-BH-A18I
unassigned	40	0.00040016	TCGA-BH-A18I
B	32	0.00032013	TCGA-BH-A18T
DC_Mast	495	0.00495198	TCGA-BH-A18T
Macrophage	4027	0.0402861	TCGA-BH-A18T
Malignant	69519	0.695468	TCGA-BH-A18T
Myoepi	5825	0.0582733	TCGA-BH-A18T
Plasma	305	0.00305122	TCGA-BH-A18T
Stromal	14806	0.148119	TCGA-BH-A18T
T	4940	0.0494198	TCGA-BH-A18T
unassigned	11	0.00011004	TCGA-BH-A18T
B	59	0.00059027	TCGA-BH-A42T
DC_Mast	189	0.00189085	TCGA-BH-A42T
Macrophage	15331	0.153379	TCGA-BH-A42T
Malignant	37685	0.37702	TCGA-BH-A42T
Myoepi	7140	0.0714321	TCGA-BH-A42T
Plasma	12	0.00012005	TCGA-BH-A42T
Stromal	38248	0.382652	TCGA-BH-A42T
T	1267	0.0126757	TCGA-BH-A42T
unassigned	24	0.00024011	TCGA-BH-A42T
B	43	0.0004302	TCGA-C8-A12Q
DC_Mast	363	0.00363171	TCGA-C8-A12Q
Macrophage	9117	0.0912129	TCGA-C8-A12Q
Malignant	34393	0.344092	TCGA-C8-A12Q
Myoepi	10228	0.102328	TCGA-C8-A12Q
Plasma	747	0.00747351	TCGA-C8-A12Q
Stromal	39867	0.398857	TCGA-C8-A12Q
T	5175	0.0517743	TCGA-C8-A12Q
unassigned	20	0.00020009	TCGA-C8-A12Q
B	455	0.00455191	TCGA-C8-A1HF
DC_Mast	2170	0.0217091	TCGA-C8-A1HF
Macrophage	8247	0.0825046	TCGA-C8-A1HF
Malignant	35797	0.35812	TCGA-C8-A1HF
Myoepi	6945	0.0694792	TCGA-C8-A1HF
Plasma	744	0.00744313	TCGA-C8-A1HF
Stromal	28902	0.289141	TCGA-C8-A1HF
T	16635	0.16642	TCGA-C8-A1HF
unassigned	63	0.00063026	TCGA-C8-A1HF
B	96	0.00096036	TCGA-C8-A278
DC_Mast	1822	0.0182269	TCGA-C8-A278
Macrophage	13639	0.136442	TCGA-C8-A278
Malignant	32596	0.326084	TCGA-C8-A278
Myoepi	5827	0.0582922	TCGA-C8-A278
Plasma	276	0.00276105	TCGA-C8-A278
Stromal	31598	0.3161	TCGA-C8-A278
T	14026	0.140313	TCGA-C8-A278
unassigned	82	0.00082031	TCGA-C8-A278
B	1296	0.0129649	TCGA-C8-A3M8
DC_Mast	3050	0.0305116	TCGA-C8-A3M8
Macrophage	15052	0.150577	TCGA-C8-A3M8
Malignant	38088	0.381025	TCGA-C8-A3M8
Myoepi	4263	0.0426462	TCGA-C8-A3M8
Plasma	69	0.00069026	TCGA-C8-A3M8
Stromal	27842	0.278526	TCGA-C8-A3M8
T	10270	0.102739	TCGA-C8-A3M8
unassigned	32	0.00032012	TCGA-C8-A3M8
B	64	0.00064026	TCGA-C8-A8HP
DC_Mast	534	0.00534214	TCGA-C8-A8HP
Macrophage	2773	0.0277411	TCGA-C8-A8HP
Malignant	45669	0.456873	TCGA-C8-A8HP
Myoepi	13409	0.134144	TCGA-C8-A8HP
Plasma	148	0.00148059	TCGA-C8-A8HP
Stromal	34775	0.347889	TCGA-C8-A8HP
T	2584	0.0258503	TCGA-C8-A8HP
unassigned	4	4.0016e-05	TCGA-C8-A8HP
DC_Mast	658	0.00658316	TCGA-D8-A1JA
Macrophage	11040	0.110453	TCGA-D8-A1JA
Malignant	51693	0.517178	TCGA-D8-A1JA
Myoepi	609	0.00609292	TCGA-D8-A1JA
Plasma	134	0.00134064	TCGA-D8-A1JA
Stromal	34884	0.349008	TCGA-D8-A1JA
T	934	0.00934449	TCGA-D8-A1JA
B	24	0.00024012	TCGA-D8-A1XJ
DC_Mast	298	0.00298152	TCGA-D8-A1XJ
Macrophage	12127	0.121332	TCGA-D8-A1XJ
Malignant	43368	0.433901	TCGA-D8-A1XJ
Myoepi	2878	0.0287947	TCGA-D8-A1XJ
Plasma	53	0.00053027	TCGA-D8-A1XJ
Stromal	36928	0.369468	TCGA-D8-A1XJ
T	4251	0.0425317	TCGA-D8-A1XJ
unassigned	22	0.00022011	TCGA-D8-A1XJ
B	17	0.00017008	TCGA-D8-A1XT
DC_Mast	695	0.00695313	TCGA-D8-A1XT
Macrophage	12422	0.124276	TCGA-D8-A1XT
Malignant	30960	0.309739	TCGA-D8-A1XT
Myoepi	4103	0.0410485	TCGA-D8-A1XT
Plasma	38	0.00038017	TCGA-D8-A1XT
Stromal	48304	0.483257	TCGA-D8-A1XT
T	3410	0.0341154	TCGA-D8-A1XT
unassigned	6	6.0027e-05	TCGA-D8-A1XT
B	85	0.00085037	TCGA-E2-A14P
DC_Mast	1364	0.013646	TCGA-E2-A14P
Macrophage	14621	0.146274	TCGA-E2-A14P
Malignant	49214	0.492357	TCGA-E2-A14P
Myoepi	7549	0.0755232	TCGA-E2-A14P
Plasma	3299	0.0330045	TCGA-E2-A14P
Stromal	12926	0.129317	TCGA-E2-A14P
T	10799	0.108038	TCGA-E2-A14P
unassigned	99	0.00099044	TCGA-E2-A14P
B	19	0.00019008	TCGA-E2-A152
DC_Mast	189	0.00189076	TCGA-E2-A152
Macrophage	5317	0.0531913	TCGA-E2-A152
Malignant	52045	0.520658	TCGA-E2-A152
Myoepi	8269	0.0827231	TCGA-E2-A152
Plasma	144	0.00144058	TCGA-E2-A152
Stromal	31238	0.312505	TCGA-E2-A152
T	2726	0.0272709	TCGA-E2-A152
unassigned	13	0.00013005	TCGA-E2-A152
B	36	0.00036016	TCGA-E2-A1B0
DC_Mast	562	0.00562247	TCGA-E2-A1B0
Macrophage	9281	0.0928508	TCGA-E2-A1B0
Malignant	53554	0.535776	TCGA-E2-A1B0
Myoepi	5680	0.056825	TCGA-E2-A1B0
Plasma	810	0.00810357	TCGA-E2-A1B0
Stromal	25452	0.254632	TCGA-E2-A1B0
T	4535	0.04537	TCGA-E2-A1B0
unassigned	46	0.0004602	TCGA-E2-A1B0
B	13	0.00013005	TCGA-E2-A1LE
DC_Mast	1770	0.0177071	TCGA-E2-A1LE
Macrophage	23510	0.235194	TCGA-E2-A1LE
Malignant	12358	0.123629	TCGA-E2-A1LE
Myoepi	1642	0.0164266	TCGA-E2-A1LE
Plasma	312	0.00312125	TCGA-E2-A1LE
Stromal	47299	0.473179	TCGA-E2-A1LE
T	13043	0.130482	TCGA-E2-A1LE
unassigned	13	0.00013005	TCGA-E2-A1LE
B	284	0.00284122	TCGA-E9-A22D
DC_Mast	1069	0.0106946	TCGA-E9-A22D
Macrophage	6510	0.065128	TCGA-E9-A22D
Malignant	45985	0.460048	TCGA-E9-A22D
Myoepi	11565	0.1157	TCGA-E9-A22D
Plasma	717	0.00717308	TCGA-E9-A22D
Stromal	21627	0.216363	TCGA-E9-A22D
T	12140	0.121452	TCGA-E9-A22D
unassigned	60	0.00060026	TCGA-E9-A22D
B	8	8.00296e-05	TCGA-E9-A22E
DC_Mast	606	0.00606224	TCGA-E9-A22E
Macrophage	27609	0.276192	TCGA-E9-A22E
Malignant	18620	0.186269	TCGA-E9-A22E
Myoepi	3127	0.0312816	TCGA-E9-A22E
Plasma	181	0.00181067	TCGA-E9-A22E
Stromal	45151	0.451677	TCGA-E9-A22E
T	4653	0.0465472	TCGA-E9-A22E
unassigned	8	8.00296e-05	TCGA-E9-A22E
B	225	0.00225088	TCGA-E9-A22G
DC_Mast	1068	0.0106842	TCGA-E9-A22G
Macrophage	8916	0.0891948	TCGA-E9-A22G
Malignant	67303	0.673293	TCGA-E9-A22G
Myoepi	6965	0.0696772	TCGA-E9-A22G
Plasma	696	0.00696272	TCGA-E9-A22G
Stromal	7446	0.0744891	TCGA-E9-A22G
T	7281	0.0728384	TCGA-E9-A22G
unassigned	61	0.00061024	TCGA-E9-A22G
B	253	0.00253116	TCGA-E9-A295
DC_Mast	1365	0.0136563	TCGA-E9-A295
Macrophage	27991	0.280039	TCGA-E9-A295
Malignant	16268	0.162755	TCGA-E9-A295
Myoepi	4553	0.0455509	TCGA-E9-A295
Plasma	430	0.00430198	TCGA-E9-A295
Stromal	32569	0.32584	TCGA-E9-A295
T	16524	0.165316	TCGA-E9-A295
unassigned	1	1.00046e-05	TCGA-E9-A295
B	228	0.00228096	TCGA-EW-A1J3
DC_Mast	741	0.00741311	TCGA-EW-A1J3
Macrophage	10936	0.109406	TCGA-EW-A1J3
Malignant	39155	0.391715	TCGA-EW-A1J3
Myoepi	10067	0.100712	TCGA-EW-A1J3
Plasma	75	0.00075032	TCGA-EW-A1J3
Stromal	33844	0.338582	TCGA-EW-A1J3
T	4851	0.0485304	TCGA-EW-A1J3
unassigned	61	0.00061026	TCGA-EW-A1J3
B	14	0.00014006	TCGA-EW-A424
DC_Mast	275	0.0027511	TCGA-EW-A424
Macrophage	4065	0.0406663	TCGA-EW-A424
Malignant	58956	0.589796	TCGA-EW-A424
Myoepi	11112	0.111164	TCGA-EW-A424
Plasma	440	0.00440176	TCGA-EW-A424
Stromal	23165	0.231743	TCGA-EW-A424
T	1924	0.0192477	TCGA-EW-A424
unassigned	9	9.0036e-05	TCGA-EW-A424
B	12	0.00012006	TCGA-EW-A6S9
DC_Mast	248	0.00248119	TCGA-EW-A6S9
Macrophage	2860	0.0286137	TCGA-EW-A6S9
Malignant	60902	0.609312	TCGA-EW-A6S9
Myoepi	8748	0.087522	TCGA-EW-A6S9
Plasma	289	0.00289139	TCGA-EW-A6S9
Stromal	25508	0.255202	TCGA-EW-A6S9
T	1366	0.0136666	TCGA-EW-A6S9
unassigned	19	0.00019009	TCGA-EW-A6S9
B	6	6.0024e-05	TCGA-JL-A3YX
DC_Mast	39	0.00039016	TCGA-JL-A3YX
Macrophage	618	0.00618247	TCGA-JL-A3YX
Malignant	48694	0.487135	TCGA-JL-A3YX
Myoepi	16135	0.161415	TCGA-JL-A3YX
Stromal	34371	0.343848	TCGA-JL-A3YX
T	50	0.0005002	TCGA-JL-A3YX
unassigned	47	0.00047019	TCGA-JL-A3YX
B	758	0.00758334	TCGA-LD-A9QF
DC_Mast	1133	0.011335	TCGA-LD-A9QF
Macrophage	12402	0.124075	TCGA-LD-A9QF
Malignant	30853	0.308666	TCGA-LD-A9QF
Myoepi	6705	0.0670795	TCGA-LD-A9QF
Plasma	293	0.00293129	TCGA-LD-A9QF
Stromal	25487	0.254982	TCGA-LD-A9QF
T	22233	0.222428	TCGA-LD-A9QF
unassigned	92	0.0009204	TCGA-LD-A9QF
B	56	0.00056025	TCGA-LL-A9Q3
DC_Mast	186	0.00186084	TCGA-LL-A9Q3
Macrophage	3059	0.0306038	TCGA-LL-A9Q3
Malignant	51731	0.517543	TCGA-LL-A9Q3
Myoepi	12866	0.128718	TCGA-LL-A9Q3
Plasma	120	0.00120054	TCGA-LL-A9Q3
Stromal	28825	0.28838	TCGA-LL-A9Q3
T	3097	0.0309839	TCGA-LL-A9Q3
unassigned	15	0.00015007	TCGA-LL-A9Q3
B	1989	0.0198972	TCGA-PE-A5DC
DC_Mast	4998	0.049998	TCGA-PE-A5DC
Macrophage	15929	0.159347	TCGA-PE-A5DC
Malignant	18433	0.184396	TCGA-PE-A5DC
Myoepi	6568	0.0657037	TCGA-PE-A5DC
Plasma	568	0.00568205	TCGA-PE-A5DC
Stromal	33319	0.33331	TCGA-PE-A5DC
T	17817	0.178234	TCGA-PE-A5DC
unassigned	343	0.00343124	TCGA-PE-A5DC
B	444	0.0044416	TCGA-PE-A5DD
DC_Mast	3057	0.030581	TCGA-PE-A5DD
Macrophage	18007	0.180135	TCGA-PE-A5DD
Malignant	2289	0.0228982	TCGA-PE-A5DD
Myoepi	1345	0.0134548	TCGA-PE-A5DD
Plasma	640	0.0064023	TCGA-PE-A5DD
Stromal	59785	0.598065	TCGA-PE-A5DD
T	14192	0.141971	TCGA-PE-A5DD
unassigned	205	0.00205074	TCGA-PE-A5DD
B	21	0.00021007	TCGA-S3-AA14
DC_Mast	108	0.00108038	TCGA-S3-AA14
Macrophage	4623	0.0462462	TCGA-S3-AA14
Malignant	69631	0.696554	TCGA-S3-AA14
Myoepi	9583	0.0958636	TCGA-S3-AA14
Plasma	17	0.00017006	TCGA-S3-AA14
Stromal	13918	0.139229	TCGA-S3-AA14
T	1534	0.0153454	TCGA-S3-AA14
unassigned	530	0.00530186	TCGA-S3-AA14
B	227	0.00227111	TCGA-UL-AAZ6
DC_Mast	239	0.00239117	TCGA-UL-AAZ6
Macrophage	4981	0.0498344	TCGA-UL-AAZ6
Malignant	63102	0.631329	TCGA-UL-AAZ6
Myoepi	11842	0.118478	TCGA-UL-AAZ6
Plasma	17	0.00017008	TCGA-UL-AAZ6
Stromal	16548	0.165561	TCGA-UL-AAZ6
T	2991	0.0299247	TCGA-UL-AAZ6
unassigned	4	4.00196e-05	TCGA-UL-AAZ6
B	200	0.00200102	TCGA-UU-A93S
DC_Mast	457	0.00457233	TCGA-UU-A93S
Macrophage	5367	0.0536974	TCGA-UU-A93S
Malignant	39199	0.39219	TCGA-UU-A93S
Myoepi	17268	0.172768	TCGA-UU-A93S
Plasma	127	0.00127065	TCGA-UU-A93S
Stromal	34220	0.342375	TCGA-UU-A93S
T	3041	0.0304255	TCGA-UU-A93S
unassigned	70	0.00070036	TCGA-UU-A93S
