# Supplementary material for: Spatial gene expression at single-cell resolution from histology using deep learning with GHIST
Source: Nat Methods. 2025 Sep 15;22(9):1900–10. doi: 10.1038/s41592-025-02795-z (PMC12446070; doi:10.1038/s41592-025-02795-z)
Supplement: Supplementary file 8 — Statistical source data. [file 41592_2025_2795_MOESM8_ESM.xlsx]

## Sheet: panel a left
Malignant..TACSTD2	Malignant..ANKRD30A	Malignant..SERPINA3	Malignant..GATA3	Malignant..ERBB2	Malignant..ESR1	Malignant..FLNB	Malignant..SERHL2	Malignant..KRT7	Malignant..MLPH	Malignant..DST	Malignant..KRT8	Malignant..CDH1	Malignant..RUNX1	Malignant..ACTA2	Malignant..FOXA1	Malignant..TOMM7	Malignant..TPD52	Malignant..MYLK	Malignant..MDM2	Malignant..DSP	Malignant..ABCC11	Malignant..EPCAM	Malignant..CCND1	Malignant..SFRP1	Malignant..CTTN	Malignant..CD9	Malignant..ENAH	Malignant..PGR	Malignant..TCIM	Malignant..MYH11	Malignant..CXCL12	Malignant..KRT14	Malignant..FASN	Malignant..LARS	Malignant..SCD	Malignant..NARS	Malignant..PTN	Malignant..SDC4	Malignant..CCDC6	Malignant..JUP	Malignant..KRT5	Malignant..TFAP2A	Malignant..AR	Malignant..ADAM9	Malignant..DSC2	Malignant..MYBPC1	Malignant..SMS	Malignant..AQP1	Malignant..CCDC80
-0.530541	0.265442	0.327885	0.340468	-0.716962	0.267524	0.158989	-0.811415	-0.823677	-0.324495	0.191772	-0.582013	-0.630311	-0.442314	-0.0323253	-0.568012	-0.545892	-0.593654	1.47513	-0.583066	-0.463259	-0.75401	-0.707236	-0.31229	0.646699	-0.491701	-0.599429	-0.493915	NA	-0.3821	NA	-0.456755	-0.336002	-0.483512	-0.141112	-0.547865	-0.398117	NA	-0.125619	-0.229942	-0.453994	NA	-0.124458	-0.187885	-0.321279	-0.271708	-0.278113	NA	-0.0424098	NA
0.198527	1.12315	1.42538	1.35106	-0.935421	1.49649	0.787573	-1.44602	-1.67869	-0.0364357	0.420352	-0.687651	-1.14383	-0.689859	-0.107996	-0.954217	-0.825451	-0.929478	0.788356	-0.848406	-0.651876	-0.998306	-1.03238	-0.334217	0.208726	-0.557385	-0.757899	-0.57285	NA	-0.39186	NA	-0.456755	2.28278	-0.596912	-0.141112	-0.664991	-0.486096	NA	-0.125619	-0.229942	-0.52649	NA	-0.270755	-0.287956	-0.371053	-0.363952	-0.44727	NA	-0.34295	NA
-0.0534861	1.03212	0.843648	0.832868	-0.50103	2.02638	0.660381	-0.822423	-1.07762	0.592121	0.486826	-0.28419	-1.0034	-0.269571	-0.281897	-0.83599	-0.811543	-0.811721	-0.0037395	-0.77223	-0.624966	-0.783706	-0.873614	-0.31096	-0.649626	-0.508424	-0.680719	-0.514733	NA	-0.28717	NA	-0.456755	-0.336002	-0.542357	-0.141112	-0.630841	-0.424532	NA	-0.125619	-0.229942	-0.473686	NA	-0.270755	-0.267532	-0.32026	-0.349832	-0.44727	NA	-0.0790564	NA
-0.685949	0.350683	-0.0503379	-0.107236	-1.68512	0.217762	-0.335963	-1.3198	-1.63542	-0.766896	-0.753885	-1.20107	-1.10495	-1.04502	-0.829872	-0.946189	-1.06146	-0.922507	-0.310447	-0.855733	-0.648942	-0.986705	-1.01398	-0.364093	-0.649626	-0.573667	-0.764726	-0.578165	NA	-0.410989	NA	-0.456755	-0.336002	-0.596912	-0.141112	-0.661614	-0.486096	NA	-0.125619	-0.229942	-0.532247	NA	-0.270755	-0.287956	-0.371053	-0.363952	-0.44727	NA	-0.491695	NA
0.706327	0.395081	-0.675984	-0.544647	0.774552	-0.519402	-0.0335168	0.960247	0.900869	1.34765	-0.730126	1.20418	1.32299	1.11982	-0.348349	1.62279	0.63224	1.50713	-0.548107	1.36255	1.27412	1.26173	1.34749	0.167917	-0.649626	0.437229	1.37158	0.932295	NA	0.342458	NA	1.92643	-0.336002	0.998251	-0.141112	0.954847	0.472295	NA	-0.125619	-0.109352	0.920602	NA	0.052597	0.0880553	0.179009	0.155947	0.241735	NA	0.253079	NA
-0.278428	0.222616	-0.544511	-0.439279	-0.449646	-0.506601	-0.334864	-0.0147987	-0.107557	-0.389729	-0.507237	-0.32961	-0.145065	-0.34037	-0.186587	0.0109064	-0.333063	-0.0567475	-0.572341	-0.156164	-0.162345	-0.17904	-0.116746	-0.178412	-0.649626	-0.322625	-0.276322	-0.299569	NA	-0.263522	NA	2.29526	-0.336002	-0.29921	-0.141112	-0.37459	-0.274377	NA	-0.125619	-0.229942	-0.199371	NA	-0.270755	-0.236873	-0.193199	-0.15206	-0.262238	NA	-0.491695	NA
0.536203	-0.0637937	-0.646846	-0.597761	0.47955	-0.538553	-0.784465	0.49776	0.63992	-0.615933	-0.283927	-0.188966	-0.095225	-0.405307	0.488886	-0.144298	-0.489853	-0.0891695	0.300159	-0.169336	-0.229905	0.197691	0.112932	-0.149027	-0.1939	-0.134235	-0.0904774	-0.121257	NA	-0.0301409	NA	2.70208	-0.336002	-0.219607	-0.141112	-0.263034	-0.15471	NA	-0.125619	-0.070104	-0.0890298	NA	-0.185036	-0.112054	-0.123163	-0.222077	-0.213647	NA	0.495477	NA
0.925946	0.461319	0.47717	0.359092	0.49078	-0.363878	0.905326	0.00917943	0.350385	0.0957312	0.907693	0.379972	0.22495	0.452012	1.40562	0.169998	1.05661	0.153766	0.295035	0.277111	0.280657	-0.0483658	0.0894121	0.212823	-0.156314	0.200928	0.119378	0.256787	NA	0.273054	NA	0.68303	-0.336002	0.0504006	-0.141112	-0.190971	0.0798798	NA	-0.125619	0.346794	0.184652	NA	0.0694675	0.0505503	0.134048	0.045585	-0.202042	NA	1.64548	NA
-2.24854	-1.27992	-0.86004	-1.00597	-1.48992	-0.659926	-1.21132	-0.196094	-0.925669	-1.21386	-0.790246	-1.38398	-0.954208	-1.13298	-0.720231	-0.866103	-0.954866	-0.806825	0.453918	-0.809764	-0.644231	-0.448446	-0.717826	-0.361461	1.23557	-0.531947	-0.726519	-0.550383	NA	-0.396985	NA	-0.456755	2.53981	-0.561573	-0.141112	-0.506825	-0.467818	NA	-0.125619	-0.229942	-0.506958	NA	-0.235296	-0.263701	-0.358989	-0.347184	-0.429698	NA	-0.491695	NA
0.291419	1.0142	0.367544	0.520593	-0.193112	-0.340514	0.174104	-0.556157	-0.0561479	-0.522554	0.235838	-0.380216	-0.428754	-0.541745	-0.160565	-0.420616	-0.548555	-0.528357	-0.217259	-0.590536	-0.454573	-0.727226	-0.56497	-0.377192	-0.533898	-0.56269	-0.636401	-0.566139	NA	-0.410989	NA	-0.456755	-0.336002	-0.571603	-0.141112	-0.617688	-0.474876	NA	-0.125619	-0.229942	-0.520603	NA	-0.270755	-0.287956	-0.371053	-0.363952	-0.44727	NA	-0.491695	NA
0.131008	0.801165	0.597768	0.599863	-0.695895	0.247595	0.326432	-0.931204	-0.552376	-0.457633	0.652702	-0.728194	-0.889363	-0.590638	0.581774	-0.780368	-0.430727	-0.794287	1.69774	-0.765955	-0.584004	-0.8793	-0.88073	-0.311359	-0.0579168	-0.55496	-0.713943	-0.560142	NA	-0.396337	NA	-0.456755	-0.336002	-0.572264	-0.141112	-0.656505	-0.476535	NA	-0.125619	-0.229942	-0.505788	NA	-0.270755	-0.26258	-0.358431	-0.363952	-0.44727	NA	-0.320798	NA
0.180939	-1.19061	-0.783378	-0.672944	0.723139	-0.639711	-0.687247	1.29358	1.02718	-0.134899	-0.18127	0.484694	0.804214	0.193526	-0.635918	0.53591	0.44483	0.682451	-0.700928	0.530101	0.145606	1.06543	0.993406	-0.377192	2.40292	-0.392354	0.330407	-0.379514	NA	-0.404117	NA	-0.456755	-0.336002	-0.200989	-0.141112	0.56081	-0.356054	NA	-0.125619	-0.229942	-0.451591	NA	-0.270755	-0.287956	-0.365134	-0.331041	-0.257591	NA	-0.411547	NA
0.305006	-1.8224	-1.14832	-1.20741	0.914509	-0.683991	-1.01001	1.41241	1.17833	0.411463	-0.609111	0.966555	1.24164	0.818265	-1.00731	1.09508	1.07422	1.28287	-0.604298	1.40283	0.801198	1.62659	1.51179	-0.209626	1.73503	1.46979	1.46056	0.756027	NA	-0.1546	NA	-0.456755	-0.336002	1.56757	-0.141112	2.2726	1.08974	NA	-0.125619	-0.0538632	0.532646	NA	0.272206	0.099595	0.175103	0.629612	1.65841	NA	-0.2742	NA
-0.0856259	-1.13968	-0.708696	-0.719673	0.49904	-0.659626	-0.330394	0.605022	0.496841	-0.297362	-0.626255	0.213429	0.22728	-0.0171088	-0.888947	0.074995	0.262601	0.141053	-0.834073	0.26825	-0.176281	0.43868	0.423615	-0.345337	-0.649626	0.0297739	0.165316	-0.217928	NA	-0.311737	NA	-0.456755	-0.336002	0.0173122	-0.141112	0.423148	-0.208504	NA	-0.125619	-0.0960507	-0.301804	NA	-0.198951	-0.214282	-0.248906	-0.22813	-0.0914541	NA	0.335229	NA
-0.469883	-1.62595	-1.0833	-1.14506	0.0908529	-0.672774	-1.17121	0.686783	0.393582	-0.770328	-0.376594	-0.204999	0.0348999	-0.237486	-0.630105	-0.146464	-0.169319	-0.0340112	-0.497224	0.0183824	-0.304839	0.424694	0.293451	-0.34786	1.2251	-0.114335	-0.0504302	-0.352075	NA	-0.397933	NA	0.355401	-0.336002	-0.205221	-0.141112	0.136569	-0.270252	NA	-0.125619	-0.229942	-0.378998	NA	-0.204639	-0.227655	-0.30357	-0.24931	-0.185164	NA	-0.390172	NA
0.936677	-1.00382	-1.01115	-0.794305	1.36606	-0.678545	-0.316166	1.74456	1.61628	1.72873	-0.60842	1.86188	2.17525	1.67736	-1.1101	2.3517	1.63222	2.42309	-1.16435	2.46695	2.02237	2.35809	2.31194	-0.313105	0.545079	1.76808	2.62819	1.68798	NA	-0.395141	NA	-0.456755	-0.336002	3.0823	-0.141112	3.63077	1.91743	NA	-0.125619	-0.229942	1.10473	NA	-0.158398	-0.255018	-0.0160906	0.660758	3.32289	NA	-0.491695	NA
0.552231	-1.69966	-1.01024	-1.02268	1.08344	-0.672434	-0.795125	1.5026	1.32587	1.04205	0.10543	1.36316	1.68982	1.52007	-0.462791	1.66874	1.82867	1.85746	-0.344563	2.02303	1.51042	1.89042	1.82452	-0.120328	5.05427	2.06253	1.96768	1.26093	NA	-0.367273	NA	-0.456755	-0.336002	1.9941	-0.141112	2.62273	1.74354	NA	-0.125619	-0.0394144	0.785508	NA	0.206069	-0.0083876	-0.069773	0.739328	2.63288	NA	-0.413248	NA
0.118699	-1.77354	-1.08542	-1.17907	0.752779	-0.675353	-1.20095	1.36684	1.0188	-0.313115	-0.652724	0.556077	0.822404	0.209119	-1.02776	0.578206	0.166762	0.763799	-0.937905	0.660475	-0.0335489	1.39828	1.12011	-0.347077	0.974446	0.393319	0.699128	0.0246188	NA	-0.404286	NA	-0.456755	-0.336002	0.572921	-0.141112	1.31094	0.126254	NA	-0.125619	-0.229942	-0.141912	NA	-0.253784	-0.276348	-0.295992	-0.13924	0.402111	NA	-0.491695	NA
0.200332	-1.73764	-1.07877	-1.11574	0.871594	-0.680815	-1.00315	1.49548	1.15645	0.440144	-0.67004	0.970304	1.26859	0.790146	-0.902548	1.25973	0.728194	1.42268	-0.632691	1.40426	0.594289	1.74351	1.55015	-0.294142	0.843293	1.24503	1.51204	0.652066	NA	-0.385112	NA	0.233114	-0.336002	1.39626	-0.141112	2.25118	0.744241	NA	-0.125619	-0.229942	0.192054	NA	-0.233314	-0.262346	-0.269147	0.0167172	1.1576	NA	-0.405458	NA
-1.69944	-1.65303	-1.11341	-1.18227	-0.717989	-0.66924	-1.26433	0.497896	-0.176878	-0.931843	-0.905729	-0.598002	-0.254727	-0.640976	-1.08885	-0.401438	-0.62931	-0.257682	-0.902869	-0.282944	-0.451441	0.238682	0.0318281	-0.338621	0.274842	-0.242431	-0.232764	-0.349754	NA	-0.365207	NA	-0.456755	-0.336002	-0.197371	-0.141112	0.0807963	-0.34418	NA	-0.125619	-0.121862	-0.403067	NA	-0.212793	-0.248309	-0.341473	-0.309132	-0.274936	NA	-0.491695	NA
-0.562409	-1.44517	-1.15179	-1.17599	0.646573	-0.678809	-1.08014	1.25006	0.858942	-0.295784	-1.10172	0.369131	0.520122	0.104737	-0.939057	0.492982	-0.177294	0.610736	-0.836706	0.471937	-0.0077044	1.21065	0.878688	-0.051963	-0.649626	0.36589	0.557571	0.227857	NA	0.234416	NA	0.668902	-0.336002	0.311285	-0.141112	0.728963	0.08861	NA	-0.125619	-0.229942	0.186659	NA	-0.0263873	0.00456573	0.0446471	0.0260638	0.127926	NA	-0.0695578	NA
0.550255	-0.613989	-0.314802	-0.146934	1.08868	-0.539658	0.0618777	1.22618	1.25336	1.22017	0.528721	1.335	1.51664	1.30647	-0.0503055	1.58516	1.29492	1.56372	-0.371579	1.62564	1.51459	1.38653	1.5052	-0.105123	2.29535	0.56021	1.39898	0.701159	NA	-0.262541	NA	-0.456755	-0.336002	1.03951	-0.141112	1.69268	0.615231	NA	-0.125619	-0.229942	0.469496	NA	-0.152056	-0.206763	-0.135479	0.206722	0.729125	NA	-0.400563	NA
-0.989109	-1.60232	-0.948625	-1.00709	-0.0646241	-0.672185	-1.11943	0.65905	0.221816	-0.710911	-0.262684	-0.39485	-0.101519	-0.350572	-0.491167	-0.260087	-0.163159	-0.168035	-0.23029	-0.0915618	-0.278198	0.207136	0.129377	-0.336033	1.69334	-0.0746547	-0.166809	-0.304817	NA	-0.392668	NA	-0.456755	-0.336002	-0.161566	-0.141112	0.0671825	-0.169265	NA	-0.125619	-0.143442	-0.358556	NA	-0.224366	-0.272091	-0.307923	-0.188456	-0.0794699	NA	-0.491695	NA
-1.81417	-1.6423	-1.04512	-1.11391	-0.848744	-0.673515	-1.15532	0.237811	-0.370238	-1.0204	-0.916802	-0.781536	-0.466836	-0.768692	-1.1043	-0.523993	-0.625876	-0.442916	-0.884051	-0.419052	-0.486046	-0.024868	-0.225124	-0.377192	0.171089	-0.381662	-0.399927	-0.460932	NA	-0.404892	NA	0.68099	-0.336002	-0.417425	-0.141112	-0.19535	-0.39061	NA	-0.125619	-0.229942	-0.460685	NA	-0.270755	-0.287956	-0.371053	-0.363952	-0.355474	NA	-0.491695	NA
0.996997	-0.304835	0.0892778	0.430816	1.2045	-0.475658	0.597026	1.10248	1.41727	1.34433	1.72047	1.54433	1.72773	1.71515	0.698185	1.59558	2.01899	1.5214	0.356216	1.5258	1.43447	1.10618	1.47595	-0.177714	5.05095	0.14722	1.10303	0.0886286	NA	-0.359764	NA	-0.456755	-0.336002	0.190171	-0.141112	0.887713	-0.0314574	NA	-0.125619	-0.229942	-0.143728	NA	-0.270755	-0.276127	-0.306331	-0.175852	0.0583541	NA	-0.491695	NA
-1.03533	-1.60365	-1.13001	-1.17128	0.0563543	-0.683991	-1.07452	0.888521	0.352773	-0.53447	-1.12668	-0.10741	0.13862	-0.343674	-1.34363	0.010363	-0.372772	0.118958	-1.15115	0.118971	-0.271832	0.732074	0.497037	-0.313261	0.116527	-0.077123	0.142707	-0.211196	NA	-0.373047	NA	-0.456755	-0.336002	0.157084	-0.141112	0.713995	-0.176587	NA	-0.125619	-0.229942	-0.301002	NA	-0.198701	-0.238669	-0.289338	-0.261731	-0.197332	NA	-0.491695	NA
-0.935664	-0.866237	-0.524159	-0.501797	-0.238062	-0.584085	-0.453487	0.110188	0.00498714	-0.25143	0.159833	-0.10709	0.0197519	-0.0444106	0.451294	0.0336286	0.0294445	0.00688604	1.06493	0.113411	0.0758152	0.0124835	0.0697882	-0.0180091	0.133008	-0.171598	-0.0318052	-0.125087	NA	-0.352851	NA	-0.456755	-0.336002	-0.132337	-0.141112	0.00846707	-0.0972107	NA	-0.125619	-0.229942	-0.223849	NA	-0.233953	-0.262783	-0.32097	-0.224725	-0.301376	NA	0.186426	NA
-0.400423	-1.19338	-0.546126	-0.628818	0.0257028	-0.581974	-0.387871	0.0979838	0.0901035	-0.544364	-0.3153	-0.135122	-0.0201435	-0.323336	-0.83055	-0.147362	-0.102777	-0.127084	-0.764031	-0.0868033	-0.276738	0.0526368	0.0867324	-0.36449	0.111494	-0.265667	-0.145388	-0.36558	NA	-0.365758	NA	-0.456755	-0.336002	-0.230713	-0.141112	0.0718221	-0.331128	NA	-0.125619	-0.229942	-0.389306	NA	-0.242123	-0.268371	-0.332088	-0.323332	-0.291198	NA	0.167785	NA
1.30852	0.926648	1.34317	1.48758	1.29551	0.0479522	1.44504	0.0206079	1.06029	1.07343	1.76939	1.21153	0.925519	0.940963	0.599655	0.570516	0.769612	0.317761	0.530809	0.0440992	0.143617	-0.263961	0.191375	-0.316298	0.080132	-0.207826	-0.168678	-0.19911	NA	-0.37614	NA	-0.456755	-0.336002	-0.121383	-0.141112	-0.0639455	-0.102006	NA	-0.125619	-0.0836851	-0.196612	NA	-0.113885	-0.167239	-0.204268	-0.113584	0.184331	NA	-0.491695	NA
-2.10506	-0.684805	-0.889788	-0.876861	-1.48986	-0.574231	-1.02241	-0.291667	-0.812696	-0.980467	-0.743873	-1.13728	-0.813326	-0.878226	-0.570426	-0.693307	-0.769781	-0.680219	0.297571	-0.647884	-0.46689	-0.628269	-0.726738	-0.138034	0.687884	-0.368283	-0.55082	-0.408269	NA	-0.276149	NA	-0.456755	2.57875	-0.471551	-0.141112	-0.521125	-0.356418	NA	-0.125619	-0.0959113	-0.391274	NA	-0.0910587	-0.140455	-0.261006	-0.193997	-0.322605	NA	-0.326138	NA
-0.156394	0.602151	0.385161	0.412121	-0.852603	0.52579	0.0262402	-1.1118	-1.17285	-0.54046	-0.220649	-0.976729	-1.01833	-0.8607	-0.747713	-0.871553	-0.88849	-0.873301	-0.0935956	-0.799956	-0.591939	-0.919033	-0.966932	-0.359907	-0.649626	-0.501629	-0.714624	-0.529473	NA	-0.403295	NA	-0.456755	-0.336002	-0.545138	-0.141112	-0.602603	-0.45597	NA	-0.125619	-0.229942	-0.497512	NA	-0.231792	-0.261304	-0.344541	-0.327101	-0.408654	NA	-0.491695	NA
0.417147	0.815539	0.98853	1.05015	-0.514319	0.645027	0.946715	-1.06027	-0.746159	-0.0808753	0.809438	-0.453829	-0.673391	-0.403553	0.190317	-0.67761	-0.345993	-0.743007	0.778314	-0.679923	-0.469069	-0.899602	-0.86224	-0.309585	-0.0014639	-0.517315	-0.687369	-0.541051	NA	-0.40497	NA	1.78959	-0.336002	-0.546287	-0.141112	-0.591787	-0.44682	NA	-0.125619	-0.229942	-0.499641	NA	-0.270755	-0.287956	-0.360684	-0.335126	-0.371753	NA	-0.351294	NA
0.43856	0.920569	-0.12066	0.048366	-0.389097	-0.100877	-0.270234	-0.562265	-0.216044	-0.815982	-0.327992	-0.907226	-0.823697	-0.916791	-0.201551	-0.735298	-0.817213	-0.742143	-0.221806	-0.735613	-0.575605	-0.743378	-0.775887	-0.355565	-0.390453	-0.549086	-0.683974	-0.534598	NA	-0.377297	NA	-0.456755	-0.336002	-0.560475	-0.141112	-0.6176	-0.479814	NA	-0.125619	-0.229942	-0.501826	NA	-0.246381	-0.271284	-0.36276	-0.352426	-0.44727	NA	-0.491695	NA
-1.1798	-0.508394	-0.895227	-0.894591	-0.427802	-0.384506	-1.12465	0.0822786	-0.091399	-1.03836	-0.780497	-0.789488	-0.675615	-0.848546	-0.0798108	-0.701198	-0.942202	-0.600127	0.713222	-0.664065	-0.600672	-0.366944	-0.480085	-0.249717	0.22333	-0.442575	-0.549991	-0.408372	NA	-0.07865	NA	-0.456755	2.99317	-0.562821	-0.141112	-0.650907	-0.443778	NA	-0.125619	-0.229942	-0.363912	NA	-0.270755	-0.20372	-0.301224	-0.325128	-0.44727	NA	-0.3026	NA
0.860001	1.07284	0.691246	0.790164	-0.34473	0.549579	0.325042	-0.96915	-0.514012	-0.381268	0.312732	-0.623343	-0.75394	-0.76451	-0.156222	-0.743242	-0.780199	-0.777192	-0.247667	-0.766497	-0.602826	-0.889288	-0.841129	-0.377192	-0.649626	-0.562624	-0.742252	-0.56936	NA	-0.410989	NA	-0.456755	-0.336002	-0.586	-0.141112	-0.644954	-0.474808	NA	-0.125619	-0.229942	-0.520533	NA	-0.270755	-0.287956	-0.371053	-0.363952	-0.436418	NA	-0.491695	NA
1.06519	1.46249	1.11024	1.30532	0.42201	0.43578	0.796115	-0.870535	-0.112788	-0.250862	0.320503	-0.32399	-0.62476	-0.555598	-0.522968	-0.675304	-0.691095	-0.756015	-0.704364	-0.786625	-0.628485	-0.950474	-0.838685	-0.369527	-0.649626	-0.573667	-0.768168	-0.582642	NA	-0.410989	NA	-0.456755	-0.336002	-0.596912	-0.141112	-0.663015	-0.486096	NA	-0.125619	-0.229942	-0.532247	NA	-0.270755	-0.287956	-0.371053	-0.363952	-0.44727	NA	-0.491695	NA
1.32236	1.77254	2.46354	2.50592	0.528179	2.14193	1.97128	-1.36388	-1.30084	0.209793	0.0266255	-0.390467	-0.948209	-0.765182	-0.961792	-0.869173	-0.983321	-0.911738	-0.860031	-0.84453	-0.660189	-1.00875	-1.00561	-0.377192	-0.649626	-0.573667	-0.770145	-0.582642	NA	-0.410989	NA	-0.456755	-0.336002	-0.596912	-0.141112	-0.664991	-0.486096	NA	-0.125619	-0.229942	-0.532247	NA	-0.270755	-0.287956	-0.371053	-0.363952	-0.44727	NA	-0.491695	NA
0.774283	0.989857	0.989807	1.00858	0.222586	0.482912	0.733761	-0.826057	-0.339125	-0.28322	0.473696	-0.346537	-0.657335	-0.492779	-0.0540361	-0.708535	-0.494758	-0.732281	0.416504	-0.74063	-0.581737	-0.806476	-0.792473	-0.351872	-0.497906	-0.535294	-0.716884	-0.539373	NA	-0.388448	NA	-0.456755	-0.336002	-0.563731	-0.141112	-0.625825	-0.471386	NA	-0.125619	-0.229942	-0.49663	NA	-0.270755	-0.287956	-0.361344	-0.350457	-0.433128	NA	-0.491695	NA
-0.731397	0.0965009	-0.501172	-0.425639	-0.673002	-0.155625	-0.788919	-0.508601	-0.634083	-1.01392	-0.910198	-1.22252	-1.04413	-1.12178	-1.02788	-0.924251	-1.04046	-0.902093	-0.782302	-0.857455	-0.662597	-0.853694	-0.944765	-0.377192	-0.649626	-0.573667	-0.767247	-0.577967	NA	-0.410989	NA	-0.456755	-0.336002	-0.591791	-0.141112	-0.661465	-0.486096	NA	-0.125619	-0.229942	-0.526749	NA	-0.270755	-0.287956	-0.371053	-0.363952	-0.44727	NA	-0.349662	NA
-0.218441	-0.6725	-1.0062	-1.07582	0.525	-0.610194	-1.19411	1.13062	0.827477	-0.822641	-0.949018	-0.328876	-0.129504	-0.696288	-0.526576	-0.222684	-0.892193	-0.163864	-0.38559	-0.399968	-0.448883	0.678809	0.184277	-0.33179	-0.241551	-0.380149	-0.204987	-0.307214	NA	-0.213951	NA	-0.456755	-0.336002	-0.239934	-0.141112	-0.281653	-0.387184	NA	-0.125619	-0.134525	-0.249417	NA	-0.24517	-0.270455	-0.284006	-0.315556	-0.409234	NA	-0.373835	NA
0.251367	-0.834958	-1.03628	-1.07282	0.917526	-0.65237	-1.03702	1.48958	1.2397	-0.231074	-0.693598	0.276842	0.495661	0.0502121	-0.280389	0.432706	-0.368872	0.481594	0.0440907	0.252506	0.145358	1.28579	0.796824	0.00520181	-0.154204	0.0645828	0.40108	0.261554	NA	0.187041	NA	-0.456755	-0.336002	0.335644	-0.141112	0.280887	-0.0057613	NA	-0.125619	-0.143062	0.306789	NA	-0.0144969	-0.0011199	0.128282	-0.0554858	-0.193298	NA	-0.277064	NA
0.539569	0.390608	-0.814014	-0.784568	0.768802	-0.429475	-0.709529	1.01152	1.09248	-0.208027	-0.514799	0.036729	0.0607684	-0.14422	0.565928	0.08056	-0.299799	0.158846	-0.057357	0.0251276	0.0382149	0.571759	0.260819	0.475092	0.049954	0.222544	0.153943	0.291218	NA	0.805051	NA	1.48288	-0.336002	0.146209	0.70945	-0.168349	0.0700902	NA	0.734446	0.358936	0.331128	NA	0.281903	0.414111	0.479551	0.133856	-0.316858	NA	0.478158	NA
-1.3044	0.108093	0.342925	0.340232	-1.81572	0.400287	-0.17483	-1.37641	-1.74247	-0.840925	-0.744559	-1.20995	-1.10539	-0.992769	-1.15121	-0.927782	-0.93196	-0.910097	-1.19095	-0.830182	-0.655284	-0.962642	-0.996248	-0.345337	-0.649626	-0.531426	-0.739392	-0.555424	NA	-0.375541	NA	-0.456755	-0.336002	-0.584985	-0.141112	-0.648566	-0.476843	NA	-0.125619	-0.229942	-0.519444	NA	-0.234853	-0.263398	-0.358838	-0.346974	-0.429479	NA	-0.491695	NA
0.770227	1.54488	1.7851	1.77371	-0.536277	2.73244	1.17735	-1.41517	-1.58362	0.524887	-0.188804	-0.701	-1.08317	-0.789395	-0.745337	-0.938071	-0.937477	-0.92865	-0.378104	-0.857451	-0.66304	-1.00344	-1.03004	-0.368485	-0.545286	-0.573667	-0.771185	-0.582642	NA	-0.410989	NA	-0.456755	-0.336002	-0.596912	-0.141112	-0.662747	-0.486096	NA	-0.125619	-0.229942	-0.532247	NA	-0.270755	-0.287956	-0.371053	-0.363952	-0.44727	NA	-0.491695	NA
1.26806	1.63465	2.72007	2.70158	1.10279	4.07429	2.88259	-0.959518	-0.118996	3.02354	4.00881	1.69689	0.926989	1.99601	0.943122	-0.0997646	1.86362	-0.327161	1.56885	-0.348813	-0.197765	-0.696114	-0.52023	-0.247673	0.628631	-0.498617	-0.52527	-0.460259	NA	-0.370294	NA	-0.456755	1.05681	-0.48281	-0.141112	-0.513749	-0.419704	NA	-0.125619	-0.165896	-0.437325	NA	-0.253581	-0.252715	-0.347682	-0.331467	-0.404719	NA	-0.491695	NA
1.33574	1.76386	2.78648	2.59996	0.16347	3.68189	2.4849	-1.38003	-0.832993	2.02566	3.12225	0.860581	-0.272573	0.914851	0.734523	-0.746436	0.341042	-0.810587	0.261988	-0.755839	-0.580514	-0.966457	-0.954307	-0.360636	-0.0543966	-0.564258	-0.731072	-0.568496	NA	-0.410989	NA	-0.456755	-0.336002	-0.559719	-0.141112	-0.624442	-0.471669	NA	-0.125619	-0.229942	-0.518939	NA	-0.270755	-0.287956	-0.371053	-0.363952	-0.428777	NA	-0.491695	NA
1.17735	0.410685	1.67675	1.31924	0.646726	-0.154707	1.78088	-0.482848	0.0484259	-0.0365415	2.15216	0.312649	0.209148	0.260278	2.61861	0.027417	1.10577	-0.0396419	1.28973	-0.157054	-0.287331	-0.324371	-0.172507	-0.258571	0.392859	-0.513743	-0.211943	-0.442098	NA	-0.389869	NA	-0.456755	4.00112	-0.173507	-0.141112	-0.112484	-0.343674	NA	-0.125619	-0.163464	-0.421007	NA	-0.252929	-0.26357	-0.346794	-0.330233	-0.252936	NA	-0.491695	NA
-1.30398	-1.19112	-0.08446	-0.155919	0.385309	1.14535	-0.124691	0.167063	0.153606	-0.112261	0.372732	-0.0614178	-0.478625	0.207273	1.73709	-0.795492	0.312302	-0.622069	5.95393	-0.146696	-0.672391	-0.33687	-0.380946	-0.377192	-0.649626	-0.573667	-0.369017	-0.582642	NA	-0.410989	NA	-0.456755	-0.336002	-0.596912	-0.141112	-0.418363	-0.486096	NA	-0.125619	-0.229942	-0.532247	NA	-0.270755	-0.287956	-0.371053	-0.363952	-0.44727	NA	-0.491695	NA
0.750737	1.68279	1.17689	1.49282	-0.156492	2.5576	1.09962	-1.23449	-0.84347	0.296575	-0.205079	-0.557348	-1.0726	-0.815853	-0.341117	-0.913986	-0.904074	-0.897386	-0.0845144	-0.831347	-0.638295	-0.94708	-0.984527	-0.345447	-0.269198	-0.553621	-0.743977	-0.568176	NA	-0.382729	NA	-0.456755	-0.336002	-0.588988	-0.141112	-0.664991	-0.486096	NA	-0.125619	-0.229942	-0.519489	NA	-0.270755	-0.287956	-0.362938	-0.363952	-0.44727	NA	-0.491695	NA
-1.20648	-0.752545	-0.567752	-0.596151	-0.62777	-0.495514	-0.735382	-0.0389182	-0.368719	-0.774236	-0.380899	-0.897253	-0.677158	-0.752339	-0.209915	-0.587842	-0.646347	-0.541514	1.51545	-0.511196	-0.392163	-0.414905	-0.536083	-0.319214	0.0451841	-0.386954	-0.491443	-0.443936	NA	-0.346472	NA	-0.456755	-0.336002	-0.401545	-0.141112	-0.448258	-0.368207	NA	-0.125619	-0.229942	-0.404089	NA	-0.205411	-0.243259	-0.259895	-0.30215	-0.317747	NA	-0.190683	NA
-1.16148	0.196113	0.0816277	0.0785854	-1.25737	-0.261602	-0.102828	-0.85129	-0.874858	-0.569946	0.0123779	-0.752214	-0.657415	-0.597416	-0.413372	-0.674217	-0.578079	-0.718281	0.0780799	-0.708451	-0.530448	-0.844027	-0.825249	-0.306396	-0.479941	-0.536115	-0.680338	-0.534249	NA	-0.410989	NA	-0.456755	-0.336002	-0.543898	-0.141112	-0.602935	-0.420289	NA	-0.125619	-0.229942	-0.486722	NA	-0.270755	-0.287956	-0.338477	-0.30358	-0.36819	NA	-0.491695	NA
-1.09604	-1.15211	-0.70057	-0.783262	0.141485	-0.555664	-0.931619	0.604852	0.261144	-0.855061	-0.762806	-0.515335	-0.286556	-0.729363	-0.886057	-0.442414	-0.78454	-0.410458	-0.647966	-0.579515	-0.508211	0.0709217	-0.114204	-0.321269	-0.649626	-0.514341	-0.513231	-0.4909	NA	-0.351248	NA	-0.456755	-0.336002	-0.479658	-0.141112	-0.474681	-0.44711	NA	-0.125619	-0.229942	-0.44684	NA	-0.245543	-0.270711	-0.336743	-0.35203	-0.422283	NA	-0.491695	NA
-2.23501	-0.792364	-0.852005	-0.887508	-1.52374	-0.578002	-1.04379	-0.349747	-0.983434	-1.02368	-1.12658	-1.22837	-0.870197	-1.01447	-1.09876	-0.706584	-0.969195	-0.680381	-0.713293	-0.676694	-0.504479	-0.543381	-0.697304	-0.313239	-0.138679	-0.44444	-0.570457	-0.422354	NA	-0.306612	NA	-0.456755	3.56116	-0.397373	1.41193	-0.489123	-0.349865	NA	-0.125619	-0.0507364	-0.369462	NA	-0.17465	-0.156478	-0.223915	-0.250333	-0.32821	NA	-0.491695	NA
-0.569805	0.54505	-0.258476	-0.273234	-1.34371	-0.317558	-0.505547	-0.705278	-0.910016	-0.888087	-0.521948	-1.13569	-0.910746	-0.942926	-0.907662	-0.790754	-0.871737	-0.824934	-0.52836	-0.78105	-0.621572	-0.791654	-0.86966	-0.377192	-0.366118	-0.546778	-0.723069	-0.558386	NA	-0.400459	NA	-0.456755	-0.336002	-0.561482	-0.141112	-0.634496	-0.465481	NA	-0.125619	-0.229942	-0.503723	NA	-0.244092	-0.269718	-0.361982	-0.351343	-0.407632	NA	-0.491695	NA
-2.03532	-0.0561294	-0.532752	-0.571015	-2.24931	-0.187144	-0.915931	-1.09701	-1.79218	-1.06178	-1.12092	-1.47646	-1.17588	-1.21067	-1.30486	-0.97268	-1.11347	-0.951464	-1.00435	-0.872524	-0.672391	-0.981507	-1.0358	-0.377192	-0.649626	-0.573667	-0.769507	-0.582642	NA	-0.410989	NA	-0.456755	-0.336002	-0.590676	-0.141112	-0.660697	-0.486096	NA	-0.125619	-0.229942	-0.532247	NA	-0.270755	-0.287956	-0.371053	-0.363952	-0.44727	NA	-0.491695	NA
-2.28192	-0.98078	-0.733371	-0.787392	-1.23557	-0.439938	-1.02015	-0.352288	-0.919323	-1.10793	-1.08863	-1.23519	-0.974353	-1.08337	-1.30259	-0.872238	-1.04312	-0.825059	-0.793778	-0.801404	-0.659699	-0.688067	-0.80743	-0.341741	-0.4372	-0.560235	-0.698164	-0.558409	NA	-0.379429	NA	-0.456755	-0.336002	-0.583639	-0.141112	-0.633002	-0.475799	NA	-0.125619	-0.229942	-0.496627	NA	-0.270755	-0.287956	-0.343865	-0.363952	-0.44727	NA	-0.491695	NA
-0.934356	0.948941	-0.225125	0.00961281	-1.88154	0.445959	-0.490267	-1.3223	-1.79357	-0.866086	-1.0919	-1.43182	-1.17791	-1.17719	-1.26138	-0.967689	-1.10011	-0.946866	-0.909076	-0.86748	-0.668531	-0.99621	-1.04242	-0.377192	-0.649626	-0.565496	-0.766193	-0.575271	NA	-0.39659	NA	-0.456755	-0.336002	-0.588838	-0.141112	-0.659431	-0.479832	NA	-0.125619	-0.229942	-0.523579	NA	-0.270755	-0.287956	-0.371053	-0.352458	-0.435225	NA	-0.491695	NA
-0.536287	-0.714508	-0.510412	-0.640129	-0.18161	-0.579048	-0.668154	0.107694	-0.0033841	-0.697139	-0.721268	-0.339966	-0.18731	-0.445385	-0.523864	-0.232285	-0.619831	-0.233562	-0.550508	-0.38888	-0.475908	-0.0280641	-0.119875	-0.222845	-0.649626	-0.307267	-0.284141	-0.283716	NA	0.0775585	NA	5.24153	-0.336002	-0.391439	-0.141112	-0.501402	-0.346611	NA	-0.125619	-0.229942	-0.249655	NA	-0.19344	-0.208628	-0.226379	-0.272548	-0.408957	NA	-0.135539	NA
0.138987	1.36811	0.693246	0.969004	-0.632623	1.45903	0.567619	-1.25834	-1.06261	-0.201799	-0.523024	-0.834443	-1.08591	-0.906498	-0.807539	-0.920826	-0.974168	-0.910677	-0.477162	-0.839283	-0.643577	-0.963233	-0.995064	-0.367132	-0.529068	-0.554609	-0.753906	-0.565451	NA	-0.3886	NA	-0.456755	-0.336002	-0.585612	-0.141112	-0.652024	-0.474408	NA	-0.125619	-0.229942	-0.516074	NA	-0.248079	-0.272445	-0.355623	-0.353229	-0.44727	NA	-0.491695	NA
0.448414	0.610974	0.142637	0.145743	-0.0054386	-0.368544	0.175044	-0.195584	0.106541	-0.545721	0.246293	-0.351771	-0.397598	-0.525833	0.17274	-0.438024	-0.392753	-0.477646	0.273376	-0.51506	-0.425499	-0.535622	-0.485202	-0.323107	-0.0014639	-0.47121	-0.570306	-0.490218	NA	-0.332748	NA	-0.456755	-0.336002	-0.500724	-0.141112	-0.542984	-0.415399	NA	-0.125619	-0.229942	-0.450733	NA	-0.240276	-0.24626	-0.329575	-0.320713	-0.386856	NA	-0.210892	NA
-0.111155	1.0186	0.686101	0.709748	-0.775434	0.241408	0.0752904	-1.02872	-0.917572	-0.513043	-0.0502243	-0.909498	-0.980478	-0.854558	-0.421517	-0.860245	-0.872395	-0.861183	-0.168788	-0.788091	-0.601833	-0.912165	-0.948176	-0.355295	0.00641786	-0.532185	-0.715226	-0.548964	NA	-0.376875	NA	-0.456755	-0.336002	-0.560019	-0.141112	-0.622652	-0.454293	NA	-0.125619	-0.229942	-0.497045	NA	-0.221396	-0.237312	-0.345864	-0.32894	-0.410581	NA	-0.264321	NA
0.154775	0.252778	0.215392	0.136377	-0.480127	-0.0900233	-0.129304	-0.736581	-0.227686	-0.388764	1.16591	-0.640962	-0.676929	-0.472711	0.95322	-0.646202	-0.399068	-0.70461	2.15998	-0.663106	-0.50764	-0.78636	-0.792106	-0.319672	0.453297	-0.434193	-0.649134	-0.480416	NA	-0.359783	NA	0.498848	-0.336002	-0.489231	-0.141112	-0.561187	-0.379163	NA	-0.125619	-0.229942	-0.43053	NA	-0.270755	-0.287956	-0.318118	-0.302638	-0.31877	NA	-0.37224	NA
1.33527	0.276338	-0.930533	-0.712809	1.55994	-0.656992	0.0783737	1.81677	1.8107	2.58705	-0.240232	2.33846	2.59961	2.53869	1.41111	3.08963	2.45073	2.95685	0.98403	2.98933	3.67182	2.44239	2.57557	2.46429	0.196404	2.05422	3.11029	2.96111	NA	1.31729	NA	-0.456755	-0.336002	3.08373	-0.141112	2.65883	2.78472	NA	-0.125619	0.66025	2.90439	NA	1.10175	1.42645	1.72012	2.36395	2.09583	NA	0.607882	NA
-0.790507	-0.532046	-0.592659	-0.612052	-0.692009	-0.336543	-0.81684	0.235977	-0.199455	-0.648986	-0.443997	-0.768321	-0.572443	-0.603009	-0.637141	-0.498769	-0.528464	-0.461295	-0.403381	-0.464644	-0.3239	-0.154937	-0.37145	-0.0689613	-0.0663832	-0.217179	-0.416761	-0.277697	NA	-0.223245	NA	-0.456755	2.62973	-0.287141	1.04075	-0.305309	-0.156232	NA	1.06945	0.724683	-0.24537	NA	0.13149	0.012206	-0.0475801	-0.0353907	-0.0486129	NA	-0.154791	NA
0.86759	0.395037	1.28496	1.00294	0.467319	-0.272952	1.28233	-0.605139	-0.103889	-0.400077	1.26681	0.15634	-0.284029	0.156364	1.78172	-0.408564	0.591662	-0.465938	0.615132	-0.415006	-0.345321	-0.588192	-0.519769	-0.0726823	-0.434963	-0.281847	-0.462867	-0.282667	NA	0.179015	NA	-0.456755	-0.336002	-0.442661	-0.141112	-0.595722	-0.382033	NA	-0.125619	-0.229942	-0.251486	NA	-0.230378	-0.2051	-0.0963115	-0.268483	-0.427262	NA	1.55428	NA
0.773317	-0.282923	-0.524108	-0.607426	1.06072	-0.664046	-0.371776	0.820153	1.01599	-0.139116	-0.518286	0.811528	0.799488	0.503057	0.439616	0.616713	-0.0191596	0.582357	-0.282114	0.2503	-0.0935808	0.482879	0.71544	-0.116441	-0.649626	-0.29705	0.0969339	-0.131114	NA	0.107429	NA	-0.456755	-0.336002	-0.310536	-0.141112	-0.382651	-0.324512	NA	-0.125619	-0.229942	-0.120048	NA	-0.270755	-0.287956	-0.211076	-0.345422	-0.427852	NA	0.41083	NA
0.985192	0.189464	-0.366424	-0.372955	1.26324	-0.596945	0.111185	1.28152	1.37075	1.47652	0.17116	1.62839	1.70083	1.74797	1.9631	1.87366	1.59518	1.84559	0.792267	1.83796	1.96237	1.53021	1.65127	1.29187	-0.195029	1.44559	1.82624	1.95841	NA	1.42943	NA	-0.456755	-0.336002	1.71102	-0.141112	1.29581	1.59646	NA	-0.125619	-0.229942	1.86891	NA	0.627057	0.881821	1.25806	1.03107	0.86625	NA	1.6747	NA
-2.67202	-0.715866	-0.793915	-0.881001	-2.15981	-0.405087	-1.05334	-0.824855	-1.54208	-1.14988	-1.13715	-1.41998	-1.08942	-1.14292	-1.32631	-0.936107	-1.05801	-0.920582	-0.827839	-0.850998	-0.660787	-0.924999	-0.979253	-0.344781	-0.455418	-0.567527	-0.755914	-0.577103	NA	-0.403775	NA	-0.456755	-0.336002	-0.590844	-0.141112	-0.664991	-0.486096	NA	-0.125619	-0.229942	-0.525734	NA	-0.270755	-0.287956	-0.358625	-0.363952	-0.44727	NA	-0.323421	NA
0.598204	0.183913	0.802187	0.664531	0.00851454	-0.550657	1.47667	-0.386096	-0.203648	0.110762	0.492227	0.0888129	0.154774	0.277986	0.785667	0.196979	0.81541	0.0726359	-0.590062	0.00561786	0.0813226	-0.30594	-0.0669428	-0.0821995	-0.328242	-0.258693	-0.130293	-0.156447	NA	-0.184189	NA	0.657069	-0.336002	-0.280628	-0.141112	-0.333129	-0.190079	NA	-0.125619	-0.117222	-0.149628	NA	-0.210305	-0.205257	-0.165388	-0.163848	-0.252561	NA	-0.491695	NA
0.228491	-1.40128	-1.16787	-1.26143	1.50057	-0.679369	-1.21967	1.90797	1.55448	0.349373	-1.37162	1.20887	1.40384	0.394092	-1.30679	1.36609	-0.47681	1.55807	-1.19095	1.31389	0.6127	2.07776	1.83203	-0.207997	-0.649626	0.502354	1.65899	1.1067	NA	0.153843	NA	-0.456755	-0.336002	1.67911	-0.141112	2.16407	0.693446	NA	-0.125619	-0.229942	1.22603	NA	0.0833875	-0.0084428	0.129437	0.16423	0.848669	NA	1.13969	NA
1.18612	0.791955	-0.960344	-0.885267	1.54593	-0.673029	0.761153	1.81935	1.78025	3.11098	-0.913245	2.25944	2.4195	2.66066	0.122467	3.06027	2.72769	2.91362	-0.655748	3.18705	4.33557	2.43321	2.47955	7.27585	-0.649626	5.21997	3.46376	4.99631	NA	5.4387	NA	0.733722	-0.336002	4.388	9.25568	2.967	5.62521	NA	9.37616	8.68539	5.38314	NA	8.09621	8.06494	7.01487	6.90782	4.48331	NA	1.74053	NA
0.0267393	-0.900464	-0.880035	-1.0162	0.898115	-0.560508	-0.893147	1.15409	0.946046	-0.178249	-0.932605	0.458063	0.500706	-0.0119134	-0.424882	0.40879	-0.419766	0.500088	-0.814155	0.2661	-0.10163	1.01821	0.804043	-0.0946801	-0.649626	0.167941	0.505312	0.293246	NA	0.388421	NA	1.21949	-0.336002	0.264404	-0.141112	0.183005	0.0531803	NA	-0.125619	-0.229942	0.367979	NA	-0.0888081	-0.0079269	0.108694	-0.062806	-0.109163	NA	0.346458	NA
0.425465	-0.442953	-0.77719	-0.736391	0.981917	-0.644769	-0.383391	1.09977	1.09983	0.942462	-0.594329	0.993486	1.18158	1.0218	0.231752	1.35363	0.948537	1.34105	0.0537233	1.21728	1.68209	1.0741	1.20934	1.2252	-0.342373	0.849387	1.21927	1.35386	NA	0.587558	NA	-0.456755	-0.336002	1.30855	-0.141112	0.944493	1.34597	NA	-0.125619	0.308876	1.46675	NA	0.422745	0.542204	1.03479	1.02985	0.855764	NA	-0.491695	NA
1.10287	-0.0899073	-0.496914	-0.447982	1.34455	-0.620139	0.109332	1.22517	1.41201	0.940829	-0.16042	1.52204	1.50086	1.60935	1.66604	1.53513	1.49918	1.52479	0.456802	1.55525	1.35567	1.28495	1.48646	0.767634	-0.506713	1.01673	1.37497	1.25143	NA	0.942576	NA	0.533841	-0.336002	0.997077	-0.141112	0.823038	0.97573	NA	-0.125619	0.371553	1.25546	NA	0.562553	0.484316	0.79958	0.729267	0.698299	NA	1.73723	NA
1.22404	0.626983	-0.641641	-0.267192	1.42208	-0.635649	1.23148	1.52198	1.61627	2.98685	0.0656124	2.07266	2.2959	2.64204	1.10971	2.79968	3.2412	2.67786	0.396805	2.98603	4.25223	2.08525	2.22898	3.33442	-0.374206	4.14569	3.12631	4.13407	NA	2.02367	NA	-0.456755	-0.336002	4.14861	-0.141112	3.20107	4.96138	NA	-0.125619	3.15102	4.4832	NA	4.26212	3.89347	4.29079	5.0991	5.5726	NA	1.17879	NA
0.657058	-0.0131975	-0.697247	-0.815706	1.10926	-0.467545	-0.520357	1.25835	1.18114	0.66278	-0.516543	1.42565	1.34467	1.67033	1.69808	1.23539	0.655293	1.44035	0.346104	1.72175	0.617027	1.3982	1.44519	1.83512	-0.0330551	2.54516	1.6388	2.14285	NA	4.83326	NA	3.81696	-0.336002	0.404769	-0.141112	0.0512656	0.530155	NA	-0.125619	0.635065	1.90769	NA	0.541048	0.981301	1.7596	0.458686	-0.0449887	NA	5.38489	NA
1.03811	0.956717	0.797731	0.968482	1.04575	-0.293901	1.30981	0.3379	0.922177	0.887959	1.56561	1.14755	0.996356	1.1996	1.96812	0.844464	1.37871	0.635334	-0.0532064	0.484515	0.470566	0.0852162	0.525514	0.0731818	-0.649626	-0.167155	0.108065	0.0149498	NA	0.125556	NA	-0.456755	-0.336002	-0.16543	-0.141112	-0.292755	-0.170579	NA	-0.125619	-0.0072338	0.0427138	NA	-0.121462	-0.124562	-0.0256585	-0.109792	-0.328901	NA	-0.0790564	NA
1.01385	0.00139957	-0.873997	-0.97208	1.48589	-0.671589	-0.438317	1.66479	1.68517	0.827623	-0.336974	1.84041	1.82192	2.0803	2.49588	1.73215	1.21998	1.92923	1.10995	1.8735	0.976261	1.83857	1.92764	2.50891	-0.261004	2.35044	1.91123	2.29894	NA	4.22239	NA	2.23695	-0.336002	0.617235	-0.141112	-0.0463317	0.945699	NA	-0.125619	0.587875	2.16557	NA	0.679502	1.26206	2.56353	0.811329	-0.193713	NA	5.23265	NA
0.683821	-0.517453	-0.0285265	-0.0005537	1.05301	-0.592304	-0.328206	0.752149	1.09946	-0.257452	0.584924	0.817925	0.856061	0.327239	0.398629	0.536322	0.0786303	0.416431	0.427412	0.106258	-0.0979787	0.0213981	0.607574	-0.266545	-0.207626	-0.461877	-0.247328	-0.377806	NA	-0.333009	NA	-0.456755	-0.336002	-0.400133	-0.141112	-0.365472	-0.336107	NA	-0.125619	-0.229942	-0.358076	NA	-0.249971	-0.259522	-0.307412	-0.265665	-0.333977	NA	-0.491695	NA
0.395722	-0.161799	0.401988	0.142841	0.521899	-0.326611	0.267896	0.0412081	0.282752	-0.26204	0.519915	0.370053	0.13925	0.441061	1.35243	-0.0457799	0.278725	0.0388558	-0.353451	0.0144137	-0.284306	-0.061333	0.0403353	0.220848	-0.20169	0.0777545	-0.0390033	0.145509	NA	0.953264	NA	-0.456755	-0.336002	-0.372999	-0.141112	-0.558992	-0.225519	NA	-0.125619	-0.229942	0.128725	NA	-0.186502	0.00020315	0.144918	-0.20458	-0.363768	NA	0.284543	NA
0.381051	0.481452	0.778403	0.738699	0.20723	-0.064028	0.804778	-0.469531	0.0392477	0.0251241	0.936616	0.0300525	-0.0536678	0.0307419	0.494365	-0.156083	0.128275	-0.33174	-0.0268107	-0.462943	-0.398948	-0.687714	-0.464085	-0.346019	-0.649626	-0.532329	-0.605167	-0.508062	NA	-0.362424	NA	0.83798	-0.336002	-0.556061	-0.141112	-0.588642	-0.467986	NA	-0.125619	-0.229942	-0.513454	NA	-0.270755	-0.263923	-0.347146	-0.347337	-0.429859	NA	-0.167999	NA
1.3223	1.30175	2.27735	2.25517	1.10318	1.02915	2.58346	-0.509645	0.466019	1.66039	3.1134	1.35658	0.898743	1.59724	2.15771	0.480115	1.97302	0.185306	0.64596	0.125215	0.215654	-0.525228	-0.040519	-0.0841523	-0.649626	-0.288174	-0.326613	-0.292914	NA	-0.219993	NA	-0.456755	-0.336002	-0.361803	-0.141112	-0.392478	-0.273292	NA	-0.125619	-0.0539836	-0.279876	NA	-0.12921	-0.158861	-0.202503	-0.151988	-0.260226	NA	-0.165675	NA
1.30308	1.0945	1.65136	1.64018	0.888049	0.676377	2.2044	-0.334066	0.279609	1.08818	1.55178	1.06721	0.466427	1.13277	1.44589	0.295804	1.18238	0.0450591	-0.351214	0.0122477	-0.0393062	-0.443985	-0.0224754	-0.244318	-0.527136	-0.442002	-0.296039	-0.383524	NA	-0.229007	NA	-0.456755	-0.336002	-0.466798	-0.141112	-0.517426	-0.391088	NA	-0.125619	-0.229942	-0.363824	NA	-0.270755	-0.272197	-0.308344	-0.342162	-0.435853	NA	-0.0671617	NA
-0.299026	1.28846	0.768266	0.574126	-1.92646	0.186084	-0.480707	-1.39522	-1.84025	-0.798124	-0.246418	-1.25745	-1.18331	-1.12745	-0.961632	-0.975819	-1.04861	-0.954356	-1.05091	-0.873315	-0.672391	-1.01277	-1.05457	-0.377192	-0.649626	-0.568931	-0.773024	-0.582642	NA	-0.410989	NA	0.581571	-0.336002	-0.596912	-0.141112	-0.664991	-0.486096	NA	-0.125619	-0.229942	-0.532247	NA	-0.270755	-0.287956	-0.371053	-0.363952	-0.44727	NA	-0.491695	NA
-0.498502	-0.656672	-0.417268	-0.451965	0.0343207	-0.353654	-0.372333	0.250417	0.207758	-0.0019985	0.0137187	0.105735	0.217804	0.187993	0.596879	0.175246	0.323699	0.217809	1.13442	0.123091	0.16903	0.172185	0.181644	0.104889	0.313261	-0.139878	0.168599	0.0695406	NA	0.00029137	NA	1.21179	3.33613	-0.0027769	-0.141112	-0.162673	-0.101001	NA	-0.125619	-0.0610843	0.0893662	NA	-0.180199	-0.071156	-0.139984	-0.171247	-0.245337	NA	0.134032	NA
0.670474	0.491821	0.040527	0.0545493	0.542849	-0.287813	0.916476	0.190424	0.429599	0.40847	0.125078	0.618399	0.434818	0.39806	0.113177	0.350649	0.537728	0.216083	-0.346121	0.115585	0.00541847	0.0381033	0.216484	-0.0080837	-0.649626	-0.131575	-0.0388652	-0.0861772	NA	-0.0876985	NA	-0.456755	-0.336002	-0.177859	-0.141112	-0.293563	-0.1679	NA	-0.125619	-0.129849	-0.0728547	NA	-0.10972	-0.122727	-0.161032	-0.186263	-0.287672	NA	0.00285084	NA
-1.71328	-0.179206	-0.70009	-0.544944	-1.95977	-0.284277	-0.98746	-1.26879	-1.52497	-1.16872	-1.00122	-1.42601	-1.11044	-1.18129	-0.921707	-0.950399	-1.04034	-0.92508	-0.687342	-0.843582	-0.660321	-0.962001	-0.997591	-0.377192	-0.649626	-0.573667	-0.758786	-0.582642	NA	-0.395982	NA	-0.456755	-0.336002	-0.596912	-0.141112	-0.664991	-0.486096	NA	-0.125619	-0.229942	-0.532247	NA	-0.270755	-0.287956	-0.371053	-0.363952	-0.44727	NA	-0.491695	NA
-0.190419	-0.564641	0.814699	0.600884	-1.21932	-0.490475	0.676273	-1.03291	-1.12631	-1.18557	0.274159	-1.15345	-1.00242	-1.00281	1.49043	-0.83275	0.0132586	-0.866479	-1.19095	-0.731101	-0.581812	-0.835323	-0.87642	-0.377192	-0.649626	-0.477814	-0.719601	-0.496176	NA	-0.298378	NA	-0.456755	-0.336002	-0.502189	-0.141112	-0.534543	-0.339118	NA	-0.125619	-0.229942	-0.430568	NA	-0.270755	-0.287956	-0.177031	-0.0942717	-0.164676	NA	2.13533	NA
1.11214	1.65975	2.47003	2.42994	0.543077	3.20091	2.35564	-1.11742	-0.655192	1.8416	1.94909	0.743791	-0.352585	0.63721	0.3454	-0.41169	0.104246	-0.571693	0.363961	-0.531957	-0.392877	-0.863377	-0.754043	-0.255749	-0.337759	-0.402768	-0.639309	-0.443301	NA	-0.318322	NA	0.263806	-0.336002	-0.479991	-0.141112	-0.559883	-0.324832	NA	-0.125619	-0.0111781	-0.406741	NA	-0.212095	-0.221081	-0.244656	-0.280732	-0.292239	NA	-0.0413276	NA
0.0200214	1.25306	0.615776	0.704501	-0.96029	0.842781	0.13705	-1.20286	-1.0787	-0.385173	-0.11663	-0.896654	-1.06276	-0.826817	-0.187542	-0.912489	-0.848879	-0.889143	0.801686	-0.811691	-0.629938	-0.947344	-0.980813	-0.357429	0.0608835	-0.536229	-0.739639	-0.559002	NA	-0.393396	NA	-0.456755	-0.336002	-0.585813	-0.141112	-0.654801	-0.468875	NA	-0.125619	-0.229942	-0.516362	NA	-0.270755	-0.287956	-0.363475	-0.363952	-0.44727	NA	-0.491695	NA
0.0999988	0.539462	0.425374	0.338528	-0.742801	0.094904	-0.0968863	-0.826097	-0.474596	-0.613835	0.985271	-0.826107	-0.885176	-0.754139	1.47511	-0.807864	-0.553886	-0.816191	2.01756	-0.754449	-0.575551	-0.82068	-0.870827	-0.34537	0.303752	-0.519413	-0.69575	-0.522825	NA	-0.389742	NA	0.864898	2.57269	-0.543298	-0.141112	-0.607564	-0.458366	NA	-0.125619	-0.229942	-0.493879	NA	-0.199026	-0.238891	-0.346649	-0.330032	-0.393953	NA	-0.326483	NA
[truncated: 1,115 more columns]

## Sheet: panel a middle
ABCC11	ACTA2	ACTG2	ADAM9	ADGRE5	ADH1B	ADIPOQ	AGR3	AIF1	AKR1C1	AKR1C3	ALDH1A3	ANGPT2	ANKRD28	ANKRD29	ANKRD30A	APOBEC3A	APOBEC3B	APOC1	AQP1	AQP3	AR	AVPR1A	BACE2	BANK1	BASP1	C15orf48	C1QA	C1QC	C2orf42	C5orf46	C6orf132	CAV1	CAVIN2	CCDC6	CCDC80	CCL5	CCL8	CCND1	CCPG1	CCR7	CD14	CD163	CD19	CD247	CD27	CD274	CD3E	CD3G	CD4
-0.272582	0.685731	0.489286	0.756073	0.557634	1.16008	0.918874	0.852191	0.980943	0.125621	0.395145	0.10491	1.0317	0.757103	1.21399	0.641857	-0.471429	0.460497	0.410673	1.17969	-0.0053692	0.450794	0.366509	0.863015	0.532859	0.883824	0.898356	0.538568	0.628355	1.73677	0.298026	0.287856	1.41784	1.06877	0.469241	0.465275	-0.273079	0.722739	0.41758	0.890154	0.399128	0.633517	0.305308	1.09562	-0.336075	0.0129147	-0.533799	-0.322752	-0.382404	0.335757
-1.27743	0.857601	0.107285	0.10926	0.00868354	-0.4568	0.385881	0.08288	-0.507472	-0.959941	-0.262429	-0.187345	-1.04062	0.35744	-0.762218	-0.320865	-0.346637	-0.288506	0.644774	-0.899241	-0.632441	-0.40541	0.366509	-0.287768	0.81952	0.641553	0.319823	-0.618566	-0.695157	-0.294034	0.298026	-0.350676	-0.735067	0.24366	0.0955063	-0.801754	1.45302	-0.563214	-0.224711	0.368807	1.87242	-0.680892	-0.593827	-0.547635	1.2519	-0.402523	-0.709313	1.29105	1.19381	-0.0943863
-0.579545	1.11396	0.352968	0.230539	0.911302	0.954012	0.703734	2.83666	0.75154	0.274455	-0.762904	-0.684784	0.366871	1.57779	0.658061	1.48535	-0.474554	-0.346182	1.46217	0.276791	-0.76718	0.565307	0.366509	0.162069	-0.395996	1.29438	1.87652	0.963872	0.94928	1.52878	0.298026	1.25171	0.613749	1.33701	0.988055	1.22835	0.113513	0.53355	1.30617	1.41381	0.582506	0.647929	0.907539	-0.221848	-0.18197	0.310708	0.311088	0.0086777	-0.057038	0.754027
-0.835238	1.03844	0.191527	0.730305	-0.28762	-0.267598	-0.314054	1.68892	-0.873582	-0.529442	-0.343734	-0.123135	-0.488905	0.441582	-0.559127	0.574634	-1.14721	-0.632634	-0.748159	-0.600379	-0.720007	0.374947	0.366509	0.0608337	0.141439	-0.294289	0.408207	-0.91023	-0.761289	-0.714129	0.298026	0.30025	-0.630428	-0.659402	0.715022	-0.802785	0.54963	-0.796513	0.753146	0.759891	1.16556	-0.932358	-0.994711	-0.225793	0.478599	0.53514	0.373458	0.614417	0.578412	-0.454194
1.97039	1.02717	1.79877	2.03355	0.658579	0.976283	1.07991	-0.362424	0.48343	2.05287	0.577532	1.99486	0.160567	1.07946	0.283459	1.35358	1.74757	1.66185	-0.375977	0.219872	1.8982	1.94923	0.366509	1.58509	1.51852	0.384483	1.73022	1.06296	0.71098	0.00867445	0.298026	1.87312	0.279902	-0.626849	1.99737	0.646207	1.23237	1.20073	1.92161	1.69253	1.431	0.930295	0.919141	0.202244	1.20207	1.64174	0.380199	1.31263	1.3357	1.01469
0.328911	0.945985	1.27243	1.30773	0.808519	-0.230175	-0.141361	-0.645088	0.221899	1.29893	-0.359341	0.846271	-1.31716	0.593417	-0.986092	0.151824	-0.610554	0.618661	0.338967	-0.864346	0.1351	0.49625	0.366509	0.371211	0.200327	-0.0856464	0.125066	-0.65258	-0.248687	-0.659547	0.298026	0.276398	-0.660852	-0.739344	0.866658	-0.612983	1.19476	-0.776501	0.838151	0.841843	1.40161	-0.366585	-0.776638	-0.468519	1.38755	1.43848	0.21426	1.44193	1.45384	0.418089
-0.128974	0.526614	-0.391711	-0.0841843	1.224	-0.260216	1.21759	-1.3026	0.410949	0.43724	0.515752	0.00583781	-0.55943	-0.442767	-0.552055	-0.679662	-0.0901219	-0.461444	1.7939	-0.618301	-0.103448	-0.314344	0.366509	0.234424	1.2564	0.346428	-0.607853	-0.2639	-0.0906017	-0.49304	0.298026	-0.447804	-0.659333	0.046322	-0.44891	-1.17382	1.37235	-0.463824	-0.440656	-0.592864	1.57962	-0.303125	-0.208242	-0.372128	1.23587	1.83298	1.42971	1.50622	1.47864	1.37455
-0.855614	-0.185538	-0.488257	-0.929612	-0.249891	-0.912833	-1.00608	0.248949	-0.406367	-0.901668	-0.285966	-0.829223	-0.850165	-0.750105	-0.79422	-0.38969	-1.01578	-1.05643	0.0211368	-1.02253	-0.838467	-0.768555	0.366509	-0.774304	-0.563745	-0.37142	-0.509236	0.217336	-0.0901218	-0.257564	0.298026	-0.713423	-0.911875	-1.28431	-0.680256	-0.422356	-0.673723	0.0995838	-0.513017	-0.761638	-0.345147	-0.0409238	0.319153	-1.2145	-0.70202	-0.891067	1.71071	-0.711843	-0.657837	0.161515
1.8408	2.55091	1.63093	1.80272	0.659995	0.316687	0.459427	-1.21714	0.41659	2.01658	-1.11785	1.61594	-0.121154	2.13881	-0.451504	0.214465	2.24863	1.01885	0.429319	0.895133	1.69751	0.737557	0.366509	1.31563	1.17629	0.116411	1.29303	-0.698551	-0.106009	0.545614	-2.22961	0.0457508	0.739118	2.97063	1.16384	2.30091	1.69638	-0.604509	0.634933	1.68611	1.55325	-0.22418	-0.802241	0.00920651	1.58995	1.58615	0.306748	1.66182	1.66034	0.649957
-0.388989	0.0740791	-0.364665	-0.212078	-1.15654	-0.946673	-0.745391	-0.34313	-1.26153	-1.02187	-0.389229	-0.133403	-0.575923	-0.0907088	-0.584539	-0.881455	-0.784973	-0.106004	-1.82179	-0.821524	-0.318671	-0.22761	0.366509	0.1353	0.369903	-1.15112	0.629393	-0.916398	-1.01292	-1.22107	0.298026	-0.194203	-0.777391	-1.3437	-0.248851	-1.34867	-0.816301	-0.885133	-0.254825	0.0585372	-0.398751	-0.866777	-0.864129	-0.578949	-0.986372	-0.662806	-1.68259	-0.950016	-0.915509	-1.11862
-0.145927	3.34484	2.75755	2.56033	-0.678359	0.216748	0.660198	0.0452957	0.518621	1.46351	-0.165252	1.1584	-0.1029	2.58629	-0.224946	0.802169	-0.138718	0.668026	-0.954774	0.317533	0.00219799	0.869963	0.366509	1.40387	2.4434	-0.354645	2.34412	-0.0715619	0.192633	-0.425249	-1.4837	0.792902	-0.0634409	0.414024	2.32256	-0.550214	1.12331	0.106942	1.84477	2.8683	1.71241	0.324659	0.155496	0.67848	0.887856	0.940269	-0.0387622	0.989438	0.946413	-0.215678
1.29325	0.347964	1.14896	0.825524	0.129145	0.198374	0.479793	-0.12252	0.387328	0.0346623	1.94262	0.992388	1.2506	1.09882	0.425052	-0.057035	1.39839	1.45614	-0.389628	0.872673	1.10784	1.1653	-0.60539	0.808926	-0.111428	-0.65011	1.35958	0.321339	0.506797	-0.352933	0.298026	1.34426	0.157375	2.12932	1.31168	-0.0916268	0.433294	0.400556	1.26595	1.23751	-0.473631	0.543249	0.5572	1.3576	1.20654	0.218876	1.00631	0.572406	0.766193	0.0349155
2.19001	1.30799	2.75519	2.04992	-0.125827	1.5963	1.16415	-1.472	0.320215	1.40644	2.03148	2.21201	1.55076	1.79188	0.205218	2.29603	1.64731	2.54895	1.57256	1.10854	2.24702	2.22412	0.366509	1.61838	-1.04407	0.960962	2.02411	1.35732	0.888229	0.618733	0.298026	2.28778	1.14492	2.14867	2.32264	2.26245	-0.285191	1.21525	2.34654	2.15793	-1.67128	1.06566	1.41465	3.13889	-0.999156	-1.19933	1.37667	-0.330998	-0.137487	-0.642969
0.765378	-0.632284	-0.125372	-0.265545	-0.733198	0.625436	0.559921	-0.674858	0.334176	-0.764933	-0.61745	0.323664	0.996858	-1.02401	1.02842	0.0274075	0.714029	0.555126	0.174827	1.13488	0.769776	0.330476	0.366509	-1.315	0.475209	-0.876015	0.0487264	0.62509	0.839769	-0.747379	0.298026	0.245043	1.14863	1.29318	0.0903894	0.406878	-0.871589	0.750617	-0.208833	-0.388226	-0.220394	0.918067	0.687758	1.06309	-0.40557	-0.561498	0.835746	-0.652397	-0.612902	0.0479464
0.551729	-0.449512	0.264267	0.0438738	-0.0698037	0.899881	1.0718	-0.51696	0.583841	-0.577079	0.716174	0.350734	1.60233	-0.0235543	1.27097	0.544244	0.480229	0.549202	0.970545	1.19179	0.599263	0.517284	0.366509	-0.609052	-0.91242	-0.455685	1.11152	0.972218	1.28777	-0.429827	0.298026	0.346394	1.39376	0.569537	0.159478	0.0505716	-0.449592	0.937252	0.0142504	0.0720989	-1.09136	1.36071	0.997185	0.995561	-0.25577	-0.646401	-0.215673	-0.546537	-0.337423	0.340688
0.617041	-0.780014	0.00681538	0.0463135	-0.802087	0.228547	0.11235	-0.312714	0.47499	0.16177	0.64532	0.494728	1.21917	0.0405505	0.951267	-0.499844	1.53208	0.68909	-0.440406	1.44363	0.675486	0.165161	0.366509	-0.155501	-1.17561	-0.841169	0.0794779	0.00874297	0.238125	0.0559067	0.298026	0.375354	0.919057	1.50268	0.215132	-0.321374	-1.29736	-0.130981	-0.123817	0.00350214	-1.19066	0.231894	0.054087	0.663095	-0.493843	-0.610227	0.194062	-0.712064	-0.661363	-0.165101
1.67263	0.150193	1.7298	1.96537	0.338519	0.00157045	0.426318	-0.305405	0.530936	2.05506	2.443	2.17752	0.559148	2.43224	-0.520278	1.38617	1.96087	2.12294	0.575023	0.272351	1.97631	1.90399	-1.08674	2.60227	0.678492	1.38723	1.06529	0.00740645	0.0911212	1.38526	-1.47761	2.1104	-0.367667	2.09157	1.90762	0.107743	1.28385	-0.089913	1.50017	1.94373	0.834921	0.163107	0.291526	1.14687	1.42473	1.39007	0.904247	1.42329	1.22976	1.25205
0.77772	0.171483	0.755783	0.252208	-0.652465	0.218046	0.445179	0.190945	0.393445	-0.0202446	0.913205	0.500295	1.24357	0.39056	0.791017	-0.199132	1.02906	0.538801	0.3587	1.20077	0.550676	0.323467	0.366509	0.235533	1.29856	-0.179905	0.389326	0.0526561	0.117617	0.231945	0.298026	0.310551	0.700662	0.542479	0.392802	-0.0854238	-0.750009	0.0740118	0.443576	0.192712	-1.5945	0.204266	0.094264	1.36209	0.0877692	-0.953498	-1.13465	-0.424954	-0.200427	-0.683093
1.21646	-0.370494	1.02708	0.710511	-0.18539	0.763434	0.907247	0.193733	1.23061	0.415617	1.03869	1.02175	1.36507	0.550081	0.742071	0.560477	1.21068	1.15263	0.48405	1.15018	1.14862	0.979993	0.366509	0.267795	-0.302212	-0.187196	0.946248	1.0916	1.26061	0.199335	0.298026	0.958716	0.945935	0.817651	0.862308	0.0633223	-0.187118	0.807787	0.703974	0.553031	-0.462382	1.28623	1.08878	1.33617	0.34598	0.333091	-0.18433	0.0716651	0.234144	0.650858
1.44647	1.0298	1.44431	1.34679	-0.523918	0.175388	0.287801	-1.34079	0.0468005	1.43771	-0.0265294	1.53128	-0.0562998	0.888513	-0.366498	1.44728	1.28111	1.27848	0.620604	-0.203333	1.57744	1.52226	0.366509	0.742859	-0.0761151	0.31565	1.13475	0.21528	0.313861	0.440432	0.298026	1.37159	0.0445834	1.8744	1.29026	0.522082	0.189886	0.288417	1.059	1.05734	-0.357875	0.30857	0.281573	0.855453	0.109973	0.155351	0.275873	-0.161956	-0.28956	-0.263188
1.36728	0.269764	1.16877	0.808482	0.108383	0.781991	0.751991	-0.188686	0.768316	1.10847	1.27697	1.13892	0.443227	0.338936	0.347337	0.739396	1.49541	1.12536	1.07077	0.688539	1.34632	1.04405	0.366509	0.373801	-0.0759042	0.296072	0.566583	0.660557	0.765241	0.512548	0.298026	0.952798	0.876217	1.80689	0.797767	0.926295	0.135221	0.621943	0.68974	0.481876	-0.350778	0.665161	0.68839	1.72007	0.0561883	0.100492	0.928369	0.0922746	0.0866027	0.298801
1.20845	0.706459	1.4045	0.952168	-0.282199	0.798645	0.663475	0.701904	-0.221446	0.429966	1.89338	1.13037	0.871959	0.900426	0.309788	0.542007	1.76141	1.48149	1.28683	0.60732	1.10173	0.903376	0.366509	0.564913	-0.490865	0.288403	1.28891	0.0758715	-0.248793	1.52561	0.298026	1.00084	0.460942	1.62992	1.17501	0.7497	-0.284032	0.167276	1.21531	1.01539	-0.96518	-0.0674322	0.264153	1.30248	0.236533	0.0502103	-0.54084	0.243438	0.250798	-0.686895
1.35141	-0.242493	0.788718	1.01306	-0.694502	0.584548	0.769728	-1.1692	-0.662744	0.867182	0.410874	1.40521	0.529484	0.653987	0.148267	0.819361	0.99743	1.20015	-0.585491	0.171295	1.49525	1.37051	0.366509	0.484925	-0.834261	-0.238254	0.697526	-0.0022254	-0.102632	0.0175211	0.298026	1.26301	0.220285	0.672857	1.00539	0.0298081	0.272657	0.272879	0.602042	0.722708	0.00605659	0.126007	0.0675678	0.409939	0.445349	0.748997	-0.331186	0.250959	0.28096	0.105107
1.07896	-0.148629	0.39451	0.202111	-0.106078	0.0936865	0.326786	-0.627195	0.535244	-0.0870412	-1.18352	0.633278	0.365319	-0.400764	0.0233505	0.102143	0.606075	0.435418	-1.40541	0.0044408	1.01505	0.649317	0.366509	-1.04556	-1.17851	-1.16097	-0.0863448	0.472004	0.847974	-0.756709	0.298026	0.303256	0.351719	0.114478	0.262584	-0.639076	-0.444244	0.609217	0.0739258	0.01111	-1.06355	0.850999	0.513987	1.0792	0.232856	-0.590343	-0.595367	-0.383839	-0.0466797	0.154493
0.529975	-0.83699	0.0518277	0.0245056	-0.0743877	0.717825	0.682608	0.108618	0.698727	-0.0700656	0.559306	0.449526	1.09903	0.214456	0.910205	0.589409	0.45568	0.504816	-0.958297	0.866728	0.553895	0.685978	-0.673558	-0.287168	-0.0916841	-0.659098	1.05979	1.36256	1.37115	-0.487369	0.298026	0.882054	0.733588	0.85832	0.551701	0.692155	0.051066	1.47887	0.477323	0.148345	-0.339827	1.47003	1.41345	1.19261	0.300133	0.255673	-0.486104	-0.0043879	0.0324622	0.740556
1.85019	1.03501	1.57965	1.73766	2.06035	0.813628	0.920977	-0.415086	2.25456	2.4026	1.79256	1.88099	0.893021	0.930013	0.617883	1.66718	1.78378	1.32591	0.34096	0.812429	1.6896	1.73674	0.366509	1.27373	2.65612	0.310868	1.19999	1.57388	2.00409	0.648966	0.298026	1.4034	1.02492	1.41738	1.48125	0.103913	2.64822	1.31967	1.36902	1.16916	1.83083	1.84079	1.70923	2.19079	2.69697	2.71802	1.84138	2.5518	2.56185	2.75337
-0.32227	-0.679904	-0.400747	-0.900919	1.47512	0.291276	0.0641912	0.621695	1.56135	-0.651177	-0.229221	-0.668052	0.208153	-0.925707	0.2831	0.390212	-0.360295	-0.341477	0.344409	0.163424	-0.168481	-0.219434	0.366509	-1.44159	-0.156747	-0.506434	-0.415971	0.632999	0.98618	-0.499171	0.298026	-0.341522	0.500936	0.486679	-0.674158	0.57313	0.985356	0.449591	-0.557824	-0.776894	0.0401355	0.649262	0.483025	0.336583	1.24445	0.878359	0.167054	0.918985	0.971902	1.11533
1.26778	0.233654	0.423118	0.334861	0.447846	1.11747	0.865036	0.305363	1.26833	0.390689	0.665644	0.829505	1.76253	-0.134408	1.55382	0.806252	1.48676	0.706874	0.166345	1.67562	1.04203	0.7567	0.366509	-0.31422	-0.0209813	-0.241644	0.992129	1.11223	1.59214	0.313611	0.298026	0.563298	1.80993	2.16976	0.516777	0.754589	0.548004	1.28555	0.533341	0.173094	0.188439	1.53385	1.20146	2.20761	0.931763	0.553113	0.436042	0.473724	0.695763	0.790128
2.44038	0.446075	0.82574	2.21268	1.52759	1.82504	1.86982	1.63558	2.13058	2.94096	3.51959	2.99402	1.99416	1.21293	2.3113	1.22954	3.07758	2.5667	1.28399	2.26288	2.8537	1.61359	-0.367667	2.67901	-0.40909	2.26462	1.25558	2.2793	1.99528	3.14918	0.298026	1.71765	2.0835	1.21486	1.50064	2.03856	0.334848	2.30133	0.986987	1.39684	-0.122244	2.16852	2.34608	1.9538	0.63692	0.207651	1.94451	0.297053	0.754104	1.60935
0.477479	1.1436	1.28904	0.706965	1.5851	1.12249	0.895665	0.543227	1.89706	0.496881	1.40233	0.723365	1.74012	1.66922	1.45278	0.488374	0.725173	1.14064	1.23038	1.53645	0.629596	0.215407	0.366509	1.96783	-0.585765	1.93981	0.167561	1.24647	1.47548	2.14996	0.298026	0.336223	1.59198	0.835152	0.499409	1.95833	-0.514722	1.09165	0.340589	1.16305	-0.834194	1.27107	1.20274	0.236635	-0.685457	-0.35629	1.43129	-0.645716	-0.568509	1.10179
-0.123397	0.402748	-0.368952	-0.427615	0.782056	1.06016	1.14452	0.15753	0.586687	-0.532563	0.107369	-0.117898	1.02787	0.0592667	1.16922	-0.327941	-0.61078	0.230567	0.273503	0.896101	-0.0298099	-0.201788	0.366509	0.0447948	-0.162849	0.607288	0.120348	0.805652	0.798139	0.366509	0.298026	-0.102979	0.859484	-0.269321	-0.306119	0.170472	-0.264262	0.873931	-0.333782	0.0694417	-0.163072	0.845961	0.724539	0.214019	-0.37492	-0.217281	-0.483108	-0.377554	-0.389604	0.518686
-0.723282	-0.132903	-0.227803	-0.455738	-0.562095	0.389858	0.20541	-0.419253	-0.949191	-0.779607	-0.239089	-0.0469304	0.438451	-0.0686061	0.635881	-0.616191	-1.07061	-0.0926455	-1.08891	0.353697	-0.52271	-0.740427	0.366509	0.213324	-0.437181	0.0998002	-0.42908	-0.301543	-0.331357	-0.0540656	0.298026	-0.66838	0.32755	0.0606758	-0.528643	-0.449705	-1.28179	-0.136517	-0.727934	-0.307842	-0.806683	-0.212201	-0.395086	-0.679856	-1.43174	-1.36407	-0.446484	-1.3536	-1.28157	-0.973399
-1.59745	-1.50934	-1.77168	-1.76584	-1.29493	-2.08254	-1.36973	-1.66787	-1.79139	-1.59412	-1.25886	-1.60692	-1.46827	-1.74973	-1.56521	-1.9298	-1.18036	-1.67392	-1.65065	-1.97555	-1.69189	-1.84803	0.366509	-1.68499	0.0526099	-1.74904	-1.50434	-1.78623	-1.60248	-1.7985	0.298026	-1.98134	-1.98023	-1.23077	-1.80657	-2.34276	-0.580357	-1.6608	-1.82677	-1.81132	-0.398194	-1.54798	-1.6705	-1.28473	-0.499468	-0.257072	-1.66668	-0.571271	-0.541788	-1.26155
-0.395212	-0.196459	-0.282206	-0.528174	-0.391386	-1.09138	-0.931633	0.470377	-0.227338	-0.526798	-0.938703	-0.443738	-1.23298	-0.522833	-0.927126	-0.403864	-0.730931	-0.643701	0.183257	-0.941012	-0.47498	-0.547893	0.366509	-0.605387	-0.638657	0.201819	-0.591643	-0.803678	-0.624337	0.131978	0.298026	-0.636593	-0.924767	-1.16437	-0.660242	-0.0863925	-0.869841	-1.01461	-0.547046	-0.65149	-0.546783	-0.853696	-0.848203	-0.55224	-0.947157	-0.587313	-0.350958	-0.960497	-1.08149	-0.761872
-0.549797	-1.51205	-1.67534	-1.49583	-1.63278	-1.68507	-1.614	-0.970421	-1.87189	-1.52124	-0.745661	-0.626216	-1.10004	-1.29159	-1.04525	-1.8133	-0.102407	-0.852141	-1.9045	-1.54994	-0.652637	-1.68657	0.366509	-1.10838	-1.16363	-1.76564	-1.20042	-1.80656	-1.6024	-1.63029	0.298026	-1.66311	-1.47145	-1.07798	-1.67355	-2.0168	-1.32022	-1.75132	-1.81955	-1.53682	-1.51513	-1.56994	-1.76359	-1.25326	-1.15555	-0.990583	-1.80582	-1.21315	-1.24042	-1.68495
-1.11135	-1.83223	-1.91433	-1.8864	-1.85751	-1.62134	-2.01446	-1.02262	-2.14849	-1.43878	-0.86346	-1.46798	-1.11713	-0.930653	-0.900393	-2.12078	-0.694588	-0.727242	-2.31235	-1.08189	-1.36163	-1.86269	0.366509	-0.797084	-0.710013	-1.85929	-0.866399	-2.12217	-2.03703	-1.39175	0.298026	-1.60325	-1.29492	-0.892253	-1.74695	-2.12764	-1.93593	-2.05697	-1.59019	-1.15145	-2.01395	-2.08847	-2.21914	-1.5313	-1.72173	-1.7253	-1.38944	-1.83904	-1.78488	-2.30515
-1.27241	-1.80651	-2.09848	-2.24641	-1.56097	-1.29528	-1.76489	-0.460914	-2.09759	-1.503	-1.50878	-1.65851	-0.389309	-1.68396	-0.073525	-1.23222	-0.460846	-1.63966	-1.08809	-0.34116	-1.64235	-1.71866	0.366509	-1.8961	-0.156406	-1.2822	-1.51442	-1.73144	-1.61829	-1.196	0.298026	-1.57273	-0.738468	-1.44973	-1.9671	-1.76076	-0.825106	-1.83355	-1.7268	-1.87253	-0.824662	-1.82906	-1.84624	-1.25001	-1.17953	-0.800377	-1.90985	-0.822958	-0.914369	-1.91114
-0.595878	0.00429413	-0.868883	-0.564036	0.637239	0.500927	0.44474	0.393555	0.253191	-0.657158	-0.988829	-1.01637	-0.235742	-0.68913	0.0145962	-0.0813031	-0.889949	-1.0112	-0.384553	-0.212793	-0.768597	-0.2159	0.366509	-0.68492	1.50797	0.323899	-0.339992	0.607679	0.555651	-0.0385675	0.298026	-0.2144	-0.045779	-0.745916	-0.335528	-0.142417	0.586986	0.640747	-0.204015	-0.413198	1.43862	0.630701	0.534603	-0.0992473	0.730215	0.927348	0.682979	0.775442	0.902723	0.535658
-0.205255	-0.159188	-0.617722	0.0857455	0.418116	0.887285	0.728213	0.0431191	0.486514	0.259895	-0.510339	-0.987542	0.803791	0.52889	1.21434	-0.461122	-1.5646	-1.33923	-0.729279	1.17106	-0.75619	-0.544624	0.366509	0.361253	-1.31511	0.458061	-1.14219	0.402675	0.609062	0.419093	0.298026	-0.606433	1.09078	-0.377594	-0.777853	0.697783	0.0824056	0.400426	-0.663866	-0.19275	-0.101209	0.613611	0.319586	-1.16489	0.142375	0.00452833	-1.15383	0.0759363	0.123295	-0.154322
-0.24434	-1.41071	-1.14612	-1.16678	0.0406668	-0.628499	-0.539173	-1.4377	0.327475	-0.80254	-0.975695	-0.489735	-0.744458	-1.24666	-0.88996	-1.12431	-0.628847	-0.918412	0.36345	-1.05382	-0.370239	-0.920726	0.366509	-0.797474	-1.10906	-0.0782212	-1.66065	0.07792	0.230642	-0.499911	0.298026	-1.01729	-0.822688	-1.04728	-1.38157	-0.440846	-0.53991	-0.0314009	-1.51718	-1.52276	-0.863772	0.151749	0.116105	-0.719488	-0.715242	-0.454202	0.351559	-0.682889	-0.668745	-0.0878086
-0.343313	-0.212563	-0.632065	-0.723685	0.486279	-1.53258	-1.61834	-2.02561	0.084231	-0.0033471	-0.869243	-0.681969	-0.477188	-0.999029	-1.1014	-0.829266	-0.375465	-1.14303	0.668273	-0.994557	-0.494493	-0.749607	0.366509	-0.68733	1.96234	-0.934723	-1.00129	-0.518923	-0.37312	-0.731113	0.298026	-0.913451	-0.950223	-1.01981	-0.861669	-0.714612	1.82968	-0.697662	-0.969919	-1.04932	1.93995	-0.613465	-0.370786	0.676831	2.01239	2.26135	1.02192	1.91958	1.95323	0.869229
-0.875386	-1.44345	-1.27894	-1.25514	-1.67381	-1.24363	-1.14571	-0.813707	-1.39882	-0.983078	-0.846683	-0.940661	-0.973622	-1.5438	-0.817508	-1.84583	-0.472888	-1.2341	-1.28269	-0.948103	-0.848877	-1.55446	0.366509	-1.23719	-0.781549	-1.24324	-1.76625	-1.64014	-1.41682	-0.522731	0.298026	-1.65164	-0.991209	-0.85345	-1.75517	-1.68721	-1.39026	-1.55505	-1.90686	-1.78339	-0.40335	-1.34462	-1.6911	-0.864783	-1.03032	-0.764468	-1.51298	-1.18323	-1.08155	-1.80165
-1.09355	-0.13589	-0.167574	0.0158521	0.792355	0.302465	-0.353221	1.16579	0.546001	-0.337857	-0.695134	-0.230811	-0.0036209	-0.100681	0.127159	0.299291	-0.946949	-0.36646	0.351846	0.0797405	-0.820923	-0.212781	0.366509	0.40978	-0.947336	1.6559	-1.02908	0.255877	0.295959	1.80625	0.298026	-0.0635195	0.407099	0.380423	-0.363055	1.41949	-0.834911	0.272641	-0.311007	-0.118783	-0.395753	0.0638032	0.10563	-0.424814	-1.05366	-0.839888	0.712738	-0.938815	-1.10613	0.0579223
0.570749	1.6223	0.953167	1.64333	3.69977	2.71169	2.06214	2.89122	3.46187	1.64305	0.593281	0.0391044	2.85652	1.9468	3.72939	2.66009	1.46849	1.69542	2.92397	3.02688	-0.183242	2.26126	0.366509	1.99893	1.79809	3.61355	2.75112	3.20885	3.22797	3.0586	0.298026	2.44514	3.19827	0.217115	1.63868	2.61332	2.84549	2.91784	2.01821	1.62432	1.67965	3.04644	3.17365	1.30755	2.66401	2.68156	2.1187	2.61284	2.62371	3.09472
0.774022	-0.0194311	0.44232	-0.181207	0.0741834	-0.236664	0.276538	2.20809	-0.304343	0.714319	-0.774215	0.439369	0.115334	0.916145	0.60011	0.576577	0.738976	0.624139	0.531486	0.498921	0.342961	-0.225179	-1.1534	0.618653	-1.72389	0.622356	1.66614	-0.0167566	-0.187966	1.12796	0.298026	0.293367	0.42088	-0.804172	0.261095	0.204772	-0.4366	-0.115264	0.714613	0.948833	-1.18981	-0.377422	-0.0217614	-0.0921982	-1.18869	-1.44724	-0.322616	-1.0199	-1.25723	-0.455944
0.0276842	-1.25761	-0.818384	-0.50027	-0.480254	1.29082	0.983183	0.189146	-0.853654	0.0308609	0.30226	0.316394	0.924158	-0.429065	0.950788	0.0565564	0.959128	0.548482	0.8494	0.767273	0.240024	-0.0136388	0.366509	-0.844566	-0.119158	0.683276	0.549385	0.612488	0.198445	0.72986	0.298026	0.120395	0.654441	0.66295	0.139431	0.222071	-0.0043432	0.678483	0.162416	0.0804441	-0.498428	0.524708	0.796616	-0.113287	-0.875617	-0.81505	-0.0017158	-0.119476	-0.422671	-0.315716
1.0734	-1.12454	-0.46847	0.135583	0.0249641	-1.19529	-1.47886	0.862006	-0.991601	0.740994	-0.717097	1.18958	0.527899	0.0150634	0.0481021	-0.495519	1.88812	1.05498	1.28223	0.074249	1.13707	-0.636171	-1.78119	0.567723	-0.762116	0.87347	-0.334461	-0.390938	-0.524117	0.706463	0.298026	-0.593987	-0.573657	0.650691	-0.279338	-0.82	0.532101	-0.736234	-0.187374	-0.0151476	-0.461893	-0.621367	-0.050423	1.81748	0.294852	0.139061	0.115263	0.556213	0.478063	0.163695
-0.392032	-0.613404	-0.637496	-0.927439	-1.03517	-0.646626	-1.52967	1.02425	-0.936872	-0.464816	-0.0524783	-1.15028	0.0464639	-1.16172	0.401496	0.74293	-0.0965867	-0.300152	0.227051	0.409831	0.10528	-0.456221	-0.863851	-0.581362	-0.708531	-1.1544	-0.553043	-1.8044	-1.47155	-0.347203	-7.41533	-0.308906	0.255095	0.0727404	-1.10763	-0.113148	-0.261908	-2.00646	-0.977086	-1.65593	-0.608853	-1.5842	-1.66665	-1.03384	-0.0885492	-0.0567758	-0.0427888	-0.178896	-0.160355	-1.45477
-1.16024	-0.0676703	-0.65219	-1.15106	0.943244	-0.330708	-0.647238	0.791628	0.779909	-1.02096	-1.07622	-1.60999	-0.258724	-0.906304	-0.554231	0.12785	-0.885646	-1.55036	0.755846	-1.2011	-1.25046	-0.246859	0.366509	-1.37617	-1.21847	1.26721	-0.436679	0.816418	0.82034	0.665875	0.298026	-0.147393	-0.612489	-0.982525	-0.496725	0.316866	-0.178947	0.664696	-0.365728	-1.0085	-0.526053	0.720178	0.933729	-0.378626	-0.474622	-0.15715	-0.299394	-0.402846	-0.489746	0.883171
1.11447	1.10516	0.286066	0.479367	1.46345	1.92142	1.82661	-0.24719	1.80094	1.05778	0.797383	0.825289	1.34621	0.993122	1.53891	0.172749	0.00475513	0.848481	1.00421	1.555	1.24891	0.442794	0.366509	0.916153	1.02958	1.4134	-0.195929	1.90674	1.95721	0.904553	0.298026	0.393263	1.68474	0.995833	0.0665792	1.64077	0.357914	1.88067	-0.067036	0.340154	0.854774	1.95488	1.81385	0.326379	0.289937	0.749197	0.576432	0.391398	0.430195	1.39432
-0.712852	1.5236	0.74502	0.44901	1.95882	-0.127576	0.0664411	0.204606	0.316946	-0.566173	0.695497	-0.196643	-0.406988	1.72175	-0.056939	-0.0712264	-0.0074488	1.66872	1.51063	0.0342732	-0.505336	0.283891	-0.610455	1.07094	2.07557	0.494615	1.51395	-0.242166	-0.151486	0.226871	0.298026	0.536491	0.0647382	-0.282077	0.808964	-0.374341	2.39655	-0.393335	1.10865	1.46283	1.97932	-0.263432	-0.345147	0.529607	2.489	1.98892	1.88469	2.3803	2.43763	1.21309
-0.256791	1.06223	0.416179	-0.585288	-0.205691	-0.491911	-0.672769	0.936828	-0.483037	-0.373604	-0.351703	-0.668114	-0.777724	0.62243	-0.845589	-0.0831824	0.0339659	0.175354	1.1834	-0.354364	-0.258807	-0.290814	0.366509	-0.423899	-0.539242	-0.257884	-0.223387	-0.738282	-0.794317	-0.580622	-1.48585	-0.23303	-0.462361	-0.550279	0.0863827	-0.120942	0.542181	-0.890362	0.602876	0.454958	0.18158	-0.841647	-0.761561	-0.740403	0.480395	0.199536	0.133489	0.492092	0.495741	-0.330373
0.0328643	1.76709	0.985907	0.938621	1.08515	0.490609	0.0222639	0.200422	0.700061	1.15469	0.859865	0.443365	-0.0699673	0.963192	0.559492	-0.196366	-0.282019	0.3947	1.82078	1.19714	0.0365636	-0.0505866	0.366509	1.51718	0.9961	0.419336	-0.243123	0.0585478	0.381079	0.937447	0.298026	-0.270656	0.857205	-0.151299	0.470116	0.706486	1.72498	-0.0506231	0.380168	0.904721	1.54728	0.283477	-0.0167114	-0.728622	1.67212	1.49095	0.245447	1.68599	1.68866	0.778752
-1.46588	-0.217126	-1.22032	-1.90933	-0.114223	-0.753574	-0.0750742	-1.07379	-0.629905	-1.36391	-0.785722	-1.40044	-0.182906	-0.0802682	-0.292796	-1.97202	-0.103413	-0.69918	-0.895142	-0.743182	-1.47415	-2.07658	0.366509	0.207552	-0.0160905	-0.494729	0.331628	-1.10195	-0.784709	-0.833163	0.298026	-1.91627	-0.826516	0.122152	-1.90107	-1.60939	0.206335	-0.894974	-1.7368	-0.672516	0.387426	-0.694918	-1.10967	-0.946401	0.0429008	-0.341248	-0.686972	-0.0231038	0.0541101	-0.802687
-0.556285	1.48437	0.353205	0.316272	1.29261	1.41314	1.38839	0.395828	1.35022	0.0474275	-0.496416	-0.595762	1.26143	1.12246	1.54999	-0.118899	0.0571187	0.0156913	-0.0950701	1.45906	-0.592589	-0.16966	0.366509	0.963293	0.622719	1.24786	0.906862	1.37085	1.45397	0.252281	0.298026	-0.0522519	1.25068	0.725513	0.142049	0.560417	0.556151	1.34442	0.167277	0.800072	0.124079	1.47895	1.30671	-0.599125	0.585988	0.427045	-0.484808	0.34483	0.320514	1.03231
-0.48487	0.813403	0.39064	0.302715	0.954587	-0.418781	-0.621651	1.00918	0.779309	-0.420227	-0.260647	-0.539518	-0.465275	0.705123	-0.146364	0.512722	-0.909145	0.111077	0.971082	-0.0336858	-0.702179	0.0871753	0.366509	0.275652	-0.283555	1.20906	-0.216668	-0.112044	0.24058	0.692807	0.298026	0.169131	0.202221	-0.707024	0.245205	0.594171	0.26641	-0.58165	0.409681	0.675091	0.0797766	-0.0910772	-0.253194	-0.499889	0.0316104	0.28936	-0.700599	0.139956	-0.0061444	0.420036
-1.62723	0.635607	-0.0559907	-0.59429	-0.276793	-0.234625	0.161918	-0.178034	-0.336591	-1.06747	-0.328228	-1.11361	-0.0392126	0.484658	-0.190341	-1.21391	-0.944965	-0.396348	-1.1026	-0.403874	-1.47337	-1.04617	0.366509	-0.325791	-0.54358	-0.545582	0.113583	-0.518714	-0.41866	-1.12987	0.298026	-0.815329	-0.774871	-1.26319	-0.43366	-1.5365	-0.0003222	-0.422793	-0.549874	0.193974	0.272695	-0.336239	-0.538576	-1.50242	0.00738274	-0.336908	-1.54503	-0.194375	-0.373893	-0.552973
-0.167996	-0.0177746	-0.910669	-0.191056	0.370205	0.7885	0.857585	0.105752	0.0168186	0.307079	-0.870983	-0.334137	-0.516285	-0.34	-0.379627	-0.0979905	-0.311076	-0.993623	0.482559	-0.378938	-0.378964	-0.270056	0.366509	-0.201458	0.722641	-0.0424682	-0.600492	-0.147035	-0.162939	-0.614499	-1.57146	-0.454017	-0.0907364	0.0438125	-0.557494	0.360967	0.655206	0.071945	-0.282542	-0.705674	0.852243	-0.0880865	-0.259237	0.055574	0.645897	1.09656	1.05121	0.837664	0.823643	0.525928
-0.583874	0.228222	0.17634	0.422866	1.16809	1.34526	0.81589	0.970715	1.02788	0.0798035	-0.455093	-0.370409	1.0449	-0.0675187	1.23375	0.647932	-0.422971	-0.52691	0.586644	0.866735	-0.5062	0.388585	0.366509	0.84971	-0.896994	1.9661	-0.367142	1.40295	1.3921	1.90351	0.298026	0.294267	1.17088	0.269657	0.119639	1.41625	-0.292944	1.34243	0.118287	0.0557742	-0.197589	1.33364	1.34654	-0.217768	-0.467882	-0.32157	-0.549906	-0.51864	-0.46128	0.66399
-0.230979	-0.0558809	-0.422807	-0.136012	0.500995	0.274811	0.482399	-0.656009	0.362909	-0.125205	-0.708303	-0.387837	-0.499361	-0.245962	-0.522962	-0.436319	-0.809863	-0.534872	1.01183	-0.650907	-0.408499	-0.205084	0.366509	-0.306664	0.561956	0.15234	-0.463657	0.489955	0.525213	-0.726681	-1.48838	-0.363864	-0.522572	-0.289791	-0.251433	0.0173574	0.748791	0.512094	-0.290198	-0.198154	1.03297	0.541011	0.516054	-0.234553	0.521871	0.733828	-0.44385	0.81376	0.827066	0.658743
-0.863712	-0.0298608	-0.566496	-0.149197	0.548667	2.19352	2.00822	0.0309449	0.378113	-0.186551	-0.247884	-0.711082	2.5866	0.569567	3.04025	0.359251	0.0753608	-0.584261	-1.24014	2.6706	-0.683648	-0.015124	0.366509	1.53837	0.171147	1.13221	0.0044465	1.16625	1.1416	1.45154	0.298026	0.273406	2.66957	0.670138	-0.16788	0.927684	0.159704	1.33608	-0.0301961	0.11665	0.766238	1.19315	1.01165	-0.913186	0.240979	0.349111	-0.25316	0.283212	0.287801	0.077734
-0.715544	-0.201562	-1.49761	-1.42212	-0.508411	0.952122	1.43574	-1.2632	0.0841153	-0.774743	0.174369	-0.882655	1.08477	-0.860176	0.778688	-1.52384	0.15227	-1.07733	-1.62098	0.521781	-0.633079	-1.35389	0.366509	-0.37659	-1.35045	-0.153156	-0.171788	0.595634	0.688102	-0.736418	0.298026	-1.21541	0.307751	0.251213	-1.42113	-0.609598	-0.949988	0.857793	-1.5516	-1.2113	-0.752055	0.998211	0.761069	-1.05916	-0.786139	-1.04892	-0.438657	-0.924406	-0.794567	0.0524163
0.418363	-1.35765	0.149271	-0.21668	0.394236	-0.357804	-0.703837	0.0787832	0.138416	0.0271359	-0.262792	-0.0391306	-0.842931	-1.00432	-0.887894	0.238998	0.0896703	-0.332057	-0.977875	-0.854643	0.099481	0.0773085	-2.97388	-0.761699	1.08827	-1.51352	-0.523902	0.726567	-0.016364	-0.858119	0.298026	-0.0310335	-0.964735	-0.94074	0.0381471	0.821891	0.159053	1.29212	0.319106	-0.60893	0.656365	0.489472	0.825431	1.05015	0.301854	0.836267	0.669094	0.32571	0.369074	0.585592
0.903075	-0.558061	0.170146	0.150538	1.05137	1.96943	1.84029	-0.0356976	1.24062	-0.116665	0.906286	0.689153	1.56945	0.402138	1.69851	0.614896	0.0323387	0.670767	-0.931207	1.2911	0.948686	0.519376	0.366509	0.681906	-0.349127	1.30887	0.705817	1.62689	1.71854	1.15727	0.298026	0.416283	1.736	0.711241	0.0570604	1.42679	-0.963682	1.62446	-0.218419	0.102041	-1.21438	1.6789	1.51595	-0.0212611	-0.894022	-0.985846	-0.337233	-1.23123	-0.77821	0.720866
-1.40355	-0.658153	-1.20137	-1.22837	-0.862174	-1.21925	-0.62313	0.553965	-1.37058	-1.37715	-0.991057	-1.37396	-1.1444	-1.33884	-1.21493	-0.108665	-1.27074	-1.57469	-0.844348	-1.20068	-1.32117	-0.654276	-0.370645	-1.49392	0.600121	-0.286443	-1.13608	-0.492864	-0.867915	0.139224	-1.49454	-0.470839	-1.05243	-1.43737	-0.669136	0.0715126	-0.337934	-0.507303	-0.301996	-1.03585	0.0578306	-0.806198	-0.52682	-0.715259	-0.518128	-1.1365	-0.466092	-0.395087	-0.487556	-0.736206
0.25663	-0.143407	-0.449186	0.23379	0.358118	-1.57698	-1.43057	0.716054	-0.835176	0.37922	-0.382943	0.193377	-1.08343	-0.937555	-1.09171	0.935478	-0.588887	-0.811274	-0.928598	-1.11273	0.158565	0.777435	0.366509	-0.788366	0.467133	-1.36295	0.137408	-0.449225	-1.14608	-1.34969	0.298026	0.673272	-1.26893	-1.74414	0.412087	-0.78369	0.782805	-0.562273	0.692985	-0.411624	0.633487	-1.0358	-0.53255	0.101257	0.708272	0.796199	-0.0903658	0.792264	0.807346	0.382433
1.43071	0.730895	1.44146	1.31003	1.38352	-0.469203	-0.572008	0.462709	0.624868	1.78281	1.73153	1.36924	-1.22617	0.78714	-1.1707	1.81784	0.0150901	0.936227	-0.0859288	-1.09052	1.29073	1.6414	-1.38163	1.01336	1.29088	-0.94372	0.175382	0.401207	-0.113222	-0.673118	-1.77309	1.59017	-0.957434	-0.589563	1.52529	0.380178	1.54256	0.127525	1.85947	0.995226	1.32066	-0.177615	0.197168	-0.0187901	1.41906	1.85201	1.25533	1.52193	1.47181	1.35658
-0.531463	-0.203258	-0.395471	-0.0770201	-0.0215924	0.5701	0.408303	0.212636	-0.04324	-0.465407	-0.656016	-0.622602	-0.469758	-0.148338	-0.223828	0.152037	-0.695289	-0.404872	-0.0678189	-0.360397	-0.700981	0.0691502	0.366509	-0.543122	-0.725081	0.535935	-0.280276	-0.0071298	0.119857	0.287352	0.298026	0.134249	0.0539374	-0.589606	-0.271786	0.748541	-0.392093	-0.130043	-0.131502	-0.276472	-0.100222	0.042299	-0.125301	-0.461605	-0.39975	-0.226124	-1.38778	-0.38581	-0.426937	-0.517368
0.739858	-0.149202	0.470073	0.672472	-0.428195	-0.391597	-0.568649	0.452739	-0.893434	0.315725	-0.51721	0.657782	-0.27573	-0.309006	-0.0157386	0.922449	-0.201546	0.827414	-0.417837	-0.0588915	0.804183	0.925483	0.366509	-1.10514	0.648493	-0.365084	0.628455	0.0893874	-0.455611	-0.776545	0.298026	0.91902	-0.0294401	0.102779	0.926818	0.191408	-0.00239	0.0502783	0.90507	0.518627	0.0894781	-0.211781	-0.0272218	1.19362	-0.194292	-0.35733	-0.238468	-0.0997441	-0.0420568	-0.272443
0.24277	-1.5979	-0.184382	-0.473411	-0.546044	-0.732634	-1.45509	-1.98641	-0.448456	-0.497167	0.240344	-0.19687	-1.32974	-1.81246	-1.4056	-0.767185	0.363938	0.219557	0.0095306	-1.20217	0.116591	-0.458579	0.366509	-1.02771	0.101519	-1.57835	-0.529375	-1.00743	-0.919138	-1.11448	0.298026	-0.618907	-1.06512	0.0197712	-0.346184	0.0359486	-0.425291	-0.233502	-0.602293	-1.0291	-0.187223	-0.888368	-0.849173	1.23811	-0.363346	-0.258452	0.614325	-0.18488	-0.261952	-0.385644
0.985456	-0.226053	1.4146	0.94722	-1.39403	-0.215961	-0.385832	-1.13762	-0.161069	1.28039	2.33632	1.13305	-1.11123	0.841334	-1.07703	0.524537	0.902501	1.0451	-0.852317	-0.883174	1.067	0.789364	0.366509	1.35879	0.508991	-0.179469	-0.19134	-0.227489	-0.71137	1.17391	0.298026	0.839915	-0.977414	-0.488463	0.901111	0.105706	-0.0785867	-0.221935	0.854841	0.862878	0.244511	-0.57142	-0.374698	0.0997002	0.138652	0.716992	-0.294979	0.180319	0.0125918	-0.270077
0.427646	-0.894234	-0.94203	-0.620734	0.0756546	-0.493449	-0.328458	-0.404149	0.195705	-0.116022	-1.31537	-0.0140496	-0.89752	-1.97201	-0.816267	-0.0736722	0.268062	-0.396196	0.0222437	-0.653938	0.288303	-0.0863087	0.366509	-1.62889	0.113811	-1.33814	-1.22088	-0.0874181	-0.0368945	-1.07264	0.298026	-0.276534	-0.42151	-0.0348199	-0.673421	-0.202306	-0.11359	0.00148119	-0.87625	-1.59056	0.192029	-0.0857091	-0.164149	0.960398	-0.34017	0.42338	1.15127	-0.0700739	-0.117438	0.3802
0.103028	-0.191974	-0.404792	-0.152941	-0.0323024	-0.302679	-0.570728	-0.523554	-0.290486	0.24912	1.09422	0.00077379	-1.06215	-0.739551	-1.30914	-0.135326	0.0432247	-0.300555	0.0146105	-1.0315	0.2116	-0.0535303	-4.39618	-0.0652032	0.0826107	-0.682248	-1.12453	-0.470391	-0.901095	-1.05062	0.298026	-0.102994	-1.06559	-0.400178	-0.252666	-0.340737	0.59695	-0.264904	-0.122329	-0.73952	0.372224	-0.851818	-0.443106	0.43902	0.662821	-0.0942997	1.32972	0.67354	0.656857	0.29964
-0.0470682	-1.33787	-0.754565	-0.601492	-0.696172	-0.406405	-0.571822	-0.813103	-0.655696	-0.508607	-0.574628	-0.366726	-0.251953	-0.993232	-0.271964	-0.73362	-0.188914	-0.379886	-0.800959	-0.187655	-0.150347	-0.500208	-0.416948	-0.858384	0.179363	-0.840639	-1.02552	-0.37268	-0.681809	-0.730676	0.298026	-0.588892	-0.278456	-0.107561	-0.65735	0.044873	-1.31323	0.371653	-0.757948	-0.934995	-0.564926	-0.390089	-0.396124	0.316447	-1.29452	-0.869252	0.231431	-1.28107	-1.21835	-0.569559
0.305532	-0.912879	0.687043	0.339339	-0.0886871	-0.887398	-0.579493	-0.735151	0.231929	0.762807	1.44943	0.475875	-1.2453	0.284803	-1.43846	-0.0798493	0.235986	0.125955	-0.319473	-1.24018	0.404775	0.129246	-4.3215	0.477176	1.10014	-0.391533	-1.21855	-0.320125	-0.520853	0.383251	0.298026	0.0866968	-1.41508	-1.04157	0.208858	-1.02433	0.595228	-0.513318	0.153108	0.155899	0.638461	-0.643876	-0.424059	-0.32081	0.50288	0.329198	1.09198	0.726871	0.500757	0.657394
-0.234404	0.627928	0.289469	0.23597	-0.977541	0.06209	-0.0005851	1.69332	-1.20229	0.341188	-0.031692	-0.165622	-0.430104	-0.0960845	-0.14228	-0.222455	-1.43895	-0.786271	0.0237608	-0.129102	-0.421901	-0.413682	0.366509	0.454056	1.18787	-0.0110927	-0.710428	-0.870977	-0.970353	0.527276	0.298026	-0.782126	-0.0577575	0.101116	-0.0693901	-0.327185	-0.150205	-0.272303	-0.0090748	-0.0218577	0.603837	-0.597704	-0.953256	-0.406302	0.131035	0.646445	-0.379584	0.141791	0.0463939	-0.978788
0.225416	1.28154	0.495743	0.779675	0.398892	-1.61088	-1.24796	1.10034	-0.339347	0.626901	0.171057	0.356165	-1.4413	0.70294	-1.37546	1.09231	-0.494317	-0.217494	0.585853	-1.40454	0.284048	0.951994	0.366509	0.0951205	1.78106	-0.302701	0.747507	0.0824951	-0.571475	-0.968787	-1.492	0.910181	-1.37524	-1.16304	0.98808	-0.510708	1.15505	-0.316906	1.25347	0.764952	1.55861	-0.717735	0.118473	-0.212553	1.03244	0.577609	0.928415	1.24337	1.24459	1.1215
-0.745995	-0.041629	-0.11312	-0.746042	-1.94083	-0.776676	-0.970812	-0.419098	-1.35342	-1.13164	-0.816482	-0.911682	-1.37438	-0.816507	-0.929402	-1.02154	-1.62733	-0.866275	-0.911695	-1.07479	-0.884516	-0.99758	0.366509	-0.57552	-1.39836	-0.860895	-1.3275	-1.2607	-1.39117	-0.855379	0.298026	-1.18416	-1.152	-0.378582	-0.579998	-0.753182	-1.87508	-0.797504	-0.650377	-0.580739	-1.3043	-1.09359	-1.06297	-0.617316	-1.57492	-1.23528	-0.0813296	-1.71243	-1.76017	-1.98256
0.683421	0.850882	0.581651	0.416104	0.113068	-1.3062	-1.46037	1.96595	-0.137205	0.672128	0.917257	0.363793	-0.742533	0.39194	-0.512357	1.52274	0.416441	0.286079	0.902864	-0.871832	0.510555	1.19463	-2.9287	0.408694	-0.285474	0.0730612	-0.0102304	0.168656	-0.621632	-0.732235	0.298026	1.23981	-1.00778	-0.489932	1.06845	0.560702	0.500782	-0.021552	1.5023	0.638177	0.389869	-0.758299	0.265966	0.188621	0.306166	0.240226	1.6318	0.389201	0.289798	0.386331
-1.02353	0.564154	-0.526064	-0.40551	-1.24126	-1.4738	-1.60903	0.564986	-1.13292	-0.792757	-0.773785	-0.652918	-1.2222	-0.53922	-1.02975	-0.648442	-0.673662	-1.20202	0.201287	-0.787401	-1.03349	-0.809104	0.366509	-0.45454	-0.420793	0.22204	-0.713052	-1.31196	-1.31243	-0.655911	0.298026	-0.959535	-0.919646	-0.753222	-0.572887	-0.605294	-0.61283	-1.80089	-0.337305	-0.420394	0.134691	-1.46482	-1.19735	-1.10623	-0.490468	-0.355666	-0.0499859	-0.506602	-0.616076	-1.42607
-0.126229	-0.246373	-0.177121	0.0437087	-0.195635	0.741864	0.666502	0.687852	-0.320201	-0.332071	-0.571915	-0.414249	-0.130001	0.0700853	-0.109947	0.590213	-1.08931	0.182765	-0.381666	-0.236983	-0.0090033	0.649721	0.366509	-0.94711	-0.332999	0.193794	1.1123	0.443652	0.132652	-0.344137	0.298026	0.779996	-0.0455255	-0.176578	0.482874	0.724074	-0.343744	0.445057	0.595672	0.336147	-0.21525	0.240814	0.347198	-0.2782	-0.433735	-0.0894579	-1.17801	-0.312804	-0.314074	-0.172646
-0.324594	-1.19877	-1.13293	-0.57567	-0.411241	-0.955831	-1.31376	0.681289	-0.645242	-0.377205	0.457709	-0.321293	-0.568595	-0.819381	-0.344998	-0.217993	-0.472147	-0.387721	-0.0405096	-0.497017	-0.205428	-0.337198	0.366509	-0.939963	0.20941	-0.137249	-0.47977	-0.300735	-0.644814	0.560816	0.298026	-0.275325	-0.340601	-0.342783	-0.525067	0.0647974	-0.873579	-0.614603	-0.30354	-0.733693	-0.391425	-0.802068	-0.309532	-0.186212	-1.23271	-0.897863	-0.0777865	-0.841051	-0.99733	-0.412736
-0.406482	-1.79133	-1.78081	-0.679972	-0.0076452	-0.0647558	-0.139886	0.0686929	-0.560535	-1.09773	-1.16316	-0.718454	-0.280522	-1.0761	-0.0770161	0.52872	-1.03679	-0.474183	-0.237126	-0.237623	-0.445036	-0.145084	0.366509	-0.901852	0.572007	-0.340117	-0.0742801	0.185761	0.117967	-0.287398	0.298026	-0.0612861	0.0911898	-0.301882	-0.426446	0.257779	-0.0562825	0.00557913	-0.313766	-0.832421	0.00446994	0.00821844	0.205284	0.111332	-0.568522	-0.927298	-0.541892	-0.169432	-0.31411	-0.181348
-1.16188	-1.2325	-1.27612	-1.69633	-1.74028	0.459132	1.19185	-1.46879	-0.554947	-0.138871	-0.200374	-1.81234	0.356042	-1.01447	0.106676	-1.54875	-1.32122	-0.797783	-1.4554	-0.154235	-0.985756	-1.46252	0.366509	-0.827822	-1.85233	-0.92674	-0.189094	-0.369262	-0.314971	-0.370378	0.298026	-1.30221	-0.193158	0.329589	-1.46331	-0.935406	-2.14701	-0.290737	-1.63388	-1.36018	-2.46521	0.0175833	-0.379409	-1.16968	-1.81218	-2.38809	-0.430462	-2.34615	-2.14675	-1.69434
1.07135	0.644371	0.240296	0.494295	0.140293	0.148864	-0.420478	0.270218	-0.12834	1.06794	0.410259	0.59414	0.0613894	0.098417	-0.145869	0.997758	0.488112	0.0524083	1.05424	0.132279	0.897239	0.980287	-3.92296	0.326284	0.00457607	0.293763	-0.146818	0.0594178	-0.425884	0.0444863	-2.22859	0.913996	0.157066	-0.764115	0.616313	1.27715	0.285928	0.548849	0.750366	0.215829	0.826756	-0.471569	0.0278645	-0.466125	0.250376	0.372695	1.45066	0.300441	0.259277	0.439863
-1.18933	-1.83255	-1.6709	-1.34336	-1.33001	-0.519755	-0.416025	-1.16878	-0.95306	-0.952625	-1.6799	-1.09097	-1.13384	-1.55977	-1.09776	-1.78957	-0.808187	-1.3151	-1.60378	-1.23681	-1.10764	-1.47458	0.366509	-1.1967	-1.24348	-1.04401	-1.19502	-0.843208	-0.863185	-1.21015	0.298026	-1.55649	-1.14941	-0.936939	-1.61524	-1.15737	-1.21281	-0.762618	-1.65569	-1.6585	-0.630584	-0.697157	-0.905182	-1.30663	-1.06545	-0.88729	-1.27492	-0.965085	-0.928642	-1.05095
-1.76628	-1.11656	-0.86365	-1.27292	-0.170453	-1.00869	-1.52838	-0.908323	-0.407893	-1.80692	-1.29378	-1.64945	-0.349709	-0.913549	-0.132622	-1.44588	-1.70981	-0.764592	-1.482	-0.154023	-1.84207	-1.64051	0.366509	-0.512491	-2.13584	-0.383663	-2.13028	-1.22347	-0.804239	0.294919	0.298026	-1.79245	-0.169204	-1.65187	-1.75109	-0.346508	-1.32004	-1.5259	-1.84037	-1.14194	-1.50285	-1.0964	-1.47358	-1.60445	-1.3591	-1.16224	-2.14362	-1.32112	-1.44873	-0.958646
-1.48869	-0.33558	-0.778305	-1.05359	-2.32712	-1.17818	-0.618739	-0.0034855	-2.12553	-1.10878	0.00707989	-1.2395	-0.635397	-1.18843	-0.265579	-0.816981	-1.67462	-2.33892	-0.890198	-0.387333	-1.45038	-0.89178	0.366509	-1.24173	-1.85206	-1.04149	-1.46312	-2.23684	-2.16631	-0.855041	0.298026	-0.745197	-0.515215	-1.24313	-0.660689	-0.578893	-2.22298	-2.22591	-0.652825	-1.15599	-1.75484	-2.12732	-2.24783	-1.42195	-1.79193	-1.89267	-1.23606	-2.10262	-2.09362	-2.55708
-0.0707517	-0.757464	-0.827607	-0.0191783	0.364462	-0.379741	-0.940109	1.03043	-0.410355	0.672395	0.336008	0.978194	-0.0630585	-0.102454	0.140733	-0.0530494	0.602841	0.124308	0.871148	-0.150831	0.471447	-0.729453	0.366509	1.03189	0.0382944	1.64892	-0.0438957	-0.406514	-0.255868	1.2607	0.298026	-0.506166	-0.0708219	0.05448	-0.692048	-0.0186775	-0.332416	-0.665456	-0.561132	-0.345123	-0.628881	-0.605167	-0.40725	-1.02767	-1.09348	-0.831	-0.596376	-0.615534	-0.806961	-0.201286
-1.86396	-0.005997	-0.14959	-0.410918	0.0232043	0.133249	0.762361	-0.634804	0.441767	-1.56235	-0.887682	-1.00191	0.23906	0.0446645	0.170129	-1.11186	-0.39473	-0.409667	0.393904	-0.0523164	-1.61044	-1.37795	0.366509	0.571	-0.649705	1.03711	-0.14877	-0.0608094	0.28468	-0.166982	0.298026	-1.12083	-0.117125	-0.602412	-0.750873	-0.867969	-1.01525	0.0620106	-0.989766	-0.185182	-1.30123	0.277223	-0.06267	-1.18469	-1.41521	-1.37493	-1.52521	-1.43484	-1.54869	-0.148293
-1.87367	-0.537168	-0.916091	-1.45403	-1.7402	-2.12711	-1.75675	-2.10496	-1.58256	-1.41745	-1.28575	-1.5576	-1.73062	-0.846867	-1.79238	-2.61184	-0.551735	-1.89478	-1.32588	-1.71041	-1.87898	-2.39644	0.366509	-1.70299	-1.09668	-1.5003	-1.84105	-2.27195	-1.79328	-2.04296	0.298026	-2.52952	-1.87419	-0.434515	-1.91586	-2.28494	-0.808024	-2.24268	-2.09617	-1.40028	-0.830286	-1.80239	-2.1416	-1.42824	-0.880691	-0.802843	-1.66729	-0.821049	-0.879378	-1.62835
[truncated: 233 more columns]

## Sheet: panel a right
PDK4	TAC1	CD79B	CD9	CD4	IGF1	SLAMF7	SH3YL1	CDH1	TNFRSF17	FOXP3	TRAPPC3	PRDM1	KARS	MYLK	FAM107B	PDE4A	FSTL3	TPD52	TRAF4	FBLN1	RAPGEF3	TCF7	PTPRC	PGR	SMAP2	CTTN	CEACAM6	MMP2	LAG3	LYZ	ESR1	ANGPT2	CCDC80	HOOK2	SRPK1	DSP	SCD	CTSG	TCL1A	DNTTIP1	SMS	KLF5	CRISPLD2	SFRP1	SQLE	CD79A	NKG7	TMEM147	PTN
-1.97155	-1.28356	1.23053	0.0410327	0.610445	0.125389	2.47652	-2.19833	-0.0646359	2.44135	1.19074	-0.213532	1.64357	0.159564	0.662129	0.13369	-0.427093	1.46634	-1.02763	-1.3909	0.511515	-1.40132	-0.680278	0.681097	-0.871739	0.315493	-1.08615	0.83002	1.07663	0.0421734	1.24281	-1.41483	1.05621	0.917964	-0.842833	0.415741	0.764151	0.877931	-0.329673	0.229464	0.184288	1.28051	0.705446	0.967509	-0.234305	1.08214	2.26251	0.203305	0.560846	-0.463847
-0.547437	-0.492612	1.58715	0.0477739	2.10178	0.830329	1.57506	-1.61106	-0.355214	1.32474	2.28044	-0.880475	0.997398	-0.451174	0.230385	0.276078	0.106368	0.634408	-2.1903	1.73168	0.695362	1.12622	1.27428	1.39117	-0.919081	1.25593	-0.211521	1.08593	1.30259	1.19339	1.85441	-1.44942	0.212218	0.658763	-0.151553	-0.364141	-0.641765	0.751768	0.807298	0.550842	-0.199617	-0.704862	0.733766	1.08572	0.22671	-0.100339	1.53176	1.82677	0.461525	0.508229
-0.716622	1.29688	-0.0850996	0.379405	-2.22081	0.288788	-0.617961	0.739202	-0.829303	0.685625	-1.24528	-1.10287	-0.916119	-1.11579	0.185981	-0.516166	-0.0200357	1.17637	-1.01393	0.726318	1.31841	1.91016	-0.281436	-1.62853	0.915005	-1.95625	0.199697	-1.35804	0.847519	0.267523	-1.4709	0.120054	-0.935306	0.886083	2.03331	-0.816596	-0.437765	-0.595855	0.54853	-0.827977	0.199535	0.105316	-0.362603	0.899543	0.612204	-0.754836	0.311288	-1.15027	0.584966	1.5145
0.109461	-0.181191	-0.0377279	-0.079918	0.218947	0.430574	0.67827	0.379554	0.903363	0.197982	0.153534	-0.282954	0.621144	0.316614	0.568672	-0.137828	2.33211	-0.763422	-0.266026	-1.22584	-0.170548	0.296022	-0.487887	0.568496	-0.668004	-0.718952	2.21459	0.84486	0.372145	-0.663482	0.392159	-1.08974	-0.368592	0.339471	1.04603	0.575517	0.683338	1.84017	0.471317	-0.137172	0.166954	-1.05285	0.371293	0.257683	0.264367	1.13449	0.355586	-0.381438	-1.65759	0.72938
0.396466	-1.28356	0.704658	0.0635754	1.37354	0.783048	1.28044	0.819517	1.25948	1.0261	1.61959	-0.0737505	0.83326	0.695292	-0.0507145	0.535911	-0.588692	0.253525	-0.101286	0.445107	0.168263	1.06051	0.908277	1.43384	-0.92375	2.31737	-0.456269	0.398013	0.350888	1.33563	1.85115	-1.32409	0.0463254	0.890626	-0.240531	0.186377	-0.0558276	0.358328	0.703606	1.20814	-0.192209	-1.16962	-0.0522186	0.440607	0.656636	0.0109232	1.03293	1.22236	-1.38575	-0.745635
1.11364	-0.699249	-0.430901	-0.204878	0.680971	-0.141972	0.476234	-0.264867	0.93025	0.228251	0.856774	-0.523081	0.983411	0.319323	0.87926	0.248346	1.48562	-0.0147468	0.921993	1.2731	0.265022	-0.684505	-0.752938	0.112443	-0.944077	1.42922	-0.462883	-0.262497	0.54204	0.383238	0.800442	-1.15703	1.74921	0.652856	-0.632667	0.799653	0.302773	1.47855	-0.468186	-1.31333	-0.091086	0.462161	0.389946	0.851546	-0.810663	1.01832	-0.0845962	0.193647	0.409284	0.0249539
0.281471	0.690045	0.406942	-0.806016	0.694623	1.4435	-0.542745	0.106671	-1.46951	-0.338868	0.0202524	-0.72612	0.693526	-0.463054	1.47125	-0.423968	1.11017	1.36158	-2.03269	-0.423656	1.99949	0.429761	0.657214	-0.0308865	0.871385	-0.0786845	-0.318966	-0.413215	2.03234	-0.791747	0.440516	0.123826	1.2254	1.74137	-0.364347	-0.965436	0.0159065	-1.46355	0.691954	0.440372	0.017636	-0.983736	0.59805	1.54951	0.82701	-0.752286	-0.578474	0.20484	0.109612	1.92306
1.07443	-1.28356	0.69854	-0.285449	1.18853	0.516461	1.18463	0.276989	-2.18048	0.602481	1.19521	-1.70752	0.719789	-0.0709649	-0.0151688	-0.399063	-0.819564	-0.704959	-0.18384	2.18038	0.672791	0.0649092	0.127497	1.25768	-0.791274	1.76323	0.318828	0.375063	0.235891	0.790984	1.46218	-0.337921	0.280641	0.0269013	0.542344	0.73022	-0.465022	0.235575	-0.368457	1.32997	-0.0710131	0.575241	-0.56083	-0.250444	-1.01528	-0.0251412	0.789398	1.29668	0.00661697	-0.272602
-2.53947	0.660876	-1.08593	0.901703	0.088977	-1.35635	-0.54572	-0.134086	1.38455	-0.697249	0.482366	-0.0190417	0.520759	0.11202	0.664282	0.840544	0.0268326	-0.332815	-0.0218563	-0.649631	0.483058	0.315086	-0.594074	0.091218	-0.930293	0.303326	0.230499	1.7	1.24867	-0.530147	0.155399	-0.892864	1.55484	0.277321	-0.981844	0.120162	0.383101	-0.25788	-0.664209	-1.03366	-0.0783725	0.827399	-0.125095	0.324213	-1.69911	0.146961	-0.890993	-0.93518	-0.1242	0.120378
0.275676	-0.573162	0.901165	1.12823	1.8092	0.829089	1.46236	-0.254621	0.744	1.32327	2.38111	0.675159	0.766359	0.616871	0.490196	-0.0793116	-0.691465	0.303417	0.0422087	1.03579	0.402631	-0.602254	1.50516	1.59967	-1.1337	1.09114	-0.889133	0.943269	0.517346	1.22102	2.06797	-1.09298	0.323508	0.55577	-2.18766	0.230847	-0.349679	0.0687006	-0.423082	1.42612	-0.0275583	0.243344	0.715734	0.812221	-0.292492	0.43029	1.23306	1.46645	0.707744	-0.115583
0.893599	-0.524625	1.38833	-0.461209	1.14157	1.39267	0.893719	-0.540064	-2.78102	1.23461	1.08682	-0.183799	1.86506	-0.172089	1.1688	0.990813	0.931887	0.780524	-0.939981	-1.37693	1.69482	0.881326	1.26608	1.59318	-0.156465	1.09869	-0.310628	0.483101	2.11934	-0.135856	0.37012	0.244309	2.01054	1.67025	-1.68508	-1.25377	-1.32195	-0.908988	1.42868	0.844059	-0.120974	-1.01809	-1.19608	1.96473	-0.0246367	-0.839678	1.44744	1.08652	-0.923132	0.196011
-0.511232	1.01784	-0.801383	1.75529	-0.492551	-0.692915	-0.0345214	-0.292216	1.58461	-0.0157874	-0.687678	-1.63267	-0.301005	1.06043	-0.232045	0.0837653	-0.254988	-0.250045	1.14643	0.681069	-0.891219	-0.78399	-1.05253	-0.0294101	-0.88918	0.347104	-0.231568	1.13212	-0.283369	-1.0768	0.0388857	0.556429	-0.148149	-0.629661	0.858635	1.65449	0.544031	0.47209	-0.683527	-0.554465	0.190776	-0.715688	0.157774	-0.526428	0.0266096	0.28607	-0.291177	-1.19898	-0.192433	0.291596
0.19791	-0.505565	-0.183229	-1.63278	-1.35598	0.0517165	-1.34228	-2.70718	1.05948	-1.57294	-1.46675	0.408314	0.170708	0.24885	0.0865397	-0.740246	1.00923	-0.686839	0.592206	0.855857	-0.216205	0.369081	-0.887513	-1.26517	-0.900915	-0.290892	0.912173	1.2688	-0.445027	-1.35256	0.0068991	0.876367	0.469189	-0.449441	0.513459	-1.53952	0.572037	-0.296098	-0.282602	-0.859778	0.1812	-0.921458	-1.22785	-1.09536	-0.331528	0.0721261	-1.12169	-0.694233	0.627193	-0.32205
-0.290053	-0.677551	-0.711467	-0.112086	0.544301	-0.839102	0.654577	0.702041	0.823295	0.32711	0.36139	-0.993437	0.451892	1.4026	-0.160089	-0.105233	2.39652	0.46048	0.472663	0.775856	-0.847624	0.593941	-1.21614	0.656841	-1.33172	-0.185208	0.241804	1.43002	0.19367	1.51434	0.385162	0.339389	-0.054986	-0.127044	0.180982	1.16676	0.47267	0.869771	-0.928548	0.205209	1.10783	1.34458	0.010466	0.313611	-1.20692	0.841578	0.0997067	0.444574	0.478943	-0.16369
0.0592602	0.296578	-1.4239	0.931699	-0.0237234	1.22252	-0.592411	-0.737019	0.99273	-1.09753	-0.886198	-1.27913	0.99514	0.452694	1.25414	1.30786	0.878118	0.0980656	0.454074	-0.621323	1.73226	0.130082	0.253452	-0.216383	-0.642189	-0.222589	0.465825	1.17758	1.31862	-1.01969	0.288355	-0.453044	3.48857	1.5249	0.334969	1.05781	0.282927	2.16559	-0.325785	-1.31333	2.00063	0.837131	0.325853	0.333509	-0.986442	-0.835454	-2.0636	-1.45469	-0.719684	-0.035061
-1.40724	-0.243996	-0.122806	-0.228809	1.42202	0.637499	1.55638	-0.246032	0.467439	0.260952	1.40115	-0.511075	1.3226	0.349855	1.28732	0.308459	-0.353812	0.143973	-0.039893	-0.889611	1.11861	-1.45819	0.16093	1.27435	0.468199	-0.324561	1.13651	0.708612	1.31543	1.48672	1.45924	0.0162152	0.633113	0.882328	-0.748973	-0.299117	-0.502671	0.305554	-0.882922	0.0896381	-1.33595	0.0959627	-0.719943	1.15537	-0.535879	0.757289	0.464832	1.25227	0.536115	0.389682
-1.04142	0.919702	0.114037	1.52029	0.396222	0.0210698	0.279426	1.30725	-1.96506	-0.109499	0.487307	1.60333	-1.45087	0.772646	-1.05194	1.31	0.261648	2.25762	1.12258	0.900681	-0.0385516	-0.79149	-0.569433	-0.708287	-1.21825	-1.04515	0.515026	1.13848	0.375795	0.681723	-0.418908	0.618159	-0.41008	0.136109	1.94386	-0.877109	-0.0353469	-1.44716	1.54812	0.314858	0.719906	1.20355	0.273091	-0.327458	-0.613567	-2.21476	-0.276934	0.497688	2.8897	0.094111
-0.359581	-1.28356	-0.399475	0.268809	0.0411008	-1.05391	0.590447	0.186957	1.04872	0.311515	0.164648	-0.198224	-1.33877	0.118442	-0.641841	-1.8685	-1.5114	0.493073	0.667823	1.26808	-2.57732	-0.0918001	-1.12497	-0.0417855	-1.23857	0.196831	0.762729	0.406993	-1.8702	0.477364	0.659809	0.685138	0.536277	-1.36518	0.0536438	1.1176	0.0894755	1.61525	-1.88167	-0.783988	-0.508927	0.937784	0.0464314	-1.24294	-1.85094	0.848755	0.0798026	0.134151	1.8791	-1.13811
-0.634406	-0.987366	-0.528243	0.915413	0.920097	0.170752	0.639355	-1.89037	0.485157	-0.326647	1.08908	-0.692657	1.33472	0.139327	0.363341	-0.556198	1.42414	-0.758702	0.192518	0.324896	0.521351	0.135961	0.638452	0.959578	0.455416	0.120947	1.21373	1.70557	1.01607	-0.0570836	0.91694	0.640409	0.014576	0.544618	0.124388	0.403207	0.453617	1.24519	0.387457	-0.148226	0.100342	-0.87389	0.879213	0.80687	-0.26989	0.11404	-0.72281	0.457305	-0.155405	0.00883245
0.757138	-0.227968	-0.502262	-0.148631	-0.99186	-1.22574	-1.58154	1.10222	0.634807	-0.85888	-1.4083	1.96862	-1.18685	1.6685	-0.713711	1.59654	0.360532	-2.21504	0.143902	0.67873	-0.949481	1.0851	0.660525	-1.45892	-0.0612625	-0.978498	-0.217006	-0.13556	-1.85919	-1.19202	2.48538	-2.17261	2.48196	-1.63657	-0.110069	-0.0149858	-0.813894	-0.234943	-1.25816	-0.739437	1.72673	0.547704	1.88868	-1.68582	2.02431	1.30214	-0.754702	-0.536119	1.98163	2.72717
0.43212	0.979761	-0.437258	-0.155276	0.439121	0.796001	0.597311	0.0919174	0.490225	0.311528	0.618743	-0.874782	0.68747	-0.478085	1.06072	0.707122	0.794499	-0.307122	0.941887	1.4263	-0.070894	-0.667511	0.88719	0.896828	1.16838	-0.262962	-0.0750889	0.835242	0.722731	0.203334	0.658435	0.568491	0.353191	0.493186	-0.336001	0.94124	0.754825	0.442671	0.40741	0.579314	-0.283151	0.502691	-0.621559	0.773178	0.796532	0.308745	-0.04326	0.113824	-0.850076	1.29812
0.351755	-1.28356	0.124047	-0.0610743	0.822838	-0.390455	0.973309	-0.307117	0.196141	0.370484	1.2216	0.148471	0.538586	0.290154	-0.11525	-0.13009	-0.241971	-0.11936	0.604134	0.151178	-0.252123	-0.457469	-0.0948392	1.10935	0.038382	-0.182537	0.693774	-0.263174	0.442827	1.16304	1.33972	0.325233	0.123118	0.163473	-0.83023	0.252132	-0.14039	1.67817	-0.452595	0.105691	0.0266649	1.65042	-0.0710843	0.572699	-1.45906	1.59879	0.246478	0.452561	-0.840626	-0.151564
-0.825444	-0.958476	1.94839	0.21084	1.61007	-0.106062	2.16812	-0.300221	0.394623	2.00828	2.00288	0.133991	1.45432	0.612811	-0.841418	0.353783	-0.739345	-0.707937	0.422302	1.83202	0.261249	-0.76913	1.3551	1.60942	-1.58373	1.2078	0.863484	-0.899929	-0.259211	1.98409	1.68001	-0.847998	-0.815542	-0.123681	-0.338161	0.546122	0.247081	0.298696	-0.24077	2.31455	-0.298825	1.36425	0.202484	-0.111089	-1.33043	0.0034483	2.02332	2.23482	1.22786	2.36519
0.552107	0.831205	0.950804	0.651427	1.72211	1.82861	0.530021	-0.176462	-0.491531	1.05352	0.335003	0.827354	-0.0814219	-0.261717	-0.891086	-1.2349	-0.264233	1.26595	-0.661162	0.949353	1.15648	0.636927	0.690501	0.1041	0.414426	0.348542	2.80628	-0.696942	1.47435	0.200642	0.993149	-0.24712	-0.928136	1.04818	1.76617	-1.58046	-0.799091	0.0426599	1.73237	0.703137	0.907573	0.551239	-0.562614	0.250937	0.486572	-1.09066	0.896761	0.872862	1.13544	0.660864
-0.229679	-0.919384	2.33502	1.80064	1.54597	1.4659	1.83664	0.61972	0.92731	1.54438	1.62258	0.534799	0.372442	1.14096	0.0248346	0.656472	0.989721	-0.408271	0.315335	0.61532	1.0464	0.949633	2.1727	1.88249	-0.923902	2.6501	-0.639255	0.785851	0.8521	2.1674	2.1893	0.459664	0.0556688	1.15011	0.247834	-0.599386	0.234438	-1.25603	0.591497	2.37032	0.648607	0.648188	0.173246	0.725394	0.0545895	0.0414098	2.09239	2.62123	0.803569	-0.0730724
-0.861471	0.825939	-0.895316	0.217249	0.14379	-0.641598	0.196189	0.394259	0.70591	-0.878707	0.287744	0.267907	-0.575331	-0.776506	-0.471214	-0.795627	-0.151616	-0.0929949	-0.502411	0.276586	-0.305472	0.367092	-0.630905	0.091901	0.257023	-0.636899	1.42121	0.99394	0.0445185	0.282411	0.54499	0.732773	-0.168447	-0.306789	0.255734	-0.205687	-0.491506	0.82184	-0.0355154	-0.467891	0.423599	0.197649	-0.187509	-0.409849	-1.37773	-0.0023295	-0.840125	-0.374683	-0.407538	-0.584187
0.67443	-0.403517	0.09669	0.200386	0.420766	-0.0792524	0.832647	-0.661873	0.874785	0.552032	0.336974	0.46573	1.27082	1.93829	0.870717	-0.240585	-1.07775	0.106365	1.26408	0.884627	-0.593276	-1.21282	0.806439	0.670504	-0.749142	0.455065	0.426913	1.21954	0.741667	0.0469555	1.20834	-2.03359	1.25705	0.583277	-0.767866	2.0076	1.14605	1.84073	-0.843905	0.148377	0.275879	0.936164	0.257498	1.19405	1.61726	2.8789	0.466244	0.253446	-0.108472	-0.304921
0.870341	-1.28356	0.360691	0.328395	0.47822	1.11383	-0.0064146	-0.136137	0.833935	-1.45605	0.87278	0.351731	0.877792	0.482164	-0.433359	-0.360619	0.0902051	-0.187063	-0.884576	2.95366	0.903333	0.324142	0.490598	0.534256	-1.23617	0.444957	-0.177756	-0.256334	1.04706	0.559789	-0.152272	-1.73544	1.85526	0.871997	-0.48231	-0.746344	-0.628834	-1.3689	0.107971	0.315694	-0.0128974	-1.05519	-0.61712	1.23876	-0.327886	-1.06594	-0.111139	1.07491	-0.791051	0.244831
-1.4084	-1.28356	-1.39174	0.441908	-0.935448	-0.492148	0.182219	1.07204	-0.0333708	1.06416	-0.0051874	-0.362931	-1.04919	-0.109728	-1.07476	0.386822	0.836167	0.229399	0.182035	-0.839916	-0.330524	-1.19382	-0.459728	-0.293915	-0.436663	-0.535569	-0.644482	1.11041	-1.21458	1.03614	0.0168601	0.0256878	-1.13911	-0.982147	0.129549	0.660818	0.645365	0.681472	-0.0462585	0.674064	-0.492551	0.402457	-0.222566	-1.04773	-1.05447	1.17064	0.285802	0.441502	-1.17007	-0.572732
-2.23031	-0.211132	-0.0267927	1.4758	-0.459275	-0.670361	-0.0576655	-0.605862	1.21521	-0.232539	-0.621455	0.141517	-1.33731	0.289566	-1.51774	1.1534	-0.63676	0.0771263	0.403813	0.182	-0.531936	0.474289	-0.18779	-0.0962015	-1.18867	1.38708	-0.457965	1.1485	-0.32916	0.602929	-0.28072	0.496493	-2.32604	-0.686414	0.570869	-0.69962	0.167924	0.0456218	-0.269932	0.92418	1.16529	-0.796412	-0.310672	0.161287	-1.57731	0.0453515	0.317433	0.220792	0.361063	-1.32377
-1.38232	-0.310725	-1.28747	1.74917	-0.469855	-0.758389	-0.904035	-1.09279	0.478431	-0.841411	-0.565951	-1.60752	-0.538508	-0.73295	-0.248523	1.17446	1.7912	1.24473	1.45284	0.0756691	-1.4201	-0.382626	0.414724	-0.48184	0.349977	-0.140952	0.388491	0.688396	-0.474134	0.478339	-0.439636	0.812687	0.0579364	-0.376515	0.101789	0.278499	1.31081	0.293294	-0.167458	-0.387355	0.322616	1.01933	-0.603781	-0.659267	-0.693458	-0.385451	-0.966366	-0.766467	-0.775803	-0.434395
-0.348727	-1.28356	1.09223	1.90107	0.903672	-0.705728	1.38674	1.32697	0.798497	1.40522	1.48958	0.449664	1.22988	0.945464	-0.623981	-0.57705	-0.909876	0.585558	0.162836	0.529465	-1.06466	0.041841	0.531635	0.691567	0.320725	0.641299	-0.614152	2.38097	-0.716451	1.71679	1.2978	-0.481473	0.369985	-0.571752	-0.111869	-0.447057	0.0234983	0.67072	-0.48193	1.26707	1.04427	0.896083	-0.267983	-0.12307	-0.701518	0.28157	1.48826	1.38128	0.406792	-0.13357
-0.0525774	0.551217	0.196225	0.0739361	1.31535	0.565842	0.811887	-0.564904	-0.15468	0.638955	0.980514	0.0784518	0.818174	-0.843334	1.1142	0.66301	-0.0726067	0.433689	0.606177	-1.08789	0.57444	-0.0553938	0.744538	0.988566	0.358487	0.428559	1.99808	-0.0055242	1.04103	-0.0959685	0.363556	0.274893	0.872757	1.00069	-0.783386	-0.274808	0.201453	0.181649	0.104581	0.109377	-0.803677	-0.888956	0.0872431	1.42065	0.0791661	-0.227918	0.595743	0.182769	-1.36573	0.133154
-1.42034	-1.02004	0.382489	1.2438	0.76322	-1.34206	1.28072	0.845149	-0.142822	1.34414	1.37208	0.951661	1.14738	0.517608	0.112443	-0.02234	-0.794395	-0.850078	0.280982	0.645221	-0.25386	-1.22519	0.120307	0.833013	-0.526142	1.04449	-0.590963	-0.270684	0.934032	1.66805	0.686597	-0.51599	0.395921	0.331568	-0.778014	0.465548	-0.619807	-0.0802694	-1.28893	-0.179203	0.828881	1.18483	-0.529057	0.952486	-0.915266	-0.424485	1.06589	1.5691	-0.842266	1.46932
1.76303	1.19251	0.413705	-0.127162	-0.745685	1.33386	-0.906382	0.468056	-1.63506	-0.302702	-1.21547	-1.07038	-0.677033	-0.880874	-0.0357084	-0.290175	0.188291	0.997151	-0.269873	0.516544	0.748131	1.4364	-0.561265	0.0795156	-0.427503	0.579739	-0.159193	0.610007	0.459849	-0.28768	3.30145	0.807641	-0.395999	0.551951	0.568976	-0.671785	-0.121859	-0.877212	1.04737	0.2861	0.265006	-1.00585	0.367763	0.63204	0.250434	-0.468216	0.31194	-0.475817	0.212935	0.309207
0.658826	1.14724	0.231737	1.44758	-1.33091	0.175502	-1.25017	-1.36792	0.407264	-1.47349	-1.36093	0.305706	-0.532305	-0.650161	-0.409471	-0.627596	0.865421	0.101621	0.402641	0.201355	-0.756842	0.484851	0.28873	-1.52074	0.35199	-0.587782	-0.664452	-0.738706	-0.489569	0.238025	-1.13199	0.196688	0.251657	-0.380527	0.405905	-0.754162	0.555771	-0.506406	1.34505	-0.642473	1.00745	0.373046	-0.361231	-0.594246	0.081218	-0.0291042	-0.777175	-0.220863	0.623573	0.296718
-0.0763045	-1.28356	-0.230408	1.34908	-0.559457	-0.427474	-0.668099	1.62518	0.360756	-0.793426	0.399255	-0.478343	-0.94442	1.12108	0.12035	-0.758351	1.08949	-1.17731	0.213317	2.08885	-1.95625	-1.37904	0.679203	-0.0860163	-1.48257	-1.44265	1.49511	-1.52643	-0.797822	0.418318	-0.630027	-1.35127	-0.257132	-0.523327	0.642088	3.13886	1.73321	0.344502	-0.268747	-0.480129	-0.296123	1.26498	-0.0854471	-0.949069	0.4074	1.25855	-1.22437	-0.0589846	-0.839798	-1.82963
-0.0483793	0.24915	0.393043	-0.0322729	-0.100363	0.531038	0.265922	0.132215	0.239585	0.49899	0.869349	-0.076816	0.600418	-1.06085	0.840147	-1.02868	-0.366493	0.956948	-1.0763	1.06898	1.60309	-0.254835	0.366787	-0.177616	0.57709	-0.153718	0.390715	-0.325389	0.892374	-0.377743	0.0522869	-0.208152	0.0923038	0.784247	1.02206	-1.09536	0.0220291	0.730293	1.01624	0.337675	-0.375444	0.534145	0.257749	1.07592	0.245553	-0.0399197	0.90743	-0.114432	-0.0827656	0.775694
-0.985011	0.1878	-0.399312	2.61315	-0.560289	-0.84438	0.247243	-1.28106	0.444733	0.73146	-0.116433	0.39198	0.377002	-0.709831	0.0728535	-0.669008	-0.495557	0.991418	0.38593	-0.592617	0.407361	-1.7552	-0.770103	-0.421146	0.233901	-0.705046	0.234916	0.866219	0.992935	-0.123421	-0.697417	-0.394363	0.517458	0.19456	-0.305606	-0.0025343	-0.160222	0.419516	-0.541735	-1.0733	-0.273326	0.193931	0.443729	0.916615	-0.417583	-0.0818416	0.603002	-1.16935	1.31299	0.121762
-1.10538	0.377296	-1.47432	-0.133436	-0.677383	-1.67129	-1.04472	0.824032	0.802794	-0.730788	-1.33799	-0.467772	-0.0487737	-0.69298	0.150064	-0.0366001	2.06569	0.0242885	0.183139	-0.497423	-0.804272	0.145085	-1.39341	-1.34976	0.982555	-0.407281	-0.347692	1.44703	-0.0080419	0.360651	-1.42703	1.14191	2.20155	-0.618049	0.20049	-0.448072	0.464458	0.0551514	-1.06745	-1.06849	0.875146	-0.644074	-1.13284	-0.201444	-0.996477	-1.13684	-1.49377	-1.08415	0.0270296	0.50902
-2.57152	-1.28356	2.17354	0.259227	-1.40652	-1.6988	-0.0359448	-0.251905	0.0249866	0.232739	-0.619754	0.652189	-0.807061	1.20802	0.593672	0.39057	0.118142	0.794648	-0.139301	0.580785	0.431328	-1.12142	0.609205	-1.27176	-1.73294	-1.16073	0.616464	-0.755552	-0.881618	0.688053	-1.3712	-2.34045	1.83718	0.359856	-1.58612	1.79651	1.08005	-1.01093	-1.3982	-1.31333	0.293235	3.72944	0.951887	-0.776378	1.52041	0.695261	0.618978	-0.932541	1.38953	-0.878879
-0.542974	1.36259	-0.244032	0.182319	0.0445205	0.885671	0.218102	-0.667537	0.883635	0.61238	0.355353	-0.826256	0.570342	0.25313	0.573263	0.167279	-0.967628	-0.235572	0.574004	-0.159151	-0.0538091	-0.751968	0.0604633	0.163358	-0.098346	-0.719164	0.924609	1.24947	0.181624	0.226098	0.185952	0.0585848	0.129138	0.830845	0.475928	0.739266	0.478136	1.09849	0.45455	-0.567405	1.15989	1.06511	0.0100093	0.794668	0.172596	-0.247123	0.393288	0.106453	-1.47707	1.10773
0.703521	-0.53076	0.0313704	0.939366	-0.195248	1.07059	-0.438197	0.604872	-1.05513	-0.745714	0.231273	-0.317914	-0.624255	-0.525968	-1.03998	-0.337564	0.843915	1.62935	0.329285	1.07105	0.0989055	0.686109	-0.0347154	-0.469034	0.880955	-1.59199	1.68479	-0.257658	0.00477934	0.173377	-0.350823	0.497611	-2.14667	-0.253841	2.61687	-0.212593	1.6386	-2.19636	-0.45011	-0.698528	0.714498	0.70507	-1.33328	-0.745176	-0.290808	-0.517039	-0.524023	0.291898	1.65949	-1.61495
-0.433594	-0.36141	-0.442018	0.518116	0.440486	-0.776781	0.736444	-0.662964	1.03145	0.595893	1.04666	-0.137499	1.10437	0.882049	0.257654	-0.595211	-0.727743	0.645503	-0.0280428	0.449639	-0.465661	-0.723952	-0.776578	0.638021	-0.971805	1.10574	-0.100087	-0.323794	0.47973	0.730649	0.576869	0.664266	1.15708	0.563357	0.104146	1.2827	0.606251	1.21203	0.219256	0.0930848	-0.767273	-0.812514	0.227512	0.504438	-0.686208	1.0546	0.742422	-0.301958	-1.12736	0.116945
-0.512207	0.336255	-0.413422	-1.53703	-0.147148	-0.258841	0.413265	-1.19075	1.01907	0.748088	0.504216	-0.358749	0.893861	1.36511	0.7319	0.218985	1.16733	0.912992	-0.260869	0.635646	1.65546	-0.347285	-0.604321	-0.453175	-0.139485	-0.706794	0.266473	0.0131393	0.725877	0.867533	-0.310661	0.90757	1.20805	0.703412	-0.304488	-0.27621	0.349055	0.13305	-0.0393362	-0.983863	1.30409	0.79791	0.121765	0.868802	-0.485345	-0.512476	0.581285	0.442061	1.00321	0.192366
-0.664258	-0.633466	0.864966	0.204756	1.18582	-0.33445	2.1853	0.90582	0.327373	2.14741	1.5745	0.220041	2.11153	0.631326	0.442859	0.747512	-0.24068	-0.53948	1.80683	0.138689	-0.0160445	-1.69556	-0.524975	1.14406	-0.948005	0.918122	0.273267	-0.379144	0.781519	1.30761	1.72543	-1.39792	1.77295	0.480962	-2.52494	1.43149	-0.228742	1.37166	-0.366761	1.0293	0.795083	-0.711468	-0.267095	0.337289	-0.662664	0.705249	1.69119	0.774217	-0.0521958	-0.203113
-0.948845	-1.28356	-2.61601	0.762689	-0.23515	-1.5407	-0.56925	0.877994	1.33775	-1.1	0.152539	-0.285901	1.84571	0.0812658	-0.241856	0.635123	0.803897	-1.65552	0.578516	-0.30784	-0.143749	-1.20021	-2.28801	0.147137	-1.3586	1.00765	-1.61983	2.40915	0.848474	0.272333	-0.70907	-1.52504	2.6492	0.57611	-2.08153	1.07529	0.520133	1.44146	-1.83112	-0.948333	-2.31226	0.345072	0.569648	0.764697	-1.91263	0.965476	-1.39078	-0.660377	0.55793	-0.737781
-0.119589	-1.28356	0.991878	-0.388932	1.64481	0.828905	1.79903	-2.01802	-0.112809	1.81613	1.70329	0.170799	1.03322	0.145923	-0.324843	0.7627	-0.48394	-0.663847	2.22772	-0.0636166	0.655997	-0.192888	0.826549	1.15604	-1.27811	0.764273	0.362214	1.40815	0.738419	1.1582	1.71458	-1.90955	1.23275	0.92379	-1.68992	-0.325567	-0.407442	0.969136	-0.140223	0.562275	-0.762685	0.936035	-0.235897	0.418181	-0.442206	0.486273	1.69283	1.72605	0.509392	-0.150629
-1.03499	-1.28356	-0.527029	-1.14753	-0.459381	-0.331433	0.207866	0.667255	0.275031	0.152808	0.411167	0.391116	-0.476617	1.09718	-0.75495	-0.277547	-0.33384	-0.719118	1.1086	0.0770669	-0.502217	0.284357	-0.96173	0.311808	1.2675	0.980371	-0.847832	0.280219	-0.715215	0.18688	0.0230383	1.01786	-0.0233856	0.245746	0.248788	0.690377	-4.20678	1.73054	-0.415451	0.699345	-0.0158072	1.35409	-1.69047	-0.388055	-0.548068	0.619413	0.167117	0.41345	-0.167256	-0.392779
-1.96895	-1.0131	-0.340574	1.60361	-1.07277	-2.39379	-0.513028	2.3315	-0.297365	-0.651403	0.343999	-0.0806387	-1.33558	1.2107	-1.63499	0.255051	-2.2689	-2.83559	0.0105716	1.03641	-0.406239	-2.19563	-0.195802	-1.12561	-1.83339	0.889599	-0.252668	-2.10404	-1.43264	0.385179	-0.519662	-1.53526	0.586588	-1.65222	0.263384	3.10809	0.495999	-2.11731	-2.25182	0.864212	0.0771981	1.15264	2.32345	-1.37612	1.56841	0.191891	-1.16718	-0.267198	2.91323	-1.00954
0.219743	-0.0615593	-1.06462	-0.0634695	-1.63477	-0.340304	-2.0718	0.195779	1.4905	-1.73157	-2.04847	1.35123	-0.346474	0.475237	-0.461786	0.35424	0.745343	0.227784	1.97055	0.751931	-0.110148	0.357411	-0.520959	-1.70017	-0.981268	-0.588467	0.930457	-0.223257	-0.447002	-1.52527	-0.913532	0.523875	0.91117	-0.166904	-0.266686	0.0817451	0.471876	0.0238599	-1.60348	-1.31333	0.548103	0.400441	0.45188	0.102175	-0.93515	0.213972	-1.63801	-1.74815	-0.848908	-0.427338
-1.33125	-0.967468	-1.05877	1.24293	-0.703141	-0.941451	0.372466	-0.199583	1.4099	-0.693788	-1.18943	2.94794	-1.13907	1.18637	-2.04984	-0.361683	-0.158034	1.40788	0.442152	1.94961	-1.78228	-0.401964	-2.08389	-1.40855	-0.117016	0.769786	0.95224	0.231429	-0.923273	0.770932	0.103101	0.365873	1.12184	-1.66615	1.14907	-0.8392	-0.013255	0.379839	0.152174	-1.31333	0.652511	-0.0655258	0.610032	-0.495435	-2.09239	0.566014	-0.381789	-0.717553	2.80048	-1.02335
-0.122959	-0.708409	-0.855793	1.12488	-1.41925	-0.193501	-0.998073	0.942436	1.0006	-1.25883	-0.991637	-0.35835	-1.42233	0.498464	-1.35206	0.127492	-1.68565	-0.695418	1.35252	0.986949	0.0130733	0.379704	-2.23127	-1.00246	1.01302	-1.27258	2.20182	1.70741	-0.35635	-1.04353	-0.605729	0.870683	-1.94639	-0.36636	1.44571	1.14307	1.09879	0.766106	-0.549833	0.0989019	0.675976	1.14271	-1.29505	-0.337206	-0.658391	1.25497	-0.905253	-1.00001	0.843539	-1.26772
1.21718	1.45866	-0.0765517	0.408781	-0.935739	1.56012	-0.871004	0.899447	-0.345843	0.0596787	-1.78483	0.532461	-0.210437	-0.873715	0.497396	-0.890059	0.501972	-0.0359802	-0.582127	-0.353811	1.05495	0.965345	-0.361598	-0.892861	-0.17082	0.0216319	1.22047	-0.427156	0.613281	-1.18844	-0.319445	0.894738	0.655121	1.38304	-0.231401	-0.678623	-0.0402288	-0.33303	1.30044	-0.98409	-0.555781	-0.996906	-0.100264	0.357836	0.665379	-0.952612	-0.366159	-0.941733	-0.181516	0.88093
-0.457562	-1.28356	-0.377294	-1.11095	-0.413523	-2.1054	-1.00694	0.915119	0.659001	-1.53562	-0.858473	1.79115	-0.941901	2.26155	0.493912	-0.768355	0.66276	-2.12684	-0.295215	1.44415	-1.08894	-1.18167	0.925673	-0.634935	-1.63488	-2.40341	-0.0366854	-2.16624	0.123067	-0.52964	-0.66191	-2.35052	2.81753	-0.561257	-0.789988	0.68041	0.754899	-0.214251	-0.99908	-1.31333	-0.960127	0.869689	1.77721	-0.705145	0.637137	-0.360687	-0.999429	-0.0114273	-0.663504	-0.612922
-1.69771	-0.0728527	-0.589662	3.46778	-0.450387	-0.183541	0.242127	-0.674342	0.644333	-0.540808	-0.456703	0.262142	-0.510593	-0.12656	-0.427779	0.448929	-1.3866	0.14614	2.17609	-0.360753	-0.166731	0.0493409	-0.388308	-0.0046024	0.401551	0.775094	-0.0581303	1.188	-0.442086	-0.039025	0.152063	0.817503	-0.176731	0.373786	-0.171209	0.599916	-0.30681	1.95104	-0.207414	-0.120777	0.168781	1.17985	-1.06188	0.236884	-0.396967	0.433614	-0.472647	0.332264	-0.66083	-0.774779
0.76792	-0.864747	-0.53638	-1.0946	1.18009	-0.386546	1.11596	-0.322256	-0.0548879	0.771277	0.267145	-1.63378	1.1982	0.422543	-0.191833	-0.484354	-0.33892	0.36166	1.54743	-0.231862	-0.569561	-2.03852	-0.2513	1.30374	0.728955	0.692761	-0.714516	1.515	0.600053	0.596184	2.0107	-0.333318	1.03677	0.595708	-0.387506	0.898139	1.60617	0.793914	-0.349755	0.126302	-1.23147	0.0824174	0.389171	0.843675	0.0506327	1.83632	0.193474	0.403489	-0.0243342	-0.657044
0.852221	1.1121	0.485795	-0.448222	-0.0635672	1.58233	0.204308	-1.54051	-1.61867	0.288265	-0.153287	-1.02678	-0.106141	-2.02247	0.263933	-0.903734	0.0275928	-0.303138	-1.74244	-1.29096	1.06655	2.12435	0.0854327	0.555644	-0.257692	-0.0320286	-0.361519	-0.522367	0.62952	-0.183977	-0.0835512	0.825678	-1.18297	1.64714	1.54929	-1.6888	-0.584086	0.0721538	1.66006	-0.0652589	-1.31419	-1.45503	0.379927	0.506677	0.474365	-1.63509	0.377323	0.387272	-1.21361	0.60765
-0.136872	-0.0483367	-0.386817	-0.130595	-1.72861	-1.75222	-0.645124	1.36426	0.150872	-0.333523	-1.21601	0.416756	-1.22584	1.05371	-1.8418	0.281772	1.99449	-2.4686	0.00465819	0.339398	1.60793	0.897872	-1.65922	-1.91312	-1.07871	0.0491683	0.851686	0.39786	-1.67156	1.01842	-1.68069	-1.67548	0.265697	-2.52757	1.88903	0.0273718	-3.36725	1.80116	-0.960817	-0.0994013	0.0329064	1.07012	0.201394	-1.54303	-1.60098	1.62462	-0.25176	0.514727	0.0820182	-0.130775
1.10348	0.324122	-0.239283	1.05451	-0.737897	1.08084	-0.223048	0.280349	0.51541	0.432544	-0.318485	-0.384455	0.77147	-1.82226	0.122241	-1.17534	-0.7538	0.322042	-0.314232	0.561826	-0.0126872	0.497262	-0.224557	-0.572812	0.657337	-0.452103	-0.046429	-0.430272	0.620106	-1.15269	-0.846518	-0.383602	-0.938882	0.685611	1.3361	-0.147058	-0.337678	2.40554	0.335596	-0.77883	-0.998214	-1.10423	-0.0912081	1.50458	0.576964	-0.997748	-0.176908	-0.911377	-0.446955	-0.298423
-0.202172	-1.28356	-1.19231	-0.890894	0.118238	-0.199868	0.00190707	-0.67446	-1.03285	-0.381863	-0.594016	-4.72043	0.454926	-4.65357	-0.207626	-0.6219	-0.099009	-1.48795	-2.63606	-1.12692	-1.53638	0.09407	0.831827	0.640412	0.426036	-0.93039	-2.01195	0.875435	-0.519221	0.0914292	-0.929147	0.422564	0.586405	0.298196	-1.60878	-0.866053	0.0811492	-0.175811	-0.175092	-0.392824	-3.4289	-2.76176	0.850271	0.12344	-0.100912	-1.99591	0.101949	-1.50329	-5.95239	-0.497281
-2.04835	-0.434214	0.0459897	-0.369088	0.979739	-0.0746237	1.40178	0.0961366	0.836604	1.11101	1.88306	0.250076	1.00435	1.00272	0.61919	-0.429491	1.46428	0.0736676	-0.682203	2.14762	0.546683	-1.19661	0.031363	0.985138	-1.06204	0.552751	0.300053	-0.503989	1.21906	1.26297	0.916568	-1.37376	1.09551	0.73779	-0.0812982	-0.123288	-0.309096	1.21112	-0.255889	0.297041	0.257467	-0.842079	-0.574241	1.39934	-0.695164	1.8393	0.823312	0.987889	-1.3274	0.394145
-0.4667	-1.28356	-0.88438	-1.72242	0.162544	-0.702159	-0.225999	0.547224	0.553885	-0.402089	0.18974	1.78553	0.663312	0.567126	0.637673	-0.109408	-0.525034	0.953861	-1.21543	-0.799475	-0.16673	-0.679598	-0.529835	0.281259	-1.10218	-1.17974	0.0948139	-0.849037	0.720966	0.361145	0.352844	-1.74157	1.58953	0.412496	-1.05852	0.779758	0.224797	-0.795307	-1.42738	-0.0738542	-0.116284	-0.181137	-0.016851	0.692295	0.631935	-0.519015	-1.0521	-0.490731	-0.584893	0.322835
-0.614044	0.562895	-0.269613	-0.242526	0.569861	1.03928	-0.107488	-1.97197	-0.0934269	0.085618	1.24755	0.508032	1.35159	0.19491	1.36744	0.978126	1.02799	-0.58423	0.360806	-2.2505	2.53502	-0.310785	-0.329242	0.147859	-0.28438	0.580183	-0.133824	0.451235	2.19176	0.664254	-0.477855	0.455197	2.78	1.68818	-1.39803	-0.987275	-1.1992	0.338559	-0.159124	-1.31333	0.275092	0.0570561	-0.0604965	1.70922	-0.888417	1.73393	0.049517	0.711526	0.340214	0.744535
0.600696	-0.235431	-1.36787	0.203093	-0.634879	-0.765001	-0.916393	0.0554397	-0.571846	-1.05247	-0.599563	-0.329351	-0.568555	-1.03623	0.263513	0.882739	-0.146942	-0.0748071	1.01996	0.741364	-0.475309	-1.1022	0.466614	-0.508183	0.64834	-0.723944	0.5954	0.662107	-0.450267	-0.428215	-0.540681	0.49986	0.692826	-0.981789	-1.58887	-0.595308	0.445623	0.441544	-1.09158	-0.35285	-1.13212	-0.12219	1.00965	-0.338266	0.143483	-0.405086	-1.59879	-0.671612	-0.539321	1.13619
-0.301591	-1.28356	0.965077	-0.856958	1.72197	0.0760595	2.23189	-1.19638	0.0526447	1.39043	1.77706	1.39065	0.818506	0.359777	-1.02728	0.484876	-0.526909	1.51581	-0.636064	3.15838	-0.327483	0.169966	1.05325	1.85209	0.128904	1.94999	-0.375665	1.6921	-0.157638	2.63177	2.12965	0.257585	-0.138737	0.00789634	-0.384875	-0.398327	-1.3438	0.558102	0.0724654	1.55341	0.696945	1.09806	-0.835532	-0.60412	-0.955942	0.0392042	1.15503	2.80918	0.815358	-0.641355
-0.828534	0.358903	-0.478266	-1.37167	0.575406	0.152419	0.256896	-0.468272	0.196862	0.566717	0.816539	0.0290568	0.725319	-1.0255	0.187951	1.68315	-0.264995	-0.407318	0.758168	-0.305699	0.619942	-0.49383	-0.148063	0.750839	0.834007	-0.610851	-0.224313	0.370707	0.523386	0.346525	0.0674581	0.451471	-0.194801	0.350776	-1.35024	-0.518663	-0.0313944	0.703808	0.203739	-0.251567	1.74354	-1.05475	0.474391	0.473672	-0.622675	0.891689	0.160088	-0.0052109	-1.16992	0.321595
0.15242	-0.171346	0.519085	0.887472	-0.214823	0.519707	0.716948	0.958599	1.9579	1.11008	0.947562	1.33109	-0.0871404	2.47486	-0.0841598	0.0884287	-1.85296	0.534109	0.380224	2.48385	-0.0066681	-0.91603	0.633522	0.180923	-1.10949	0.617042	0.369194	0.954541	-1.11099	0.26433	0.930323	-1.6192	-0.360351	-0.410031	-1.73009	-0.101054	-0.166677	0.784632	-0.0341657	1.34615	3.32044	-0.162815	0.534902	0.175627	0.0535057	-0.0288009	1.08562	0.495109	0.207644	-0.991901
-1.08779	1.61632	1.73585	-0.264127	1.40299	1.61234	1.23524	-1.16577	-0.22091	1.16581	1.55343	-1.15744	0.757307	-0.834278	0.64186	-0.0819598	-0.30046	-1.05984	0.712077	-1.47248	0.356889	0.161594	1.96971	1.88764	0.925918	1.41792	-0.551476	1.42323	0.34843	0.935919	0.847535	0.0835863	-0.498946	1.06673	0.285849	0.304734	0.0418854	0.690878	1.63694	2.33619	-1.18022	0.0421338	-0.882284	0.282792	0.704322	0.415632	1.52912	1.13997	-1.02635	0.925984
1.53811	-1.28356	-2.31701	-0.177068	-1.02634	-2.2548	-1.63525	0.157684	1.3414	-1.29183	-0.568967	-0.455911	0.192438	0.986755	0.776229	-0.377584	0.662848	0.602498	0.895374	1.19635	-0.313761	-2.26348	-1.70819	-1.00789	-1.19862	-0.468235	-0.365729	1.67581	0.595164	-0.619183	-0.987806	-1.12072	3.17243	-0.12296	-1.13101	-0.304856	-0.173061	1.98521	-0.712022	-0.868196	0.177587	-1.04836	-0.308849	0.693812	-0.600869	0.812894	-1.5469	-1.80454	-1.09563	0.0350007
-0.188325	-0.0406357	-0.296652	1.95431	-0.16572	-0.390215	-0.0531786	0.894467	1.19565	0.640579	-0.624919	-1.06858	-0.415656	0.152855	-0.695821	1.58458	2.04382	0.492715	0.829664	0.230325	-0.563386	0.703079	2.45791	-1.03665	1.32549	-0.213832	0.498311	1.41391	-0.586882	-0.297983	-0.998206	1.14098	0.737497	-0.320245	0.759579	0.843059	0.619807	-0.32575	-0.763836	-1.01956	0.692356	-0.583714	-0.760346	-0.365905	-1.29714	-1.25804	0.45545	-0.353208	0.773018	-0.381088
-0.730577	0.0488782	0.522776	-0.874335	1.26775	0.298072	1.70863	0.922621	0.583127	1.76082	2.28219	-0.685131	1.99553	0.293191	0.917717	0.376493	-0.0490587	-0.838007	0.828079	2.89241	0.507013	-0.820998	-0.0362954	1.12118	-0.868289	0.913812	0.137531	1.42711	0.630618	0.840029	1.42809	-1.37869	1.20814	0.44147	0.435695	0.991935	0.174799	0.682849	-1.16011	-0.818473	-1.50521	-0.763377	0.74785	0.804722	-0.484479	0.269675	1.1498	0.507448	-0.0302411	-0.164804
-0.406529	-1.00018	-1.30629	0.666021	0.518752	-0.671791	-0.477144	2.158	0.678	-1.35565	-0.255937	-1.42443	-0.141141	-0.770757	-0.312335	1.90633	1.6381	-0.101245	0.962926	-0.518895	-0.865739	1.2187	-1.80445	0.0439258	1.05066	0.024166	-0.361946	1.57476	-0.559145	-0.855895	0.345912	1.12432	-1.23153	-0.164033	0.788996	-0.109212	1.2764	-1.0192	-0.767777	-0.915205	-0.246007	-0.690919	-1.72036	-0.285283	-1.63999	0.765954	-1.07224	-1.19236	-0.224635	-0.919258
-0.439543	-0.252183	-0.967967	0.00633784	-0.0892113	-0.755928	-0.420135	-0.597015	0.348287	-0.434949	-0.672689	-0.715317	-0.616945	-0.583497	-0.221481	0.914652	-0.15189	-0.141997	1.18333	-0.613979	-0.543526	-0.522675	-1.69311	-0.278012	0.03192	0.265788	-0.81093	-0.0169459	-0.961304	-0.710926	0.490994	0.697864	0.253521	-0.0854102	0.220802	-0.417469	1.2185	-0.221299	-0.982493	-0.705541	-1.08023	1.50561	0.245899	-0.495503	-1.02656	0.986645	0.232369	-0.813897	-0.912877	-2.30133
-0.899348	1.79999	0.913296	0.182949	0.67287	0.388796	1.56636	-0.450678	0.561671	1.37717	1.63357	-0.223864	0.716149	-0.0153787	-0.277276	0.900697	1.58884	0.118091	1.15903	-0.427371	-1.11724	0.178382	0.880374	1.59374	0.781606	0.689914	-0.129382	0.889755	-0.576824	1.60753	0.766032	0.582901	1.62688	-0.152959	-0.309195	-0.545948	-1.08436	1.61973	0.166116	0.586891	0.18788	0.411788	-0.71248	1.28902	-0.640922	0.0888743	1.7125	1.49919	-0.515762	-0.463492
-1.40901	-1.28356	-3.31172	0.526031	-0.695193	-0.0490825	-0.665855	0.870122	-2.67848	-1.95454	-0.715043	-1.15405	-0.867351	-1.31672	-0.548556	1.78351	-2.33759	-0.729778	2.80691	0.244109	0.381839	-1.30422	-2.28645	0.00611304	0.247295	-1.02913	-1.27896	1.00892	0.0537335	0.131953	0.350138	0.284047	1.89019	0.189681	-0.373549	0.512747	1.05398	-0.590653	-2.25182	-1.31333	-2.41447	0.635143	-0.343656	-0.0965932	-1.51151	2.17983	-0.861067	-0.635728	-1.11117	-0.342794
-0.873107	-1.01	2.38943	0.0514829	1.04615	0.253686	0.878551	0.183776	0.343176	1.31887	1.2714	0.938699	-0.188732	0.257735	0.156017	-0.457369	-1.03011	-0.546725	-1.80487	0.935689	-0.179393	0.840644	1.40775	1.13903	-0.859237	1.32812	-0.43952	1.45969	-0.396315	0.537394	0.575978	-1.7404	-1.24173	0.0244175	0.192842	-0.480365	-0.915395	-0.08919	1.10032	2.53188	-0.26003	-0.581467	0.604508	-0.363369	0.400869	-0.0064682	1.75866	0.957645	0.828135	-0.443667
-0.0565617	-0.009448	-0.148289	1.51778	-0.567477	-0.323484	-0.386127	-0.397382	0.660372	-1.6078	-0.0214928	-0.730249	-0.150586	0.0319491	-0.134735	-0.160287	0.494403	0.241305	0.792428	-0.763834	0.691909	0.633131	-0.620881	-0.306068	0.579554	-0.716695	-0.112805	0.439809	0.375833	0.282783	0.0861495	0.119963	-0.824457	0.790066	-0.970224	-0.606382	0.433236	-0.39396	1.56102	-0.347962	0.746711	-0.892027	1.19108	-0.049339	0.360924	0.441779	-0.999526	0.0469151	1.80734	0.0042433
0.463442	0.346078	-0.482072	0.787814	-1.4579	0.612557	-0.929942	1.77434	0.805247	-0.404347	-0.22233	0.775587	-0.183254	0.455801	-0.0857293	-0.23872	-1.25151	0.509253	-0.254146	2.23593	0.746449	0.295554	-0.765161	-1.33215	-0.874556	0.496178	3.14984	-0.385354	0.564667	-0.666626	-1.09698	0.436334	0.74252	0.0724006	-0.245737	-0.83431	0.337053	-0.919704	-0.596747	-0.493483	-0.0176392	0.0166582	-0.449265	1.0267	-0.561481	1.88357	-0.991082	-1.22627	0.298591	0.160063
0.870075	-0.791827	0.757043	-0.0933617	1.39666	1.14555	1.61439	-0.140557	-0.35422	1.57309	1.50074	0.0238234	1.7684	-0.340044	-0.072892	1.69902	-0.466745	-0.881354	1.36759	-1.14751	-0.228593	-0.959924	0.620199	1.76211	-0.792975	0.96611	-0.597967	1.75488	0.278948	0.781835	1.35517	-1.09091	-0.612098	1.00268	-1.02407	2.06311	0.387935	1.3458	0.762849	1.08737	-0.939552	-0.0513316	0.176359	0.532315	-0.0279875	0.754642	1.48046	0.635478	-0.80096	-0.612101
0.680272	0.261316	0.134465	0.0604863	-0.190177	-0.156396	-0.291877	0.360488	-2.10869	-0.350027	-0.309455	0.077113	0.527921	-1.11993	-0.415768	-0.0411479	-0.113214	-0.495716	-1.95606	-0.303314	0.122772	1.88594	-0.708008	-0.195636	0.482115	0.28262	-0.248807	0.119776	0.133329	0.630002	-0.603986	0.660839	0.898165	-0.0152541	1.54259	-1.599	-0.205823	-2.21443	0.687971	-0.482743	0.211723	-0.377923	-0.533492	0.0334432	-0.134199	-1.128	0.307603	0.448751	0.155859	-0.945034
-0.178478	0.73423	0.127232	0.311674	-0.153757	0.452592	-0.150425	1.12718	-3.11012	0.428132	-0.144744	1.13526	0.148041	0.0613974	0.257985	-0.251192	-0.395119	-0.0247845	1.77198	-0.551375	-0.107494	0.276901	-0.198864	-0.0741072	0.10366	0.44726	0.492644	-0.787352	0.581154	-0.875441	-0.453433	0.612834	1.06208	0.46954	-0.477655	-0.996035	0.346145	0.804628	0.368978	0.33458	-0.588497	0.163159	-1.30318	0.493317	0.0491885	1.3963	0.0176363	-0.186814	0.942533	0.671929
0.872189	0.610119	-1.6614	-0.155482	-2.00639	-0.377225	-1.33489	0.448232	-2.2742	-0.374718	-1.17498	-0.99103	-0.673115	-1.24966	-0.768013	-0.80184	-1.33117	-0.444075	0.541311	0.438386	-0.72076	0.947815	0.660329	-1.40994	0.824537	-0.441791	0.232974	0.0469745	-0.303914	-1.34131	-0.994473	0.999935	-0.964176	-0.589104	0.594526	1.27644	1.18619	-1.70131	0.709393	-0.982719	-1.1269	-0.598742	0.109957	-0.730485	-0.246804	-0.989466	-1.18909	-2.41131	-0.10854	0.105812
0.0951696	-1.28356	-0.876888	0.187304	0.189854	-1.06682	-0.365031	-0.752491	1.15538	0.151344	0.849858	-0.243539	0.185812	0.337177	-0.283377	-0.67024	-0.230306	-0.998311	1.68427	-1.39851	-0.190806	-1.1749	-1.43494	0.332695	-0.173576	-0.581485	-0.744089	0.752104	0.447023	-1.04834	0.476005	0.107194	-0.27214	0.21676	-0.214177	0.468165	0.0854609	0.437775	-0.387801	-0.446184	0.800958	0.604985	-0.17433	0.417628	-1.28116	1.42601	-0.111244	-0.904175	-0.425332	-1.02305
0.332086	2.16151	0.0218427	-0.318796	-0.983088	1.3168	0.240872	-0.621418	-0.733244	0.300526	-0.803398	-0.479806	0.500334	-0.555397	0.972048	-0.359862	-0.0276238	1.71466	-0.887869	0.554075	1.43731	0.926685	1.11759	-0.248955	-0.403077	-1.08955	0.306532	-0.0499906	1.92223	-0.276765	-0.758449	-0.443935	0.899368	1.60768	0.0990001	-0.901973	0.371451	-2.15588	0.791322	0.592005	-0.276897	-0.292125	0.340975	2.52553	0.768734	-0.389377	0.164411	0.0165674	-0.511016	1.50364
-0.138009	0.259759	0.823643	-0.585824	-0.809772	0.21239	-0.701641	1.00479	-0.197761	-0.116199	-1.18357	0.508578	-0.160236	0.331838	2.51874	-1.25614	-1.3463	-0.800404	0.237063	-0.934556	0.51216	-0.734661	0.955594	-0.615452	-0.444402	-1.80983	-0.45604	-1.07814	0.173538	-0.784269	-0.520696	-1.15576	0.413059	-0.19048	-0.0018386	1.65421	0.682256	-0.509846	0.367755	-0.0529165	-0.563038	-0.348071	2.04318	-0.465927	1.61273	2.15732	-0.0712356	-0.515426	0.839288	0.593855
-0.004957	-0.59211	1.07255	-0.521949	0.886517	0.25294	1.4983	0.465006	0.789379	1.50623	1.46517	-0.392726	0.384317	1.37751	-0.568745	-0.174715	-0.20297	0.672756	-1.31571	0.975424	0.599623	0.32136	0.163397	0.426428	-1.36614	0.361486	-0.448993	1.52584	-0.0678066	1.87955	1.36486	-1.93847	-0.47753	-0.0076847	0.0972567	0.286946	-0.507895	0.557321	0.41575	0.990985	-0.474387	-0.518343	-0.197281	-0.165382	-0.442601	0.791619	1.84127	1.46392	0.249115	-0.762377
-0.5751	0.691533	-0.685681	1.62212	-1.53008	0.0514556	-1.08631	1.20589	0.0562706	-0.450686	-0.838386	-0.171454	-0.987312	-0.576615	-0.166073	-1.22354	-1.14341	1.22151	-0.0895443	0.482523	0.536776	0.0556367	-0.687153	-1.57892	1.14814	-1.26665	0.522848	-0.374004	0.190814	-0.16681	-1.11588	0.125967	-0.0588024	0.30046	2.00901	-0.0407921	0.741886	0.547576	1.89583	-0.421619	-0.324121	1.63593	-0.383091	-0.374937	-0.0857926	-0.423048	-0.672157	-0.781584	0.651266	-0.0932396
0.137916	-1.28356	-0.391219	-1.83228	-0.717264	-0.603526	-1.41409	0.29042	-0.703977	-0.426209	-0.926005	-0.422644	-1.49512	-1.18425	-0.571667	-0.899807	1.55642	1.20558	0.668921	-1.63899	-1.12417	0.53666	-1.09692	-0.553636	-0.748036	-0.659527	-0.337651	-0.658062	-0.944306	-1.09613	-0.536568	1.0547	-0.56587	-0.965525	0.493245	1.1351	-3.50568	0.935082	-1.49466	-1.07136	-1.0289	-1.49315	-2.53059	-0.329012	-1.02228	-0.931323	-1.50179	-0.783799	-0.657703	-1.4308
-0.890553	-1.28356	-0.991756	2.45029	0.00931886	-0.360853	-0.710233	-0.984519	0.600108	-0.560258	-0.771838	1.09872	-0.083686	0.448036	-0.195037	0.456006	-0.935794	-0.752945	0.37616	0.118576	0.666624	-0.821946	-1.47864	-0.309285	-0.742965	1.5027	0.0720228	1.91324	0.109462	3.14675	-0.0093335	0.552329	0.712897	0.162782	0.410782	2.21032	1.16121	1.9033	-1.47361	-1.31333	-0.245086	3.94886	0.641013	0.138977	-0.332682	0.807117	-0.722437	-1.67716	-0.380902	-0.739241
0.200691	-0.391968	-0.957327	0.566321	-0.0537855	-0.647466	-1.18252	-0.3664	-0.0964891	-1.50204	-1.41194	0.889534	0.841899	-0.938959	0.366915	-0.0129578	0.482004	1.02523	0.495003	0.524168	1.13024	-0.0770086	-0.71939	-0.193663	-0.74655	1.12058	1.52584	2.38518	1.00668	-1.56286	-0.2956	0.227538	0.184403	0.386831	-0.047121	-0.413421	0.454611	1.62122	-0.596417	-0.436355	0.163888	-0.655646	0.190681	0.844243	-0.407537	0.676543	-0.624749	-1.43428	0.372612	0.464195
[truncated: 227 more columns]

## Sheet: panel b c data
TCGA-3C-AALK	TCGA-A1-A0SN	TCGA-A2-A04X	TCGA-A2-A0EQ	TCGA-A2-A0T1	TCGA-A2-A0YG	TCGA-A2-A3XZ	TCGA-A7-A2KD	TCGA-A8-A06T	TCGA-A8-A076	TCGA-A8-A07B	TCGA-A8-A07R	TCGA-A8-A08C	TCGA-A8-A08G	TCGA-A8-A08P	TCGA-A8-A08S	TCGA-A8-A08T	TCGA-A8-A08X	TCGA-A8-A099	TCGA-A8-A09E	TCGA-A8-A09I	TCGA-A8-A09N	TCGA-A8-A0AB	TCGA-AC-A23G	TCGA-AC-A3QQ	TCGA-AC-A3YI	TCGA-AC-A8OS	TCGA-AN-A0FD	TCGA-AN-A0FK	TCGA-AN-A0FL	TCGA-AN-A0FN	TCGA-AN-A0FV	TCGA-AN-A0FX	TCGA-AN-A0XP	TCGA-AN-A0XW	TCGA-AO-A03L	TCGA-AO-A0JE	TCGA-AO-A12D	TCGA-AO-A12G	TCGA-AQ-A0Y5	TCGA-AR-A0TX	TCGA-AR-A1AT	TCGA-AR-A1AX	TCGA-AR-A24U	TCGA-AR-A254	TCGA-AR-A255	TCGA-AR-A2LJ	TCGA-AR-A5QN	TCGA-BH-A0B6	TCGA-BH-A18H
-0.629485	-0.0648815	0.0296728	-0.0729596	-2.5	-0.117814	-0.501067	0.0555155	0.48271	0.668862	2.5	0.54996	0.487655	2.18184	-0.564078	0.30899	2.5	-0.242776	-0.451896	-1.07188	0.00657645	0.284291	2.5	0.633471	-0.0374156	0.809619	2.43949	-0.233578	2.5	1.41453	1.1107	0.884438	-0.953939	-0.233496	2.5	-0.40622	-0.0418809	-1.37228	-2.5	0.0438253	2.5	-0.0980255	-0.737543	-2.32418	0.708261	0.499943	-2.5	-0.0130323	0.122992	2.5
0.395119	-0.146343	-0.56764	-0.550579	-0.0555454	1.57302	-0.128786	-0.249207	0.364882	2.43349	0.276382	2.5	0.272437	0.515059	0.346215	1.80457	0.20953	0.565797	0.239365	-0.024041	1.69255	0.267144	0.28304	1.14049	0.0348817	0.119184	0.10742	-0.517021	-0.0812514	-2.5	-0.0333965	-0.126724	-0.651064	-0.172751	-0.0869633	-0.428988	0.0926265	-0.265284	-0.586736	0.367336	0.0221509	-2.5	-0.106946	-0.207498	-0.468249	-0.339552	-0.0925645	-2.38147	0.105071	-0.0408795
-2.5	-0.0105871	0.0836227	-0.0770869	-0.706572	-0.0929414	-1.41809	0.0277944	0.148643	-0.285888	-0.120649	0.0906567	-0.586911	0.013982	-0.168243	-0.409404	-0.181913	-0.0825352	-2.5	-0.0454068	-0.0344192	0.325059	-0.0242019	0.268268	-2.5	0.0225236	0.238272	-0.795983	1.10617	0.570947	2.5	-0.0446536	-0.219021	-0.853599	2.5	-0.0774922	-0.902106	0.0269419	-0.337913	-0.457067	0.207036	-0.0264581	-2.5	-0.11918	0.15926	1.82227	-0.568193	-0.0103248	-1.52765	0.245365
-0.751173	-1.3452	-0.017597	-0.485409	-2.5	-2.5	-0.657821	-2.5	1.13193	2.5	2.5	2.5	0.88401	2.5	0.1609	1.16608	2.5	0.262748	0.737247	2.5	1.23721	1.40284	2.5	2.5	-0.573671	2.5	1.86844	-2.5	-0.957054	2.5	1.28872	0.676861	-1.03303	-1.82412	2.5	-2.5	0.617307	-2.5	-1.81265	-0.833311	2.5	-2.18066	-0.695268	-2.5	-0.220318	2.5	-2.5	-0.810648	0.25492	2.5
2.19372	0.761132	-0.423382	-2.5	-0.696425	-1.02359	-2.5	-2.5	0.742687	2.5	2.36839	2.5	2.5	2.5	0.705171	2.5	1.51477	2.43447	2.5	2.5	1.71893	2.5	2.26196	-0.810536	-2.5	-0.631672	0.118865	-2.5	-0.969769	-0.858787	-0.696899	-1.29915	-0.509884	-2.5	0.900849	-1.55001	-0.470702	-2.5	-0.880833	-2.5	1.05354	-1.23971	-2.5	-2.13441	-0.644764	2.5	-0.653349	-1.29653	1.00366	2.5
[truncated: 27 more columns]

## Sheet: panel b c group id
	x
1	ER_Positive_and_PR_Positive
2	ER_Positive_and_PR_Positive
3	ER_Positive_and_PR_Positive
4	ER_Negative_and_PR_Negative
5	ER_Negative_and_PR_Negative
6	ER_Positive_and_PR_Positive
7	ER_Negative_and_PR_Negative
8	ER_Positive_and_PR_Positive
9	ER_Positive_and_PR_Positive
10	ER_Positive_and_PR_Positive
11	ER_Positive_and_PR_Positive
12	ER_Negative_and_PR_Negative
13	ER_Positive_and_PR_Positive
14	ER_Positive_and_PR_Positive
15	ER_Positive_and_PR_Positive
16	ER_Positive_and_PR_Positive
17	ER_Positive_and_PR_Positive
18	ER_Negative_and_PR_Negative
19	ER_Positive_and_PR_Positive
20	ER_Positive_and_PR_Positive
21	ER_Positive_and_PR_Positive
22	ER_Positive_and_PR_Positive
23	ER_Positive_and_PR_Positive
24	ER_Positive_and_PR_Positive
25	ER_Positive_and_PR_Positive
26	ER_Positive_and_PR_Positive
27	ER_Positive_and_PR_Positive
28	ER_Positive_and_PR_Positive
29	ER_Positive_and_PR_Positive
30	ER_Negative_and_PR_Negative
31	ER_Positive_and_PR_Positive
32	ER_Negative_and_PR_Negative
33	ER_Negative_and_PR_Negative
34	ER_Positive_and_PR_Positive
35	ER_Positive_and_PR_Positive
36	ER_Positive_and_PR_Positive
37	ER_Negative_and_PR_Negative
38	ER_Negative_and_PR_Negative
39	ER_Positive_and_PR_Positive
40	ER_Positive_and_PR_Positive
41	ER_Positive_and_PR_Positive
42	ER_Positive_and_PR_Positive
43	ER_Positive_and_PR_Positive
44	ER_Negative_and_PR_Negative
45	ER_Positive_and_PR_Positive
46	ER_Positive_and_PR_Positive
47	ER_Positive_and_PR_Positive
48	ER_Positive_and_PR_Positive
49	ER_Positive_and_PR_Positive
50	ER_Positive_and_PR_Positive
51	ER_Positive_and_PR_Positive
52	ER_Negative_and_PR_Negative
53	ER_Positive_and_PR_Positive
54	ER_Negative_and_PR_Negative
55	ER_Negative_and_PR_Negative
56	ER_Positive_and_PR_Positive
57	ER_Negative_and_PR_Negative
58	ER_Negative_and_PR_Negative
59	ER_Positive_and_PR_Positive
60	ER_Negative_and_PR_Negative
61	ER_Negative_and_PR_Negative
62	ER_Negative_and_PR_Negative
63	ER_Negative_and_PR_Negative
64	ER_Positive_and_PR_Positive
65	ER_Positive_and_PR_Positive
66	ER_Negative_and_PR_Negative
67	ER_Positive_and_PR_Positive
68	ER_Positive_and_PR_Positive
69	ER_Positive_and_PR_Positive
70	ER_Positive_and_PR_Positive
71	ER_Positive_and_PR_Positive
72	ER_Negative_and_PR_Negative
73	ER_Positive_and_PR_Positive
74	ER_Positive_and_PR_Positive
75	ER_Positive_and_PR_Positive
76	ER_Positive_and_PR_Positive
77	ER_Negative_and_PR_Negative

## Sheet: panel d clinical outcome
group_id	n_cells	cluster	patientId	interest
ER_Positive_and_PR_Positive	19967	cluster_1	TCGA-AN-A0FK	cluster_1
ER_Positive_and_PR_Positive	19964	cluster_1	TCGA-AR-A254	cluster_1
ER_Positive_and_PR_Positive	19964	cluster_1	TCGA-A2-A04X	cluster_1
ER_Positive_and_PR_Positive	19959	cluster_1	TCGA-AR-A5QN	cluster_1
ER_Positive_and_PR_Positive	19959	cluster_1	TCGA-AR-A1AT	cluster_1
ER_Positive_and_PR_Positive	19966	cluster_1	TCGA-A1-A0SN	cluster_1
ER_Positive_and_PR_Positive	19963	cluster_1	TCGA-S3-AA14	cluster_1
ER_Positive_and_PR_Positive	19963	cluster_1	TCGA-EW-A424	cluster_1
ER_Positive_and_PR_Positive	19961	cluster_1	TCGA-AO-A12G	cluster_1
ER_Positive_and_PR_Positive	19951	cluster_1	TCGA-UL-AAZ6	cluster_1
ER_Positive_and_PR_Positive	19968	cluster_1	TCGA-AQ-A0Y5	cluster_1
ER_Positive_and_PR_Positive	19957	cluster_1	TCGA-EW-A6S9	cluster_1
ER_Positive_and_PR_Positive	19963	cluster_1	TCGA-AC-A3QQ	cluster_1
ER_Positive_and_PR_Positive	19973	cluster_1	TCGA-AR-A1AX	cluster_1
ER_Positive_and_PR_Positive	19962	cluster_1	TCGA-E9-A295	cluster_1
ER_Positive_and_PR_Positive	19966	cluster_1	TCGA-A2-A0YG	cluster_1
ER_Positive_and_PR_Positive	19966	cluster_1	TCGA-AO-A03L	cluster_1
ER_Positive_and_PR_Positive	19961	cluster_1	TCGA-A7-A2KD	cluster_1
ER_Positive_and_PR_Positive	19954	cluster_1	TCGA-AN-A0XP	cluster_1
ER_Positive_and_PR_Positive	19962	cluster_1	TCGA-AN-A0FD	cluster_1
ER_Positive_and_PR_Positive	19958	cluster_1	TCGA-E9-A22D	cluster_1
ER_Positive_and_PR_Positive	19962	cluster_1	TCGA-AR-A2LJ	cluster_1
ER_Positive_and_PR_Positive	19955	cluster_1	TCGA-D8-A1XJ	cluster_1
ER_Positive_and_PR_Positive	19965	cluster_1	TCGA-E9-A22E	cluster_1
ER_Positive_and_PR_Positive	19965	cluster_1	TCGA-PE-A5DC	cluster_1
ER_Positive_and_PR_Positive	19956	cluster_2	TCGA-BH-A18H	cluster_2
ER_Positive_and_PR_Positive	19962	cluster_2	TCGA-A8-A08G	cluster_2
ER_Positive_and_PR_Positive	19966	cluster_2	TCGA-A8-A0AB	cluster_2
ER_Positive_and_PR_Positive	19960	cluster_2	TCGA-A8-A07B	cluster_2
ER_Positive_and_PR_Positive	19956	cluster_2	TCGA-A8-A08T	cluster_2
ER_Positive_and_PR_Positive	19958	cluster_2	TCGA-AR-A0TX	cluster_2
ER_Positive_and_PR_Positive	19962	cluster_2	TCGA-C8-A3M8	cluster_2
ER_Positive_and_PR_Positive	19958	cluster_2	TCGA-BH-A42T	cluster_2
ER_Positive_and_PR_Positive	19969	cluster_2	TCGA-AN-A0XW	cluster_2
ER_Positive_and_PR_Positive	19968	cluster_2	TCGA-AC-A8OS	cluster_2
ER_Positive_and_PR_Positive	19967	cluster_2	TCGA-BH-A18I	cluster_2
ER_Positive_and_PR_Positive	19965	cluster_2	TCGA-JL-A3YX	cluster_2
ER_Positive_and_PR_Positive	19972	cluster_2	TCGA-AN-A0FN	cluster_2
ER_Positive_and_PR_Positive	13220	cluster_2	TCGA-AC-A23G	cluster_2
ER_Positive_and_PR_Positive	19978	cluster_2	TCGA-AC-A3YI	cluster_2
ER_Positive_and_PR_Positive	19963	cluster_2	TCGA-EW-A1J3	cluster_2
ER_Positive_and_PR_Positive	19969	cluster_2	TCGA-A8-A09I	cluster_2
ER_Positive_and_PR_Positive	19955	cluster_2	TCGA-A8-A06T	cluster_2
ER_Positive_and_PR_Positive	19954	cluster_2	TCGA-A8-A08P	cluster_2
ER_Positive_and_PR_Positive	19968	cluster_2	TCGA-AR-A255	cluster_2
ER_Positive_and_PR_Positive	19959	cluster_2	TCGA-A8-A09E	cluster_2
ER_Positive_and_PR_Positive	19965	cluster_2	TCGA-A8-A09N	cluster_2
ER_Positive_and_PR_Positive	19950	cluster_2	TCGA-LL-A9Q3	cluster_2
ER_Positive_and_PR_Positive	19965	cluster_2	TCGA-A8-A076	cluster_2
ER_Positive_and_PR_Positive	19964	cluster_2	TCGA-A8-A08S	cluster_2
ER_Positive_and_PR_Positive	19983	cluster_2	TCGA-A8-A08C	cluster_2
ER_Positive_and_PR_Positive	19955	cluster_2	TCGA-A8-A099	cluster_2
ER_Positive_and_PR_Positive	19963	cluster_2	TCGA-BH-A0B6	cluster_2
ER_Positive_and_PR_Positive	19955	cluster_2	TCGA-3C-AALK	cluster_2

## Sheet: panel d data
proportion_raw	proportion_ratio	gene_mean_celltype	gene_cor_celltype	L_stats	celltype_interaction	morans_I	nn_correlation	TCGA_RNAseq
0.61931	0.533793	0.882759	0.81931	0.447586	0.568276	0.684828	0.542069	0.475862
0.542069	0.604828	0.848276	0.873793	0.505517	0.527586	0.673793	0.662069	0.553793
0.542069	0.527586	0.902759	0.833793	0.545517	0.542069	0.647586	0.736552	0.435862
0.611034	0.647586	0.851034	0.796552	0.651034	0.533793	0.587586	0.73931	0.509655
0.536552	0.531034	0.908276	0.853793	0.551034	0.527586	0.662069	0.713793	0.562069
0.633793	0.487586	0.888276	0.882759	0.493103	0.464828	0.453103	0.684828	0.458621
0.573793	0.467586	0.888276	0.831034	0.542759	0.662069	0.611034	0.736552	0.533103
0.63931	0.616552	0.925517	0.885517	0.531034	0.53931	0.644828	0.673793	0.478621
0.61931	0.65931	0.885517	0.816552	0.488276	0.55931	0.664828	0.682069	0.521379
0.584828	0.573793	0.902759	0.813793	0.49931	0.69931	0.602069	0.664828	0.486897
0.651034	0.53931	0.905517	0.908276	0.475862	0.530345	0.57931	0.676552	0.656552
0.542069	0.702069	0.753793	0.671034	0.47931	0.651034	0.650345	0.598621	0.446897
0.59931	0.470345	0.885517	0.773793	0.5	0.571034	0.656552	0.644828	0.430345
0.536552	0.516552	0.888276	0.756552	0.484828	0.653793	0.670345	0.731034	0.624828
0.522069	0.616552	0.868276	0.868276	0.624828	0.530345	0.504828	0.59931	0.587586
0.510345	0.602069	0.905517	0.836552	0.533103	0.602069	0.490345	0.713793	0.584828
0.662069	0.536552	0.888276	0.813793	0.542759	0.653793	0.682069	0.716552	0.498621
0.644828	0.596552	0.905517	0.773793	0.375862	0.59931	0.622069	0.731034	0.522069
0.593793	0.544828	0.865517	0.891034	0.565517	0.627586	0.607586	0.636552	0.604828
0.573793	0.490345	0.905517	0.716552	0.435862	0.53931	0.591034	0.590345	0.604828
0.671034	0.584828	0.853793	0.724828	0.433103	0.527586	0.610345	0.73931	0.567586
0.491034	0.564828	0.891034	0.796552	0.484828	0.461379	0.75931	0.633103	0.613793
0.571034	0.516552	0.908276	0.813793	0.566897	0.602069	0.684828	0.647586	0.564828
0.57931	0.536552	0.851034	0.848276	0.504828	0.547586	0.604828	0.647586	0.553103
0.625517	0.482069	0.902759	0.813793	0.49931	0.53931	0.587586	0.664828	0.570345
0.570345	0.553793	0.836552	0.853793	0.475862	0.51931	0.608276	0.611034	0.601379
0.57931	0.496552	0.862759	0.831034	0.447586	0.533793	0.702069	0.656552	0.513103
0.485517	0.533103	0.908276	0.767586	0.505517	0.584828	0.602069	0.630345	0.444138
0.530345	0.482069	0.828276	0.77931	0.551034	0.551034	0.616552	0.622069	0.55931
0.564828	0.493103	0.925517	0.788276	0.533103	0.604828	0.611034	0.69931	0.570345
0.504828	0.508276	0.793793	0.805517	0.484828	0.573793	0.633793	0.653793	0.473103
0.696552	0.622069	0.905517	0.79931	0.542759	0.513103	0.724828	0.707586	0.527586
0.57931	0.575862	0.871034	0.73931	0.482069	0.59931	0.53931	0.647586	0.482069
0.553793	0.622069	0.882759	0.856552	0.442069	0.616552	0.55931	0.567586	0.538621
0.61931	0.542069	0.92	0.831034	0.567586	0.548276	0.776552	0.753793	0.461379
0.556552	0.536552	0.922759	0.682069	0.556552	0.562069	0.647586	0.764828	0.481379
0.633793	0.57931	0.871034	0.833793	0.493793	0.613793	0.722069	0.582069	0.478621
0.502069	0.536552	0.865517	0.871034	0.528276	0.584828	0.747586	0.63931	0.604828
0.651034	0.493793	0.888276	0.853793	0.582069	0.502069	0.547586	0.631034	0.515862
0.538621	0.536552	0.911034	0.85931	0.436552	0.53931	0.548276	0.676552	0.475862
0.596552	0.476552	0.888276	0.77931	0.553793	0.59931	0.67931	0.682069	0.547586
0.624828	0.573103	0.942759	0.853793	0.508276	0.510345	0.63931	0.630345	0.535862
0.593103	0.484828	0.868276	0.948276	0.511034	0.573793	0.558621	0.616552	0.596552
0.562069	0.564828	0.891034	0.848276	0.588276	0.616552	0.768276	0.691034	0.475172
0.608276	0.604828	0.851034	0.79931	0.493103	0.533103	0.644828	0.668276	0.409655
0.625517	0.438621	0.928276	0.836552	0.442069	0.608276	0.624828	0.63931	0.441379
0.610345	0.473793	0.813793	0.851034	0.544828	0.487586	0.633103	0.593793	0.65931
0.593793	0.59931	0.845517	0.791034	0.544138	0.61931	0.656552	0.642069	0.515862
0.691034	0.582069	0.851034	0.848276	0.536552	0.584828	0.596552	0.642069	0.441379
0.53931	0.636552	0.942759	0.81931	0.553793	0.667586	0.791034	0.602069	0.576552
0.611034	0.571034	0.885517	0.813793	0.450345	0.57931	0.582069	0.550345	0.51931
0.45931	0.605517	0.902759	0.81931	0.616552	0.550345	0.63931	0.63931	0.495862
0.621379	0.435862	0.885517	0.902759	0.487586	0.627586	0.601379	0.696552	0.470345
0.55931	0.498621	0.868276	0.853793	0.513793	0.51931	0.684828	0.642069	0.610345
0.624828	0.475862	0.825517	0.811034	0.547586	0.564828	0.676552	0.713793	0.513103
0.633793	0.427586	0.891034	0.813793	0.467586	0.582759	0.645517	0.673793	0.530345
0.57931	0.524828	0.893793	0.888276	0.496552	0.582069	0.751034	0.624828	0.487586
0.582069	0.478621	0.871034	0.891034	0.542069	0.542069	0.529655	0.633793	0.607586
0.59931	0.662759	0.908276	0.756552	0.456552	0.553103	0.747586	0.613793	0.570345
0.544828	0.604828	0.845517	0.833793	0.45931	0.59931	0.570345	0.636552	0.553103
0.568276	0.642069	0.945517	0.828276	0.43931	0.55931	0.742069	0.664828	0.610345
0.567586	0.62	0.888276	0.888276	0.52	0.57931	0.713793	0.548276	0.522069
0.511034	0.567586	0.831034	0.722069	0.536552	0.608276	0.671034	0.724828	0.598621
0.562069	0.542069	0.911034	0.831034	0.55931	0.585517	0.782069	0.482069	0.490345
0.602069	0.642069	0.868276	0.868276	0.510345	0.49931	0.650345	0.608276	0.633103
0.524828	0.508276	0.931034	0.856552	0.453103	0.564828	0.71931	0.555862	0.553103
0.693793	0.516552	0.802069	0.776552	0.495862	0.573793	0.535862	0.691034	0.622069
0.607586	0.421379	0.908276	0.828276	0.555862	0.607586	0.696552	0.607586	0.510345
0.527586	0.481379	0.885517	0.811034	0.511034	0.530345	0.687586	0.635862	0.490345
0.642069	0.487586	0.853793	0.845517	0.522069	0.591034	0.664138	0.711034	0.596552
0.524828	0.548276	0.925517	0.868276	0.476552	0.607586	0.63931	0.667586	0.487586
0.464138	0.571034	0.905517	0.816552	0.54	0.573103	0.670345	0.682069	0.578621
0.662069	0.487586	0.888276	0.793793	0.442069	0.647586	0.650345	0.764828	0.573103
0.542069	0.547586	0.868276	0.831034	0.453793	0.604828	0.696552	0.53931	0.553103
0.341379	0.510345	0.788276	0.751034	0.482069	0.576552	0.675862	0.751034	0.550345
0.691034	0.616552	0.868276	0.791034	0.47931	0.582069	0.664828	0.682069	0.533103
0.656552	0.545517	0.805517	0.828276	0.567586	0.530345	0.61931	0.57931	0.518621
0.516552	0.656552	0.905517	0.871034	0.473793	0.571034	0.642069	0.67931	0.530345
0.59931	0.596552	0.811034	0.813793	0.456552	0.59931	0.644828	0.67931	0.527586
0.573793	0.61931	0.885517	0.808276	0.473103	0.627586	0.527586	0.71931	0.522069
0.556552	0.51931	0.92	0.885517	0.453793	0.636552	0.69931	0.63931	0.495862
0.613793	0.702069	0.873793	0.885517	0.505517	0.533793	0.682069	0.61931	0.432414
0.395862	0.482069	0.96	0.816552	0.536552	0.530345	0.573103	0.71931	0.567586
0.45931	0.49931	0.925517	0.776552	0.488276	0.527586	0.624828	0.65931	0.530345
0.461379	0.435862	0.868276	0.813793	0.453793	0.470345	0.707586	0.616552	0.553103
0.676552	0.555862	0.908276	0.784828	0.471034	0.630345	0.664828	0.551034	0.558621
0.522069	0.622069	0.848276	0.853793	0.522759	0.530345	0.653793	0.722069	0.627586
0.671034	0.453793	0.88	0.793793	0.438621	0.653793	0.624828	0.59931	0.542069
0.573103	0.53931	0.905517	0.811034	0.456552	0.490345	0.635862	0.670345	0.521379
0.565517	0.522069	0.902759	0.833793	0.421379	0.564828	0.613793	0.524828	0.493103
0.687586	0.55931	0.828276	0.836552	0.43931	0.533793	0.564828	0.71931	0.421379
0.596552	0.556552	0.868276	0.851034	0.450345	0.550345	0.642069	0.684828	0.610345
0.484828	0.471034	0.848276	0.822069	0.627586	0.567586	0.627586	0.771034	0.504138
0.656552	0.476552	0.94	0.811034	0.593793	0.542069	0.610345	0.613103	0.467586
0.468276	0.644828	0.902759	0.848276	0.384138	0.550345	0.73931	0.69931	0.478621
0.596552	0.473793	0.862759	0.853793	0.433103	0.570345	0.713103	0.731034	0.475862
0.556552	0.59931	0.922759	0.811034	0.542759	0.573793	0.687586	0.725517	0.433103
0.668276	0.59931	0.848276	0.888276	0.508276	0.547586	0.771034	0.642069	0.513103
0.616552	0.542069	0.873793	0.771034	0.516552	0.61931	0.647586	0.71931	0.444138
0.461379	0.550345	0.888276	0.868276	0.584828	0.61931	0.61931	0.633103	0.478621

## Sheet: panel e manhattan
chr	row_tot	logp
1	1245544311	0
1	7966845585	0
1	15062116396.5	0
1	18423812205	0
1	20167308160	0
1	20541942378	0
1	23156021173	0
1	26144447842	0
1	27390011703	42.079139185631
1	29755605540.5	179.211226725118
1	32743420254.5	0
1	36851826362	107.894303051012
1	41955798168	0
1	46436844233.5	0
1	48803427459	0
1	51293093986	0
1	56023385995	0
1	59633674967	0
1	61751006290	0
1	64614369925.5	0
1	68597976708.5	0
1	71586210959.5	0
1	73827385590	0
1	77686663720	0
1	81670215264	0
1	84907487793	0
1	90259882547	0
1	96608543479	0
1	101214516971.5	0
1	103455444027.5	0
1	104452750637.5	0
1	106569324574	78.572138201638
1	111921895231.5	81.9764958555887
1	116776775772	0
1	119142985219	0
1	121881932153	0
1	125118597385	0
1	128853809481	0
1	131841989268	0
1	134456462529	0
1	138066590087.5	0
1	140681153080	0
1	143296118476.5	0
1	148026361216.5	0
1	152508240198	0
1	156367239470	0
1	160973134589	36.7022641476068
1	164707817462.5	36.668112855855
1	166700271540.5	0
1	167947195458.5	0
1	169317082608	0
1	172056236173	0
1	175666419682	0
1	179774824568	0
1	182389000427.5	0
1	183386409187.5	9.82963825988839
1	184632778891.5	67.4213563320049
1	185629721327	51.8475330177388
1	186253582401	0
1	186627444198.5	0
1	187623749397	11.4296667786901
1	189118282194	53.0179819020499
1	190364061862	15.2467605355271
1	191484874481	33.3336897939614
1	192855361248.5	57.1587811000994
1	194473873406	59.4962143526681
1	195843879068.5	63.3865483716135
1	196467989339	0
1	197463902517	20.1045930951052
1	198585338950.5	24.971422339177
1	199832785186	0
1	201576487614	0
1	202573226227	0
1	203943315313	71.0354550436256
1	205562070534.5	21.0405424290191
1	206187707724	0
1	206438634384	100.429534015156
1	207808235459.5	31.9526326726526
1	210049402177.5	13.6194907284085
1	212041998488	70.3782548854652
1	213162822699	80.2186002085289
1	213786716089.5	172.533813234692
1	215778462841.5	170.765058388258
1	217522442585.5	92.2047816066321
1	218270048718.5	23.6675527854655
1	220137531251	65.9688073458568
1	222627986385	113.12713637664
1	224496049842	103.06592636048
1	225616718301	110.122088686507
1	226116134706	0
1	226366151963	127.429296370198
1	226740493599	110.881187206367
1	227612597275	108.922926550242
1	229729056708	50.5449419628713
1	231472709081	0
1	231847578222	0
1	232719334704	0
1	233843312752	0
1	235835931602	0
1	240690634144	23.0362595427334
1	245669926241	0
1	249280315322	0
1	252393069361	89.5812122660663
1	254883444384	88.5444622577017
1	257248999836	18.100482653216
1	259241362010	86.3770317391871
1	260984771163	97.7290894324028
1	262976991848	86.7367862290327
1	264223052262	148.028938417179
1	265592818403	98.8572381493252
1	267460863485	0
1	268456887327	0
1	269101940618.5	0
1	269849289091.5	0
1	272837655237.5	0
1	276073989154	0
1	277817848119	0
1	279436663091	0
1	282674025362	0
1	288399811257	50.1362976456758
1	295743795920	124.996220363944
1	304208384655.5	107.770305807102
1	313917141687	156.555683071978
1	322008049206	185.263644216642
1	329102937900.5	185.857637874083
1	338687627388	138.733272471417
1	344911826067	0
1	348770956124.5	13.9187600057761
1	353875025809	104.614830240923
1	359476307951	46.8249738959936
1	366820304089	0
1	372173330180.5	0
1	373792160737	0
1	374291578134	0
1	375288020418	0
1	376782754625	148.930599388636
1	378650407901	0
1	380766911860	0
1	383257427087	0
1	385374262867.5	0
1	387117523854.5	0
1	388861036011	0
1	390729181976	134.408425089559
1	392472284094	59.1001924681275
1	393468707679	0
1	394341739780	0
1	394840207745.5	0
1	395588069442.5	0
1	397455809768	0
1	399572749959.5	0
1	400693286013	0
1	402312769595	0
1	404678503126	0
1	406297583865.5	0
1	407418323421	0
1	409037410420.5	0
1	410161628691	0
1	410910490931	0
1	412155616744	0
1	413777385978.5	0
1	415644868329	0
1	416890530549	0
1	418261814643.5	0
1	421249538210.5	0
1	424860020582	0
1	428470097638.5	0
1	431831564029	0
1	435442093436.5	0
1	439799309055	0
1	443284864846	0
1	444779267876	0
1	446025405606	0
1	447519819258	0
1	448765321434	0
1	451255642137	0
1	453123499884.5	0
1	453746694061	0
1	454494523257	0
1	454993879097	0
1	455367872650	0
1	455866352454	0
1	456490219665	0
1	457860002530	0
1	458981202654	0
1	459977853472	0
1	461596650513	0
1	463215479019	0
1	465332815976.5	0
1	467822627207.5	0
1	469690753567	0
1	472304973859	0
1	475417611012	0
1	477534754605	0
1	479775622406.5	0
1	481519611735.5	0
1	482391607914	0
1	483263699527	0
1	484882583830	0
1	486875047411	0
1	488245416588	0
1	488869769450	0
1	489368306039	0
1	490613929550	0
1	491610498100	0
1	492109313388	0
1	493604042005	0
1	495099359960	0
1	496219842462.5	0
1	499954509994	0
1	506800543882	0
2	511260719566	0
2	512471544682	0
2	513924601384	0
2	515136113268	0
2	515621057768	0
2	516348618628	0
2	517679613192	0
2	519736463024	0
2	521672471281	0
2	522641243130	0
2	522885025033	0
2	523369752976	0
2	523854535842	0
2	524702222483	0
2	525791449659	0
2	526639364534	0
2	527970173947	0
2	529059250378	0
2	529666768377	0
2	531843896106	0
2	534384888930	0
2	536925614651	0
2	543457019660	0
2	549021597714	0
2	550231305861	0
2	551200255735	0
2	552531415427.5	0
2	554104413980	0
2	555194111655.5	0
2	556043902762	0
2	557858384200.5	0
2	560278648119.5	0
2	561972574271	0
2	562578292244	0
2	562821509280	0
2	563789544403	0
2	565483977077	0
2	566935771867	0
2	567904517462	0
2	569356765354	0
2	571413550686.5	0
2	573349821147	0
2	574440531079	0
2	575410812629	0
2	576862908193	0
2	578435899497.5	0
2	579525234974	0
2	579768882544	0
2	580010837819	0
2	580618147852	0
2	582311902463	0
2	583885089509	0
2	584974618522.5	0
2	586426845325.5	0
2	587636822551	0
2	588242880298	0
2	588485590797	0
2	590300666280	0
2	593204573730.5	0
2	596349858933.5	0
2	599010880144.5	0
2	600342889737	0
2	602883299313.5	0
2	608205375191.5	0
2	612076508281	0
2	612683155871	0
2	613410307440	0
2	614137110239	0
2	614988264985	0
2	618012361544	0
2	621883388319	0
2	623819517203	0
2	625150384082.5	0
2	626366174252.5	0
2	627817952030.5	0
2	631568228855	0
2	634955602651	0
2	636770621455.5	0
2	639189972624.5	0
2	641247156946	0
2	642820201663.5	0
2	644877233576	0
2	646089010597	0
2	646936048129	0
2	648146408979	0
2	648873651508	0
2	650083666536	0
2	651777801564.5	0
2	653471774732	0
2	654803492444	0
2	656981061436	0
2	660247012944.5	0
2	661821794373	0
2	662186682611.5	0
2	662792291591	0
2	664244125371	0
2	666059033404.5	0
2	667269802893.5	0
2	667877709483	0
2	668121364694	0
2	669936381449	0
2	671871969402.5	0
2	672236505748	0
2	674413897083	0
2	677196315392	0
2	678406964565.5	0
2	679497639734	0
2	680949765693	0
2	682039310782.5	0
2	682403239940	0
2	682766711258	0
2	683132976746	0
2	683375774700	0
2	683739580062.5	0
2	684102864920	0
2	684469127286.5	0
2	685074623197	36.8582317891121
2	685800931246	0
2	686285743755	0
2	687254208049	0
2	688585689978	0
2	689312593860	0
2	689676296618	0
2	690040727042	0
2	691009303275.5	0
2	692340602474	0
2	693793091512	0
2	694882108301.5	0
2	695729709711	0
2	696939971659	0
2	697667010437	0
2	698151865750	0
2	699241196319	0
2	700330380725	0
2	700936632126.5	0
2	701784042787	0
2	703961635229	0
2	706260625202.5	0
2	707833723411	0
2	709285724211	0
2	710254082218	0
2	711585477582	0
2	712916509881	0
2	714731507762.5	0
2	716909791778.5	0
2	718603830109.5	0
2	719935527646	0
2	720420490372	0
2	721146716132	0
2	722236298272.5	0
2	722962219771	0
2	723326839155	0
2	723569606776	0
2	724296075856	0
2	725143460445.5	0
2	725749427997	0
2	727201642024	0
2	729258330290	0
2	730831684835	0
2	731682449813.5	0
2	732771778485	0
2	734828458468	0
2	736644915863	0
2	738580777850	0
2	741362965705	0
2	743903742369	0
2	745839700612	0
2	746809280656	0
2	747172413446.5	0
2	748624202791	0
2	750560398634	0
2	752253998336	0
2	753465057335.5	0
2	754553856806	0
2	755523656963	0
2	755766144372	0
2	756009276269	0
2	756493423125	0
2	757340906928.5	0
2	758913930824	0
2	760245537464.5	0
2	763753425184	0
2	770405640771.5	0
2	773915102872	0
2	774762695693	0
2	776215221695.5	0
2	777304347589	0
2	777789163856	0
2	778153220059.5	0
2	779605160777.5	0
2	780937140822	0
2	781421540422	0
2	782994270943.5	0
2	785776876492	0
2	789043191105	0
2	792914397075	0
2	795454795970	0
2	795940178363	0
2	796545117096	0
2	798239555529.5	0
2	800658808307	0
2	802231928318	0
2	804773040641	0
2	809127775710	0
3	811184380652	0
3	811383419172	0
3	811583116631	0
3	812276374357	0
3	813169256275	0
3	813664718169.5	0
3	813964324848	0
3	814658542053	0
3	817234126258.5	0
3	820403287722	0
3	821989018482.5	0
3	823475265588	0
3	825060670057	0
3	826645870744	0
3	828726286055.5	0
3	830311622377.5	0
3	831006788052	0
3	831204832543	0
3	831701462355	0
3	832295797763	0
3	832595066316	0
3	833190770746	0
3	833785450597	0
3	834281792088	0
3	834777884691	0
3	835174745775	0
3	835769741642	0
3	836167490346	109.392976764322
3	836465339988.5	0
3	836961732415	0
3	838150488029	0
3	839735670577	0
3	840530236291	151.318022156468
3	841125518012	30.2636044312936
3	842116615069	0
3	843899503610	0
3	846276991410	0
3	847961560706.5	0
3	848754867438	0
3	850835488488	0
3	853113776194	0
3	855194337866	0
3	857968034579	0
3	861038626938.5	0
3	864010118058.5	0
3	867674993450	0
3	873815209508	0
3	879757426606	0
3	884314007250	0
3	889562792269.5	0
3	893623972488	0
3	894714420037.5	0
3	895111466106	0
3	895607279192	0
3	896895298648	0
3	899074791046.5	0
3	900364896694	0
3	900563986568	0
3	900960150719	0
3	901753799911	0
3	902546571631	0
3	902944252429	0
3	903340802298	0
3	903738043089	0
3	904135408525	0
3	905026787204	0
3	905722409664	0
3	906118669611	0
3	906812996161	0
3	907407541433.5	0
3	907705784015	0
3	908103135898	0
3	908503205570	84.836590986254
3	908703243636	0
3	908905599624	0
3	909104560034	0
3	909500932942	0
3	910095932180	0
3	910493357089	0
3	910794955402	46.2079787489841
3	911290113224	14.2578536772899
3	911788344483	0
3	912383249005	0
3	914265097266	0
3	916049277718	73.273923714007
3	917237817754	0
3	919021432410	0
3	920012453356	0
3	920312762321	0
3	920710721515.5	0
3	921998996944	0
3	923287021939.5	0
3	924180738082	0
3	926062837778.5	0
3	928341506401	0
3	929926397093	0
3	930818777744.5	31.4025565843406
3	931317611623	0
3	933001379521	0
3	935379004350.5	0
3	937063483202	0
3	939341775976	0
3	941422280460	0
3	942611859013	0
3	943701755698.5	0
3	945485122067	0
3	947367679684	0
3	949051965625	0
3	951726284992	0
3	954005183987	0
3	955095100785	0
3	956284696734	0
3	957870103041	0
3	959356182801.5	0
3	960050952846	0
3	960744762122.5	0
3	961538032851.5	0
3	962924882505	0
3	965005287687	0
3	966095978956.5	0
3	967185866299	0
3	968870511271	0
3	969960839486	0
3	970755661826	0
3	971449777431.5	0
3	972045328706.5	0
3	973531281196	0
3	975512919086	0
3	977394987635	0
3	978683255539	0
3	979080169248	0
3	979477414012	0
3	980271070746	0
3	981163092112	0
3	981956124638.5	0
3	983244592888	0
3	984335107344.5	0
3	985325839622.5	0
3	986514954781	0
3	987013829370	0
3	987311333745.5	0
3	988006623458	0
3	988601196610	0
3	989593132221	0
3	991376573095	0
3	992565785985	0
3	993457789137.5	0
3	994152611439	0
3	994352179067	0
3	994551609631	0
3	994850321679.5	0
3	996138213585	0
3	997625016774	0
3	998120913631	0
3	998419218569	0
3	999608147178	0
3	1002678466218	0
3	1005551364530	0
3	1007631950896	0
3	1009613107031	0
3	1010506039682.5	0
3	1010903028993	0
3	1011596622031	0
3	1012488733498	0
3	1013084343017.5	0
3	1013679117192	0
3	1014868341894	0
3	1016354805640	0
3	1019128348881	0
3	1022001305471	0
4	1024216833764	0
4	1027355765090.5	0
4	1030304727195	0
4	1032492715692	0
4	1033919956559	0
4	1035157605322.5	0
4	1036775116365	0
4	1038487840217	0
4	1039914959073	0
4	1042958738260	0
4	1045527434645	0
4	1045908778884	0
4	1046386400360.5	0
4	1047719837507	0
4	1048861794329.5	0
4	1049813868738.5	0
4	1050862936518	0
4	1051245071549	0
4	1051436645526	0
4	1051913096815	0
4	1053054716384.5	0
4	1054197060502.5	0
4	1054677049256	0
4	1054872332902	0
4	1055062620091	0
4	1055824881040	0
4	1057062083543	0
4	1058584182562.5	0
4	1060106694844	0
4	1061249172221	0
4	1062200776956	0
4	1062963680669	0
4	1063821736902	0
4	1064868726734.5	0
4	1066295739302	0
4	1067345234822.5	0
4	1068106716849.5	0
4	1068868753468.5	0
4	1069439513332	0
4	1070581998283	0
4	1072484852005.5	0
4	1073721607036	0
4	1073916760928	0
4	1074109278003	0
4	1074300724972	0
4	1074968433043.5	0
4	1076300539933.5	0
4	1078203512733.5	0
4	1081342344525	0
4	1083530760728	0
4	1083911802981	0
4	1085339582829	0
4	1087337143533	0
4	1089145372239	0
4	1091428073037	0
4	1093141074569	0
4	1093998062885.5	0
4	1094664358564	0
4	1095235844777	0
4	1095807281040	0
4	1096854769211	0
4	1098376971644.5	0
4	1099424250159	0
4	1099805973375	0
4	1100377377794	0
4	1101804497081.5	0
4	1103707297504	0
4	1105039657272.5	0
4	1105517150878	0
4	1105709509463	0
4	1105899751813	0
4	1106375891255.5	0
4	1106947638870	0
4	1107235365683	0
4	1107711481931	0
4	1109518996050	0
4	1111136569708	0
4	1111518117683	0
4	1112279964851	0
4	1113231228762	0
4	1113708039372	0
4	1114374997307.5	0
4	1115231381233	0
4	1115898617056	0
4	1116755187363	47.8638429181373
4	1118087623316	0
4	1119229502074	0
4	1120277438866	0
4	1121229760007	0
4	1121611157114	0
4	1121897840297	0
4	1122088811495	0
4	1122660999178	0
4	1123612517900	0
4	1124279359224	0
4	1125326652360	0
4	1126944150446	0
4	1127800707939	0
4	1127992202853	0
4	1128183168995	0
4	1128851196824	0
4	1129802838596.5	0
4	1130278838065	0
4	1130473115973	0
4	1130664295057	0
4	1130857811745	0
4	1131048707542	0
4	1132000814936	14.3821201964721
4	1133523436209	0
4	1134380203520	0
4	1134666845523	0
4	1135333277968.5	0
4	1136190230898	0
4	1137046931423	0
4	1137998834295	0
4	1138760673981	0
4	1139236905397	0
4	1139619848310	45.1307355525863
4	1140380867804	126.989547839654
4	1141333424524	33.3739620142248
4	1142380199947	0
4	1143617328131	18.9859344447719
4	1144949846550	0
4	1145711754121	0
4	1145997330722.5	0
4	1146949682289	0
4	1147806188258	0
4	1147999178066	153.399806392184
4	1148666077668	19.1372313060799
4	1149523479235	0
4	1150379671464	0
4	1151047223899	0
4	1151619084715	0
4	1152571200312	0
4	1153142126164	0
4	1153335261966	0
4	1153906155765	0
4	1154858231097	0
4	1155430268433	0
4	1156001101166	0
4	1156667877115	0
4	1157053706756	200.447548675328
4	1158005255633	200.447548675328
4	1159337749816	57.6196813546768
4	1160955058715	0
4	1162762698174.5	0
4	1163620266325	0
4	1163905668861	0
4	1164192782305	0
4	1164478204613.5	0
5	1165752768764.5	0
5	1168020719004	0
5	1169201021137.5	0
5	1169473921404	0
5	1169747777663	0
5	1170383794602	0
5	1171201197247.5	0
5	1171747052502.5	0
5	1172654720794.5	0
5	1173474366308	0
5	1174019141558	0
5	1174564571132	0
5	1175018593417	0
5	1175472749490	0
5	1175657416782	0
5	1175841062793	0
5	1176023106030	0
5	1176205590673	0
5	1176389435107	0
5	1176847278239	0
5	1177664336552	0
5	1178663378715.5	0
5	1179843229924	0
5	1180932400110	0
5	1182020972358	0
5	1183019817828	0
5	1183746505543	0
5	1184381942353	0
5	1185380861391.5	0
5	1186560807148	0
5	1187287212037	0
5	1188376031640	0
5	1189374749757	0
5	1189647893234	106.251329130297
5	1189924894361	124.462492794931
5	1190197696607	0
5	1190561842439	0
5	1191197412547	0
5	1191833162812	0
5	1193375613105.5	0
5	1195100141095	0
5	1195735407604	0
5	1196280816888	38.3145749582402
5	1197099140214	0
5	1197734439064	0
5	1198279705788.5	0
5	1198734572690	0
5	1199279433059	0
5	1200549959036	0
5	1201548494849	0
5	1201821067436	0
5	1202003540720	0
5	1203183484013	0
5	1204726681359	0
5	1205543533270	0
5	1206451199379	0
5	1207631160656	0
5	1208720631964	0
5	1209809586303	0
5	1211080387780	0
5	1212260070911	0
5	1213258841164	0
5	1214438565278.5	0
5	1215890467467.5	0
5	1217070198824	0
5	1217705926339	0
5	1218341964782	0
5	1218889108227	0
5	1219161942133	0
5	1219525863048.5	0
5	1220162579652	0
5	1220707553244	0
5	1221073018108	0
5	1221617750631	0
5	1222706905540	0
5	1223977606701	0
5	1224612750584	0
5	1225067803939	0
5	1225523173831.5	0
5	1225978348499	0
5	1226613884129.5	0
5	1227162769682.5	0
5	1227435992420	0
5	1227708487781.5	0
5	1228072336554.5	0
5	1228707868299	0
5	1229888148549.5	0
5	1230886227588	0
5	1231250025721	0
5	1232430040519.5	0
5	1233881605320	0
5	1234337778080	0
5	1234791728633.5	0
5	1235246318177	0
5	1235519647439.5	0
5	1236154936374	0
5	1236971938263	0
5	1237426798796	0
5	1238063470675.5	0
5	1238971190629	0
5	1239607128318	0
5	1240243010757.5	0
5	1241333183731.5	0
5	1244054663445	0
5	1246413569633.5	0
5	1248228077828.5	0
5	1250496100802	0
5	1251675735698	0
5	1252493503586	0
5	1254398375864.5	0
5	1257210635038	0
5	1261927438945	0
5	1269999165997	0
5	1275078476616.5	0
5	1275623697255.5	0
5	1275987133864	0
5	1276442099287	0
5	1277440066586	0
5	1278711136911	0
5	1280162603575.5	0
5	1282068193993	0
5	1284698913582.5	0
5	1287692406153	0
5	1289144438027	0
5	1289417983454.5	0
5	1290416400100	0
5	1291415000894	0
5	1291778656303	0
5	1293230251302	0
5	1294592152280	0
5	1295045781637.5	0
5	1296225737518	0
5	1297315279042	0
5	1297678468509	0
5	1298133209670.5	0
5	1298591418440	0
5	1299135789703	0
5	1299862815499	0
5	1300770310059	0
5	1301949901510	0
5	1303311420635	0
5	1304763004694	0
5	1305580319567	0
5	1306216307529	0
5	1308212210194	0
5	1311749779516.5	0
5	1314924888418	0
5	1317465184456	0
5	1319823890561	0
5	1321547459977	0
6	1322438825922	0
6	1323122117158	0
6	1324061670223	0
6	1325341480958.5	0
6	1326536439525	0
6	1327390745970.5	0
6	1327903471785	0
6	1328842786310	0
6	1329952102645	0
6	1330380673429	0
6	1331404822726	0
6	1332770029857	0
6	1333453283471	0
6	1334307542476	0
6	1334990385423	0
6	1335247718092	0
6	1335674882822	0
6	1336443803142.5	0
6	1337382658046	0
6	1337896028953	0
6	1338237851368	0
6	1338580125656	0
6	1338836838658.5	0
6	1340118435420	0
6	1341996002068	0
6	1346346332970.5	0
6	1352233117821	0
6	1356071787377	0
6	1359314019756	0
6	1363750391610.5	0
6	1372024810709	0
6	1380554768397	0
6	1385929085922.5	0
6	1389427300484	0
6	1391987048571	0
6	1394888022867	0
6	1397106471131	0
6	1398131287686	0
6	1399070119111.5	0
6	1399839018930	0
6	1401887050153	0
6	1405385168290	0
6	1409223959003	0
6	1412807133845	0
6	1414258710311	0
6	1415368342756	0
6	1416819318228	0
6	1418356599560.5	0
6	1419721958902.5	0
6	1420150097438	0
6	1421259442062.5	0
6	1422966140305.5	0
6	1423820246778	0
6	1424332825620.5	0
6	1424931335817	0
6	1425613909790	0
6	1426300645760	62.2634260949584
6	1426984981080	116.067318474358
6	1427502541080	142.76884441388
6	1427759032150.5	106.02383333756
6	1428356664598	115.217074742455
6	1428954977497.5	121.433959062342
6	1429212197340	129.674730030328
6	1430321205338	0
6	1431943847299	0
6	1432713679894	0
6	1433056166397	0
6	1433568528693.5	0
6	1434165997084	0
6	1434508876715	0
6	1434850664153	0
6	1435875232548	0
6	1436899537264	0
6	1437497960746	0
6	1437925834464	0
6	1438949790398	0
6	1440144585136	0
6	1441510508583	0
6	1442705776202	0
6	1442879193396	0
6	1443051967998	0
6	1443650132012.5	0
6	1444247734602	0
6	1444505222171	0
6	1445273481265	0
6	1446042263801.5	71.4758396975538
6	1446299537772	230.19252284155
6	1446558316352.5	0
6	1446984986452	0
6	1447754037540	33.6377093445593
6	1448778505588.5	0
6	1449888273017	23.567717202451
6	1451253889725	75.7846253547634
6	1452790162626	110.781055397412
6	1453985262544	123.561152728856
6	1454924173499.5	135.645426413417
6	1455608270792.5	117.955637806732
6	1455864553486	71.6138669019253
6	1456036855891	62.9716501295669
6	1457487306845	60.2460975573357
6	1459364782827	0
6	1460304347595	0
6	1460816516270	0
6	1461074435783	0
6	1461758137538.5	104.191465999387
6	1462441952458	99.9023207709847
6	1462698690754	0
6	1463296491192.5	0
6	1463894039840	0
6	1464748073816	0
6	1465603054454	0
6	1465859200809	0
6	1466456904408	0
6	1467566986252.5	0
6	1469359025384	0
6	1470810313983.5	0
6	1471408367535	0
6	1471920669265	0
6	1472774887467	63.1138494594351
6	1473713667604.5	96.0597565176965
6	1474823803824	78.1275309883611
6	1475933148221.5	113.406212840587
6	1476703767554	77.5107949471735
6	1477984765956	68.8227972030541
6	1479093916923	56.388845672299
6	1479692578267.5	92.362328637474
6	1480290376362	101.735040072113
6	1480717847138.5	82.658932840817
6	1481060267031	79.3433239865261
6	1482511141281	78.3323738901044
6	1484302889822	91.9268350698139
6	1485327530952	113.762392263978
6	1486267045382	0
6	1486779170942	0
6	1487292304428	112.059426309833
6	1487975409085	0
6	1488318512700	98.0329444303312
6	1488745575262.5	87.9064339653108
6	1489769911886.5	10.9817862449929
6	1491306318433	33.2040522986613
6	1492671769987	91.8502339139215
6	1493355551251	0
6	1493612742865	0
6	1493783590661	0
6	1494041537208	55.8850816108048
6	1494895457295	0
6	1496260827860	25.6628455217149
6	1497200025659	111.77016322161
6	1497969052230	138.815945224627
6	1498908106166	107.356420515673
7	1499966355643	0
7	1501637985623	0
7	1503548749917	0
7	1504664504439	0
7	1505222115645	0
7	1506655132621	0
7	1508963633520	0
7	1510715352734	0
7	1511273258979.5	0
7	1511594096008	0
7	1511833590702	0
7	1512232152956.5	0
7	1512631474714	0
7	1512791603023	0
7	1513030970095	0
7	1513907349468	0
7	1514783583535	0
7	1515102745262	0
7	1515581092247.5	0
7	1516218841217.5	0
7	1516777154010	0
7	1517494169968	0
7	1518768065387.5	0
7	1519883304985.5	0
7	1520440766538	0
7	1521078379366	0
7	1522750365655	0
7	1524264023442	0
7	1524821814680	0
7	1526414114466.5	0
7	1528086202838	0
7	1528803437850.5	0
7	1529440633987	0
7	1529919669425	0
7	1530318269087	0
7	1530955607135	0
7	1531673231821.5	0
7	1532390144994	0
7	1533027745909	0
7	1533426397888.5	0
7	1533746160580.5	0
7	1534224557161	0
7	1535180333322	0
7	1537488587461	0
7	1539638008209.5	0
7	1540436242321.5	0
7	1540993394368	0
7	1541393169667	0
7	1541950697912	0
7	1542428907066	0
7	1542589772129	0
7	1542830118167.5	0
7	1543627086439.5	0
7	1544820857599	0
7	1545538223614.5	0
7	1545783399439	0
7	1546659568952.5	0
7	1547933693177.5	0
7	1549128489629	0
7	1549928196295	49.5223794836069
7	1550168201038	0
7	1550566934495	0
7	1552159104737	0
7	1554387867966	0
7	1556219393457.5	0
7	1557891060772	0
7	1559165450804	0
7	1559803844135	0
7	1560202848602	0
7	1560681794942.5	0
7	1560921568190	0
7	1561161193562.5	0
7	1561401026986	0
7	1561641519858	0
7	1562517568153	0
7	1563553119024.5	0
7	1564350373094.5	0
7	1565068054862	0
7	1566103084773.5	0
7	1567616068184	0
7	1568731164362	0
7	1569607293131.5	0
7	1570244901263.5	0
7	1570882426190	0
7	1571997335526	0
7	1574624406262	0
7	1580354554285	0
7	1585368377464.5	0
7	1588313900172	0
7	1590542712135	0
7	1591260077208	0
7	1591977239552	0
7	1592853442799.5	0
7	1594048185486	0
7	1595322285638	0
7	1595802713360	0
7	1596041534211	0
7	1596599366690	0
7	1597157464826.5	0
7	1597477029735.5	0
7	1597717050223	0
7	1598354031339	0
7	1599230339465.5	0
7	1599708420067	0
7	1600188554969.5	0
7	1600746040874	0
7	1601463589774	0
7	1602578463401	0
7	1603534459476	0
7	1603934796944	0
7	1604492147924	0
7	1606403000291	0
7	1608393090845	0
7	1609985420746	0
7	1611180166620	0
7	1611499794495.5	0
7	1611739713132	0
7	1612456359491	0
7	1613969324698	0
7	1614925565938	0
7	1615324088740.5	0
7	1616120883316.5	0
7	1617474288452	0
7	1619066794134	0
7	1620898254578.5	0
7	1622729519670	0
7	1625037627393	0
7	1627823482855	0
7	1629100867854	0
7	1629419537806	0
7	1630772848117	0
7	1633399993343	0
7	1636503884020.5	0
7	1638414982925.5	0
7	1638815183518	159.938192872679
7	1638974437274	0
7	1639611478849	9.80606402763895
7	1640488244487.5	0
7	1641045736070	0
7	1641524583755	0
7	1641843188373	0
8	1642133778400	130.289485264135
8	1642787925174.5	28.956948341994
8	1643224800920	124.818338249175
8	1644098458887	0
8	1646492523783	0
8	1648379413829	0
8	1648815029387	0
8	1649614401530.5	0
8	1651066019952	0
8	1652589528726	0
8	1653388684730.5	0
8	1653607965142	0
8	1653753549482	139.707888744928
8	1653972151713.5	81.843914444817
8	1654843195108.5	60.2580898605733
8	1655859407721.5	48.3772478520267
8	1656441124444	0
8	1656949242312	0
8	1657386097443	0
8	1659344746069.5	0
8	1661956809331.5	0
8	1663190951753	0
8	1663917163409	0
8	1664643499175	0
8	1665805048354	0
8	1667256483941	0
8	1668055108684	96.3845387777891
8	1669071846155.5	92.1864446814255
8	1670088557072	22.7314712613426
8	1670597783573	74.5498811108441
8	1671035246953	58.1095976314966
8	1671181442561	85.1467242576635
8	1671835105968	93.8836413957903
8	1673576326827.5	105.343571666194
8	1675100857532	70.8259036140986
8	1675609241918.5	61.8899982445776
8	1676263092484	71.1717509448905
8	1677714569709	60.681615916593
8	1678948108649	62.9451344552866
8	1679533077792.5	75.9975848185513
8	1680041659574	84.4399937626745
8	1680405499442	75.3836004332277
8	1680697530713.5	73.3644162494949
8	1681133500163	85.1383207777518
8	1681787555926	94.6336177207519
8	1682440653152.5	74.1887099176209
8	1683022372305.5	103.345414391844
8	1683820599841	98.5674261700846
8	1684402809442	140.883092011345
8	1684838356113	120.88393758212
8	1685420621000	136.066340300879
8	1685784245590.5	113.202653881494
8	1686003221145	90.0119710239687
8	1686293419606	102.655289352838
8	1686657664822.5	130.806081117719
8	1687021384964	98.7936896505879
8	1688327785190	118.058898407058
8	1689779021950	79.7792537982834
8	1690215665385	67.4103809080661
8	1690434178397.5	56.9526206233419
8	1690942734900	61.9240274609627
8	1691451425968	71.4220996416566
8	1691742441661	35.7589598838708
8	1692686546581	17.0875341516682
8	1693775391048.5	0
8	1694138926016	120.408476330557
8	1694357877382.5	0
8	1694722303058	0
8	1695231178474	0
8	1695812204041	0
8	1696828504763.5	67.2222742547591
8	1697629625737	0
8	1698282787571.5	0
8	1699371890610	0
8	1699953474441	0
8	1700098984428	0
8	1700390696351	0
8	1701044396118	0
8	1701770109442	0
8	1702134458496	0
8	1702497861023.5	0
8	1703586708589	0
8	1704530078260.5	0
8	1705111388740.5	0
8	1705838160479.5	0
8	1706708932881.5	0
8	1707508407995	0
8	1708306806997.5	0
8	1709105799989	0
8	1709686915400	0
8	1710558073560	0
8	1711356971584.5	0
8	1711794428287.5	0
8	1712085569729.5	0
8	1712448905871	0
8	1713175229433	0
8	1713759360322	0
8	1713906788926	0
8	1714415538327.5	0
8	1714996725535.5	0
8	1715360491753	0
8	1716014044846	0
8	1716740065605.5	0
8	1717103853303	0
8	1717250242455	0
8	1718266076503	0
8	1719790302452	0
8	1720588923753	0
8	1720880227086	0
8	1721171411410	0
8	1721462011198	0
8	1721681378866.5	0
8	1721972331961	0
8	1722191186605	148.30576887574
8	1722844503383	134.888355144011
8	1723715527461	60.6335914502559
8	1724079614402	246.249156582612
8	1724225614105	87.9704754410657
8	1724446246842	196.300874959749
8	1724737734305.5	356.517845167938
8	1725173640495.5	0
8	1725754383484	0
8	1727061289637	360.321096982563
8	1730325910184	310.240278184416
8	1735693800648	290.920583200226
8	1738885672443	289.138131726833
9	1739370043868	0
9	1739993086395	0
9	1740340460263	0
9	1740825250130	0
9	1741587141388.5	0
9	1742901684959	0
9	1744147372397	0
9	1744701931923	0
9	1744842950816	87.8608077632764
9	1745052546128.5	0
9	1745260501333	0
9	1745607666212	0
9	1746161624804	0
9	1746577593546	0
9	1746855259594	0
9	1747133178320	0
9	1747755897188	0
9	1748448992348	0
9	1750039704064	0
9	1751561856319.5	0
9	1751770891930	0
9	1751909906089	0
9	1752049333133	0
9	1752396396264.5	0
9	1753088391957.5	0
9	1754061496570.5	0
9	1755583552637.5	0
9	1758212386483	0
9	1761878248902	0
9	1764437307836.5	0
9	1765960087632.5	0
9	1767205408745	0
9	1767621116706.5	71.1229136358831
9	1767829499785	71.1229136358831
9	1768107021754	71.1229136358831
9	1768384601475	71.1229136358831
9	1768523833315	71.1229136358831
9	1768679921343	71.1229136358831
9	1768887968323.5	71.1229136358831
9	1769098297485	71.1229136358831
9	1769376207484	71.1229136358831
9	1769792289234	71.1229136358831
9	1770069848287	71.1229136358831
9	1770554513082	36.3038604700297
9	1771454284148	0
9	1772215896474	0
9	1772770594206.5	0
9	1773393380628	0
9	1773809069436	0
9	1774156555908	0
9	1774640813608	0
9	1775057057409	0
9	1775542115842	0
9	1775957769459.5	0
9	1776166633275	0
9	1776376190498.5	0
9	1776584853220	0
9	1777207991008.5	0
9	1777900272144.5	0
9	1778178059531.5	0
9	1778662490831	0
9	1779286343914	0
9	1779840502175	0
9	1780463397105	0
9	1780948839194.5	0
9	1781295228605	0
9	1782402585604	0
9	1783924747607	0
9	1785032218635	0
9	1785724747400	0
9	1786693912023	0
9	1788216205991	0
9	1789530812927	0
9	1790499941071	0
9	1791330674291.5	0
9	1792368804566	0
9	1793061859981	0
9	1793962358588	0
9	1795138900861	0
9	1795624259572	0
9	1795901291106	0
9	1796386844809	0
9	1797147940356.5	0
9	1798047783177	0
9	1799155456044	0
9	1800262827490	0
9	1801784738441	0
9	1803583621698	0
9	1804483402318.5	0
9	1804831293313	0
9	1805108184214	0
9	1805248131360	0
9	1805802783077	0
9	1806771372247	0
9	1808985330425	0
9	1810991310168	0
9	1812099135215.5	0
9	1813344297336.5	0
9	1814106451303	0
9	1816043472110	0
9	1819778231931	0
9	1823029243040.5	0
9	1824828101384.5	0
9	1826211790947.5	0
9	1827665149394	0
9	1830016862509	0
9	1832023400032	0
9	1833338122498	0
9	1836934957199	0
9	1842328927604	0
9	1845095886843	0
10	1845430633492.5	0
10	1846099178539	0
10	1846568954429	0
10	1846971797199	0
10	1848041203104	0
10	1849177680591.5	0
10	1849847406816	0
10	1850315407046	0
10	1850719976303	0
10	1851455382972	0
10	1852458708866	0
10	1853462449558.5	0
10	1854331304391	0
10	1855067752837	0
10	1855870510486	0
10	1856606450498	0
10	1856941898329	0
10	1857143472580	0
10	1857544704460	0
10	1858347271032	0
10	1859150045163	0
10	1859686160102	0
10	1860087690109	0
10	1860623341861	0
10	1861425770201	0
10	1862161956231	0
10	1862563711145	0
10	1863032339206	0
10	1863501300500.5	0
10	1863969839502	0
10	1864371481585	0
10	1864506587443	0
10	1864908225172	0
10	1865511703620.5	0
10	1865912948781.5	0
10	1866184843808	0
10	1866920463594	0
10	1867857378995	0
10	1868793502338	0
10	1870063744355.5	0
10	1871334222821	0
10	1872270782493	0
10	1873607933716	0
10	1875078683484	0
10	1875614495694	0
10	1875815781166.5	0
10	1876019304430	0
10	1876152903324	0
10	1876287291353	0
10	1876690181216	0
10	1877292680632	0
10	1877761619675	0
10	1878163471974	0
10	1878632139237.5	0
10	1879100558654	0
10	1879372042532	0
10	1879505072988	0
10	1879773145138	0
10	1880842768582	0
10	1882380358625	0
10	1884051712806	0
10	1885522916757	0
10	1886592548523	0
10	1888798688190.5	0
10	1890603706446	0
10	1891272362566	11.0553463538801
10	1891875446607	0
10	1892143683321	0
10	1892344202290	0
10	1893013839850	0
10	1894217277363	0
10	1894888041762	0
10	1895423787352	0
10	1895960435436	0
10	1896495508961	0
10	1897631865958	0
10	1898969471224.5	0
10	1900306335626	0
10	1901176422501	0
10	1901778583690.5	0
10	1902581210031	0
10	1903718024797	0
10	1904921800398	0
10	1906125399506	0
10	1907662850147	0
10	1909935667363.5	0
10	1911740445937	0
10	1912677124558	0
10	1914481904923	0
10	1916687831836	0
10	1919227608318	0
10	1921700676327.5	0
10	1923171407927.5	20.5803387607633
10	1923775606837	0
10	1923978912054.5	0
10	1924647738523	0
10	1925249417955	0
10	1925718468479	13.6738546152901
10	1926521548768.5	0
10	1927457527300	14.7954690239708
10	1928060448735	96.8764388791884
10	1928729242893	11.7444632221549
10	1929665300713	0
10	1930267810874	0
10	1931337857445.5	8.69536712030474
10	1932274493475	45.8980210662056
10	1932676576179.5	63.6836029097089
10	1933746413838	0
10	1934949440255	0
10	1936020062043.5	69.2644013851657
10	1937156945051	0
10	1937825926224	34.7035698854185
10	1938361504144	77.1601987795954
10	1938762769728	99.7583681881474
10	1938964949459.5	110.912814491791
10	1939165708249	194.558676466459
10	1939434737152	216.222341698769
10	1940170123581	178.42995313992
10	1941908220510.5	166.352528687226
11	1945934771936.5	7.70764851976725
11	1950438605206	9.9148785399463
11	1952993206929	0
11	1954809023769	0
11	1957364041986.5	0
11	1962001897765	0
11	1967177818227	0
11	1970337653353	0
11	1972018908762	0
11	1973363703412	18.485107048549
11	1974507328079	0
11	1975382050197	0
11	1975920486501.5	0
11	1976593580858	0
11	1977535742384.5	0
11	1978209037534.5	0
11	1978478753633	0
11	1979353022283	0
11	1981437317901.5	0
11	1983118289715	0
11	1983791648026	0
11	1984533124202	0
11	1985005928625	0
11	1985343523619	0
11	1985949202195	0
11	1986420392040.5	0
11	1986892951073	0
11	1987566456434	0
11	1988239526684	0
11	1989248336973.5	0
11	1990459021606.5	0
11	1991400987683	0
11	1992208435321	0
11	1992683785093	0
11	1993089417691	0
11	1993896342748	0
11	1995040428741.5	0
11	1996586945760	0
11	1998939986880.5	0
11	2000889759470	0
11	2001697132496	0
11	2002173021454	0
11	2003652682078	0
11	2006811937998	0
11	2010307836852	0
11	2013332968094	0
11	2015887872628.5	0
11	2018778780133	0
11	2022274394809	0
11	2026912828826.5	16.8992874567926
11	2031080643815	114.589176049555
11	2034710389367.5	112.043104961709
11	2040356916687	88.2287055975981
11	2046204746021	19.3063511231241
11	2050708508881	0
11	2053666662437.5	0
11	2055213542606	0
11	2056155135019	0
11	2057366061231	0
11	2059248463835	0
11	2061064497601	0
11	2062745428331	0
11	2064426561839	0
11	2065704549819	0
11	2066915178691	0
11	2068327193436	0
11	2069272877051.5	0
11	2069810833843.5	0
11	2070552512119	0
11	2071427051181.5	0
11	2071898268780	0
11	2072168106645	46.4144412492711
11	2072908876703	163.042198294561
11	2073715645927.5	149.665492175346
11	2074121682437	82.4169321117576
11	2074794558633.5	74.2001660481421
11	2076072214063	78.9696587418247
11	2077350139176	100.307520329467
11	2078023136039.5	0
11	2078228664053	71.9341246862978
11	2078430915984	156.056837778876
11	2078835053341	142.204679769932
11	2080045531630	99.712070671294
11	2081188847227	36.0828334156287
11	2081593572554	0
11	2082198577327.5	0
11	2082804409090	0
11	2083410857247	0
11	2084352465753.5	0
11	2084958330182	0
11	2085295311664.5	0
11	2086708127583	0
11	2088657407774	0
11	2090070327763	0
11	2091280705146	0
11	2091953825761	0
11	2092492791782	0
11	2093837500924	0
11	2096392440930	0
11	2099618984146	0
11	2101569099754	0
11	2102242082624.5	0
11	2102848558801	0
11	2104059199811	0
11	2106949807071.5	0
11	2110042439270	0
11	2111655955279	0
11	2112666677211	54.6638181923007
11	2113406899521.5	22.2676154582868
11	2114146716267	35.0216737600364
11	2114686271768	103.554215727563
11	2114821879383	86.2577027436707
11	2115023866002.5	0
11	2115696283943.5	0
12	2116766943466.5	0
12	2117900866033	0
12	2118834477017	0
12	2119568077780.5	0
12	2120768162212	0
12	2121968381978.5	0
12	2124967227707	0
12	2128765273837.5	0
12	2130897998124	0
12	2132764574743.5	0
12	2135629870967	0
12	2138428492764	0
12	2140028835174	0
12	2141161807585.5	0
12	2142296059168	0
12	2143496159766	0
12	2144029831076	0
12	2144498241386	0
12	2144898805035	0
12	2145299799868	0
12	2146432973196	0
12	2147566469128	0
12	2147901019604	0
12	2148035254126	0
12	2148501861290	0
12	2149302933331.5	0
12	2150436249941	0
12	2151236552458	0
12	2151570500622	0
12	2152038142468	0
12	2152705241106	0
12	2153505730212	0
12	2153906132666	0
12	2154039958636	0
12	2154244401663.5	0
12	2154645255395	0
12	2155045920506	0
12	2155246628387	0
12	2155647221797	0
12	2156314732100	0
12	2156715572690	0
12	2157049415301.5	0
12	2157516440279	0
12	2158383878926	0
12	2160716450690	0
12	2164114796980.5	0
12	2166780414327.5	0
12	2168646617018	0
12	2171578982406.5	0
12	2175776843961	0
12	2179241942195	0
12	2182774007741.5	0
12	2187571132029	0
12	2192701943823	0
12	2195368038914	0
12	2195502144342	0
12	2195637869732	0
12	2195904663251	0
12	2196372128353	0
12	2197105689735	0
12	2197839354435	0
12	2198506378971.5	0
12	2199040603683	0
12	2199774581428	0
12	2201041258795.5	0
12	2202041357434	0
12	2202975274775	0
12	2203642427039	0
12	2203777537807	0
12	2204244720333.5	0
12	2205045189405	0
12	2205579318953.5	0
12	2205780985810	0
12	2205981201223	51.8755877811909
12	2206515046898	44.4195757687852
12	2206982418210	29.507551743974
12	2207249610083	51.9526240560425
12	2207518516652	51.9911421934683
12	2207985498546.5	50.9976132395842
12	2208454289739	51.9911421934683
12	2208787516991	38.9644680420319
12	2209388433173	0
12	2209856214800.5	107.300518951286
12	2210389842098	107.300518951286
12	2211190165425	88.2679714350043
12	2211923910385	67.7242737841602
12	2212524511874.5	60.9177715728748
12	2213458280585.5	62.332548794542
12	2214458280537	87.2168948561537
12	2215126705565	34.7831504413964
12	2215527418783	35.1172668026662
12	2216127713056	60.6484240475126
12	2217261523990	31.8661397981931
12	2218394542462	10.3229994087824
12	2219395569137	0
12	2220328573359	29.7423314911884
12	2221062269365.5	0
12	2221929864100	37.6374979637213
12	2222796873134	37.6374979637213
12	2223797004947	103.700307981286
12	2225596649199	65.5733494406934
12	2227662755499	71.3619162170928
12	2229329426116	8.7898347801184
12	2230662529895	0
12	2232195579197	0
12	2233196097627.5	0
12	2233397682805	0
12	2233797967383	0
12	2234397997530	0
12	2235131620286	0
12	2236065808997	0
12	2237998517515.5	0
12	2240597797274	0
12	2243263502893	0
12	2246129079893	0
12	2247795821095	0
12	2248262632914.5	0
12	2248599144280	0
12	2248866696153	0
12	2249333896593	0
12	2250067840509	0
12	2251467592517.5	0
12	2253000270897	0
13	2253418263281	300.812789987117
13	2253819929699	246.781258524864
13	2254678347857	201.126730011644
13	2255536430607	157.357164007856
13	2255995098144.5	137.738614911214
13	2256510783087	105.663793875245
13	2257254633951.5	115.544139725031
13	2257884109613	153.498457749424
13	2258456863482	135.392955218989
13	2259429884441.5	125.19101042094
13	2260459773510.5	131.885639997165
13	2260918218982	160.944234662802
13	2261376517706	121.110878614796
13	2261891610360	108.702436929356
13	2262407165282	65.4543526423396
13	2262922574666	75.3020565491112
13	2263153551714	58.0227111260185
13	2263325173941.5	43.0411854384489
13	2264011904012.5	43.5765277371285
13	2264869894276	58.9883720166637
13	2265328985055	83.9347950034285
13	2265729570390.5	81.0231095249152
13	2266188343526	66.0898780020372
13	2266817616765	72.0540674435114
13	2267504925169	0
13	2268077833523	0
13	2268650167583	0
13	2269451418362	0
13	2270366938546	0
13	2270825810994	0
13	2271340745989	0
13	2272427977843	0
13	2273286630807.5	0
13	2273916415231	123.63666434375
13	2274946044104	136.004196255134
13	2275632609501	0
13	2276036860173	0
13	2276440012727	0
13	2276554749946	0
13	2276727088745.5	0
13	2276904388497	0
13	2277021593873	0
13	2277137679900	0
13	2277424400175	0
13	2277768218735.5	0
13	2278170364680	0
13	2278686212215.5	0
13	2279144245700.5	0
13	2279488154301.5	0
13	2279717658864	0
13	2279890009531	0
13	2280007878301	0
13	2280124122724	0
13	2280240346836	0
13	2280359851574	0
13	2280475712621	0
13	2280761738991	0
13	2281277241219	0
13	2281678659310	0
13	2281965029612	0
13	2282423447736	0
13	2283110397770	0
13	2283683059932	0
13	2284027173244	0
13	2284657039101	0
13	2285171792514	0
13	2285288544030	0
13	2285461095627	0
13	2285633901715	0
13	2285920124669.5	0
13	2286207458188	0
13	2286665620925	0
13	2287180778901	0
13	2287639399552	0
13	2288897836066	0
13	2289984779261	0
14	2290170693771.5	0
14	2290804839276	0
14	2293127232988.5	0
14	2295977364708.5	0
14	2297878463250.5	0
14	2300147850202	0
14	2304000585511	0
14	2306482907164	0
14	2306590609889	0
14	2306697561712	0
14	2306962010757.5	0
14	2307543068871	0
14	2308072100121	0
14	2308284785618	0
14	2308654351054	0
14	2309446472559	0
14	2310239183459	0
14	2310715113549	0
14	2310979577713	0
14	2311508212441.5	0
14	2311985784463	0
14	2312252680208.5	0
14	2312674994331.5	0
14	2312993580220.5	0
14	2313629259871	0
14	2314843756494	0
14	2315742057119.5	0
14	2316481580305.5	0
14	2317115650732.5	0
14	2317591519929	0
14	2318436451917	0
14	2319071054054	0
14	2319546744249	0
14	2320233644371	0
14	2320973452494	0
14	2321871539355.5	0
14	2322716898528.5	0
14	2323087653161	0
14	2323457499448.5	0
14	2324566724199	0
14	2325464404077	0
14	2325624457775	0
14	2326469117875	0
14	2327367412151.5	0
14	2328054002169	0
14	2329163035196	0
14	2329851050581	0
14	2330168034361	0
14	2331329526768	0
14	2333282711258.5	0
14	2334972077019.5	0
14	2335976018783	0
14	2337348551911	0
14	2338511828906	0
14	2338723980537	0
14	2339041048091	0
14	2339256326456	0
14	2339364195897	0
14	2339786877773	0
14	2340315928827	0
14	2340791230158	0
14	2341531217003.5	0
14	2342481938429.5	0
14	2343590743404	0
14	2345069223833	7.98593268299462
14	2346283940743	0
14	2347023517456	0
14	2347500745547	0
14	2347976555992.5	0
14	2348874297217	0
14	2349509029613	0
14	2350248315519	0
14	2351674170851.5	0
14	2353205427188	0
14	2354630740547.5	0
15	2355388458540.5	54.3995250622342
15	2355695169784	54.3995250622342
15	2356256930582	54.3995250622342
15	2356971192531	55.2065079653573
15	2357533117765	45.0352957650563
15	2357890309367	46.0220650917591
15	2358197588803	59.230273756984
15	2358402585144	79.7820121709945
15	2358708788085	129.635213100092
15	2359117217280	142.098513332367
15	2359730048522	142.098513332367
15	2360342460256	139.495280037766
15	2360904225243	142.098513332367
15	2361466217812	148.780935019536
15	2362332887451	131.593758436984
15	2363149225355	170.673887755768
15	2363354711667	0
15	2363508608260	0
15	2363763974916	0
15	2364172992514.5	0
15	2365957369759	0
15	2368506455777	0
15	2370189121498	0
15	2372228677009	0
15	2373962445270.5	0
15	2375084251904.5	0
15	2375901750703	0
15	2376514329759.5	0
15	2377330774761.5	0
15	2378045212137	0
15	2378963725736.5	0
15	2379881777192.5	0
15	2380341714089	0
15	2380444507720	0
15	2381005864965.5	0
15	2381771339678	0
15	2382282175380	0
15	2382843872977.5	0
15	2383507090705	0
15	2384068585200	0
15	2384325012389	0
15	2384528963389	0
15	2385192643867	0
15	2386518869144	0
15	2388252330402.5	0
15	2389578502481	0
15	2390292969175	0
15	2391109201747	0
15	2391823727502	0
15	2392283807485	0
15	2392743074130	0
15	2393661263411	0
15	2394885725881	0
15	2396568448926	0
15	2398607764505	0
15	2399780924768.5	0
15	2400342363438	0
15	2401464569248	0
15	2402689006395	0
15	2403352285912.5	0
15	2403913500214	0
15	2404883057955	0
15	2405902932875.5	0
15	2406719758908	0
15	2407332382032.5	0
15	2407486523533	0
15	2407589674344	0
15	2408048715886	0
15	2409272833748.5	0
15	2411108338147.5	0
15	2412230655270.5	0
15	2412537567240.5	0
15	2412792584625	0
15	2412895902468	0
15	2413050866097.5	0
15	2413205161639	0
15	2413409998521	0
15	2413919969089	0
15	2414583868053.5	0
15	2415349225187	0
[truncated: 395 more rows]

## Sheet: panel e volcano pvalue
	ABCC11	ACTA2	ACTG2	ADAM9	ADGRE5	ADH1B	ADIPOQ	AGR3	AIF1	AKR1C1	AKR1C3	ALDH1A3	ANGPT2	ANKRD28	ANKRD29	ANKRD30A	APOBEC3A	APOBEC3B	APOC1	AQP1	AQP3	AR	AVPR1A	BACE2	BANK1	BASP1	C1QA	C1QC	C2orf42	C5orf46	C6orf132	C15orf48	CAV1	CAVIN2	CCDC6	CCDC80	CCL5	CCL8	CCND1	CCPG1	CCR7	CD3E	CD3G	CD4	CD8A	CD9	CD14	CD19	CD27
RERE	0.19	0.25	0.04	0.07	0.53	0.21	0.59	0.39	0.34	0.14	0.02	0.11	0.21	0.02	0.29	0.15	0.12	0.05	1	0.13	0.14	0.11	1	0.03	0.57	0.25	0.34	0.39	0.06	1	0.11	0.01	0.15	0.21	0.05	0.08	0.93	0.3	0.06	0.01	0.65	0.94	0.93	0.62	0.94	0.09	0.34	0.23	0.78
H6PD	0.11	0.27	0.05	0.06	0.64	0.08	0.63	0.01	0.38	0.13	0.03	0.07	0.26	0.05	0.23	0.02	0.09	0.01	0.8	0.04	0.07	0.03	1	0.09	0.24	0.22	0.23	0.33	0.05	1	0.03	0	0.04	0.06	0.02	0.01	0.44	0.21	0.01	0.01	0.26	0.43	0.4	0.72	0.41	0.03	0.28	0.19	0.31
SPSB1	0.11	0.27	0.05	0.06	0.64	0.08	0.63	0.01	0.38	0.13	0.03	0.07	0.26	0.05	0.23	0.02	0.09	0.01	0.8	0.04	0.07	0.03	1	0.09	0.24	0.22	0.23	0.33	0.05	1	0.03	0	0.04	0.06	0.02	0.01	0.44	0.21	0.01	0.01	0.26	0.43	0.4	0.72	0.41	0.03	0.28	0.19	0.31
SLC25A33	0.24	0.26	0.07	0.12	0.69	0.07	0.52	0.02	0.4	0.31	0.24	0.17	0.13	0.05	0.1	0.07	0.16	0.05	0.9	0.02	0.18	0.08	1	0.21	0.23	0.23	0.19	0.24	0.03	1	0.08	0	0.01	0.03	0.05	0.01	0.29	0.16	0.04	0.02	0.2	0.28	0.25	0.83	0.26	0.08	0.19	0.17	0.27
TMEM201	0.11	0.27	0.05	0.06	0.64	0.08	0.63	0.01	0.38	0.13	0.03	0.07	0.26	0.05	0.23	0.02	0.09	0.01	0.8	0.04	0.07	0.03	1	0.09	0.24	0.22	0.23	0.33	0.05	1	0.03	0	0.04	0.06	0.02	0.01	0.44	0.21	0.01	0.01	0.26	0.43	0.4	0.72	0.41	0.03	0.28	0.19	0.31
PIK3CD	0.11	0.27	0.05	0.06	0.64	0.08	0.63	0.01	0.38	0.13	0.03	0.07	0.26	0.05	0.23	0.02	0.09	0.01	0.8	0.04	0.07	0.03	1	0.09	0.24	0.22	0.23	0.33	0.05	1	0.03	0	0.04	0.06	0.02	0.01	0.44	0.21	0.01	0.01	0.26	0.43	0.4	0.72	0.41	0.03	0.28	0.19	0.31
CLSTN1	0.11	0.27	0.05	0.06	0.64	0.08	0.63	0.01	0.38	0.13	0.03	0.07	0.26	0.05	0.23	0.02	0.09	0.01	0.8	0.04	0.07	0.03	1	0.09	0.24	0.22	0.23	0.33	0.05	1	0.03	0	0.04	0.06	0.02	0.01	0.44	0.21	0.01	0.01	0.26	0.43	0.4	0.72	0.41	0.03	0.28	0.19	0.31
AL357140.1	0.11	0.27	0.05	0.06	0.64	0.08	0.63	0.01	0.38	0.13	0.03	0.07	0.26	0.05	0.23	0.02	0.09	0.01	0.8	0.04	0.07	0.03	1	0.09	0.24	0.22	0.23	0.33	0.05	1	0.03	0	0.04	0.06	0.02	0.01	0.44	0.21	0.01	0.01	0.26	0.43	0.4	0.72	0.41	0.03	0.28	0.19	0.31
CTNNBIP1	0.11	0.27	0.05	0.06	0.64	0.08	0.63	0.01	0.38	0.13	0.03	0.07	0.26	0.05	0.23	0.02	0.09	0.01	0.8	0.04	0.07	0.03	1	0.09	0.24	0.22	0.23	0.33	0.05	1	0.03	0	0.04	0.06	0.02	0.01	0.44	0.21	0.01	0.01	0.26	0.43	0.4	0.72	0.41	0.03	0.28	0.19	0.31
LZIC	0.11	0.27	0.05	0.06	0.64	0.08	0.63	0.01	0.38	0.13	0.03	0.07	0.26	0.05	0.23	0.02	0.09	0.01	0.8	0.04	0.07	0.03	1	0.09	0.24	0.22	0.23	0.33	0.05	1	0.03	0	0.04	0.06	0.02	0.01	0.44	0.21	0.01	0.01	0.26	0.43	0.4	0.72	0.41	0.03	0.28	0.19	0.31
FBXO2	0.17	0.41	0.13	0.12	0.39	0.23	0.81	0.7	0.15	0.2	0.13	0.13	0.38	0.09	0.58	0.1	0.02	0.04	0.69	0.21	0.12	0.08	1	0.17	0.29	0.3	0.15	0.18	0.15	1	0.06	0.01	0.19	0.11	0.06	0.01	0.72	0.25	0.06	0.04	0.38	0.63	0.63	0.42	0.63	0.08	0.21	0.02	0.33
FBXO44	0.17	0.41	0.13	0.12	0.39	0.23	0.81	0.7	0.15	0.2	0.13	0.13	0.38	0.09	0.58	0.1	0.02	0.04	0.69	0.21	0.12	0.08	1	0.17	0.29	0.3	0.15	0.18	0.15	1	0.06	0.01	0.19	0.11	0.06	0.01	0.72	0.25	0.06	0.04	0.38	0.63	0.63	0.42	0.63	0.08	0.21	0.02	0.33
FBXO6	0.17	0.41	0.13	0.12	0.39	0.23	0.81	0.7	0.15	0.2	0.13	0.13	0.38	0.09	0.58	0.1	0.02	0.04	0.69	0.21	0.12	0.08	1	0.17	0.29	0.3	0.15	0.18	0.15	1	0.06	0.01	0.19	0.11	0.06	0.01	0.72	0.25	0.06	0.04	0.38	0.63	0.63	0.42	0.63	0.08	0.21	0.02	0.33
MAD2L2	0.17	0.41	0.13	0.12	0.39	0.23	0.81	0.7	0.15	0.2	0.13	0.13	0.38	0.09	0.58	0.1	0.02	0.04	0.69	0.21	0.12	0.08	1	0.17	0.29	0.3	0.15	0.18	0.15	1	0.06	0.01	0.19	0.11	0.06	0.01	0.72	0.25	0.06	0.04	0.38	0.63	0.63	0.42	0.63	0.08	0.21	0.02	0.33
DRAXIN	0.17	0.41	0.13	0.12	0.39	0.23	0.81	0.7	0.15	0.2	0.13	0.13	0.38	0.09	0.58	0.1	0.02	0.04	0.69	0.21	0.12	0.08	1	0.17	0.29	0.3	0.15	0.18	0.15	1	0.06	0.01	0.19	0.11	0.06	0.01	0.72	0.25	0.06	0.04	0.38	0.63	0.63	0.42	0.63	0.08	0.21	0.02	0.33
AGTRAP	0.17	0.41	0.13	0.12	0.39	0.23	0.81	0.7	0.15	0.2	0.13	0.13	0.38	0.09	0.58	0.1	0.02	0.04	0.69	0.21	0.12	0.08	1	0.17	0.29	0.3	0.15	0.18	0.15	1	0.06	0.01	0.19	0.11	0.06	0.01	0.72	0.25	0.06	0.04	0.38	0.63	0.63	0.42	0.63	0.08	0.21	0.02	0.33
C1orf167	0.18	0.39	0.13	0.12	0.34	0.19	0.75	0.63	0.12	0.21	0.15	0.15	0.38	0.09	0.55	0.1	0.02	0.04	0.69	0.21	0.14	0.07	1	0.18	0.27	0.24	0.13	0.14	0.14	1	0.06	0.01	0.17	0.1	0.06	0.01	0.75	0.22	0.06	0.04	0.39	0.65	0.66	0.38	0.63	0.08	0.16	0.02	0.36
MTHFR	0.18	0.39	0.13	0.12	0.34	0.19	0.75	0.63	0.12	0.21	0.15	0.15	0.38	0.09	0.55	0.1	0.02	0.04	0.69	0.21	0.14	0.07	1	0.18	0.27	0.24	0.13	0.14	0.14	1	0.06	0.01	0.17	0.1	0.06	0.01	0.75	0.22	0.06	0.04	0.39	0.65	0.66	0.38	0.63	0.08	0.16	0.02	0.36
CLCN6	0.18	0.39	0.13	0.12	0.34	0.19	0.75	0.63	0.12	0.21	0.15	0.15	0.38	0.09	0.55	0.1	0.02	0.04	0.69	0.21	0.14	0.07	1	0.18	0.27	0.24	0.13	0.14	0.14	1	0.06	0.01	0.17	0.1	0.06	0.01	0.75	0.22	0.06	0.04	0.39	0.65	0.66	0.38	0.63	0.08	0.16	0.02	0.36
NPPA	0.17	0.41	0.13	0.12	0.39	0.23	0.81	0.7	0.15	0.2	0.13	0.13	0.38	0.09	0.58	0.1	0.02	0.04	0.69	0.21	0.12	0.08	1	0.17	0.29	0.3	0.15	0.18	0.15	1	0.06	0.01	0.19	0.11	0.06	0.01	0.72	0.25	0.06	0.04	0.38	0.63	0.63	0.42	0.63	0.08	0.21	0.02	0.33
NPPB	0.17	0.41	0.13	0.12	0.39	0.23	0.81	0.7	0.15	0.2	0.13	0.13	0.38	0.09	0.58	0.1	0.02	0.04	0.69	0.21	0.12	0.08	1	0.17	0.29	0.3	0.15	0.18	0.15	1	0.06	0.01	0.19	0.11	0.06	0.01	0.72	0.25	0.06	0.04	0.38	0.63	0.63	0.42	0.63	0.08	0.21	0.02	0.33
SERINC2	0.68	0.16	0.39	0.45	0.14	0.91	0.51	0.9	0.28	0.7	0.42	0.65	0.93	0.16	0.78	0.9	0.68	0.93	0.99	0.96	0.99	0.99	1	0.75	0.76	0.79	0.41	0.39	0.87	1	0.95	0.43	0.86	0.05	0.48	0.37	0.65	0.65	0.68	0.25	0.58	0.7	0.78	0.23	0.58	0.85	0.6	0.92	0.84
TINAGL1	0.79	0.32	0.57	0.46	0.73	0.27	0.15	0.19	0.79	0.44	0.22	0.48	0.84	0.55	0.9	0.24	0.86	0.7	0.15	0.79	0.58	0.38	1	0.62	0.44	0.57	0.7	0.97	0.6	1	0.35	0.52	0.8	0.37	0.24	0.9	0.18	0.56	0.25	0.43	0.25	0.23	0.28	0.97	0.19	0.4	0.76	0.5	0.89
HCRTR1	0.68	0.19	0.33	0.25	0.78	0.27	0.12	0.15	0.88	0.27	0.14	0.3	0.99	0.34	0.94	0.13	0.97	0.47	0.11	0.83	0.41	0.21	1	0.41	0.46	0.47	0.66	0.95	0.4	1	0.19	0.31	0.79	0.22	0.12	0.63	0.18	0.53	0.12	0.24	0.25	0.22	0.29	0.91	0.2	0.23	0.7	0.37	0.94
PEF1	0.68	0.19	0.33	0.25	0.78	0.27	0.12	0.15	0.88	0.27	0.14	0.3	0.99	0.34	0.94	0.13	0.97	0.47	0.11	0.83	0.41	0.21	1	0.41	0.46	0.47	0.66	0.95	0.4	1	0.19	0.31	0.79	0.22	0.12	0.63	0.18	0.53	0.12	0.24	0.25	0.22	0.29	0.91	0.2	0.23	0.7	0.37	0.94
COL16A1	0.68	0.19	0.33	0.25	0.78	0.27	0.12	0.15	0.88	0.27	0.14	0.3	0.99	0.34	0.94	0.13	0.97	0.47	0.11	0.83	0.41	0.21	1	0.41	0.46	0.47	0.66	0.95	0.4	1	0.19	0.31	0.79	0.22	0.12	0.63	0.18	0.53	0.12	0.24	0.25	0.22	0.29	0.91	0.2	0.23	0.7	0.37	0.94
BAI2	0.68	0.19	0.33	0.25	0.78	0.27	0.12	0.15	0.88	0.27	0.14	0.3	0.99	0.34	0.94	0.13	0.97	0.47	0.11	0.83	0.41	0.21	1	0.41	0.46	0.47	0.66	0.95	0.4	1	0.19	0.31	0.79	0.22	0.12	0.63	0.18	0.53	0.12	0.24	0.25	0.22	0.29	0.91	0.2	0.23	0.7	0.37	0.94
SPOCD1	0.68	0.19	0.33	0.25	0.78	0.27	0.12	0.15	0.88	0.27	0.14	0.3	0.99	0.34	0.94	0.13	0.97	0.47	0.11	0.83	0.41	0.21	1	0.41	0.46	0.47	0.66	0.95	0.4	1	0.19	0.31	0.79	0.22	0.12	0.63	0.18	0.53	0.12	0.24	0.25	0.22	0.29	0.91	0.2	0.23	0.7	0.37	0.94
PTP4A2	0.56	0.49	0.34	0.31	0.9	0.41	0.27	0.33	0.76	0.28	0.25	0.35	0.81	0.5	0.67	0.18	0.7	0.47	0.4	0.94	0.39	0.23	1	0.57	0.28	0.87	0.37	0.7	0.92	1	0.23	0.35	0.84	0.34	0.14	0.38	0.12	0.28	0.13	0.33	0.19	0.16	0.19	0.47	0.16	0.23	0.44	0.1	0.77
KHDRBS1	0.56	0.49	0.34	0.31	0.9	0.41	0.27	0.33	0.76	0.28	0.25	0.35	0.81	0.5	0.67	0.18	0.7	0.47	0.4	0.94	0.39	0.23	1	0.57	0.28	0.87	0.37	0.7	0.92	1	0.23	0.35	0.84	0.34	0.14	0.38	0.12	0.28	0.13	0.33	0.19	0.16	0.19	0.47	0.16	0.23	0.44	0.1	0.77
TMEM39B	0.56	0.49	0.34	0.31	0.9	0.41	0.27	0.33	0.76	0.28	0.25	0.35	0.81	0.5	0.67	0.18	0.7	0.47	0.4	0.94	0.39	0.23	1	0.57	0.28	0.87	0.37	0.7	0.92	1	0.23	0.35	0.84	0.34	0.14	0.38	0.12	0.28	0.13	0.33	0.19	0.16	0.19	0.47	0.16	0.23	0.44	0.1	0.77
KPNA6	0.56	0.49	0.34	0.31	0.9	0.41	0.27	0.33	0.76	0.28	0.25	0.35	0.81	0.5	0.67	0.18	0.7	0.47	0.4	0.94	0.39	0.23	1	0.57	0.28	0.87	0.37	0.7	0.92	1	0.23	0.35	0.84	0.34	0.14	0.38	0.12	0.28	0.13	0.33	0.19	0.16	0.19	0.47	0.16	0.23	0.44	0.1	0.77
TXLNA	0.73	0.37	0.41	0.33	0.98	0.38	0.19	0.3	0.89	0.34	0.26	0.4	0.87	0.44	0.72	0.19	0.84	0.53	0.27	0.95	0.48	0.25	1	0.58	0.42	0.77	0.45	0.77	0.77	1	0.23	0.33	0.91	0.32	0.15	0.5	0.15	0.4	0.14	0.31	0.25	0.2	0.24	0.61	0.19	0.26	0.54	0.17	0.99
CCDC28B	0.73	0.37	0.41	0.33	0.98	0.38	0.19	0.3	0.89	0.34	0.26	0.4	0.87	0.44	0.72	0.19	0.84	0.53	0.27	0.95	0.48	0.25	1	0.58	0.42	0.77	0.45	0.77	0.77	1	0.23	0.33	0.91	0.32	0.15	0.5	0.15	0.4	0.14	0.31	0.25	0.2	0.24	0.61	0.19	0.26	0.54	0.17	0.99
IQCC	0.73	0.37	0.41	0.33	0.98	0.38	0.19	0.3	0.89	0.34	0.26	0.4	0.87	0.44	0.72	0.19	0.84	0.53	0.27	0.95	0.48	0.25	1	0.58	0.42	0.77	0.45	0.77	0.77	1	0.23	0.33	0.91	0.32	0.15	0.5	0.15	0.4	0.14	0.31	0.25	0.2	0.24	0.61	0.19	0.26	0.54	0.17	0.99
DCDC2B	0.73	0.37	0.41	0.33	0.98	0.38	0.19	0.3	0.89	0.34	0.26	0.4	0.87	0.44	0.72	0.19	0.84	0.53	0.27	0.95	0.48	0.25	1	0.58	0.42	0.77	0.45	0.77	0.77	1	0.23	0.33	0.91	0.32	0.15	0.5	0.15	0.4	0.14	0.31	0.25	0.2	0.24	0.61	0.19	0.26	0.54	0.17	0.99
TMEM234	0.73	0.37	0.41	0.33	0.98	0.38	0.19	0.3	0.89	0.34	0.26	0.4	0.87	0.44	0.72	0.19	0.84	0.53	0.27	0.95	0.48	0.25	1	0.58	0.42	0.77	0.45	0.77	0.77	1	0.23	0.33	0.91	0.32	0.15	0.5	0.15	0.4	0.14	0.31	0.25	0.2	0.24	0.61	0.19	0.26	0.54	0.17	0.99
EIF3I	0.73	0.37	0.41	0.33	0.98	0.38	0.19	0.3	0.89	0.34	0.26	0.4	0.87	0.44	0.72	0.19	0.84	0.53	0.27	0.95	0.48	0.25	1	0.58	0.42	0.77	0.45	0.77	0.77	1	0.23	0.33	0.91	0.32	0.15	0.5	0.15	0.4	0.14	0.31	0.25	0.2	0.24	0.61	0.19	0.26	0.54	0.17	0.99
FAM167B	0.91	0.31	0.49	0.35	0.87	0.35	0.14	0.27	0.98	0.42	0.27	0.44	0.92	0.4	0.76	0.19	0.98	0.59	0.18	0.96	0.58	0.28	1	0.58	0.61	0.49	0.57	0.83	0.64	1	0.24	0.31	0.97	0.3	0.16	0.66	0.17	0.59	0.15	0.3	0.3	0.25	0.31	0.77	0.23	0.31	0.66	0.35	0.83
LCK	0.91	0.31	0.49	0.35	0.87	0.35	0.14	0.27	0.98	0.42	0.27	0.44	0.92	0.4	0.76	0.19	0.98	0.59	0.18	0.96	0.58	0.28	1	0.58	0.61	0.49	0.57	0.83	0.64	1	0.24	0.31	0.97	0.3	0.16	0.66	0.17	0.59	0.15	0.3	0.3	0.25	0.31	0.77	0.23	0.31	0.66	0.35	0.83
HDAC1	0.91	0.31	0.49	0.35	0.87	0.35	0.14	0.27	0.98	0.42	0.27	0.44	0.92	0.4	0.76	0.19	0.98	0.59	0.18	0.96	0.58	0.28	1	0.58	0.61	0.49	0.57	0.83	0.64	1	0.24	0.31	0.97	0.3	0.16	0.66	0.17	0.59	0.15	0.3	0.3	0.25	0.31	0.77	0.23	0.31	0.66	0.35	0.83
RP1-27O5.3	0.64	0.45	0.89	0.68	0.67	0.49	0.07	0.44	0.76	0.94	0.65	0.77	0.82	0.5	0.99	0.58	0.8	0.98	0.55	0.99	1	0.72	1	0.96	0.47	0.77	0.66	0.77	0.8	1	0.67	0.35	0.98	0.25	0.46	0.87	0.18	0.57	0.49	0.47	0.27	0.27	0.34	0.95	0.25	0.67	0.54	0.53	0.93
ZBTB8A	0.64	0.45	0.89	0.68	0.67	0.49	0.07	0.44	0.76	0.94	0.65	0.77	0.82	0.5	0.99	0.58	0.8	0.98	0.55	0.99	1	0.72	1	0.96	0.47	0.77	0.66	0.77	0.8	1	0.67	0.35	0.98	0.25	0.46	0.87	0.18	0.57	0.49	0.47	0.27	0.27	0.34	0.95	0.25	0.67	0.54	0.53	0.93
ZBTB8OS	0.64	0.45	0.89	0.68	0.67	0.49	0.07	0.44	0.76	0.94	0.65	0.77	0.82	0.5	0.99	0.58	0.8	0.98	0.55	0.99	1	0.72	1	0.96	0.47	0.77	0.66	0.77	0.8	1	0.67	0.35	0.98	0.25	0.46	0.87	0.18	0.57	0.49	0.47	0.27	0.27	0.34	0.95	0.25	0.67	0.54	0.53	0.93
RBBP4	0.62	0.66	0.9	0.79	0.46	0.53	0.1	0.85	0.69	1	0.92	0.87	0.95	0.69	0.76	0.88	0.76	0.89	0.95	0.75	0.97	0.88	1	0.88	0.4	0.92	0.74	0.84	0.9	1	0.88	0.52	0.8	0.3	0.63	0.72	0.34	0.63	0.71	0.64	0.22	0.37	0.41	0.94	0.38	0.8	0.59	0.6	0.91
SYNC	0.62	0.66	0.9	0.79	0.46	0.53	0.1	0.85	0.69	1	0.92	0.87	0.95	0.69	0.76	0.88	0.76	0.89	0.95	0.75	0.97	0.88	1	0.88	0.4	0.92	0.74	0.84	0.9	1	0.88	0.52	0.8	0.3	0.63	0.72	0.34	0.63	0.71	0.64	0.22	0.37	0.41	0.94	0.38	0.8	0.59	0.6	0.91
KIAA1522	0.62	0.66	0.9	0.79	0.46	0.53	0.1	0.85	0.69	1	0.92	0.87	0.95	0.69	0.76	0.88	0.76	0.89	0.95	0.75	0.97	0.88	1	0.88	0.4	0.92	0.74	0.84	0.9	1	0.88	0.52	0.8	0.3	0.63	0.72	0.34	0.63	0.71	0.64	0.22	0.37	0.41	0.94	0.38	0.8	0.59	0.6	0.91
YARS	0.62	0.66	0.9	0.79	0.46	0.53	0.1	0.85	0.69	1	0.92	0.87	0.95	0.69	0.76	0.88	0.76	0.89	0.95	0.75	0.97	0.88	1	0.88	0.4	0.92	0.74	0.84	0.9	1	0.88	0.52	0.8	0.3	0.63	0.72	0.34	0.63	0.71	0.64	0.22	0.37	0.41	0.94	0.38	0.8	0.59	0.6	0.91
S100PBP	0.61	0.58	0.9	0.67	0.41	0.4	0.13	0.69	0.71	0.82	0.86	0.83	0.99	0.66	0.83	0.68	0.67	0.97	0.95	0.94	1	0.68	1	0.95	0.54	0.89	0.68	0.84	0.88	1	0.68	0.45	0.98	0.27	0.46	0.99	0.53	0.62	0.5	0.53	0.33	0.55	0.61	0.83	0.58	0.67	0.61	0.52	0.64
FNDC5	0.61	0.58	0.9	0.67	0.41	0.4	0.13	0.69	0.71	0.82	0.86	0.83	0.99	0.66	0.83	0.68	0.67	0.97	0.95	0.94	1	0.68	1	0.95	0.54	0.89	0.68	0.84	0.88	1	0.68	0.45	0.98	0.27	0.46	0.99	0.53	0.62	0.5	0.53	0.33	0.55	0.61	0.83	0.58	0.67	0.61	0.52	0.64
HPCA	0.61	0.58	0.9	0.67	0.41	0.4	0.13	0.69	0.71	0.82	0.86	0.83	0.99	0.66	0.83	0.68	0.67	0.97	0.95	0.94	1	0.68	1	0.95	0.54	0.89	0.68	0.84	0.88	1	0.68	0.45	0.98	0.27	0.46	0.99	0.53	0.62	0.5	0.53	0.33	0.55	0.61	0.83	0.58	0.67	0.61	0.52	0.64
TMEM54	0.61	0.58	0.9	0.67	0.41	0.4	0.13	0.69	0.71	0.82	0.86	0.83	0.99	0.66	0.83	0.68	0.67	0.97	0.95	0.94	1	0.68	1	0.95	0.54	0.89	0.68	0.84	0.88	1	0.68	0.45	0.98	0.27	0.46	0.99	0.53	0.62	0.5	0.53	0.33	0.55	0.61	0.83	0.58	0.67	0.61	0.52	0.64
RNF19B	0.61	0.58	0.9	0.67	0.41	0.4	0.13	0.69	0.71	0.82	0.86	0.83	0.99	0.66	0.83	0.68	0.67	0.97	0.95	0.94	1	0.68	1	0.95	0.54	0.89	0.68	0.84	0.88	1	0.68	0.45	0.98	0.27	0.46	0.99	0.53	0.62	0.5	0.53	0.33	0.55	0.61	0.83	0.58	0.67	0.61	0.52	0.64
FKSG48	0.61	0.58	0.9	0.67	0.41	0.4	0.13	0.69	0.71	0.82	0.86	0.83	0.99	0.66	0.83	0.68	0.67	0.97	0.95	0.94	1	0.68	1	0.95	0.54	0.89	0.68	0.84	0.88	1	0.68	0.45	0.98	0.27	0.46	0.99	0.53	0.62	0.5	0.53	0.33	0.55	0.61	0.83	0.58	0.67	0.61	0.52	0.64
ATPAF1	0.42	0.15	0.24	0.24	0.56	0.99	0.84	0.24	0.55	0.23	0.26	0.29	0.31	0.37	0.28	0.08	0.96	0.52	0.63	0.54	0.36	0.15	1	0.4	0.33	0.93	0.46	0.77	0.91	1	0.15	0.67	0.51	0.79	0.16	0.34	0.14	0.64	0.12	0.34	0.18	0.19	0.19	0.28	0.19	0.22	0.65	0.84	0.35
TEX38	0.42	0.15	0.24	0.24	0.56	0.99	0.84	0.24	0.55	0.23	0.26	0.29	0.31	0.37	0.28	0.08	0.96	0.52	0.63	0.54	0.36	0.15	1	0.4	0.33	0.93	0.46	0.77	0.91	1	0.15	0.67	0.51	0.79	0.16	0.34	0.14	0.64	0.12	0.34	0.18	0.19	0.19	0.28	0.19	0.22	0.65	0.84	0.35
EFCAB14	0.42	0.15	0.24	0.24	0.56	0.99	0.84	0.24	0.55	0.23	0.26	0.29	0.31	0.37	0.28	0.08	0.96	0.52	0.63	0.54	0.36	0.15	1	0.4	0.33	0.93	0.46	0.77	0.91	1	0.15	0.67	0.51	0.79	0.16	0.34	0.14	0.64	0.12	0.34	0.18	0.19	0.19	0.28	0.19	0.22	0.65	0.84	0.35
CYP4B1	0.38	0.23	0.22	0.26	0.54	0.89	0.99	0.27	0.51	0.23	0.29	0.31	0.27	0.41	0.24	0.1	0.99	0.52	0.93	0.49	0.36	0.17	1	0.42	0.24	0.85	0.4	0.77	0.95	1	0.17	0.71	0.4	0.89	0.17	0.29	0.16	0.46	0.13	0.37	0.17	0.2	0.19	0.24	0.21	0.23	0.56	0.7	0.3
CYP4A11	0.19	0.19	0.1	0.12	0.17	0.84	0.92	0.4	0.13	0.1	0.13	0.12	0.45	0.24	0.4	0.08	0.59	0.21	0.8	0.79	0.18	0.11	1	0.18	0.13	0.89	0.28	0.51	0.92	1	0.12	0.53	0.63	0.64	0.1	0.27	0.08	0.29	0.09	0.22	0.1	0.1	0.09	0.08	0.11	0.12	0.38	0.47	0.11
CYP4X1	0.26	0.11	0.09	0.12	0.13	0.76	0.83	0.23	0.15	0.13	0.1	0.14	0.49	0.19	0.48	0.07	0.86	0.25	0.54	0.91	0.22	0.11	1	0.17	0.12	0.84	0.3	0.49	0.79	1	0.12	0.51	0.75	0.53	0.09	0.23	0.07	0.32	0.08	0.17	0.08	0.11	0.1	0.09	0.11	0.13	0.39	0.55	0.15
CYP4Z1	0.26	0.11	0.09	0.12	0.13	0.76	0.83	0.23	0.15	0.13	0.1	0.14	0.49	0.19	0.48	0.07	0.86	0.25	0.54	0.91	0.22	0.11	1	0.17	0.12	0.84	0.3	0.49	0.79	1	0.12	0.51	0.75	0.53	0.09	0.23	0.07	0.32	0.08	0.17	0.08	0.11	0.1	0.09	0.11	0.13	0.39	0.55	0.15
DAB1	0.86	0.65	0.92	0.64	0.75	0.65	0.73	0.27	1	0.39	0.89	0.66	0.28	0.6	0.3	0.92	0.81	0.72	0.54	0.24	0.8	0.9	1	0.39	0.18	0.61	0.9	0.86	0.97	1	0.8	0.77	0.18	0.28	0.71	0.48	0.62	0.85	0.73	0.65	0.13	0.64	0.68	0.63	0.95	0.76	0.94	0.5	0.38
OMA1	0.79	0.93	0.81	0.87	0.79	0.49	0.44	0.29	0.88	0.5	0.9	0.76	0.19	0.88	0.22	0.96	0.85	0.77	0.69	0.17	0.77	0.95	1	0.56	0.32	0.72	1	0.73	0.94	1	0.84	0.44	0.15	0.2	0.93	0.49	0.83	0.96	0.91	0.94	0.25	0.85	0.89	0.7	0.87	0.84	0.8	0.5	0.52
TACSTD2	0.6	0.77	0.79	0.96	0.98	0.28	0.29	0.5	0.78	0.46	0.93	0.69	0.06	0.92	0.04	0.91	0.97	0.67	0.67	0.05	0.64	0.98	1	0.75	0.34	0.93	0.83	0.56	0.45	1	0.92	0.35	0.04	0.18	1	0.33	0.82	0.89	1	0.91	0.29	0.79	0.82	0.79	0.99	0.8	0.64	0.5	0.54
MYSM1	0.86	0.44	0.47	0.65	0.95	0.32	0.32	0.54	0.68	0.82	0.62	1	0.12	0.65	0.09	0.67	0.86	0.96	0.54	0.07	0.94	0.66	1	0.89	0.26	0.94	0.83	0.56	0.35	1	0.76	0.23	0.04	0.1	0.63	0.21	0.79	0.89	0.64	0.6	0.21	0.76	0.79	0.84	0.99	0.8	0.63	0.39	0.52
JUN	0.6	0.77	0.79	0.96	0.98	0.28	0.29	0.5	0.78	0.46	0.93	0.69	0.06	0.92	0.04	0.91	0.97	0.67	0.67	0.05	0.64	0.98	1	0.75	0.34	0.93	0.83	0.56	0.45	1	0.92	0.35	0.04	0.18	1	0.33	0.82	0.89	1	0.91	0.29	0.79	0.82	0.79	0.99	0.8	0.64	0.5	0.54
FGGY	0.6	0.77	0.79	0.96	0.98	0.28	0.29	0.5	0.78	0.46	0.93	0.69	0.06	0.92	0.04	0.91	0.97	0.67	0.67	0.05	0.64	0.98	1	0.75	0.34	0.93	0.83	0.56	0.45	1	0.92	0.35	0.04	0.18	1	0.33	0.82	0.89	1	0.91	0.29	0.79	0.82	0.79	0.99	0.8	0.64	0.5	0.54
HOOK1	0.6	0.77	0.79	0.96	0.98	0.28	0.29	0.5	0.78	0.46	0.93	0.69	0.06	0.92	0.04	0.91	0.97	0.67	0.67	0.05	0.64	0.98	1	0.75	0.34	0.93	0.83	0.56	0.45	1	0.92	0.35	0.04	0.18	1	0.33	0.82	0.89	1	0.91	0.29	0.79	0.82	0.79	0.99	0.8	0.64	0.5	0.54
CYP2J2	0.6	0.77	0.79	0.96	0.98	0.28	0.29	0.5	0.78	0.46	0.93	0.69	0.06	0.92	0.04	0.91	0.97	0.67	0.67	0.05	0.64	0.98	1	0.75	0.34	0.93	0.83	0.56	0.45	1	0.92	0.35	0.04	0.18	1	0.33	0.82	0.89	1	0.91	0.29	0.79	0.82	0.79	0.99	0.8	0.64	0.5	0.54
ATG4C	0.67	0.98	0.8	0.84	0.54	0.57	0.41	0.09	0.88	0.48	0.83	0.79	0.08	0.98	0.14	0.63	0.54	0.88	0.79	0.1	0.74	0.69	1	0.78	0.4	0.72	0.89	0.76	0.83	1	0.65	0.36	0.14	0.16	0.86	0.88	0.54	0.86	0.7	0.99	0.07	0.61	0.61	0.61	0.85	0.69	0.83	0.5	0.31
FOXD3	0.67	0.98	0.84	0.87	0.62	0.77	0.61	0.07	0.93	0.52	0.75	0.8	0.26	0.85	0.44	0.73	0.7	0.82	0.72	0.32	0.75	0.73	1	0.8	0.27	0.7	0.72	0.97	0.73	1	0.66	0.53	0.39	0.43	0.87	0.98	0.79	0.68	0.74	0.86	0.17	0.73	0.76	0.61	0.95	0.7	0.9	0.7	0.31
ALG6	0.67	0.98	0.84	0.87	0.62	0.77	0.61	0.07	0.93	0.52	0.75	0.8	0.26	0.85	0.44	0.73	0.7	0.82	0.72	0.32	0.75	0.73	1	0.8	0.27	0.7	0.72	0.97	0.73	1	0.66	0.53	0.39	0.43	0.87	0.98	0.79	0.68	0.74	0.86	0.17	0.73	0.76	0.61	0.95	0.7	0.9	0.7	0.31
ITGB3BP	0.67	0.98	0.84	0.87	0.62	0.77	0.61	0.07	0.93	0.52	0.75	0.8	0.26	0.85	0.44	0.73	0.7	0.82	0.72	0.32	0.75	0.73	1	0.8	0.27	0.7	0.72	0.97	0.73	1	0.66	0.53	0.39	0.43	0.87	0.98	0.79	0.68	0.74	0.86	0.17	0.73	0.76	0.61	0.95	0.7	0.9	0.7	0.31
EFCAB7	0.67	0.98	0.84	0.87	0.62	0.77	0.61	0.07	0.93	0.52	0.75	0.8	0.26	0.85	0.44	0.73	0.7	0.82	0.72	0.32	0.75	0.73	1	0.8	0.27	0.7	0.72	0.97	0.73	1	0.66	0.53	0.39	0.43	0.87	0.98	0.79	0.68	0.74	0.86	0.17	0.73	0.76	0.61	0.95	0.7	0.9	0.7	0.31
PGM1	0.67	0.98	0.84	0.87	0.62	0.77	0.61	0.07	0.93	0.52	0.75	0.8	0.26	0.85	0.44	0.73	0.7	0.82	0.72	0.32	0.75	0.73	1	0.8	0.27	0.7	0.72	0.97	0.73	1	0.66	0.53	0.39	0.43	0.87	0.98	0.79	0.68	0.74	0.86	0.17	0.73	0.76	0.61	0.95	0.7	0.9	0.7	0.31
ROR1	0.53	0.68	0.91	0.65	0.5	0.99	0.87	0.01	0.77	0.36	0.9	0.59	0.46	0.6	0.65	0.61	0.96	0.65	0.96	0.54	0.58	0.58	1	0.56	0.22	0.49	0.54	0.78	0.38	1	0.51	0.93	0.55	0.69	0.64	0.83	0.67	0.51	0.52	0.62	0.12	0.56	0.59	0.46	0.91	0.54	0.72	0.9	0.27
UBE2U	0.58	0.94	0.83	0.97	0.84	0.47	0.48	0.06	0.95	0.5	0.75	0.74	0.09	0.99	0.1	0.89	0.84	0.77	0.72	0.1	0.67	0.85	1	0.98	0.24	0.96	0.79	0.91	0.92	1	0.78	0.55	0.12	0.32	0.95	0.72	0.85	0.73	0.82	0.98	0.17	0.77	0.78	0.64	0.92	0.73	0.99	0.62	0.39
DNAJC6	0.28	0.81	0.69	0.45	0.53	0.65	0.4	0.04	0.71	0.16	1	0.33	0.12	0.97	0.14	0.5	0.78	0.49	0.67	0.16	0.31	0.42	1	0.76	0.07	0.96	0.59	0.92	0.83	1	0.42	0.48	0.16	0.43	0.51	0.76	0.55	0.51	0.48	0.83	0.05	0.42	0.42	0.43	0.75	0.35	0.76	0.99	0.1
PDE4B	0.83	0.41	0.5	0.78	0.85	0.34	0.35	0.4	0.99	0.82	0.31	0.92	0.13	0.79	0.13	0.7	0.84	0.92	0.27	0.1	0.87	0.77	1	0.48	0.11	0.72	0.94	0.93	0.46	1	0.74	0.25	0.11	0.4	0.61	0.56	0.5	0.87	0.62	0.66	0.03	0.41	0.42	0.64	0.72	0.79	0.96	0.73	0.13
SGIP1	0.57	0.36	0.6	0.97	0.78	0.55	0.65	0.15	0.93	0.63	0.43	0.69	0.15	0.72	0.17	0.9	0.95	0.85	0.42	0.13	0.63	1	1	0.74	0.06	0.93	0.71	0.95	0.84	1	1	0.3	0.13	0.35	0.83	0.79	0.62	0.56	0.86	0.7	0.05	0.48	0.47	0.57	0.84	0.86	0.76	0.92	0.12
TCTEX1D1	0.57	0.36	0.6	0.97	0.78	0.55	0.65	0.15	0.93	0.63	0.43	0.69	0.15	0.72	0.17	0.9	0.95	0.85	0.42	0.13	0.63	1	1	0.74	0.06	0.93	0.71	0.95	0.84	1	1	0.3	0.13	0.35	0.83	0.79	0.62	0.56	0.86	0.7	0.05	0.48	0.47	0.57	0.84	0.86	0.76	0.92	0.12
INSL5	0.52	0.26	0.67	0.92	0.95	0.35	0.44	0.2	0.92	0.64	0.49	0.66	0.09	0.58	0.1	0.89	0.81	0.8	0.28	0.09	0.59	0.97	1	0.62	0.18	0.69	0.86	0.87	0.75	1	0.98	0.25	0.09	0.36	0.81	0.71	0.86	0.68	0.83	0.6	0.23	0.7	0.7	0.78	0.96	0.86	0.91	0.98	0.25
WDR78	0.67	0.48	0.76	0.9	0.77	0.67	0.61	0.11	0.95	0.66	0.57	0.74	0.3	0.88	0.48	0.87	0.95	0.88	0.32	0.29	0.71	0.86	1	0.99	0.22	0.87	0.69	0.93	0.69	1	0.82	0.37	0.32	0.4	0.99	0.99	0.87	0.56	0.96	0.85	0.23	0.75	0.77	0.68	0.85	0.83	0.77	0.94	0.27
MIER1	0.67	0.48	0.76	0.9	0.77	0.67	0.61	0.11	0.95	0.66	0.57	0.74	0.3	0.88	0.48	0.87	0.95	0.88	0.32	0.29	0.71	0.86	1	0.99	0.22	0.87	0.69	0.93	0.69	1	0.82	0.37	0.32	0.4	0.99	0.99	0.87	0.56	0.96	0.85	0.23	0.75	0.77	0.68	0.85	0.83	0.77	0.94	0.27
SLC35D1	0.67	0.48	0.76	0.9	0.77	0.67	0.61	0.11	0.95	0.66	0.57	0.74	0.3	0.88	0.48	0.87	0.95	0.88	0.32	0.29	0.71	0.86	1	0.99	0.22	0.87	0.69	0.93	0.69	1	0.82	0.37	0.32	0.4	0.99	0.99	0.87	0.56	0.96	0.85	0.23	0.75	0.77	0.68	0.85	0.83	0.77	0.94	0.27
C1orf141	0.67	0.48	0.76	0.9	0.77	0.67	0.61	0.11	0.95	0.66	0.57	0.74	0.3	0.88	0.48	0.87	0.95	0.88	0.32	0.29	0.71	0.86	1	0.99	0.22	0.87	0.69	0.93	0.69	1	0.82	0.37	0.32	0.4	0.99	0.99	0.87	0.56	0.96	0.85	0.23	0.75	0.77	0.68	0.85	0.83	0.77	0.94	0.27
IL23R	0.67	0.48	0.76	0.9	0.77	0.67	0.61	0.11	0.95	0.66	0.57	0.74	0.3	0.88	0.48	0.87	0.95	0.88	0.32	0.29	0.71	0.86	1	0.99	0.22	0.87	0.69	0.93	0.69	1	0.82	0.37	0.32	0.4	0.99	0.99	0.87	0.56	0.96	0.85	0.23	0.75	0.77	0.68	0.85	0.83	0.77	0.94	0.27
IL12RB2	0.52	0.26	0.67	0.92	0.95	0.35	0.44	0.2	0.92	0.64	0.49	0.66	0.09	0.58	0.1	0.89	0.81	0.8	0.28	0.09	0.59	0.97	1	0.62	0.18	0.69	0.86	0.87	0.75	1	0.98	0.25	0.09	0.36	0.81	0.71	0.86	0.68	0.83	0.6	0.23	0.7	0.7	0.78	0.96	0.86	0.91	0.98	0.25
IL12RB2	0.52	0.26	0.67	0.92	0.95	0.35	0.44	0.2	0.92	0.64	0.49	0.66	0.09	0.58	0.1	0.89	0.81	0.8	0.28	0.09	0.59	0.97	1	0.62	0.18	0.69	0.86	0.87	0.75	1	0.98	0.25	0.09	0.36	0.81	0.71	0.86	0.68	0.83	0.6	0.23	0.7	0.7	0.78	0.96	0.86	0.91	0.98	0.25
SERBP1	0.43	0.52	0.88	0.86	0.86	0.48	0.52	0.13	0.78	0.42	0.75	0.52	0.12	0.71	0.22	0.9	0.96	0.72	0.33	0.17	0.49	0.86	1	0.94	0.13	0.82	0.93	0.77	0.85	1	0.86	0.3	0.17	0.37	1	0.71	0.84	0.66	0.96	0.73	0.18	0.63	0.67	0.89	0.98	0.7	0.97	0.86	0.19
GADD45A	0.42	0.37	0.72	1	0.91	0.52	0.54	0.12	0.98	0.48	0.65	0.55	0.14	0.64	0.21	0.95	0.99	0.78	0.43	0.16	0.49	0.9	1	0.85	0.16	0.94	0.8	0.94	0.82	1	0.91	0.23	0.18	0.35	0.84	0.82	0.82	0.59	0.89	0.6	0.23	0.65	0.68	0.75	0.94	0.74	0.85	0.89	0.2
GNG12	0.45	0.31	0.7	0.94	0.9	0.63	0.62	0.09	0.8	0.64	0.6	0.58	0.12	0.59	0.28	0.94	0.88	0.75	0.32	0.19	0.51	0.92	1	0.74	0.51	0.92	0.88	0.83	0.94	1	0.92	0.23	0.21	0.38	0.84	0.81	0.79	0.6	0.91	0.57	0.54	0.95	0.93	0.97	0.61	0.74	0.91	0.73	0.5
DIRAS3	0.59	0.71	0.73	0.87	0.75	0.83	0.79	0.07	0.95	0.57	0.78	0.61	0.36	0.92	0.65	0.79	0.76	0.88	0.61	0.38	0.6	0.81	1	0.82	0.26	0.57	0.75	0.91	0.37	1	0.8	0.29	0.49	0.47	0.92	0.94	0.91	0.6	0.96	0.81	0.29	0.8	0.85	0.76	0.77	0.78	0.79	0.8	0.26
WLS	0.59	0.71	0.73	0.87	0.75	0.83	0.79	0.07	0.95	0.57	0.78	0.61	0.36	0.92	0.65	0.79	0.76	0.88	0.61	0.38	0.6	0.81	1	0.82	0.26	0.57	0.75	0.91	0.37	1	0.8	0.29	0.49	0.47	0.92	0.94	0.91	0.6	0.96	0.81	0.29	0.8	0.85	0.76	0.77	0.78	0.79	0.8	0.26
RPE65	0.22	0.95	0.7	0.39	0.89	0.96	0.91	0.28	0.94	0.19	0.41	0.11	0.7	0.78	0.89	0.4	0.67	0.39	0.96	0.7	0.17	0.43	1	0.31	0.24	0.57	0.63	0.87	0.27	1	0.4	0.45	0.71	0.8	0.51	0.82	0.99	0.5	0.56	0.79	0.54	0.87	0.9	0.82	0.91	0.28	0.72	0.61	0.47
DEPDC1	0.25	0.76	0.53	0.28	0.93	0.95	0.92	0.25	0.86	0.19	0.31	0.11	0.71	0.65	0.95	0.36	0.69	0.36	0.88	0.77	0.19	0.42	1	0.26	0.21	0.61	0.75	0.98	0.28	1	0.37	0.64	0.74	0.86	0.37	0.95	0.98	0.57	0.42	0.58	0.45	0.86	0.91	0.95	0.97	0.28	0.84	0.67	0.46
LRRC40	0.45	0.71	0.84	0.69	0.83	0.88	0.7	0.11	0.95	0.36	0.97	0.61	0.45	0.62	0.64	0.38	0.94	0.53	0.91	0.51	0.53	0.46	1	0.55	0.7	0.59	0.61	0.93	0.56	1	0.35	0.84	0.53	0.84	0.55	0.58	0.89	0.59	0.37	0.51	0.73	0.93	0.9	0.81	0.81	0.42	0.86	0.86	0.82
SRSF11	0.45	0.71	0.84	0.69	0.83	0.88	0.7	0.11	0.95	0.36	0.97	0.61	0.45	0.62	0.64	0.38	0.94	0.53	0.91	0.51	0.53	0.46	1	0.55	0.7	0.59	0.61	0.93	0.56	1	0.35	0.84	0.53	0.84	0.55	0.58	0.89	0.59	0.37	0.51	0.73	0.93	0.9	0.81	0.81	0.42	0.86	0.86	0.82
NEGR1	0.81	0.89	0.74	0.89	0.91	0.84	0.74	0.11	0.83	0.76	0.54	0.98	0.36	0.94	0.51	0.52	0.67	0.94	0.69	0.43	0.86	0.69	1	0.88	0.75	0.65	0.67	0.98	0.47	1	0.54	0.56	0.51	0.56	0.88	0.63	0.67	0.67	0.57	0.96	0.88	0.71	0.68	0.99	0.57	0.79	0.88	0.99	0.8
AK5	0.66	0.63	0.9	0.72	0.93	0.95	0.97	0.13	0.92	0.68	0.81	0.62	0.63	0.77	0.91	0.43	0.65	0.77	0.89	0.71	0.64	0.66	1	0.7	0.38	0.6	0.77	1	0.34	1	0.63	0.5	0.79	0.9	0.77	0.83	0.95	0.58	0.7	0.85	0.62	0.96	0.98	0.95	0.92	0.71	0.84	0.89	0.63
ZZZ3	0.44	0.66	0.62	0.57	0.68	0.69	0.8	0.09	0.74	0.42	0.65	0.47	0.72	0.85	0.97	0.18	0.64	0.65	0.33	0.96	0.44	0.36	1	0.58	0.58	0.38	0.57	0.77	0.13	1	0.36	0.41	0.9	0.91	0.6	0.19	0.71	0.44	0.52	0.85	0.96	0.78	0.74	0.85	0.59	0.46	0.68	0.63	0.78
USP33	0.51	0.61	0.76	0.6	0.53	0.56	0.98	0.08	0.64	0.47	0.83	0.53	0.76	0.77	0.97	0.24	0.59	0.73	0.18	0.94	0.5	0.43	1	0.58	0.35	0.33	0.47	0.65	0.13	1	0.44	0.43	0.9	1	0.66	0.21	0.94	0.38	0.57	0.82	0.62	0.99	0.98	0.67	0.81	0.54	0.57	0.69	0.61
FAM73A	0.51	0.61	0.76	0.6	0.53	0.56	0.98	0.08	0.64	0.47	0.83	0.53	0.76	0.77	0.97	0.24	0.59	0.73	0.18	0.94	0.5	0.43	1	0.58	0.35	0.33	0.47	0.65	0.13	1	0.44	0.43	0.9	1	0.66	0.21	0.94	0.38	0.57	0.82	0.62	0.99	0.98	0.67	0.81	0.54	0.57	0.69	0.61
NEXN	0.51	0.61	0.76	0.6	0.53	0.56	0.98	0.08	0.64	0.47	0.83	0.53	0.76	0.77	0.97	0.24	0.59	0.73	0.18	0.94	0.5	0.43	1	0.58	0.35	0.33	0.47	0.65	0.13	1	0.44	0.43	0.9	1	0.66	0.21	0.94	0.38	0.57	0.82	0.62	0.99	0.98	0.67	0.81	0.54	0.57	0.69	0.61
FUBP1	0.51	0.61	0.76	0.6	0.53	0.56	0.98	0.08	0.64	0.47	0.83	0.53	0.76	0.77	0.97	0.24	0.59	0.73	0.18	0.94	0.5	0.43	1	0.58	0.35	0.33	0.47	0.65	0.13	1	0.44	0.43	0.9	1	0.66	0.21	0.94	0.38	0.57	0.82	0.62	0.99	0.98	0.67	0.81	0.54	0.57	0.69	0.61
DNAJB4	0.51	0.61	0.76	0.6	0.53	0.56	0.98	0.08	0.64	0.47	0.83	0.53	0.76	0.77	0.97	0.24	0.59	0.73	0.18	0.94	0.5	0.43	1	0.58	0.35	0.33	0.47	0.65	0.13	1	0.44	0.43	0.9	1	0.66	0.21	0.94	0.38	0.57	0.82	0.62	0.99	0.98	0.67	0.81	0.54	0.57	0.69	0.61
GIPC2	0.51	0.61	0.76	0.6	0.53	0.56	0.98	0.08	0.64	0.47	0.83	0.53	0.76	0.77	0.97	0.24	0.59	0.73	0.18	0.94	0.5	0.43	1	0.58	0.35	0.33	0.47	0.65	0.13	1	0.44	0.43	0.9	1	0.66	0.21	0.94	0.38	0.57	0.82	0.62	0.99	0.98	0.67	0.81	0.54	0.57	0.69	0.61
PTGFR	0.51	0.61	0.76	0.6	0.53	0.56	0.98	0.08	0.64	0.47	0.83	0.53	0.76	0.77	0.97	0.24	0.59	0.73	0.18	0.94	0.5	0.43	1	0.58	0.35	0.33	0.47	0.65	0.13	1	0.44	0.43	0.9	1	0.66	0.21	0.94	0.38	0.57	0.82	0.62	0.99	0.98	0.67	0.81	0.54	0.57	0.69	0.61
TTLL7	0.22	0.97	0.49	0.56	0.78	0.98	0.57	0.15	0.69	0.31	0.81	0.38	0.46	0.81	0.73	0.17	0.82	0.43	0.56	0.73	0.28	0.31	1	0.74	0.15	0.68	0.54	0.91	0.29	1	0.34	0.46	0.72	0.66	0.48	0.1	0.97	0.36	0.39	0.66	0.43	0.81	0.87	0.72	0.94	0.31	0.72	0.36	0.32
PRKACB	0.23	0.64	0.35	0.46	0.85	0.76	0.35	0.15	0.83	0.23	0.76	0.4	0.2	0.87	0.45	0.13	0.95	0.42	0.8	0.46	0.3	0.29	1	0.7	0.09	0.86	0.86	0.62	0.44	1	0.31	0.44	0.43	0.92	0.33	0.13	0.87	0.52	0.23	0.59	0.33	0.96	0.94	0.99	0.97	0.26	0.87	0.54	0.43
RPF1	0.75	0.77	0.56	0.52	0.39	0.45	0.26	0.25	0.25	0.86	0.31	0.85	0.24	0.27	0.44	0.89	0.32	0.7	0.99	0.25	0.91	0.79	1	0.35	0.5	0.64	0.54	0.29	0.58	1	0.74	0.08	0.25	0.61	0.6	0.67	0.51	0.83	0.72	0.44	0.76	0.6	0.54	0.44	0.6	0.77	0.4	0.66	0.99
GNG5	0.75	0.77	0.56	0.52	0.39	0.45	0.26	0.25	0.25	0.86	0.31	0.85	0.24	0.27	0.44	0.89	0.32	0.7	0.99	0.25	0.91	0.79	1	0.35	0.5	0.64	0.54	0.29	0.58	1	0.74	0.08	0.25	0.61	0.6	0.67	0.51	0.83	0.72	0.44	0.76	0.6	0.54	0.44	0.6	0.77	0.4	0.66	0.99
CTBS	0.75	0.77	0.56	0.52	0.39	0.45	0.26	0.25	0.25	0.86	0.31	0.85	0.24	0.27	0.44	0.89	0.32	0.7	0.99	0.25	0.91	0.79	1	0.35	0.5	0.64	0.54	0.29	0.58	1	0.74	0.08	0.25	0.61	0.6	0.67	0.51	0.83	0.72	0.44	0.76	0.6	0.54	0.44	0.6	0.77	0.4	0.66	0.99
COL24A1	0.96	0.16	0.22	0.3	0.59	0.73	0.49	0.93	0.62	0.6	0.21	0.73	0.61	0.1	0.78	0.35	0.39	0.45	0.74	0.57	0.94	0.33	1	0.2	0.44	0.61	0.83	0.84	0.97	1	0.27	0.02	0.71	0.49	0.17	0.51	0.35	0.9	0.13	0.1	0.94	0.46	0.45	0.53	0.33	0.38	0.95	0.92	0.95
CLCA1	0.81	0.28	0.23	0.33	0.97	0.68	0.52	0.82	0.91	0.78	0.21	0.79	0.68	0.12	0.69	0.42	0.5	0.45	0.67	0.55	0.97	0.41	1	0.25	0.14	0.64	0.94	0.96	0.96	1	0.33	0.03	0.71	0.5	0.2	0.63	0.92	0.68	0.15	0.12	0.41	0.83	0.84	0.98	0.97	0.45	0.88	0.78	0.42
CLCA4	0.81	0.28	0.23	0.33	0.97	0.68	0.52	0.82	0.91	0.78	0.21	0.79	0.68	0.12	0.69	0.42	0.5	0.45	0.67	0.55	0.97	0.41	1	0.25	0.14	0.64	0.94	0.96	0.96	1	0.33	0.03	0.71	0.5	0.2	0.63	0.92	0.68	0.15	0.12	0.41	0.83	0.84	0.98	0.97	0.45	0.88	0.78	0.42
SH3GLB1	0.81	0.28	0.23	0.33	0.97	0.68	0.52	0.82	0.91	0.78	0.21	0.79	0.68	0.12	0.69	0.42	0.5	0.45	0.67	0.55	0.97	0.41	1	0.25	0.14	0.64	0.94	0.96	0.96	1	0.33	0.03	0.71	0.5	0.2	0.63	0.92	0.68	0.15	0.12	0.41	0.83	0.84	0.98	0.97	0.45	0.88	0.78	0.42
45550	0.88	0.16	0.19	0.29	0.75	0.53	0.38	0.66	0.79	0.72	0.19	0.77	0.59	0.1	0.61	0.3	0.49	0.41	0.91	0.47	0.99	0.32	1	0.22	0.22	0.59	0.92	0.94	0.95	1	0.25	0.02	0.6	0.43	0.13	0.5	0.8	0.88	0.1	0.09	0.53	0.91	0.92	0.76	0.75	0.36	0.98	0.79	0.58
HS2ST1	1	0.18	0.16	0.3	0.57	0.43	0.45	0.56	0.68	0.55	0.11	0.76	0.46	0.17	0.45	0.2	0.36	0.48	0.49	0.3	0.94	0.28	1	0.23	0.26	0.49	0.84	0.86	0.72	1	0.23	0.04	0.42	0.27	0.13	0.31	0.61	0.96	0.09	0.15	0.67	0.68	0.71	0.62	0.54	0.39	0.98	0.98	0.82
RP5-1052I5.2	0.95	0.29	0.2	0.33	0.72	0.53	0.58	0.69	0.76	0.58	0.11	0.77	0.5	0.19	0.48	0.27	0.35	0.51	0.71	0.34	0.95	0.35	1	0.25	0.19	0.51	0.95	0.94	0.63	1	0.29	0.08	0.48	0.3	0.18	0.38	0.81	0.81	0.14	0.18	0.56	0.85	0.87	0.78	0.72	0.47	0.94	0.97	0.71
LMO4	0.98	0.48	0.33	0.46	0.52	0.51	0.59	0.81	0.57	0.69	0.19	0.81	0.51	0.28	0.52	0.35	0.42	0.6	0.62	0.39	0.94	0.43	1	0.35	0.14	0.4	0.78	0.74	0.63	1	0.38	0.15	0.47	0.33	0.3	0.26	0.9	0.93	0.24	0.3	0.35	0.98	0.98	0.67	0.9	0.56	0.88	0.91	0.63
PKN2	0.56	0.07	0.04	0.11	0.54	0.21	0.3	0.05	0.62	0.2	0.01	0.31	0.3	0.08	0.22	0.06	0.3	0.24	0.37	0.12	0.46	0.13	1	0.06	0.55	0.25	0.73	0.79	0.16	1	0.11	0.04	0.18	0.16	0.06	0.2	0.56	0.81	0.03	0.07	1	0.56	0.61	0.61	0.46	0.19	0.82	0.79	0.83
GTF2B	0.33	0.09	0.04	0.08	0.38	0.16	0.46	0.04	0.39	0.13	0.01	0.21	0.4	0.15	0.27	0.03	0.3	0.23	0.19	0.12	0.28	0.07	1	0.1	0.57	0.15	0.48	0.55	0.09	1	0.06	0.11	0.13	0.21	0.04	0.06	0.58	0.57	0.02	0.09	0.87	0.54	0.61	0.45	0.5	0.12	0.61	0.58	0.69
CCBL2	0.33	0.09	0.04	0.08	0.38	0.16	0.46	0.04	0.39	0.13	0.01	0.21	0.4	0.15	0.27	0.03	0.3	0.23	0.19	0.12	0.28	0.07	1	0.1	0.57	0.15	0.48	0.55	0.09	1	0.06	0.11	0.13	0.21	0.04	0.06	0.58	0.57	0.02	0.09	0.87	0.54	0.61	0.45	0.5	0.12	0.61	0.58	0.69
RBMXL1	0.5	0.15	0.09	0.17	0.38	0.18	0.28	0.05	0.46	0.25	0.02	0.33	0.29	0.12	0.22	0.09	0.36	0.29	0.31	0.12	0.43	0.16	1	0.09	0.51	0.16	0.57	0.6	0.13	1	0.14	0.09	0.15	0.17	0.1	0.13	0.62	0.65	0.06	0.13	0.84	0.64	0.68	0.52	0.59	0.23	0.64	0.73	0.87
GBP3	0.5	0.15	0.09	0.17	0.38	0.18	0.28	0.05	0.46	0.25	0.02	0.33	0.29	0.12	0.22	0.09	0.36	0.29	0.31	0.12	0.43	0.16	1	0.09	0.51	0.16	0.57	0.6	0.13	1	0.14	0.09	0.15	0.17	0.1	0.13	0.62	0.65	0.06	0.13	0.84	0.64	0.68	0.52	0.59	0.23	0.64	0.73	0.87
GBP1	0.38	0.1	0.07	0.14	0.33	0.13	0.17	0.05	0.42	0.19	0.02	0.24	0.26	0.07	0.21	0.08	0.25	0.24	0.31	0.09	0.33	0.14	1	0.07	0.58	0.11	0.54	0.55	0.1	1	0.13	0.06	0.11	0.11	0.09	0.09	0.51	0.61	0.05	0.09	0.99	0.53	0.56	0.49	0.47	0.19	0.58	0.78	0.75
GBP2	0.38	0.1	0.07	0.14	0.33	0.13	0.17	0.05	0.42	0.19	0.02	0.24	0.26	0.07	0.21	0.08	0.25	0.24	0.31	0.09	0.33	0.14	1	0.07	0.58	0.11	0.54	0.55	0.1	1	0.13	0.06	0.11	0.11	0.09	0.09	0.51	0.61	0.05	0.09	0.99	0.53	0.56	0.49	0.47	0.19	0.58	0.78	0.75
GBP7	0.38	0.1	0.07	0.14	0.33	0.13	0.17	0.05	0.42	0.19	0.02	0.24	0.26	0.07	0.21	0.08	0.25	0.24	0.31	0.09	0.33	0.14	1	0.07	0.58	0.11	0.54	0.55	0.1	1	0.13	0.06	0.11	0.11	0.09	0.09	0.51	0.61	0.05	0.09	0.99	0.53	0.56	0.49	0.47	0.19	0.58	0.78	0.75
GBP4	0.38	0.1	0.07	0.14	0.33	0.13	0.17	0.05	0.42	0.19	0.02	0.24	0.26	0.07	0.21	0.08	0.25	0.24	0.31	0.09	0.33	0.14	1	0.07	0.58	0.11	0.54	0.55	0.1	1	0.13	0.06	0.11	0.11	0.09	0.09	0.51	0.61	0.05	0.09	0.99	0.53	0.56	0.49	0.47	0.19	0.58	0.78	0.75
GBP5	0.38	0.1	0.07	0.14	0.33	0.13	0.17	0.05	0.42	0.19	0.02	0.24	0.26	0.07	0.21	0.08	0.25	0.24	0.31	0.09	0.33	0.14	1	0.07	0.58	0.11	0.54	0.55	0.1	1	0.13	0.06	0.11	0.11	0.09	0.09	0.51	0.61	0.05	0.09	0.99	0.53	0.56	0.49	0.47	0.19	0.58	0.78	0.75
GBP6	0.35	0.05	0.06	0.11	0.24	0.09	0.12	0.04	0.36	0.16	0.03	0.23	0.23	0.06	0.21	0.05	0.23	0.21	0.19	0.08	0.32	0.1	1	0.06	0.67	0.12	0.47	0.5	0.17	1	0.09	0.03	0.1	0.08	0.05	0.06	0.35	0.53	0.03	0.06	0.88	0.38	0.42	0.36	0.32	0.13	0.53	0.8	0.66
LRRC8B	0.73	0.04	0.05	0.17	0.55	0.13	0.13	0.07	0.61	0.41	0.18	0.46	0.07	0.07	0.05	0.15	0.3	0.38	0.41	0.02	0.64	0.23	1	0.16	0.61	0.24	0.67	0.56	0.07	1	0.24	0.01	0.04	0.04	0.11	0.12	0.69	0.68	0.08	0.05	0.98	0.69	0.74	0.73	0.59	0.3	0.58	0.83	0.71
LRRC8C	0.73	0.04	0.05	0.17	0.55	0.13	0.13	0.07	0.61	0.41	0.18	0.46	0.07	0.07	0.05	0.15	0.3	0.38	0.41	0.02	0.64	0.23	1	0.16	0.61	0.24	0.67	0.56	0.07	1	0.24	0.01	0.04	0.04	0.11	0.12	0.69	0.68	0.08	0.05	0.98	0.69	0.74	0.73	0.59	0.3	0.58	0.83	0.71
RP11-302M6.4	0.73	0.04	0.05	0.17	0.55	0.13	0.13	0.07	0.61	0.41	0.18	0.46	0.07	0.07	0.05	0.15	0.3	0.38	0.41	0.02	0.64	0.23	1	0.16	0.61	0.24	0.67	0.56	0.07	1	0.24	0.01	0.04	0.04	0.11	0.12	0.69	0.68	0.08	0.05	0.98	0.69	0.74	0.73	0.59	0.3	0.58	0.83	0.71
LRRC8D	0.73	0.04	0.05	0.17	0.55	0.13	0.13	0.07	0.61	0.41	0.18	0.46	0.07	0.07	0.05	0.15	0.3	0.38	0.41	0.02	0.64	0.23	1	0.16	0.61	0.24	0.67	0.56	0.07	1	0.24	0.01	0.04	0.04	0.11	0.12	0.69	0.68	0.08	0.05	0.98	0.69	0.74	0.73	0.59	0.3	0.58	0.83	0.71
ZNF326	0.73	0.04	0.05	0.17	0.55	0.13	0.13	0.07	0.61	0.41	0.18	0.46	0.07	0.07	0.05	0.15	0.3	0.38	0.41	0.02	0.64	0.23	1	0.16	0.61	0.24	0.67	0.56	0.07	1	0.24	0.01	0.04	0.04	0.11	0.12	0.69	0.68	0.08	0.05	0.98	0.69	0.74	0.73	0.59	0.3	0.58	0.83	0.71
BARHL2	0.52	0.15	0.17	0.73	0.88	0.22	0.22	0.1	0.7	0.87	0.67	0.61	0.07	0.22	0.04	0.54	0.74	0.94	0.98	0.04	0.47	0.89	1	0.6	0.34	0.44	0.85	0.97	0.23	1	0.88	0.06	0.09	0.16	0.45	0.48	0.87	0.89	0.31	0.21	0.65	0.9	0.85	0.65	0.96	0.92	0.96	0.56	0.85
ZNF644	0.52	0.15	0.17	0.73	0.88	0.22	0.22	0.1	0.7	0.87	0.67	0.61	0.07	0.22	0.04	0.54	0.74	0.94	0.98	0.04	0.47	0.89	1	0.6	0.34	0.44	0.85	0.97	0.23	1	0.88	0.06	0.09	0.16	0.45	0.48	0.87	0.89	0.31	0.21	0.65	0.9	0.85	0.65	0.96	0.92	0.96	0.56	0.85
HFM1	0.97	0.17	0.17	0.57	0.86	0.16	0.38	0.07	0.93	0.84	0.63	0.97	0.13	0.38	0.06	0.35	0.73	0.99	0.62	0.04	0.89	0.55	1	0.78	0.37	0.27	0.78	0.7	0.13	1	0.58	0.15	0.05	0.22	0.37	0.17	0.84	0.78	0.27	0.26	0.5	0.92	0.85	0.91	0.98	0.74	0.76	0.86	0.96
GLMN	0.68	0.06	0.11	0.43	0.69	0.19	0.33	0.08	0.75	0.97	0.65	0.88	0.08	0.1	0.05	0.46	0.87	0.7	0.77	0.04	0.68	0.57	1	0.38	0.19	0.4	0.9	0.99	0.24	1	0.55	0.01	0.09	0.18	0.25	0.43	0.44	0.9	0.18	0.05	0.33	0.44	0.43	0.44	0.58	0.65	0.96	0.54	0.46
RPAP2	0.68	0.06	0.11	0.43	0.69	0.19	0.33	0.08	0.75	0.97	0.65	0.88	0.08	0.1	0.05	0.46	0.87	0.7	0.77	0.04	0.68	0.57	1	0.38	0.19	0.4	0.9	0.99	0.24	1	0.55	0.01	0.09	0.18	0.25	0.43	0.44	0.9	0.18	0.05	0.33	0.44	0.43	0.44	0.58	0.65	0.96	0.54	0.46
GFI1	0.68	0.06	0.11	0.43	0.69	0.19	0.33	0.08	0.75	0.97	0.65	0.88	0.08	0.1	0.05	0.46	0.87	0.7	0.77	0.04	0.68	0.57	1	0.38	0.19	0.4	0.9	0.99	0.24	1	0.55	0.01	0.09	0.18	0.25	0.43	0.44	0.9	0.18	0.05	0.33	0.44	0.43	0.44	0.58	0.65	0.96	0.54	0.46
EVI5	0.78	0.03	0.08	0.37	0.99	0.15	0.23	0.06	0.93	0.9	0.62	0.94	0.07	0.1	0.05	0.34	0.8	0.64	0.86	0.03	0.74	0.45	1	0.34	0.28	0.38	0.94	0.89	0.34	1	0.43	0.01	0.07	0.14	0.17	0.32	0.78	0.93	0.11	0.05	0.47	0.73	0.7	0.76	0.91	0.51	0.92	0.56	0.65
RPL5	0.68	0.06	0.11	0.43	0.69	0.19	0.33	0.08	0.75	0.97	0.65	0.88	0.08	0.1	0.05	0.46	0.87	0.7	0.77	0.04	0.68	0.57	1	0.38	0.19	0.4	0.9	0.99	0.24	1	0.55	0.01	0.09	0.18	0.25	0.43	0.44	0.9	0.18	0.05	0.33	0.44	0.43	0.44	0.58	0.65	0.96	0.54	0.46
FAM69A	0.68	0.06	0.11	0.43	0.69	0.19	0.33	0.08	0.75	0.97	0.65	0.88	0.08	0.1	0.05	0.46	0.87	0.7	0.77	0.04	0.68	0.57	1	0.38	0.19	0.4	0.9	0.99	0.24	1	0.55	0.01	0.09	0.18	0.25	0.43	0.44	0.9	0.18	0.05	0.33	0.44	0.43	0.44	0.58	0.65	0.96	0.54	0.46
MTF2	0.68	0.06	0.11	0.43	0.69	0.19	0.33	0.08	0.75	0.97	0.65	0.88	0.08	0.1	0.05	0.46	0.87	0.7	0.77	0.04	0.68	0.57	1	0.38	0.19	0.4	0.9	0.99	0.24	1	0.55	0.01	0.09	0.18	0.25	0.43	0.44	0.9	0.18	0.05	0.33	0.44	0.43	0.44	0.58	0.65	0.96	0.54	0.46
TMED5	0.68	0.06	0.11	0.43	0.69	0.19	0.33	0.08	0.75	0.97	0.65	0.88	0.08	0.1	0.05	0.46	0.87	0.7	0.77	0.04	0.68	0.57	1	0.38	0.19	0.4	0.9	0.99	0.24	1	0.55	0.01	0.09	0.18	0.25	0.43	0.44	0.9	0.18	0.05	0.33	0.44	0.43	0.44	0.58	0.65	0.96	0.54	0.46
CCDC18	0.68	0.06	0.11	0.43	0.69	0.19	0.33	0.08	0.75	0.97	0.65	0.88	0.08	0.1	0.05	0.46	0.87	0.7	0.77	0.04	0.68	0.57	1	0.38	0.19	0.4	0.9	0.99	0.24	1	0.55	0.01	0.09	0.18	0.25	0.43	0.44	0.9	0.18	0.05	0.33	0.44	0.43	0.44	0.58	0.65	0.96	0.54	0.46
DR1	0.95	0.03	0.06	0.21	0.97	0.21	0.28	0.08	0.93	0.58	0.35	0.64	0.14	0.06	0.11	0.25	0.55	0.39	0.92	0.04	0.86	0.3	1	0.19	0.19	0.36	0.97	0.84	0.14	1	0.3	0.01	0.07	0.09	0.12	0.23	0.58	0.98	0.08	0.03	0.35	0.56	0.54	0.71	0.69	0.33	0.86	0.85	0.61
FNBP1L	0.78	0.38	0.17	0.74	0.13	0.91	0.86	0.79	0.2	0.77	0.85	0.96	0.82	0.61	0.9	0.94	0.95	0.97	0.25	0.69	0.94	0.97	1	0.97	0.04	0.57	0.29	0.33	0.81	1	0.91	0.35	0.83	0.16	0.53	0.99	0.1	0.31	0.54	0.34	0.12	0.12	0.12	0.1	0.18	0.98	0.33	0.33	0.13
BCAR3	0.78	0.38	0.17	0.74	0.13	0.91	0.86	0.79	0.2	0.77	0.85	0.96	0.82	0.61	0.9	0.94	0.95	0.97	0.25	0.69	0.94	0.97	1	0.97	0.04	0.57	0.29	0.33	0.81	1	0.91	0.35	0.83	0.16	0.53	0.99	0.1	0.31	0.54	0.34	0.12	0.12	0.12	0.1	0.18	0.98	0.33	0.33	0.13
DNTTIP2	0.78	0.38	0.17	0.74	0.13	0.91	0.86	0.79	0.2	0.77	0.85	0.96	0.82	0.61	0.9	0.94	0.95	0.97	0.25	0.69	0.94	0.97	1	0.97	0.04	0.57	0.29	0.33	0.81	1	0.91	0.35	0.83	0.16	0.53	0.99	0.1	0.31	0.54	0.34	0.12	0.12	0.12	0.1	0.18	0.98	0.33	0.33	0.13
GCLM	0.78	0.38	0.17	0.74	0.13	0.91	0.86	0.79	0.2	0.77	0.85	0.96	0.82	0.61	0.9	0.94	0.95	0.97	0.25	0.69	0.94	0.97	1	0.97	0.04	0.57	0.29	0.33	0.81	1	0.91	0.35	0.83	0.16	0.53	0.99	0.1	0.31	0.54	0.34	0.12	0.12	0.12	0.1	0.18	0.98	0.33	0.33	0.13
ABCA4	0.99	0.42	0.12	0.51	0.15	0.84	0.68	0.84	0.19	0.93	0.29	0.66	0.79	0.6	0.75	0.89	0.87	0.83	0.3	0.98	0.8	0.83	1	0.71	0.04	0.57	0.24	0.21	0.65	1	0.87	0.46	0.86	0.26	0.36	0.94	0.15	0.22	0.39	0.33	0.15	0.17	0.17	0.12	0.25	0.8	0.2	0.28	0.11
ARHGAP29	0.99	0.42	0.12	0.51	0.15	0.84	0.68	0.84	0.19	0.93	0.29	0.66	0.79	0.6	0.75	0.89	0.87	0.83	0.3	0.98	0.8	0.83	1	0.71	0.04	0.57	0.24	0.21	0.65	1	0.87	0.46	0.86	0.26	0.36	0.94	0.15	0.22	0.39	0.33	0.15	0.17	0.17	0.12	0.25	0.8	0.2	0.28	0.11
ABCD3	0.99	0.42	0.12	0.51	0.15	0.84	0.68	0.84	0.19	0.93	0.29	0.66	0.79	0.6	0.75	0.89	0.87	0.83	0.3	0.98	0.8	0.83	1	0.71	0.04	0.57	0.24	0.21	0.65	1	0.87	0.46	0.86	0.26	0.36	0.94	0.15	0.22	0.39	0.33	0.15	0.17	0.17	0.12	0.25	0.8	0.2	0.28	0.11
F3	0.99	0.42	0.12	0.51	0.15	0.84	0.68	0.84	0.19	0.93	0.29	0.66	0.79	0.6	0.75	0.89	0.87	0.83	0.3	0.98	0.8	0.83	1	0.71	0.04	0.57	0.24	0.21	0.65	1	0.87	0.46	0.86	0.26	0.36	0.94	0.15	0.22	0.39	0.33	0.15	0.17	0.17	0.12	0.25	0.8	0.2	0.28	0.11
SLC44A3	0.86	0.57	0.24	0.67	0.24	0.77	0.68	0.68	0.36	0.84	0.56	0.85	0.83	0.62	0.67	0.93	0.64	0.92	0.27	0.94	0.95	0.94	1	0.89	0.02	0.53	0.35	0.38	0.44	1	0.97	0.38	0.78	0.25	0.46	1	0.21	0.24	0.51	0.37	0.13	0.21	0.22	0.26	0.29	0.92	0.31	0.41	0.1
CNN3	0.86	0.57	0.24	0.67	0.24	0.77	0.68	0.68	0.36	0.84	0.56	0.85	0.83	0.62	0.67	0.93	0.64	0.92	0.27	0.94	0.95	0.94	1	0.89	0.02	0.53	0.35	0.38	0.44	1	0.97	0.38	0.78	0.25	0.46	1	0.21	0.24	0.51	0.37	0.13	0.21	0.22	0.26	0.29	0.92	0.31	0.41	0.1
ALG14	0.82	0.43	0.13	0.41	0.25	0.87	0.62	0.83	0.44	0.81	0.37	0.59	0.77	0.64	0.66	0.68	0.55	0.78	0.51	0.95	0.68	0.58	1	0.87	0.04	0.63	0.47	0.46	0.59	1	0.63	0.39	0.93	0.28	0.26	0.68	0.26	0.35	0.31	0.31	0.18	0.3	0.3	0.36	0.4	0.61	0.38	0.59	0.23
TMEM56	0.69	0.3	0.05	0.29	0.16	0.94	0.6	0.68	0.27	0.61	0.17	0.43	0.73	0.61	0.74	0.53	0.72	0.69	0.56	0.88	0.54	0.49	1	0.7	0.06	0.66	0.36	0.3	0.81	1	0.54	0.46	0.98	0.29	0.19	0.72	0.2	0.34	0.22	0.26	0.2	0.27	0.25	0.21	0.36	0.5	0.28	0.48	0.26
TMEM56-RWDD3	0.69	0.3	0.05	0.29	0.16	0.94	0.6	0.68	0.27	0.61	0.17	0.43	0.73	0.61	0.74	0.53	0.72	0.69	0.56	0.88	0.54	0.49	1	0.7	0.06	0.66	0.36	0.3	0.81	1	0.54	0.46	0.98	0.29	0.19	0.72	0.2	0.34	0.22	0.26	0.2	0.27	0.25	0.21	0.36	0.5	0.28	0.48	0.26
RWDD3	0.9	0.49	0.11	0.47	0.12	0.71	0.68	0.85	0.15	0.91	0.31	0.59	0.56	0.74	0.6	0.8	0.85	0.92	0.27	0.81	0.72	0.75	1	0.98	0.11	0.5	0.26	0.2	0.52	1	0.82	0.64	0.71	0.45	0.34	0.86	0.25	0.27	0.39	0.41	0.29	0.34	0.3	0.17	0.43	0.75	0.22	0.28	0.31
DPYD	0.45	0.8	0.54	0.93	0.09	0.29	0.45	0.51	0.13	0.47	0.91	0.74	0.4	0.94	0.3	0.37	0.74	0.65	0.12	0.38	0.6	0.49	1	0.67	0.05	0.22	0.13	0.15	0.09	1	0.48	0.78	0.25	0.73	0.82	0.23	0.42	0.09	0.85	0.68	0.42	0.44	0.37	0.14	0.61	0.57	0.13	0.24	0.23
SNX7	0.93	0.46	0.16	0.53	0.05	0.4	0.39	0.89	0.07	0.87	0.51	0.76	0.33	0.93	0.35	0.94	0.82	0.9	0.39	0.54	0.93	0.88	1	0.85	0.11	0.31	0.14	0.11	0.3	1	0.96	0.87	0.43	0.79	0.38	0.6	0.4	0.15	0.41	0.53	0.52	0.53	0.4	0.1	0.68	0.88	0.12	0.3	0.44
LPPR5	0.93	0.46	0.16	0.53	0.05	0.4	0.39	0.89	0.07	0.87	0.51	0.76	0.33	0.93	0.35	0.94	0.82	0.9	0.39	0.54	0.93	0.88	1	0.85	0.11	0.31	0.14	0.11	0.3	1	0.96	0.87	0.43	0.79	0.38	0.6	0.4	0.15	0.41	0.53	0.52	0.53	0.4	0.1	0.68	0.88	0.12	0.3	0.44
LPPR4	0.93	0.46	0.16	0.53	0.05	0.4	0.39	0.89	0.07	0.87	0.51	0.76	0.33	0.93	0.35	0.94	0.82	0.9	0.39	0.54	0.93	0.88	1	0.85	0.11	0.31	0.14	0.11	0.3	1	0.96	0.87	0.43	0.79	0.38	0.6	0.4	0.15	0.41	0.53	0.52	0.53	0.4	0.1	0.68	0.88	0.12	0.3	0.44
PALMD	0.93	0.46	0.16	0.53	0.05	0.4	0.39	0.89	0.07	0.87	0.51	0.76	0.33	0.93	0.35	0.94	0.82	0.9	0.39	0.54	0.93	0.88	1	0.85	0.11	0.31	0.14	0.11	0.3	1	0.96	0.87	0.43	0.79	0.38	0.6	0.4	0.15	0.41	0.53	0.52	0.53	0.4	0.1	0.68	0.88	0.12	0.3	0.44
FRRS1	0.93	0.46	0.16	0.53	0.05	0.4	0.39	0.89	0.07	0.87	0.51	0.76	0.33	0.93	0.35	0.94	0.82	0.9	0.39	0.54	0.93	0.88	1	0.85	0.11	0.31	0.14	0.11	0.3	1	0.96	0.87	0.43	0.79	0.38	0.6	0.4	0.15	0.41	0.53	0.52	0.53	0.4	0.1	0.68	0.88	0.12	0.3	0.44
AGL	0.93	0.46	0.16	0.53	0.05	0.4	0.39	0.89	0.07	0.87	0.51	0.76	0.33	0.93	0.35	0.94	0.82	0.9	0.39	0.54	0.93	0.88	1	0.85	0.11	0.31	0.14	0.11	0.3	1	0.96	0.87	0.43	0.79	0.38	0.6	0.4	0.15	0.41	0.53	0.52	0.53	0.4	0.1	0.68	0.88	0.12	0.3	0.44
SLC35A3	0.98	0.48	0.18	0.53	0.07	0.25	0.22	0.81	0.1	0.72	0.52	0.73	0.28	0.97	0.25	1	0.76	0.79	0.53	0.41	0.88	0.91	1	0.86	0.23	0.28	0.15	0.11	0.35	1	1	0.9	0.33	1	0.44	0.56	0.62	0.14	0.49	0.61	0.84	0.79	0.62	0.14	0.96	0.93	0.11	0.45	0.69
HIAT1	0.98	0.48	0.18	0.53	0.07	0.25	0.22	0.81	0.1	0.72	0.52	0.73	0.28	0.97	0.25	1	0.76	0.79	0.53	0.41	0.88	0.91	1	0.86	0.23	0.28	0.15	0.11	0.35	1	1	0.9	0.33	1	0.44	0.56	0.62	0.14	0.49	0.61	0.84	0.79	0.62	0.14	0.96	0.93	0.11	0.45	0.69
SASS6	0.98	0.48	0.18	0.53	0.07	0.25	0.22	0.81	0.1	0.72	0.52	0.73	0.28	0.97	0.25	1	0.76	0.79	0.53	0.41	0.88	0.91	1	0.86	0.23	0.28	0.15	0.11	0.35	1	1	0.9	0.33	1	0.44	0.56	0.62	0.14	0.49	0.61	0.84	0.79	0.62	0.14	0.96	0.93	0.11	0.45	0.69
TRMT13	0.98	0.48	0.18	0.53	0.07	0.25	0.22	0.81	0.1	0.72	0.52	0.73	0.28	0.97	0.25	1	0.76	0.79	0.53	0.41	0.88	0.91	1	0.86	0.23	0.28	0.15	0.11	0.35	1	1	0.9	0.33	1	0.44	0.56	0.62	0.14	0.49	0.61	0.84	0.79	0.62	0.14	0.96	0.93	0.11	0.45	0.69
LRRC39	0.98	0.48	0.18	0.53	0.07	0.25	0.22	0.81	0.1	0.72	0.52	0.73	0.28	0.97	0.25	1	0.76	0.79	0.53	0.41	0.88	0.91	1	0.86	0.23	0.28	0.15	0.11	0.35	1	1	0.9	0.33	1	0.44	0.56	0.62	0.14	0.49	0.61	0.84	0.79	0.62	0.14	0.96	0.93	0.11	0.45	0.69
DBT	0.98	0.48	0.18	0.53	0.07	0.25	0.22	0.81	0.1	0.72	0.52	0.73	0.28	0.97	0.25	1	0.76	0.79	0.53	0.41	0.88	0.91	1	0.86	0.23	0.28	0.15	0.11	0.35	1	1	0.9	0.33	1	0.44	0.56	0.62	0.14	0.49	0.61	0.84	0.79	0.62	0.14	0.96	0.93	0.11	0.45	0.69
RTCA	0.98	0.48	0.18	0.53	0.07	0.25	0.22	0.81	0.1	0.72	0.52	0.73	0.28	0.97	0.25	1	0.76	0.79	0.53	0.41	0.88	0.91	1	0.86	0.23	0.28	0.15	0.11	0.35	1	1	0.9	0.33	1	0.44	0.56	0.62	0.14	0.49	0.61	0.84	0.79	0.62	0.14	0.96	0.93	0.11	0.45	0.69
GSTM4	0.99	0.06	0.56	0.47	0.89	0.94	0.29	0.79	0.85	0.45	0.64	0.96	0.23	0.51	0.38	0.61	0.56	0.73	0.37	0.67	0.99	0.48	1	0.93	0.65	0.89	0.69	0.64	0.61	1	0.62	0.43	0.77	0.58	0.5	0.44	0.8	0.67	0.52	0.9	0.5	0.71	0.86	0.86	0.6	0.61	0.61	0.64	0.57
GSTM2	0.99	0.06	0.56	0.47	0.89	0.94	0.29	0.79	0.85	0.45	0.64	0.96	0.23	0.51	0.38	0.61	0.56	0.73	0.37	0.67	0.99	0.48	1	0.93	0.65	0.89	0.69	0.64	0.61	1	0.62	0.43	0.77	0.58	0.5	0.44	0.8	0.67	0.52	0.9	0.5	0.71	0.86	0.86	0.6	0.61	0.61	0.64	0.57
GSTM1	0.99	0.06	0.56	0.47	0.89	0.94	0.29	0.79	0.85	0.45	0.64	0.96	0.23	0.51	0.38	0.61	0.56	0.73	0.37	0.67	0.99	0.48	1	0.93	0.65	0.89	0.69	0.64	0.61	1	0.62	0.43	0.77	0.58	0.5	0.44	0.8	0.67	0.52	0.9	0.5	0.71	0.86	0.86	0.6	0.61	0.61	0.64	0.57
GSTM5	0.99	0.06	0.56	0.47	0.89	0.94	0.29	0.79	0.85	0.45	0.64	0.96	0.23	0.51	0.38	0.61	0.56	0.73	0.37	0.67	0.99	0.48	1	0.93	0.65	0.89	0.69	0.64	0.61	1	0.62	0.43	0.77	0.58	0.5	0.44	0.8	0.67	0.52	0.9	0.5	0.71	0.86	0.86	0.6	0.61	0.61	0.64	0.57
GSTM3	0.99	0.06	0.56	0.47	0.89	0.94	0.29	0.79	0.85	0.45	0.64	0.96	0.23	0.51	0.38	0.61	0.56	0.73	0.37	0.67	0.99	0.48	1	0.93	0.65	0.89	0.69	0.64	0.61	1	0.62	0.43	0.77	0.58	0.5	0.44	0.8	0.67	0.52	0.9	0.5	0.71	0.86	0.86	0.6	0.61	0.61	0.64	0.57
EPS8L3	0.99	0.06	0.56	0.47	0.89	0.94	0.29	0.79	0.85	0.45	0.64	0.96	0.23	0.51	0.38	0.61	0.56	0.73	0.37	0.67	0.99	0.48	1	0.93	0.65	0.89	0.69	0.64	0.61	1	0.62	0.43	0.77	0.58	0.5	0.44	0.8	0.67	0.52	0.9	0.5	0.71	0.86	0.86	0.6	0.61	0.61	0.64	0.57
CSF1	0.99	0.06	0.56	0.47	0.89	0.94	0.29	0.79	0.85	0.45	0.64	0.96	0.23	0.51	0.38	0.61	0.56	0.73	0.37	0.67	0.99	0.48	1	0.93	0.65	0.89	0.69	0.64	0.61	1	0.62	0.43	0.77	0.58	0.5	0.44	0.8	0.67	0.52	0.9	0.5	0.71	0.86	0.86	0.6	0.61	0.61	0.64	0.57
AHCYL1	0.99	0.06	0.56	0.47	0.89	0.94	0.29	0.79	0.85	0.45	0.64	0.96	0.23	0.51	0.38	0.61	0.56	0.73	0.37	0.67	0.99	0.48	1	0.93	0.65	0.89	0.69	0.64	0.61	1	0.62	0.43	0.77	0.58	0.5	0.44	0.8	0.67	0.52	0.9	0.5	0.71	0.86	0.86	0.6	0.61	0.61	0.64	0.57
CTTNBP2NL	0.82	0.08	0.71	0.52	0.54	0.67	0.42	0.76	0.41	0.52	0.86	0.9	0.14	0.59	0.25	0.88	0.78	0.69	0.54	0.39	0.84	0.73	1	0.8	0.27	0.68	0.4	0.37	0.38	1	0.89	0.57	0.4	0.44	0.6	0.98	0.37	0.42	0.64	0.89	0.1	0.3	0.41	0.73	0.22	0.76	0.4	0.44	0.34
WNT2B	0.82	0.08	0.71	0.52	0.54	0.67	0.42	0.76	0.41	0.52	0.86	0.9	0.14	0.59	0.25	0.88	0.78	0.69	0.54	0.39	0.84	0.73	1	0.8	0.27	0.68	0.4	0.37	0.38	1	0.89	0.57	0.4	0.44	0.6	0.98	0.37	0.42	0.64	0.89	0.1	0.3	0.41	0.73	0.22	0.76	0.4	0.44	0.34
ST7L	0.82	0.08	0.71	0.52	0.54	0.67	0.42	0.76	0.41	0.52	0.86	0.9	0.14	0.59	0.25	0.88	0.78	0.69	0.54	0.39	0.84	0.73	1	0.8	0.27	0.68	0.4	0.37	0.38	1	0.89	0.57	0.4	0.44	0.6	0.98	0.37	0.42	0.64	0.89	0.1	0.3	0.41	0.73	0.22	0.76	0.4	0.44	0.34
CAPZA1	0.82	0.08	0.71	0.52	0.54	0.67	0.42	0.76	0.41	0.52	0.86	0.9	0.14	0.59	0.25	0.88	0.78	0.69	0.54	0.39	0.84	0.73	1	0.8	0.27	0.68	0.4	0.37	0.38	1	0.89	0.57	0.4	0.44	0.6	0.98	0.37	0.42	0.64	0.89	0.1	0.3	0.41	0.73	0.22	0.76	0.4	0.44	0.34
MOV10	0.82	0.08	0.71	0.52	0.54	0.67	0.42	0.76	0.41	0.52	0.86	0.9	0.14	0.59	0.25	0.88	0.78	0.69	0.54	0.39	0.84	0.73	1	0.8	0.27	0.68	0.4	0.37	0.38	1	0.89	0.57	0.4	0.44	0.6	0.98	0.37	0.42	0.64	0.89	0.1	0.3	0.41	0.73	0.22	0.76	0.4	0.44	0.34
RHOC	0.82	0.08	0.71	0.52	0.54	0.67	0.42	0.76	0.41	0.52	0.86	0.9	0.14	0.59	0.25	0.88	0.78	0.69	0.54	0.39	0.84	0.73	1	0.8	0.27	0.68	0.4	0.37	0.38	1	0.89	0.57	0.4	0.44	0.6	0.98	0.37	0.42	0.64	0.89	0.1	0.3	0.41	0.73	0.22	0.76	0.4	0.44	0.34
RP11-426L16.10	0.82	0.08	0.71	0.52	0.54	0.67	0.42	0.76	0.41	0.52	0.86	0.9	0.14	0.59	0.25	0.88	0.78	0.69	0.54	0.39	0.84	0.73	1	0.8	0.27	0.68	0.4	0.37	0.38	1	0.89	0.57	0.4	0.44	0.6	0.98	0.37	0.42	0.64	0.89	0.1	0.3	0.41	0.73	0.22	0.76	0.4	0.44	0.34
PPM1J	0.68	0.14	0.84	0.65	0.54	0.59	0.32	0.83	0.41	0.65	0.91	0.72	0.15	0.42	0.29	0.89	0.58	0.61	0.53	0.36	0.69	0.8	1	0.65	0.37	0.67	0.42	0.36	0.36	1	0.92	0.48	0.37	0.24	0.68	0.85	0.5	0.43	0.7	0.73	0.17	0.41	0.55	0.73	0.3	0.88	0.39	0.51	0.44
FAM19A3	0.68	0.14	0.84	0.65	0.54	0.59	0.32	0.83	0.41	0.65	0.91	0.72	0.15	0.42	0.29	0.89	0.58	0.61	0.53	0.36	0.69	0.8	1	0.65	0.37	0.67	0.42	0.36	0.36	1	0.92	0.48	0.37	0.24	0.68	0.85	0.5	0.43	0.7	0.73	0.17	0.41	0.55	0.73	0.3	0.88	0.39	0.51	0.44
SLC16A1	0.88	0.25	0.63	0.56	0.49	0.65	0.51	0.6	0.51	0.46	0.62	0.98	0.16	0.4	0.26	0.96	0.81	0.98	0.46	0.35	0.91	0.73	1	0.59	0.15	0.48	0.55	0.47	0.26	1	0.89	0.68	0.32	0.36	0.58	0.71	0.28	0.57	0.67	0.75	0.13	0.22	0.29	0.92	0.15	0.67	0.55	0.96	0.26
LRIG2	0.88	0.25	0.63	0.56	0.49	0.65	0.51	0.6	0.51	0.46	0.62	0.98	0.16	0.4	0.26	0.96	0.81	0.98	0.46	0.35	0.91	0.73	1	0.59	0.15	0.48	0.55	0.47	0.26	1	0.89	0.68	0.32	0.36	0.58	0.71	0.28	0.57	0.67	0.75	0.13	0.22	0.29	0.92	0.15	0.67	0.55	0.96	0.26
MAGI3	0.97	0.4	0.79	0.7	0.93	0.76	0.81	0.12	0.95	0.71	0.67	0.97	0.69	0.92	0.6	0.31	0.45	0.8	0.47	0.6	1	0.81	1	0.91	0.38	0.55	0.71	0.86	0.11	1	0.64	0.93	0.45	0.88	0.87	0.33	0.21	0.64	0.86	0.99	0.24	0.22	0.23	0.72	0.14	0.87	0.83	0.81	0.32
PHTF1	0.68	0.27	0.5	0.41	0.85	0.91	0.76	0.26	0.83	0.42	0.49	0.74	0.67	0.94	0.64	0.93	0.39	0.66	0.27	0.73	0.71	0.69	1	0.86	0.34	0.77	0.91	0.98	0.27	1	0.84	0.94	0.62	0.87	0.5	0.84	0.21	0.82	0.7	0.86	0.24	0.18	0.2	0.59	0.12	0.53	0.93	0.62	0.23
RSBN1	0.57	0.14	0.35	0.31	0.93	0.94	0.72	0.48	0.95	0.27	0.34	0.62	0.6	0.93	0.67	0.93	0.5	0.61	0.29	0.78	0.6	0.59	1	0.75	0.15	0.71	0.73	0.76	0.36	1	0.76	0.97	0.67	0.83	0.41	0.74	0.22	0.79	0.59	0.84	0.14	0.17	0.21	0.79	0.11	0.43	0.79	0.74	0.14
PTPN22	0.71	0.2	0.49	0.41	0.86	0.84	0.67	0.47	0.83	0.36	0.51	0.77	0.53	0.82	0.62	0.92	0.63	0.75	0.4	0.67	0.75	0.73	1	0.86	0.24	0.64	0.64	0.66	0.25	1	0.9	0.88	0.56	0.53	0.52	0.56	0.27	0.71	0.73	0.99	0.15	0.21	0.25	0.85	0.14	0.55	0.7	0.97	0.18
BCL2L15	0.96	0.34	0.83	0.7	0.45	0.57	0.47	0.59	0.42	0.58	0.89	0.81	0.13	0.33	0.24	0.91	0.97	0.81	0.59	0.28	0.93	0.87	1	0.48	0.23	0.43	0.48	0.4	0.18	1	0.98	0.61	0.26	0.16	0.71	0.55	0.33	0.51	0.8	0.61	0.14	0.26	0.34	0.87	0.18	0.81	0.48	0.67	0.3
AP4B1	0.96	0.34	0.83	0.7	0.45	0.57	0.47	0.59	0.42	0.58	0.89	0.81	0.13	0.33	0.24	0.91	0.97	0.81	0.59	0.28	0.93	0.87	1	0.48	0.23	0.43	0.48	0.4	0.18	1	0.98	0.61	0.26	0.16	0.71	0.55	0.33	0.51	0.8	0.61	0.14	0.26	0.34	0.87	0.18	0.81	0.48	0.67	0.3
DCLRE1B	0.96	0.34	0.83	0.7	0.45	0.57	0.47	0.59	0.42	0.58	0.89	0.81	0.13	0.33	0.24	0.91	0.97	0.81	0.59	0.28	0.93	0.87	1	0.48	0.23	0.43	0.48	0.4	0.18	1	0.98	0.61	0.26	0.16	0.71	0.55	0.33	0.51	0.8	0.61	0.14	0.26	0.34	0.87	0.18	0.81	0.48	0.67	0.3
HIPK1	0.68	0.14	0.84	0.65	0.54	0.59	0.32	0.83	0.41	0.65	0.91	0.72	0.15	0.42	0.29	0.89	0.58	0.61	0.53	0.36	0.69	0.8	1	0.65	0.37	0.67	0.42	0.36	0.36	1	0.92	0.48	0.37	0.24	0.68	0.85	0.5	0.43	0.7	0.73	0.17	0.41	0.55	0.73	0.3	0.88	0.39	0.51	0.44
OLFML3	0.68	0.14	0.84	0.65	0.54	0.59	0.32	0.83	0.41	0.65	0.91	0.72	0.15	0.42	0.29	0.89	0.58	0.61	0.53	0.36	0.69	0.8	1	0.65	0.37	0.67	0.42	0.36	0.36	1	0.92	0.48	0.37	0.24	0.68	0.85	0.5	0.43	0.7	0.73	0.17	0.41	0.55	0.73	0.3	0.88	0.39	0.51	0.44
SYT6	0.81	0.09	0.67	0.53	0.55	0.69	0.35	0.93	0.45	0.54	0.66	0.88	0.22	0.55	0.36	0.8	0.81	0.79	0.41	0.48	0.83	0.69	1	0.81	0.4	0.74	0.46	0.39	0.54	1	0.79	0.6	0.47	0.45	0.56	1	0.47	0.47	0.57	0.9	0.22	0.34	0.47	0.73	0.24	0.74	0.42	0.77	0.43
SYCP1	0.9	0.08	0.41	0.32	0.86	0.9	0.73	0.87	0.9	0.35	0.48	0.73	0.53	0.86	0.65	0.48	0.98	0.91	0.25	0.76	0.81	0.42	1	0.77	0.21	0.82	0.86	0.78	0.83	1	0.51	0.87	0.8	0.69	0.34	0.64	0.27	0.84	0.37	0.8	0.09	0.22	0.3	0.75	0.16	0.48	0.79	0.94	0.24
TSHB	0.76	0.14	0.64	0.54	0.94	1	0.79	0.9	0.79	0.62	0.66	0.98	0.56	0.85	0.62	0.79	0.86	0.93	0.43	0.64	0.89	0.71	1	0.81	0.22	1	0.69	0.67	0.63	1	0.83	0.89	0.64	0.75	0.59	0.95	0.29	0.69	0.6	0.93	0.08	0.28	0.35	0.9	0.2	0.77	0.7	0.71	0.36
TSPAN2	0.76	0.14	0.64	0.54	0.94	1	0.79	0.9	0.79	0.62	0.66	0.98	0.56	0.85	0.62	0.79	0.86	0.93	0.43	0.64	0.89	0.71	1	0.81	0.22	1	0.69	0.67	0.63	1	0.83	0.89	0.64	0.75	0.59	0.95	0.29	0.69	0.6	0.93	0.08	0.28	0.35	0.9	0.2	0.77	0.7	0.71	0.36
NGF	0.97	0.17	0.53	0.39	0.72	0.97	0.76	0.97	0.98	0.49	0.65	0.77	0.55	0.98	0.55	0.67	0.74	0.67	0.3	0.57	0.91	0.59	1	0.69	0.09	0.89	0.89	0.83	0.65	1	0.67	0.88	0.58	0.85	0.46	0.93	0.12	0.91	0.49	0.73	0.03	0.13	0.18	0.57	0.09	0.59	0.86	1	0.21
VANGL1	0.8	0.04	0.26	0.22	0.4	0.78	0.85	0.77	0.63	0.28	0.44	0.54	0.78	0.64	0.68	0.57	0.47	0.42	0.1	0.73	0.72	0.43	1	0.38	0.15	0.63	0.87	0.93	0.63	1	0.51	0.62	0.67	0.97	0.27	0.85	0.04	0.8	0.32	0.43	0.06	0.06	0.08	0.25	0.04	0.37	0.91	1	0.1
CASQ2	0.69	0.18	0.39	0.42	0.58	0.92	0.93	0.71	0.73	0.27	0.44	0.68	0.71	0.96	0.64	0.96	0.32	0.42	0.07	0.73	0.72	0.65	1	0.49	0.22	0.88	0.98	0.91	0.53	1	0.77	0.94	0.61	0.82	0.52	0.98	0.1	0.91	0.59	0.8	0.33	0.13	0.17	0.33	0.08	0.55	0.96	0.83	0.18
NHLH2	0.79	0.31	0.47	0.54	0.9	0.68	0.68	0.47	0.91	0.32	0.45	0.76	0.57	0.86	0.52	0.72	0.37	0.57	0.15	0.58	0.79	0.85	1	0.58	0.29	0.93	0.73	0.72	0.51	1	1	0.71	0.46	0.99	0.73	0.78	0.18	0.84	0.81	0.98	0.43	0.22	0.27	0.56	0.15	0.75	0.79	0.92	0.24
SLC22A15	0.85	0.41	0.52	0.61	0.88	0.57	0.55	0.37	0.99	0.35	0.46	0.81	0.51	0.76	0.46	0.56	0.4	0.66	0.26	0.51	0.84	0.98	1	0.64	0.34	0.82	0.6	0.62	0.5	1	0.85	0.55	0.39	0.92	0.87	0.65	0.3	0.71	0.96	0.87	0.49	0.32	0.38	0.78	0.23	0.89	0.7	0.97	0.27
MAB21L3	0.85	0.41	0.52	0.61	0.88	0.57	0.55	0.37	0.99	0.35	0.46	0.81	0.51	0.76	0.46	0.56	0.4	0.66	0.26	0.51	0.84	0.98	1	0.64	0.34	0.82	0.6	0.62	0.5	1	0.85	0.55	0.39	0.92	0.87	0.65	0.3	0.71	0.96	0.87	0.49	0.32	0.38	0.78	0.23	0.89	0.7	0.97	0.27
ATP1A1	0.64	0.27	0.34	0.36	0.66	0.99	0.82	0.67	0.7	0.25	0.36	0.51	0.76	0.97	0.7	0.84	0.3	0.44	0.18	0.73	0.57	0.58	1	0.43	0.27	0.78	0.99	0.98	0.81	1	0.7	0.89	0.66	0.98	0.51	0.89	0.18	0.92	0.61	0.81	0.26	0.19	0.23	0.42	0.14	0.56	0.97	0.84	0.17
CD58	0.31	0.33	0.2	0.22	0.69	0.96	0.82	0.69	0.6	0.13	0.27	0.31	0.65	0.94	0.61	0.66	0.13	0.22	0.13	0.69	0.29	0.39	1	0.54	0.15	0.89	0.78	0.88	0.69	1	0.5	0.99	0.63	0.83	0.31	0.88	0.11	0.71	0.45	0.77	0.18	0.1	0.12	0.27	0.07	0.32	0.82	0.53	0.08
IGSF3	0.49	0.58	0.4	0.44	0.83	0.6	0.54	0.44	0.97	0.24	0.49	0.57	0.36	0.59	0.37	0.89	0.22	0.41	0.25	0.42	0.5	0.71	1	0.88	0.25	0.72	0.84	0.74	0.35	1	0.85	0.65	0.33	0.43	0.6	0.63	0.2	0.94	0.78	0.81	0.31	0.18	0.22	0.5	0.13	0.57	0.84	0.82	0.14
C1orf137	0.74	0.71	0.66	0.8	0.68	0.46	0.6	0.25	0.87	0.42	0.67	0.87	0.38	0.56	0.34	0.3	0.29	0.59	0.42	0.32	0.76	0.78	1	0.94	0.29	0.51	0.59	0.58	0.18	1	0.63	0.64	0.21	0.46	0.96	0.22	0.22	0.73	0.8	0.63	0.35	0.23	0.26	0.68	0.16	0.95	0.71	0.91	0.21
CD2	0.87	0.82	0.79	0.88	0.46	0.39	0.4	0.22	0.5	0.65	0.98	0.81	0.27	0.26	0.29	0.29	0.4	0.76	0.56	0.27	0.92	0.64	1	0.6	0.18	0.31	0.51	0.44	0.16	1	0.52	0.64	0.2	0.38	0.76	0.24	0.27	0.61	0.67	0.38	0.27	0.27	0.32	0.91	0.2	0.84	0.58	0.96	0.33
PTGFRN	0.4	0.48	0.32	0.32	0.75	0.89	0.66	0.69	0.76	0.2	0.37	0.45	0.71	0.83	0.71	0.67	0.19	0.25	0.16	0.83	0.38	0.45	1	0.59	0.25	0.95	0.84	0.96	0.76	1	0.55	0.79	0.75	0.99	0.39	0.78	0.21	0.82	0.48	0.83	0.27	0.21	0.25	0.4	0.16	0.39	0.92	0.47	0.25
CD101	0.64	0.85	0.64	0.66	0.73	0.67	0.36	0.43	0.78	0.36	0.69	0.86	0.41	0.45	0.45	0.82	0.32	0.48	0.32	0.55	0.66	0.84	1	0.98	0.42	0.63	0.74	0.62	0.42	1	0.96	0.88	0.44	0.62	0.76	0.76	0.38	0.78	0.85	0.74	0.46	0.38	0.43	0.77	0.28	0.72	0.69	0.76	0.44
TTF2	0.64	0.85	0.64	0.66	0.73	0.67	0.36	0.43	0.78	0.36	0.69	0.86	0.41	0.45	0.45	0.82	0.32	0.48	0.32	0.55	0.66	0.84	1	0.98	0.42	0.63	0.74	0.62	0.42	1	0.96	0.88	0.44	0.62	0.76	0.76	0.38	0.78	0.85	0.74	0.46	0.38	0.43	0.77	0.28	0.72	0.69	0.76	0.44
TRIM45	0.61	0.66	0.59	0.59	0.95	0.79	0.48	0.54	0.89	0.34	0.7	0.82	0.48	0.55	0.51	0.95	0.31	0.41	0.19	0.62	0.64	0.74	1	0.9	0.37	0.73	0.87	0.72	0.41	1	0.85	0.93	0.5	0.69	0.64	0.84	0.24	0.92	0.73	0.86	0.39	0.27	0.32	0.53	0.19	0.62	0.78	0.74	0.39
VTCN1	0.55	0.96	0.7	0.65	0.74	0.59	0.35	0.31	0.74	0.41	0.68	0.73	0.39	0.36	0.39	0.69	0.24	0.32	0.32	0.5	0.57	0.89	1	0.99	0.37	0.58	0.69	0.56	0.27	1	0.93	0.79	0.38	0.48	0.84	0.64	0.28	0.78	0.98	0.63	0.51	0.3	0.34	0.7	0.2	0.6	0.64	0.63	0.46
MAN1A2	0.61	0.66	0.59	0.59	0.95	0.79	0.48	0.54	0.89	0.34	0.7	0.82	0.48	0.55	0.51	0.95	0.31	0.41	0.19	0.62	0.64	0.74	1	0.9	0.37	0.73	0.87	0.72	0.41	1	0.85	0.93	0.5	0.69	0.64	0.84	0.24	0.92	0.73	0.86	0.39	0.27	0.32	0.53	0.19	0.62	0.78	0.74	0.39
FAM46C	0.61	0.66	0.59	0.59	0.95	0.79	0.48	0.54	0.89	0.34	0.7	0.82	0.48	0.55	0.51	0.95	0.31	0.41	0.19	0.62	0.64	0.74	1	0.9	0.37	0.73	0.87	0.72	0.41	1	0.85	0.93	0.5	0.69	0.64	0.84	0.24	0.92	0.73	0.86	0.39	0.27	0.32	0.53	0.19	0.62	0.78	0.74	0.39
GDAP2	0.82	0.98	0.87	0.99	0.67	0.49	0.52	0.29	0.6	0.6	0.99	0.87	0.32	0.33	0.34	0.41	0.38	0.67	0.36	0.32	0.88	0.78	1	0.69	0.15	0.4	0.63	0.53	0.16	1	0.66	0.81	0.24	0.44	0.91	0.3	0.17	0.74	0.82	0.48	0.23	0.19	0.23	0.67	0.13	0.99	0.66	0.99	0.29
WDR3	0.82	0.98	0.87	0.99	0.67	0.49	0.52	0.29	0.6	0.6	0.99	0.87	0.32	0.33	0.34	0.41	0.38	0.67	0.36	0.32	0.88	0.78	1	0.69	0.15	0.4	0.63	0.53	0.16	1	0.66	0.81	0.24	0.44	0.91	0.3	0.17	0.74	0.82	0.48	0.23	0.19	0.23	0.67	0.13	0.99	0.66	0.99	0.29
SPAG17	0.82	0.98	0.87	0.99	0.67	0.49	0.52	0.29	0.6	0.6	0.99	0.87	0.32	0.33	0.34	0.41	0.38	0.67	0.36	0.32	0.88	0.78	1	0.69	0.15	0.4	0.63	0.53	0.16	1	0.66	0.81	0.24	0.44	0.91	0.3	0.17	0.74	0.82	0.48	0.23	0.19	0.23	0.67	0.13	0.99	0.66	0.99	0.29
TBX15	0.33	0.58	0.5	0.23	0.48	0.12	0.09	0.21	0.2	0.44	0.31	0.19	0.16	0.12	0.19	0.26	0.63	0.46	0.77	0.14	0.26	0.24	1	0.26	0.72	0.38	0.1	0.13	0.11	1	0.19	0.29	0.13	0.22	0.24	0.13	0.69	0.1	0.29	0.13	0.99	0.83	0.99	0.37	0.6	0.25	0.13	0.52	0.99
WARS2	0.54	0.69	0.81	0.55	0.57	0.17	0.09	0.31	0.29	0.72	0.43	0.38	0.17	0.14	0.21	0.57	0.72	0.64	0.58	0.19	0.46	0.55	1	0.3	0.79	0.51	0.17	0.19	0.19	1	0.44	0.29	0.19	0.22	0.54	0.29	0.66	0.17	0.54	0.19	0.99	0.75	0.93	0.51	0.54	0.5	0.19	0.73	0.84
HAO2	0.6	0.37	0.51	0.36	0.6	0.14	0.06	0.32	0.26	0.62	0.42	0.32	0.16	0.08	0.21	0.5	0.82	0.6	0.45	0.18	0.5	0.48	1	0.22	0.55	0.49	0.16	0.18	0.21	1	0.4	0.19	0.19	0.17	0.36	0.28	0.83	0.15	0.38	0.11	0.71	0.9	0.93	0.5	0.67	0.44	0.16	0.77	0.99
HSD3B2	0.44	0.38	0.43	0.24	0.64	0.19	0.11	0.38	0.31	0.39	0.17	0.2	0.31	0.1	0.38	0.38	0.75	0.5	0.5	0.3	0.34	0.33	1	0.16	0.54	0.57	0.21	0.27	0.31	1	0.27	0.28	0.33	0.31	0.25	0.31	0.98	0.22	0.27	0.13	0.57	0.94	0.78	0.47	0.84	0.31	0.25	0.86	0.97
HSD3B1	0.61	0.47	0.64	0.42	0.83	0.27	0.16	0.34	0.51	0.55	0.3	0.38	0.49	0.22	0.55	0.38	0.98	0.81	0.44	0.46	0.5	0.38	1	0.34	0.6	0.66	0.27	0.4	0.36	1	0.3	0.41	0.46	0.54	0.32	0.31	0.91	0.31	0.29	0.24	0.58	0.97	0.89	0.62	0.76	0.44	0.36	0.96	0.83
ZNF697	0.61	0.47	0.64	0.42	0.83	0.27	0.16	0.34	0.51	0.55	0.3	0.38	0.49	0.22	0.55	0.38	0.98	0.81	0.44	0.46	0.5	0.38	1	0.34	0.6	0.66	0.27	0.4	0.36	1	0.3	0.41	0.46	0.54	0.32	0.31	0.91	0.31	0.29	0.24	0.58	0.97	0.89	0.62	0.76	0.44	0.36	0.96	0.83
PHGDH	0.61	0.47	0.64	0.42	0.83	0.27	0.16	0.34	0.51	0.55	0.3	0.38	0.49	0.22	0.55	0.38	0.98	0.81	0.44	0.46	0.5	0.38	1	0.34	0.6	0.66	0.27	0.4	0.36	1	0.3	0.41	0.46	0.54	0.32	0.31	0.91	0.31	0.29	0.24	0.58	0.97	0.89	0.62	0.76	0.44	0.36	0.96	0.83
HMGCS2	0.61	0.47	0.64	0.42	0.83	0.27	0.16	0.34	0.51	0.55	0.3	0.38	0.49	0.22	0.55	0.38	0.98	0.81	0.44	0.46	0.5	0.38	1	0.34	0.6	0.66	0.27	0.4	0.36	1	0.3	0.41	0.46	0.54	0.32	0.31	0.91	0.31	0.29	0.24	0.58	0.97	0.89	0.62	0.76	0.44	0.36	0.96	0.83
REG4	0.61	0.47	0.64	0.42	0.83	0.27	0.16	0.34	0.51	0.55	0.3	0.38	0.49	0.22	0.55	0.38	0.98	0.81	0.44	0.46	0.5	0.38	1	0.34	0.6	0.66	0.27	0.4	0.36	1	0.3	0.41	0.46	0.54	0.32	0.31	0.91	0.31	0.29	0.24	0.58	0.97	0.89	0.62	0.76	0.44	0.36	0.96	0.83
ADAM30	0.62	0.58	0.65	0.44	0.95	0.34	0.23	0.42	0.58	0.56	0.28	0.39	0.56	0.26	0.6	0.43	0.98	0.86	0.37	0.52	0.5	0.42	1	0.36	0.66	0.73	0.33	0.46	0.37	1	0.34	0.54	0.52	0.63	0.37	0.35	0.8	0.39	0.34	0.29	0.62	0.87	0.99	0.74	0.67	0.49	0.41	0.94	0.8
NOTCH2	0.47	0.79	0.61	0.39	0.75	0.4	0.34	0.71	0.68	0.47	0.14	0.37	0.6	0.29	0.8	0.37	0.99	0.76	0.34	0.63	0.36	0.28	1	0.45	0.75	0.97	0.36	0.51	0.69	1	0.27	0.43	0.59	0.42	0.31	0.45	0.93	0.43	0.35	0.31	0.6	0.97	0.89	0.81	0.88	0.44	0.42	0.96	0.92
GOLPH3L	0.6	0.3	0.47	0.57	0.33	0.09	0.21	0.05	0.25	0.47	0.33	0.85	0.41	0.33	0.21	0.1	0.09	0.94	0.26	0.3	0.89	0.25	1	0.76	0.74	0.09	0.28	0.25	0.54	1	0.3	0.65	0.24	0.34	0.56	0.09	0.37	0.16	0.38	0.33	0.51	0.39	0.48	0.69	0.29	0.67	0.23	0.35	0.91
HORMAD1	0.48	0.32	0.5	0.5	0.31	0.08	0.2	0.04	0.22	0.61	0.42	0.99	0.36	0.32	0.17	0.11	0.14	0.94	0.29	0.25	0.7	0.24	1	0.68	0.67	0.07	0.25	0.23	0.4	1	0.28	0.63	0.21	0.29	0.54	0.07	0.35	0.14	0.4	0.32	0.46	0.37	0.48	0.67	0.27	0.58	0.2	0.48	0.88
CTSS	0.48	0.32	0.5	0.5	0.31	0.08	0.2	0.04	0.22	0.61	0.42	0.99	0.36	0.32	0.17	0.11	0.14	0.94	0.29	0.25	0.7	0.24	1	0.68	0.67	0.07	0.25	0.23	0.4	1	0.28	0.63	0.21	0.29	0.54	0.07	0.35	0.14	0.4	0.32	0.46	0.37	0.48	0.67	0.27	0.58	0.2	0.48	0.88
CTSK	0.63	0.27	0.49	0.47	0.31	0.08	0.19	0.01	0.23	0.53	0.39	0.96	0.38	0.3	0.18	0.12	0.09	1	0.24	0.27	0.86	0.27	1	0.7	0.67	0.07	0.27	0.23	0.46	1	0.3	0.6	0.22	0.35	0.51	0.09	0.36	0.16	0.37	0.28	0.5	0.39	0.5	0.7	0.28	0.58	0.22	0.41	0.91
ARNT	0.63	0.27	0.49	0.47	0.31	0.08	0.19	0.01	0.23	0.53	0.39	0.96	0.38	0.3	0.18	0.12	0.09	1	0.24	0.27	0.86	0.27	1	0.7	0.67	0.07	0.27	0.23	0.46	1	0.3	0.6	0.22	0.35	0.51	0.09	0.36	0.16	0.37	0.28	0.5	0.39	0.5	0.7	0.28	0.58	0.22	0.41	0.91
SETDB1	0.48	0.32	0.5	0.5	0.31	0.08	0.2	0.04	0.22	0.61	0.42	0.99	0.36	0.32	0.17	0.11	0.14	0.94	0.29	0.25	0.7	0.24	1	0.68	0.67	0.07	0.25	0.23	0.4	1	0.28	0.63	0.21	0.29	0.54	0.07	0.35	0.14	0.4	0.32	0.46	0.37	0.48	0.67	0.27	0.58	0.2	0.48	0.88
CERS2	0.48	0.32	0.5	0.5	0.31	0.08	0.2	0.04	0.22	0.61	0.42	0.99	0.36	0.32	0.17	0.11	0.14	0.94	0.29	0.25	0.7	0.24	1	0.68	0.67	0.07	0.25	0.23	0.4	1	0.28	0.63	0.21	0.29	0.54	0.07	0.35	0.14	0.4	0.32	0.46	0.37	0.48	0.67	0.27	0.58	0.2	0.48	0.88
ANXA9	0.48	0.32	0.5	0.5	0.31	0.08	0.2	0.04	0.22	0.61	0.42	0.99	0.36	0.32	0.17	0.11	0.14	0.94	0.29	0.25	0.7	0.24	1	0.68	0.67	0.07	0.25	0.23	0.4	1	0.28	0.63	0.21	0.29	0.54	0.07	0.35	0.14	0.4	0.32	0.46	0.37	0.48	0.67	0.27	0.58	0.2	0.48	0.88
FAM63A	0.48	0.32	0.5	0.5	0.31	0.08	0.2	0.04	0.22	0.61	0.42	0.99	0.36	0.32	0.17	0.11	0.14	0.94	0.29	0.25	0.7	0.24	1	0.68	0.67	0.07	0.25	0.23	0.4	1	0.28	0.63	0.21	0.29	0.54	0.07	0.35	0.14	0.4	0.32	0.46	0.37	0.48	0.67	0.27	0.58	0.2	0.48	0.88
PRUNE	0.48	0.32	0.5	0.5	0.31	0.08	0.2	0.04	0.22	0.61	0.42	0.99	0.36	0.32	0.17	0.11	0.14	0.94	0.29	0.25	0.7	0.24	1	0.68	0.67	0.07	0.25	0.23	0.4	1	0.28	0.63	0.21	0.29	0.54	0.07	0.35	0.14	0.4	0.32	0.46	0.37	0.48	0.67	0.27	0.58	0.2	0.48	0.88
BNIPL	0.63	0.27	0.49	0.47	0.31	0.08	0.19	0.01	0.23	0.53	0.39	0.96	0.38	0.3	0.18	0.12	0.09	1	0.24	0.27	0.86	0.27	1	0.7	0.67	0.07	0.27	0.23	0.46	1	0.3	0.6	0.22	0.35	0.51	0.09	0.36	0.16	0.37	0.28	0.5	0.39	0.5	0.7	0.28	0.58	0.22	0.41	0.91
C1orf56	0.63	0.27	0.49	0.47	0.31	0.08	0.19	0.01	0.23	0.53	0.39	0.96	0.38	0.3	0.18	0.12	0.09	1	0.24	0.27	0.86	0.27	1	0.7	0.67	0.07	0.27	0.23	0.46	1	0.3	0.6	0.22	0.35	0.51	0.09	0.36	0.16	0.37	0.28	0.5	0.39	0.5	0.7	0.28	0.58	0.22	0.41	0.91
CDC42SE1	0.63	0.27	0.49	0.47	0.31	0.08	0.19	0.01	0.23	0.53	0.39	0.96	0.38	0.3	0.18	0.12	0.09	1	0.24	0.27	0.86	0.27	1	0.7	0.67	0.07	0.27	0.23	0.46	1	0.3	0.6	0.22	0.35	0.51	0.09	0.36	0.16	0.37	0.28	0.5	0.39	0.5	0.7	0.28	0.58	0.22	0.41	0.91
MLLT11	0.63	0.27	0.49	0.47	0.31	0.08	0.19	0.01	0.23	0.53	0.39	0.96	0.38	0.3	0.18	0.12	0.09	1	0.24	0.27	0.86	0.27	1	0.7	0.67	0.07	0.27	0.23	0.46	1	0.3	0.6	0.22	0.35	0.51	0.09	0.36	0.16	0.37	0.28	0.5	0.39	0.5	0.7	0.28	0.58	0.22	0.41	0.91
GABPB2	0.63	0.27	0.49	0.47	0.31	0.08	0.19	0.01	0.23	0.53	0.39	0.96	0.38	0.3	0.18	0.12	0.09	1	0.24	0.27	0.86	0.27	1	0.7	0.67	0.07	0.27	0.23	0.46	1	0.3	0.6	0.22	0.35	0.51	0.09	0.36	0.16	0.37	0.28	0.5	0.39	0.5	0.7	0.28	0.58	0.22	0.41	0.91
SEMA6C	0.63	0.27	0.49	0.47	0.31	0.08	0.19	0.01	0.23	0.53	0.39	0.96	0.38	0.3	0.18	0.12	0.09	1	0.24	0.27	0.86	0.27	1	0.7	0.67	0.07	0.27	0.23	0.46	1	0.3	0.6	0.22	0.35	0.51	0.09	0.36	0.16	0.37	0.28	0.5	0.39	0.5	0.7	0.28	0.58	0.22	0.41	0.91
TNFAIP8L2	0.63	0.27	0.49	0.47	0.31	0.08	0.19	0.01	0.23	0.53	0.39	0.96	0.38	0.3	0.18	0.12	0.09	1	0.24	0.27	0.86	0.27	1	0.7	0.67	0.07	0.27	0.23	0.46	1	0.3	0.6	0.22	0.35	0.51	0.09	0.36	0.16	0.37	0.28	0.5	0.39	0.5	0.7	0.28	0.58	0.22	0.41	0.91
SCNM1	0.63	0.27	0.49	0.47	0.31	0.08	0.19	0.01	0.23	0.53	0.39	0.96	0.38	0.3	0.18	0.12	0.09	1	0.24	0.27	0.86	0.27	1	0.7	0.67	0.07	0.27	0.23	0.46	1	0.3	0.6	0.22	0.35	0.51	0.09	0.36	0.16	0.37	0.28	0.5	0.39	0.5	0.7	0.28	0.58	0.22	0.41	0.91
LYSMD1	0.63	0.27	0.49	0.47	0.31	0.08	0.19	0.01	0.23	0.53	0.39	0.96	0.38	0.3	0.18	0.12	0.09	1	0.24	0.27	0.86	0.27	1	0.7	0.67	0.07	0.27	0.23	0.46	1	0.3	0.6	0.22	0.35	0.51	0.09	0.36	0.16	0.37	0.28	0.5	0.39	0.5	0.7	0.28	0.58	0.22	0.41	0.91
TMOD4	0.63	0.27	0.49	0.47	0.31	0.08	0.19	0.01	0.23	0.53	0.39	0.96	0.38	0.3	0.18	0.12	0.09	1	0.24	0.27	0.86	0.27	1	0.7	0.67	0.07	0.27	0.23	0.46	1	0.3	0.6	0.22	0.35	0.51	0.09	0.36	0.16	0.37	0.28	0.5	0.39	0.5	0.7	0.28	0.58	0.22	0.41	0.91
VPS72	0.63	0.27	0.49	0.47	0.31	0.08	0.19	0.01	0.23	0.53	0.39	0.96	0.38	0.3	0.18	0.12	0.09	1	0.24	0.27	0.86	0.27	1	0.7	0.67	0.07	0.27	0.23	0.46	1	0.3	0.6	0.22	0.35	0.51	0.09	0.36	0.16	0.37	0.28	0.5	0.39	0.5	0.7	0.28	0.58	0.22	0.41	0.91
PIP5K1A	0.63	0.27	0.49	0.47	0.31	0.08	0.19	0.01	0.23	0.53	0.39	0.96	0.38	0.3	0.18	0.12	0.09	1	0.24	0.27	0.86	0.27	1	0.7	0.67	0.07	0.27	0.23	0.46	1	0.3	0.6	0.22	0.35	0.51	0.09	0.36	0.16	0.37	0.28	0.5	0.39	0.5	0.7	0.28	0.58	0.22	0.41	0.91
PSMD4	0.85	0.31	0.61	0.63	0.35	0.09	0.21	0.01	0.29	0.34	0.28	0.74	0.45	0.41	0.21	0.15	0.06	0.76	0.21	0.32	0.89	0.37	1	0.9	0.61	0.08	0.3	0.27	0.5	1	0.39	0.68	0.25	0.48	0.62	0.09	0.33	0.18	0.42	0.38	0.46	0.35	0.44	0.78	0.25	0.77	0.24	0.28	0.76
ZNF687	0.85	0.31	0.61	0.63	0.35	0.09	0.21	0.01	0.29	0.34	0.28	0.74	0.45	0.41	0.21	0.15	0.06	0.76	0.21	0.32	0.89	0.37	1	0.9	0.61	0.08	0.3	0.27	0.5	1	0.39	0.68	0.25	0.48	0.62	0.09	0.33	0.18	0.42	0.38	0.46	0.35	0.44	0.78	0.25	0.77	0.24	0.28	0.76
PI4KB	0.85	0.31	0.61	0.63	0.35	0.09	0.21	0.01	0.29	0.34	0.28	0.74	0.45	0.41	0.21	0.15	0.06	0.76	0.21	0.32	0.89	0.37	1	0.9	0.61	0.08	0.3	0.27	0.5	1	0.39	0.68	0.25	0.48	0.62	0.09	0.33	0.18	0.42	0.38	0.46	0.35	0.44	0.78	0.25	0.77	0.24	0.28	0.76
RFX5	0.85	0.31	0.61	0.63	0.35	0.09	0.21	0.01	0.29	0.34	0.28	0.74	0.45	0.41	0.21	0.15	0.06	0.76	0.21	0.32	0.89	0.37	1	0.9	0.61	0.08	0.3	0.27	0.5	1	0.39	0.68	0.25	0.48	0.62	0.09	0.33	0.18	0.42	0.38	0.46	0.35	0.44	0.78	0.25	0.77	0.24	0.28	0.76
SELENBP1	0.58	0.31	0.9	0.82	0.91	0.35	0.34	0.05	0.93	0.17	0.25	0.38	0.52	0.9	0.18	0.71	0.03	0.35	0.11	0.32	0.41	0.96	1	0.76	0.29	0.45	0.99	0.85	0.84	1	0.96	0.94	0.27	1	0.95	0.34	0.15	0.96	0.78	0.95	0.23	0.17	0.21	0.59	0.12	0.73	0.87	0.16	0.4
PSMB4	0.58	0.31	0.9	0.82	0.91	0.35	0.34	0.05	0.93	0.17	0.25	0.38	0.52	0.9	0.18	0.71	0.03	0.35	0.11	0.32	0.41	0.96	1	0.76	0.29	0.45	0.99	0.85	0.84	1	0.96	0.94	0.27	1	0.95	0.34	0.15	0.96	0.78	0.95	0.23	0.17	0.21	0.59	0.12	0.73	0.87	0.16	0.4
POGZ	0.58	0.31	0.9	0.82	0.91	0.35	0.34	0.05	0.93	0.17	0.25	0.38	0.52	0.9	0.18	0.71	0.03	0.35	0.11	0.32	0.41	0.96	1	0.76	0.29	0.45	0.99	0.85	0.84	1	0.96	0.94	0.27	1	0.95	0.34	0.15	0.96	0.78	0.95	0.23	0.17	0.21	0.59	0.12	0.73	0.87	0.16	0.4
CGN	0.7	0.37	0.91	0.78	0.92	0.36	0.34	0.12	0.9	0.21	0.27	0.42	0.49	0.93	0.17	0.72	0.05	0.38	0.14	0.29	0.5	0.97	1	0.78	0.29	0.45	0.98	0.83	0.76	1	0.96	0.91	0.25	0.91	0.91	0.3	0.15	0.92	0.84	0.99	0.2	0.16	0.2	0.62	0.11	0.72	0.84	0.19	0.38
TUFT1	0.6	0.5	0.88	0.64	0.99	0.39	0.37	0.2	0.96	0.15	0.16	0.33	0.57	0.91	0.2	1	0.04	0.31	0.06	0.36	0.42	0.76	1	0.61	0.3	0.56	0.98	0.87	0.95	1	0.74	0.79	0.3	0.97	0.7	0.38	0.12	0.96	0.9	0.82	0.21	0.13	0.17	0.57	0.09	0.53	0.87	0.15	0.34
SNX27	0.75	0.43	0.94	0.82	0.93	0.34	0.34	0.28	0.86	0.24	0.27	0.47	0.47	0.9	0.17	0.96	0.06	0.41	0.07	0.29	0.55	0.87	1	0.84	0.33	0.5	0.99	0.81	0.89	1	0.82	0.89	0.25	0.86	0.83	0.38	0.13	0.91	0.98	0.99	0.22	0.15	0.2	0.62	0.1	0.7	0.82	0.2	0.43
CELF3	0.73	0.42	0.93	0.79	0.95	0.36	0.35	0.23	0.87	0.22	0.28	0.46	0.49	0.92	0.17	0.99	0.06	0.4	0.08	0.31	0.53	0.81	1	0.83	0.31	0.5	0.97	0.8	0.88	1	0.78	0.9	0.26	0.94	0.8	0.4	0.11	0.89	0.96	0.96	0.21	0.13	0.17	0.62	0.08	0.65	0.81	0.17	0.39
RIIAD1	0.73	0.42	0.93	0.79	0.95	0.36	0.35	0.23	0.87	0.22	0.28	0.46	0.49	0.92	0.17	0.99	0.06	0.4	0.08	0.31	0.53	0.81	1	0.83	0.31	0.5	0.97	0.8	0.88	1	0.78	0.9	0.26	0.94	0.8	0.4	0.11	0.89	0.96	0.96	0.21	0.13	0.17	0.62	0.08	0.65	0.81	0.17	0.39
MRPL9	0.66	0.4	0.64	0.67	0.38	0.09	0.21	0.07	0.26	0.43	0.31	0.86	0.43	0.43	0.2	0.28	0.13	0.87	0.17	0.31	0.9	0.49	1	0.84	0.66	0.09	0.27	0.24	0.53	1	0.54	0.72	0.25	0.44	0.76	0.1	0.24	0.15	0.62	0.45	0.43	0.27	0.36	0.74	0.18	0.85	0.21	0.32	0.74
OAZ3	0.66	0.4	0.64	0.67	0.38	0.09	0.21	0.07	0.26	0.43	0.31	0.86	0.43	0.43	0.2	0.28	0.13	0.87	0.17	0.31	0.9	0.49	1	0.84	0.66	0.09	0.27	0.24	0.53	1	0.54	0.72	0.25	0.44	0.76	0.1	0.24	0.15	0.62	0.45	0.43	0.27	0.36	0.74	0.18	0.85	0.21	0.32	0.74
TDRKH	0.66	0.4	0.64	0.67	0.38	0.09	0.21	0.07	0.26	0.43	0.31	0.86	0.43	0.43	0.2	0.28	0.13	0.87	0.17	0.31	0.9	0.49	1	0.84	0.66	0.09	0.27	0.24	0.53	1	0.54	0.72	0.25	0.44	0.76	0.1	0.24	0.15	0.62	0.45	0.43	0.27	0.36	0.74	0.18	0.85	0.21	0.32	0.74
LINGO4	0.48	0.39	0.54	0.52	0.37	0.09	0.2	0.09	0.24	0.6	0.45	0.93	0.35	0.3	0.18	0.17	0.21	0.92	0.19	0.26	0.67	0.28	1	0.63	0.69	0.07	0.26	0.23	0.37	1	0.29	0.65	0.23	0.26	0.59	0.1	0.29	0.14	0.46	0.34	0.44	0.34	0.44	0.66	0.24	0.61	0.2	0.42	0.91
RORC	0.48	0.39	0.54	0.52	0.37	0.09	0.2	0.09	0.24	0.6	0.45	0.93	0.35	0.3	0.18	0.17	0.21	0.92	0.19	0.26	0.67	0.28	1	0.63	0.69	0.07	0.26	0.23	0.37	1	0.29	0.65	0.23	0.26	0.59	0.1	0.29	0.14	0.46	0.34	0.44	0.34	0.44	0.66	0.24	0.61	0.2	0.42	0.91
C2CD4D	0.48	0.39	0.54	0.52	0.37	0.09	0.2	0.09	0.24	0.6	0.45	0.93	0.35	0.3	0.18	0.17	0.21	0.92	0.19	0.26	0.67	0.28	1	0.63	0.69	0.07	0.26	0.23	0.37	1	0.29	0.65	0.23	0.26	0.59	0.1	0.29	0.14	0.46	0.34	0.44	0.34	0.44	0.66	0.24	0.61	0.2	0.42	0.91
THEM5	0.48	0.39	0.54	0.52	0.37	0.09	0.2	0.09	0.24	0.6	0.45	0.93	0.35	0.3	0.18	0.17	0.21	0.92	0.19	0.26	0.67	0.28	1	0.63	0.69	0.07	0.26	0.23	0.37	1	0.29	0.65	0.23	0.26	0.59	0.1	0.29	0.14	0.46	0.34	0.44	0.34	0.44	0.66	0.24	0.61	0.2	0.42	0.91
THEM4	0.4	0.35	0.5	0.48	0.42	0.15	0.31	0.07	0.32	0.74	0.49	0.83	0.43	0.3	0.23	0.12	0.22	0.91	0.23	0.33	0.56	0.22	1	0.63	0.83	0.1	0.31	0.31	0.52	1	0.23	0.6	0.3	0.35	0.49	0.12	0.32	0.19	0.34	0.32	0.51	0.39	0.5	0.66	0.27	0.49	0.28	0.45	0.93
S100A10	0.95	0.42	0.87	0.96	0.28	0.27	0.54	0.05	0.27	0.34	0.21	0.6	0.48	0.63	0.27	0.16	0.15	0.42	0.74	0.55	0.82	0.43	1	0.82	0.75	0.06	0.23	0.24	0.37	1	0.37	0.86	0.38	0.94	0.76	0.09	0.31	0.16	0.47	0.75	0.45	0.38	0.45	0.46	0.23	0.91	0.25	0.34	0.96
S100A11	0.95	0.42	0.87	0.96	0.28	0.27	0.54	0.05	0.27	0.34	0.21	0.6	0.48	0.63	0.27	0.16	0.15	0.42	0.74	0.55	0.82	0.43	1	0.82	0.75	0.06	0.23	0.24	0.37	1	0.37	0.86	0.38	0.94	0.76	0.09	0.31	0.16	0.47	0.75	0.45	0.38	0.45	0.46	0.23	0.91	0.25	0.34	0.96
TCHHL1	0.76	0.39	0.94	0.9	0.3	0.34	0.55	0.06	0.34	0.22	0.2	0.51	0.57	0.62	0.34	0.27	0.12	0.35	0.73	0.67	0.61	0.62	1	0.73	0.85	0.07	0.29	0.29	0.46	1	0.53	0.83	0.48	0.86	0.81	0.15	0.36	0.22	0.56	0.74	0.56	0.42	0.48	0.51	0.26	0.76	0.3	0.28	0.8
TCHH	0.83	0.39	0.73	0.78	0.49	0.28	0.42	0.11	0.43	0.39	0.31	0.83	0.61	0.48	0.36	0.36	0.17	0.66	0.29	0.52	0.99	0.57	1	0.96	0.85	0.15	0.4	0.4	0.7	1	0.55	0.75	0.47	0.71	0.72	0.21	0.4	0.28	0.57	0.52	0.68	0.48	0.58	0.71	0.34	0.91	0.37	0.39	0.82
RPTN	0.83	0.39	0.73	0.78	0.49	0.28	0.42	0.11	0.43	0.39	0.31	0.83	0.61	0.48	0.36	0.36	0.17	0.66	0.29	0.52	0.99	0.57	1	0.96	0.85	0.15	0.4	0.4	0.7	1	0.55	0.75	0.47	0.71	0.72	0.21	0.4	0.28	0.57	0.52	0.68	0.48	0.58	0.71	0.34	0.91	0.37	0.39	0.82
HRNR	0.58	0.33	0.55	0.54	0.4	0.21	0.36	0.16	0.32	0.65	0.47	0.91	0.49	0.32	0.29	0.28	0.24	0.97	0.32	0.41	0.73	0.4	1	0.69	0.8	0.11	0.35	0.33	0.62	1	0.41	0.63	0.38	0.48	0.57	0.19	0.44	0.23	0.48	0.35	0.72	0.53	0.66	0.61	0.38	0.66	0.31	0.57	0.99
FLG	0.58	0.33	0.55	0.54	0.4	0.21	0.36	0.16	0.32	0.65	0.47	0.91	0.49	0.32	0.29	0.28	0.24	0.97	0.32	0.41	0.73	0.4	1	0.69	0.8	0.11	0.35	0.33	0.62	1	0.41	0.63	0.38	0.48	0.57	0.19	0.44	0.23	0.48	0.35	0.72	0.53	0.66	0.61	0.38	0.66	0.31	0.57	0.99
FLG2	0.58	0.33	0.55	0.54	0.4	0.21	0.36	0.16	0.32	0.65	0.47	0.91	0.49	0.32	0.29	0.28	0.24	0.97	0.32	0.41	0.73	0.4	1	0.69	0.8	0.11	0.35	0.33	0.62	1	0.41	0.63	0.38	0.48	0.57	0.19	0.44	0.23	0.48	0.35	0.72	0.53	0.66	0.61	0.38	0.66	0.31	0.57	0.99
CRNN	0.58	0.33	0.55	0.54	0.4	0.21	0.36	0.16	0.32	0.65	0.47	0.91	0.49	0.32	0.29	0.28	0.24	0.97	0.32	0.41	0.73	0.4	1	0.69	0.8	0.11	0.35	0.33	0.62	1	0.41	0.63	0.38	0.48	0.57	0.19	0.44	0.23	0.48	0.35	0.72	0.53	0.66	0.61	0.38	0.66	0.31	0.57	0.99
LCE5A	0.58	0.33	0.55	0.54	0.4	0.21	0.36	0.16	0.32	0.65	0.47	0.91	0.49	0.32	0.29	0.28	0.24	0.97	0.32	0.41	0.73	0.4	1	0.69	0.8	0.11	0.35	0.33	0.62	1	0.41	0.63	0.38	0.48	0.57	0.19	0.44	0.23	0.48	0.35	0.72	0.53	0.66	0.61	0.38	0.66	0.31	0.57	0.99
LCE3C	0.58	0.33	0.55	0.54	0.4	0.21	0.36	0.16	0.32	0.65	0.47	0.91	0.49	0.32	0.29	0.28	0.24	0.97	0.32	0.41	0.73	0.4	1	0.69	0.8	0.11	0.35	0.33	0.62	1	0.41	0.63	0.38	0.48	0.57	0.19	0.44	0.23	0.48	0.35	0.72	0.53	0.66	0.61	0.38	0.66	0.31	0.57	0.99
AL135842.1	0.58	0.33	0.55	0.54	0.4	0.21	0.36	0.16	0.32	0.65	0.47	0.91	0.49	0.32	0.29	0.28	0.24	0.97	0.32	0.41	0.73	0.4	1	0.69	0.8	0.11	0.35	0.33	0.62	1	0.41	0.63	0.38	0.48	0.57	0.19	0.44	0.23	0.48	0.35	0.72	0.53	0.66	0.61	0.38	0.66	0.31	0.57	0.99
CRCT1	0.58	0.33	0.55	0.54	0.4	0.21	0.36	0.16	0.32	0.65	0.47	0.91	0.49	0.32	0.29	0.28	0.24	0.97	0.32	0.41	0.73	0.4	1	0.69	0.8	0.11	0.35	0.33	0.62	1	0.41	0.63	0.38	0.48	0.57	0.19	0.44	0.23	0.48	0.35	0.72	0.53	0.66	0.61	0.38	0.66	0.31	0.57	0.99
LCE3E	0.58	0.33	0.55	0.54	0.4	0.21	0.36	0.16	0.32	0.65	0.47	0.91	0.49	0.32	0.29	0.28	0.24	0.97	0.32	0.41	0.73	0.4	1	0.69	0.8	0.11	0.35	0.33	0.62	1	0.41	0.63	0.38	0.48	0.57	0.19	0.44	0.23	0.48	0.35	0.72	0.53	0.66	0.61	0.38	0.66	0.31	0.57	0.99
LCE3D	0.58	0.33	0.55	0.54	0.4	0.21	0.36	0.16	0.32	0.65	0.47	0.91	0.49	0.32	0.29	0.28	0.24	0.97	0.32	0.41	0.73	0.4	1	0.69	0.8	0.11	0.35	0.33	0.62	1	0.41	0.63	0.38	0.48	0.57	0.19	0.44	0.23	0.48	0.35	0.72	0.53	0.66	0.61	0.38	0.66	0.31	0.57	0.99
LCE3B	0.58	0.33	0.55	0.54	0.4	0.21	0.36	0.16	0.32	0.65	0.47	0.91	0.49	0.32	0.29	0.28	0.24	0.97	0.32	0.41	0.73	0.4	1	0.69	0.8	0.11	0.35	0.33	0.62	1	0.41	0.63	0.38	0.48	0.57	0.19	0.44	0.23	0.48	0.35	0.72	0.53	0.66	0.61	0.38	0.66	0.31	0.57	0.99
LCE3A	0.51	0.36	0.54	0.54	0.41	0.19	0.34	0.21	0.29	0.61	0.53	0.85	0.37	0.33	0.23	0.3	0.32	0.97	0.38	0.33	0.65	0.38	1	0.73	0.84	0.14	0.31	0.28	0.7	1	0.41	0.57	0.3	0.36	0.57	0.21	0.47	0.19	0.53	0.36	0.68	0.57	0.71	0.59	0.43	0.64	0.25	0.8	0.91
LCE2D	0.51	0.36	0.54	0.54	0.41	0.19	0.34	0.21	0.29	0.61	0.53	0.85	0.37	0.33	0.23	0.3	0.32	0.97	0.38	0.33	0.65	0.38	1	0.73	0.84	0.14	0.31	0.28	0.7	1	0.41	0.57	0.3	0.36	0.57	0.21	0.47	0.19	0.53	0.36	0.68	0.57	0.71	0.59	0.43	0.64	0.25	0.8	0.91
LCE2C	0.51	0.36	0.54	0.54	0.41	0.19	0.34	0.21	0.29	0.61	0.53	0.85	0.37	0.33	0.23	0.3	0.32	0.97	0.38	0.33	0.65	0.38	1	0.73	0.84	0.14	0.31	0.28	0.7	1	0.41	0.57	0.3	0.36	0.57	0.21	0.47	0.19	0.53	0.36	0.68	0.57	0.71	0.59	0.43	0.64	0.25	0.8	0.91
LCE2B	0.51	0.36	0.54	0.54	0.41	0.19	0.34	0.21	0.29	0.61	0.53	0.85	0.37	0.33	0.23	0.3	0.32	0.97	0.38	0.33	0.65	0.38	1	0.73	0.84	0.14	0.31	0.28	0.7	1	0.41	0.57	0.3	0.36	0.57	0.21	0.47	0.19	0.53	0.36	0.68	0.57	0.71	0.59	0.43	0.64	0.25	0.8	0.91
LCE2A	0.51	0.36	0.54	0.54	0.41	0.19	0.34	0.21	0.29	0.61	0.53	0.85	0.37	0.33	0.23	0.3	0.32	0.97	0.38	0.33	0.65	0.38	1	0.73	0.84	0.14	0.31	0.28	0.7	1	0.41	0.57	0.3	0.36	0.57	0.21	0.47	0.19	0.53	0.36	0.68	0.57	0.71	0.59	0.43	0.64	0.25	0.8	0.91
LCE4A	0.51	0.36	0.54	0.54	0.41	0.19	0.34	0.21	0.29	0.61	0.53	0.85	0.37	0.33	0.23	0.3	0.32	0.97	0.38	0.33	0.65	0.38	1	0.73	0.84	0.14	0.31	0.28	0.7	1	0.41	0.57	0.3	0.36	0.57	0.21	0.47	0.19	0.53	0.36	0.68	0.57	0.71	0.59	0.43	0.64	0.25	0.8	0.91
C1orf68	0.51	0.36	0.54	0.54	0.41	0.19	0.34	0.21	0.29	0.61	0.53	0.85	0.37	0.33	0.23	0.3	0.32	0.97	0.38	0.33	0.65	0.38	1	0.73	0.84	0.14	0.31	0.28	0.7	1	0.41	0.57	0.3	0.36	0.57	0.21	0.47	0.19	0.53	0.36	0.68	0.57	0.71	0.59	0.43	0.64	0.25	0.8	0.91
LCE1B	0.51	0.36	0.54	0.54	0.41	0.19	0.34	0.21	0.29	0.61	0.53	0.85	0.37	0.33	0.23	0.3	0.32	0.97	0.38	0.33	0.65	0.38	1	0.73	0.84	0.14	0.31	0.28	0.7	1	0.41	0.57	0.3	0.36	0.57	0.21	0.47	0.19	0.53	0.36	0.68	0.57	0.71	0.59	0.43	0.64	0.25	0.8	0.91
KPRP	0.51	0.36	0.54	0.54	0.41	0.19	0.34	0.21	0.29	0.61	0.53	0.85	0.37	0.33	0.23	0.3	0.32	0.97	0.38	0.33	0.65	0.38	1	0.73	0.84	0.14	0.31	0.28	0.7	1	0.41	0.57	0.3	0.36	0.57	0.21	0.47	0.19	0.53	0.36	0.68	0.57	0.71	0.59	0.43	0.64	0.25	0.8	0.91
LCE1F	0.51	0.36	0.54	0.54	0.41	0.19	0.34	0.21	0.29	0.61	0.53	0.85	0.37	0.33	0.23	0.3	0.32	0.97	0.38	0.33	0.65	0.38	1	0.73	0.84	0.14	0.31	0.28	0.7	1	0.41	0.57	0.3	0.36	0.57	0.21	0.47	0.19	0.53	0.36	0.68	0.57	0.71	0.59	0.43	0.64	0.25	0.8	0.91
LCE1E	0.51	0.36	0.54	0.54	0.41	0.19	0.34	0.21	0.29	0.61	0.53	0.85	0.37	0.33	0.23	0.3	0.32	0.97	0.38	0.33	0.65	0.38	1	0.73	0.84	0.14	0.31	0.28	0.7	1	0.41	0.57	0.3	0.36	0.57	0.21	0.47	0.19	0.53	0.36	0.68	0.57	0.71	0.59	0.43	0.64	0.25	0.8	0.91
LCE1D	0.51	0.36	0.54	0.54	0.41	0.19	0.34	0.21	0.29	0.61	0.53	0.85	0.37	0.33	0.23	0.3	0.32	0.97	0.38	0.33	0.65	0.38	1	0.73	0.84	0.14	0.31	0.28	0.7	1	0.41	0.57	0.3	0.36	0.57	0.21	0.47	0.19	0.53	0.36	0.68	0.57	0.71	0.59	0.43	0.64	0.25	0.8	0.91
LCE1C	0.51	0.36	0.54	0.54	0.41	0.19	0.34	0.21	0.29	0.61	0.53	0.85	0.37	0.33	0.23	0.3	0.32	0.97	0.38	0.33	0.65	0.38	1	0.73	0.84	0.14	0.31	0.28	0.7	1	0.41	0.57	0.3	0.36	0.57	0.21	0.47	0.19	0.53	0.36	0.68	0.57	0.71	0.59	0.43	0.64	0.25	0.8	0.91
LCE1A	0.51	0.36	0.54	0.54	0.41	0.19	0.34	0.21	0.29	0.61	0.53	0.85	0.37	0.33	0.23	0.3	0.32	0.97	0.38	0.33	0.65	0.38	1	0.73	0.84	0.14	0.31	0.28	0.7	1	0.41	0.57	0.3	0.36	0.57	0.21	0.47	0.19	0.53	0.36	0.68	0.57	0.71	0.59	0.43	0.64	0.25	0.8	0.91
LCE6A	0.51	0.36	0.54	0.54	0.41	0.19	0.34	0.21	0.29	0.61	0.53	0.85	0.37	0.33	0.23	0.3	0.32	0.97	0.38	0.33	0.65	0.38	1	0.73	0.84	0.14	0.31	0.28	0.7	1	0.41	0.57	0.3	0.36	0.57	0.21	0.47	0.19	0.53	0.36	0.68	0.57	0.71	0.59	0.43	0.64	0.25	0.8	0.91
SMCP	0.72	0.29	0.54	0.5	0.42	0.21	0.35	0.08	0.33	0.5	0.5	0.91	0.4	0.3	0.25	0.33	0.22	0.94	0.31	0.37	0.85	0.43	1	0.76	0.81	0.15	0.36	0.3	0.84	1	0.46	0.52	0.34	0.46	0.52	0.28	0.51	0.23	0.48	0.3	0.78	0.63	0.78	0.63	0.48	0.65	0.28	0.68	0.86
IVL	0.72	0.29	0.54	0.5	0.42	0.21	0.35	0.08	0.33	0.5	0.5	0.91	0.4	0.3	0.25	0.33	0.22	0.94	0.31	0.37	0.85	0.43	1	0.76	0.81	0.15	0.36	0.3	0.84	1	0.46	0.52	0.34	0.46	0.52	0.28	0.51	0.23	0.48	0.3	0.78	0.63	0.78	0.63	0.48	0.65	0.28	0.68	0.86
SPRR4	0.72	0.29	0.54	0.5	0.42	0.21	0.35	0.08	0.33	0.5	0.5	0.91	0.4	0.3	0.25	0.33	0.22	0.94	0.31	0.37	0.85	0.43	1	0.76	0.81	0.15	0.36	0.3	0.84	1	0.46	0.52	0.34	0.46	0.52	0.28	0.51	0.23	0.48	0.3	0.78	0.63	0.78	0.63	0.48	0.65	0.28	0.68	0.86
SPRR1A	0.72	0.29	0.54	0.5	0.42	0.21	0.35	0.08	0.33	0.5	0.5	0.91	0.4	0.3	0.25	0.33	0.22	0.94	0.31	0.37	0.85	0.43	1	0.76	0.81	0.15	0.36	0.3	0.84	1	0.46	0.52	0.34	0.46	0.52	0.28	0.51	0.23	0.48	0.3	0.78	0.63	0.78	0.63	0.48	0.65	0.28	0.68	0.86
SPRR3	0.72	0.29	0.54	0.5	0.42	0.21	0.35	0.08	0.33	0.5	0.5	0.91	0.4	0.3	0.25	0.33	0.22	0.94	0.31	0.37	0.85	0.43	1	0.76	0.81	0.15	0.36	0.3	0.84	1	0.46	0.52	0.34	0.46	0.52	0.28	0.51	0.23	0.48	0.3	0.78	0.63	0.78	0.63	0.48	0.65	0.28	0.68	0.86
SPRR1B	0.72	0.29	0.54	0.5	0.42	0.21	0.35	0.08	0.33	0.5	0.5	0.91	0.4	0.3	0.25	0.33	0.22	0.94	0.31	0.37	0.85	0.43	1	0.76	0.81	0.15	0.36	0.3	0.84	1	0.46	0.52	0.34	0.46	0.52	0.28	0.51	0.23	0.48	0.3	0.78	0.63	0.78	0.63	0.48	0.65	0.28	0.68	0.86
SPRR2D	0.72	0.29	0.54	0.5	0.42	0.21	0.35	0.08	0.33	0.5	0.5	0.91	0.4	0.3	0.25	0.33	0.22	0.94	0.31	0.37	0.85	0.43	1	0.76	0.81	0.15	0.36	0.3	0.84	1	0.46	0.52	0.34	0.46	0.52	0.28	0.51	0.23	0.48	0.3	0.78	0.63	0.78	0.63	0.48	0.65	0.28	0.68	0.86
SPRR2A	0.72	0.29	0.54	0.5	0.42	0.21	0.35	0.08	0.33	0.5	0.5	0.91	0.4	0.3	0.25	0.33	0.22	0.94	0.31	0.37	0.85	0.43	1	0.76	0.81	0.15	0.36	0.3	0.84	1	0.46	0.52	0.34	0.46	0.52	0.28	0.51	0.23	0.48	0.3	0.78	0.63	0.78	0.63	0.48	0.65	0.28	0.68	0.86
SPRR2B	0.72	0.29	0.54	0.5	0.42	0.21	0.35	0.08	0.33	0.5	0.5	0.91	0.4	0.3	0.25	0.33	0.22	0.94	0.31	0.37	0.85	0.43	1	0.76	0.81	0.15	0.36	0.3	0.84	1	0.46	0.52	0.34	0.46	0.52	0.28	0.51	0.23	0.48	0.3	0.78	0.63	0.78	0.63	0.48	0.65	0.28	0.68	0.86
SPRR2E	0.72	0.29	0.54	0.5	0.42	0.21	0.35	0.08	0.33	0.5	0.5	0.91	0.4	0.3	0.25	0.33	0.22	0.94	0.31	0.37	0.85	0.43	1	0.76	0.81	0.15	0.36	0.3	0.84	1	0.46	0.52	0.34	0.46	0.52	0.28	0.51	0.23	0.48	0.3	0.78	0.63	0.78	0.63	0.48	0.65	0.28	0.68	0.86
SPRR2F	0.72	0.29	0.54	0.5	0.42	0.21	0.35	0.08	0.33	0.5	0.5	0.91	0.4	0.3	0.25	0.33	0.22	0.94	0.31	0.37	0.85	0.43	1	0.76	0.81	0.15	0.36	0.3	0.84	1	0.46	0.52	0.34	0.46	0.52	0.28	0.51	0.23	0.48	0.3	0.78	0.63	0.78	0.63	0.48	0.65	0.28	0.68	0.86
SPRR2G	0.45	0.32	0.5	0.46	0.39	0.17	0.34	0.06	0.28	0.69	0.53	0.8	0.35	0.32	0.22	0.2	0.26	0.97	0.29	0.31	0.62	0.29	1	0.68	0.91	0.14	0.3	0.26	0.71	1	0.33	0.55	0.28	0.39	0.49	0.19	0.45	0.18	0.4	0.31	0.65	0.58	0.74	0.59	0.43	0.52	0.25	0.78	0.73
LELP1	0.32	0.39	0.51	0.5	0.39	0.16	0.33	0.17	0.26	0.79	0.56	0.75	0.33	0.35	0.2	0.18	0.36	0.89	0.36	0.27	0.46	0.25	1	0.66	0.93	0.13	0.27	0.25	0.59	1	0.29	0.6	0.25	0.3	0.54	0.14	0.42	0.16	0.45	0.37	0.57	0.52	0.68	0.56	0.39	0.51	0.22	0.89	0.78
PRR9	0.32	0.39	0.51	0.5	0.39	0.16	0.33	0.17	0.26	0.79	0.56	0.75	0.33	0.35	0.2	0.18	0.36	0.89	0.36	0.27	0.46	0.25	1	0.66	0.93	0.13	0.27	0.25	0.59	1	0.29	0.6	0.25	0.3	0.54	0.14	0.42	0.16	0.45	0.37	0.57	0.52	0.68	0.56	0.39	0.51	0.22	0.89	0.78
LOR	0.32	0.39	0.51	0.5	0.39	0.16	0.33	0.17	0.26	0.79	0.56	0.75	0.33	0.35	0.2	0.18	0.36	0.89	0.36	0.27	0.46	0.25	1	0.66	0.93	0.13	0.27	0.25	0.59	1	0.29	0.6	0.25	0.3	0.54	0.14	0.42	0.16	0.45	0.37	0.57	0.52	0.68	0.56	0.39	0.51	0.22	0.89	0.78
PGLYRP3	0.32	0.39	0.51	0.5	0.39	0.16	0.33	0.17	0.26	0.79	0.56	0.75	0.33	0.35	0.2	0.18	0.36	0.89	0.36	0.27	0.46	0.25	1	0.66	0.93	0.13	0.27	0.25	0.59	1	0.29	0.6	0.25	0.3	0.54	0.14	0.42	0.16	0.45	0.37	0.57	0.52	0.68	0.56	0.39	0.51	0.22	0.89	0.78
PGLYRP4	0.32	0.39	0.51	0.5	0.39	0.16	0.33	0.17	0.26	0.79	0.56	0.75	0.33	0.35	0.2	0.18	0.36	0.89	0.36	0.27	0.46	0.25	1	0.66	0.93	0.13	0.27	0.25	0.59	1	0.29	0.6	0.25	0.3	0.54	0.14	0.42	0.16	0.45	0.37	0.57	0.52	0.68	0.56	0.39	0.51	0.22	0.89	0.78
S100A9	0.32	0.39	0.51	0.5	0.39	0.16	0.33	0.17	0.26	0.79	0.56	0.75	0.33	0.35	0.2	0.18	0.36	0.89	0.36	0.27	0.46	0.25	1	0.66	0.93	0.13	0.27	0.25	0.59	1	0.29	0.6	0.25	0.3	0.54	0.14	0.42	0.16	0.45	0.37	0.57	0.52	0.68	0.56	0.39	0.51	0.22	0.89	0.78
S100A12	0.32	0.39	0.51	0.5	0.39	0.16	0.33	0.17	0.26	0.79	0.56	0.75	0.33	0.35	0.2	0.18	0.36	0.89	0.36	0.27	0.46	0.25	1	0.66	0.93	0.13	0.27	0.25	0.59	1	0.29	0.6	0.25	0.3	0.54	0.14	0.42	0.16	0.45	0.37	0.57	0.52	0.68	0.56	0.39	0.51	0.22	0.89	0.78
S100A8	0.32	0.39	0.51	0.5	0.39	0.16	0.33	0.17	0.26	0.79	0.56	0.75	0.33	0.35	0.2	0.18	0.36	0.89	0.36	0.27	0.46	0.25	1	0.66	0.93	0.13	0.27	0.25	0.59	1	0.29	0.6	0.25	0.3	0.54	0.14	0.42	0.16	0.45	0.37	0.57	0.52	0.68	0.56	0.39	0.51	0.22	0.89	0.78
S100A7A	0.32	0.39	0.51	0.5	0.39	0.16	0.33	0.17	0.26	0.79	0.56	0.75	0.33	0.35	0.2	0.18	0.36	0.89	0.36	0.27	0.46	0.25	1	0.66	0.93	0.13	0.27	0.25	0.59	1	0.29	0.6	0.25	0.3	0.54	0.14	0.42	0.16	0.45	0.37	0.57	0.52	0.68	0.56	0.39	0.51	0.22	0.89	0.78
S100A7L2	0.32	0.39	0.51	0.5	0.39	0.16	0.33	0.17	0.26	0.79	0.56	0.75	0.33	0.35	0.2	0.18	0.36	0.89	0.36	0.27	0.46	0.25	1	0.66	0.93	0.13	0.27	0.25	0.59	1	0.29	0.6	0.25	0.3	0.54	0.14	0.42	0.16	0.45	0.37	0.57	0.52	0.68	0.56	0.39	0.51	0.22	0.89	0.78
S100A7	0.32	0.39	0.51	0.5	0.39	0.16	0.33	0.17	0.26	0.79	0.56	0.75	0.33	0.35	0.2	0.18	0.36	0.89	0.36	0.27	0.46	0.25	1	0.66	0.93	0.13	0.27	0.25	0.59	1	0.29	0.6	0.25	0.3	0.54	0.14	0.42	0.16	0.45	0.37	0.57	0.52	0.68	0.56	0.39	0.51	0.22	0.89	0.78
S100A6	0.11	0.2	0.23	0.23	0.31	0.19	0.41	0.77	0.17	0.66	0.64	0.34	0.22	0.18	0.17	0.05	0.98	0.46	0.9	0.21	0.16	0.07	1	0.45	0.93	0.08	0.23	0.16	0.39	1	0.09	0.32	0.15	0.07	0.25	0.07	0.71	0.16	0.21	0.17	0.47	0.77	0.93	0.45	0.64	0.21	0.18	0.65	0.49
S100A5	0.11	0.2	0.23	0.23	0.31	0.19	0.41	0.77	0.17	0.66	0.64	0.34	0.22	0.18	0.17	0.05	0.98	0.46	0.9	0.21	0.16	0.07	1	0.45	0.93	0.08	0.23	0.16	0.39	1	0.09	0.32	0.15	0.07	0.25	0.07	0.71	0.16	0.21	0.17	0.47	0.77	0.93	0.45	0.64	0.21	0.18	0.65	0.49
S100A4	0.11	0.2	0.23	0.23	0.31	0.19	0.41	0.77	0.17	0.66	0.64	0.34	0.22	0.18	0.17	0.05	0.98	0.46	0.9	0.21	0.16	0.07	1	0.45	0.93	0.08	0.23	0.16	0.39	1	0.09	0.32	0.15	0.07	0.25	0.07	0.71	0.16	0.21	0.17	0.47	0.77	0.93	0.45	0.64	0.21	0.18	0.65	0.49
S100A3	0.11	0.2	0.23	0.23	0.31	0.19	0.41	0.77	0.17	0.66	0.64	0.34	0.22	0.18	0.17	0.05	0.98	0.46	0.9	0.21	0.16	0.07	1	0.45	0.93	0.08	0.23	0.16	0.39	1	0.09	0.32	0.15	0.07	0.25	0.07	0.71	0.16	0.21	0.17	0.47	0.77	0.93	0.45	0.64	0.21	0.18	0.65	0.49
S100A2	0.11	0.2	0.23	0.23	0.31	0.19	0.41	0.77	0.17	0.66	0.64	0.34	0.22	0.18	0.17	0.05	0.98	0.46	0.9	0.21	0.16	0.07	1	0.45	0.93	0.08	0.23	0.16	0.39	1	0.09	0.32	0.15	0.07	0.25	0.07	0.71	0.16	0.21	0.17	0.47	0.77	0.93	0.45	0.64	0.21	0.18	0.65	0.49
S100A16	0.11	0.2	0.23	0.23	0.31	0.19	0.41	0.77	0.17	0.66	0.64	0.34	0.22	0.18	0.17	0.05	0.98	0.46	0.9	0.21	0.16	0.07	1	0.45	0.93	0.08	0.23	0.16	0.39	1	0.09	0.32	0.15	0.07	0.25	0.07	0.71	0.16	0.21	0.17	0.47	0.77	0.93	0.45	0.64	0.21	0.18	0.65	0.49
S100A14	0.11	0.2	0.23	0.23	0.31	0.19	0.41	0.77	0.17	0.66	0.64	0.34	0.22	0.18	0.17	0.05	0.98	0.46	0.9	0.21	0.16	0.07	1	0.45	0.93	0.08	0.23	0.16	0.39	1	0.09	0.32	0.15	0.07	0.25	0.07	0.71	0.16	0.21	0.17	0.47	0.77	0.93	0.45	0.64	0.21	0.18	0.65	0.49
S100A13	0.11	0.2	0.23	0.23	0.31	0.19	0.41	0.77	0.17	0.66	0.64	0.34	0.22	0.18	0.17	0.05	0.98	0.46	0.9	0.21	0.16	0.07	1	0.45	0.93	0.08	0.23	0.16	0.39	1	0.09	0.32	0.15	0.07	0.25	0.07	0.71	0.16	0.21	0.17	0.47	0.77	0.93	0.45	0.64	0.21	0.18	0.65	0.49
S100A1	0.11	0.2	0.23	0.23	0.31	0.19	0.41	0.77	0.17	0.66	0.64	0.34	0.22	0.18	0.17	0.05	0.98	0.46	0.9	0.21	0.16	0.07	1	0.45	0.93	0.08	0.23	0.16	0.39	1	0.09	0.32	0.15	0.07	0.25	0.07	0.71	0.16	0.21	0.17	0.47	0.77	0.93	0.45	0.64	0.21	0.18	0.65	0.49
CHTOP	0.11	0.2	0.23	0.23	0.31	0.19	0.41	0.77	0.17	0.66	0.64	0.34	0.22	0.18	0.17	0.05	0.98	0.46	0.9	0.21	0.16	0.07	1	0.45	0.93	0.08	0.23	0.16	0.39	1	0.09	0.32	0.15	0.07	0.25	0.07	0.71	0.16	0.21	0.17	0.47	0.77	0.93	0.45	0.64	0.21	0.18	0.65	0.49
SNAPIN	0.11	0.2	0.23	0.23	0.31	0.19	0.41	0.77	0.17	0.66	0.64	0.34	0.22	0.18	0.17	0.05	0.98	0.46	0.9	0.21	0.16	0.07	1	0.45	0.93	0.08	0.23	0.16	0.39	1	0.09	0.32	0.15	0.07	0.25	0.07	0.71	0.16	0.21	0.17	0.47	0.77	0.93	0.45	0.64	0.21	0.18	0.65	0.49
ILF2	0.11	0.2	0.23	0.23	0.31	0.19	0.41	0.77	0.17	0.66	0.64	0.34	0.22	0.18	0.17	0.05	0.98	0.46	0.9	0.21	0.16	0.07	1	0.45	0.93	0.08	0.23	0.16	0.39	1	0.09	0.32	0.15	0.07	0.25	0.07	0.71	0.16	0.21	0.17	0.47	0.77	0.93	0.45	0.64	0.21	0.18	0.65	0.49
NPR1	0.11	0.2	0.23	0.23	0.31	0.19	0.41	0.77	0.17	0.66	0.64	0.34	0.22	0.18	0.17	0.05	0.98	0.46	0.9	0.21	0.16	0.07	1	0.45	0.93	0.08	0.23	0.16	0.39	1	0.09	0.32	0.15	0.07	0.25	0.07	0.71	0.16	0.21	0.17	0.47	0.77	0.93	0.45	0.64	0.21	0.18	0.65	0.49
INTS3	0.13	0.17	0.24	0.23	0.3	0.21	0.44	0.7	0.2	0.62	0.57	0.37	0.33	0.17	0.23	0.05	0.9	0.51	0.96	0.29	0.19	0.08	1	0.41	0.98	0.06	0.27	0.21	0.32	1	0.09	0.38	0.22	0.11	0.25	0.07	0.68	0.2	0.18	0.17	0.52	0.73	0.87	0.47	0.58	0.21	0.23	0.91	0.55
AL513523.2	0.13	0.17	0.24	0.23	0.3	0.21	0.44	0.7	0.2	0.62	0.57	0.37	0.33	0.17	0.23	0.05	0.9	0.51	0.96	0.29	0.19	0.08	1	0.41	0.98	0.06	0.27	0.21	0.32	1	0.09	0.38	0.22	0.11	0.25	0.07	0.68	0.2	0.18	0.17	0.52	0.73	0.87	0.47	0.58	0.21	0.23	0.91	0.55
SLC27A3	0.13	0.17	0.24	0.23	0.3	0.21	0.44	0.7	0.2	0.62	0.57	0.37	0.33	0.17	0.23	0.05	0.9	0.51	0.96	0.29	0.19	0.08	1	0.41	0.98	0.06	0.27	0.21	0.32	1	0.09	0.38	0.22	0.11	0.25	0.07	0.68	0.2	0.18	0.17	0.52	0.73	0.87	0.47	0.58	0.21	0.23	0.91	0.55
GATAD2B	0.14	0.15	0.23	0.22	0.28	0.17	0.4	0.8	0.16	0.62	0.6	0.42	0.26	0.13	0.2	0.04	0.83	0.56	0.98	0.23	0.22	0.07	1	0.29	1	0.06	0.3	0.21	0.25	1	0.09	0.43	0.18	0.07	0.26	0.06	0.76	0.22	0.19	0.15	0.59	0.81	0.95	0.48	0.68	0.23	0.24	0.98	0.46
DENND4B	0.14	0.15	0.23	0.22	0.28	0.17	0.4	0.8	0.16	0.62	0.6	0.42	0.26	0.13	0.2	0.04	0.83	0.56	0.98	0.23	0.22	0.07	1	0.29	1	0.06	0.3	0.21	0.25	1	0.09	0.43	0.18	0.07	0.26	0.06	0.76	0.22	0.19	0.15	0.59	0.81	0.95	0.48	0.68	0.23	0.24	0.98	0.46
CRTC2	0.14	0.15	0.23	0.22	0.28	0.17	0.4	0.8	0.16	0.62	0.6	0.42	0.26	0.13	0.2	0.04	0.83	0.56	0.98	0.23	0.22	0.07	1	0.29	1	0.06	0.3	0.21	0.25	1	0.09	0.43	0.18	0.07	0.26	0.06	0.76	0.22	0.19	0.15	0.59	0.81	0.95	0.48	0.68	0.23	0.24	0.98	0.46
SLC39A1	0.14	0.15	0.23	0.22	0.28	0.17	0.4	0.8	0.16	0.62	0.6	0.42	0.26	0.13	0.2	0.04	0.83	0.56	0.98	0.23	0.22	0.07	1	0.29	1	0.06	0.3	0.21	0.25	1	0.09	0.43	0.18	0.07	0.26	0.06	0.76	0.22	0.19	0.15	0.59	0.81	0.95	0.48	0.68	0.23	0.24	0.98	0.46
CREB3L4	0.14	0.15	0.23	0.22	0.28	0.17	0.4	0.8	0.16	0.62	0.6	0.42	0.26	0.13	0.2	0.04	0.83	0.56	0.98	0.23	0.22	0.07	1	0.29	1	0.06	0.3	0.21	0.25	1	0.09	0.43	0.18	0.07	0.26	0.06	0.76	0.22	0.19	0.15	0.59	0.81	0.95	0.48	0.68	0.23	0.24	0.98	0.46
JTB	0.14	0.15	0.23	0.22	0.28	0.17	0.4	0.8	0.16	0.62	0.6	0.42	0.26	0.13	0.2	0.04	0.83	0.56	0.98	0.23	0.22	0.07	1	0.29	1	0.06	0.3	0.21	0.25	1	0.09	0.43	0.18	0.07	0.26	0.06	0.76	0.22	0.19	0.15	0.59	0.81	0.95	0.48	0.68	0.23	0.24	0.98	0.46
RAB13	0.08	0.14	0.19	0.15	0.19	0.11	0.28	0.5	0.1	0.43	0.78	0.3	0.2	0.12	0.14	0.02	0.91	0.4	0.78	0.17	0.13	0.04	1	0.2	0.86	0.03	0.19	0.14	0.15	1	0.05	0.35	0.13	0.06	0.17	0.03	0.88	0.13	0.11	0.11	0.68	0.93	0.92	0.34	0.77	0.12	0.16	0.68	0.37
RPS27	0.08	0.14	0.19	0.15	0.19	0.11	0.28	0.5	0.1	0.43	0.78	0.3	0.2	0.12	0.14	0.02	0.91	0.4	0.78	0.17	0.13	0.04	1	0.2	0.86	0.03	0.19	0.14	0.15	1	0.05	0.35	0.13	0.06	0.17	0.03	0.88	0.13	0.11	0.11	0.68	0.93	0.92	0.34	0.77	0.12	0.16	0.68	0.37
NUP210L	0.08	0.14	0.19	0.15	0.19	0.11	0.28	0.5	0.1	0.43	0.78	0.3	0.2	0.12	0.14	0.02	0.91	0.4	0.78	0.17	0.13	0.04	1	0.2	0.86	0.03	0.19	0.14	0.15	1	0.05	0.35	0.13	0.06	0.17	0.03	0.88	0.13	0.11	0.11	0.68	0.93	0.92	0.34	0.77	0.12	0.16	0.68	0.37
TPM3	0.06	0.17	0.2	0.13	0.19	0.11	0.28	0.47	0.12	0.39	0.73	0.25	0.23	0.14	0.16	0.02	0.97	0.32	0.77	0.19	0.1	0.03	1	0.28	0.85	0.03	0.17	0.14	0.19	1	0.04	0.32	0.14	0.07	0.14	0.03	0.9	0.12	0.09	0.11	0.66	0.95	0.9	0.33	0.78	0.09	0.15	0.54	0.38
C1orf189	0.06	0.17	0.2	0.13	0.19	0.11	0.28	0.47	0.12	0.39	0.73	0.25	0.23	0.14	0.16	0.02	0.97	0.32	0.77	0.19	0.1	0.03	1	0.28	0.85	0.03	0.17	0.14	0.19	1	0.04	0.32	0.14	0.07	0.14	0.03	0.9	0.12	0.09	0.11	0.66	0.95	0.9	0.33	0.78	0.09	0.15	0.54	0.38
C1orf43	0.06	0.17	0.2	0.13	0.19	0.11	0.28	0.47	0.12	0.39	0.73	0.25	0.23	0.14	0.16	0.02	0.97	0.32	0.77	0.19	0.1	0.03	1	0.28	0.85	0.03	0.17	0.14	0.19	1	0.04	0.32	0.14	0.07	0.14	0.03	0.9	0.12	0.09	0.11	0.66	0.95	0.9	0.33	0.78	0.09	0.15	0.54	0.38
UBAP2L	0.06	0.17	0.2	0.13	0.19	0.11	0.28	0.47	0.12	0.39	0.73	0.25	0.23	0.14	0.16	0.02	0.97	0.32	0.77	0.19	0.1	0.03	1	0.28	0.85	0.03	0.17	0.14	0.19	1	0.04	0.32	0.14	0.07	0.14	0.03	0.9	0.12	0.09	0.11	0.66	0.95	0.9	0.33	0.78	0.09	0.15	0.54	0.38
HAX1	0.11	0.18	0.25	0.2	0.28	0.18	0.41	0.77	0.18	0.57	0.54	0.36	0.31	0.16	0.22	0.03	0.89	0.48	0.99	0.27	0.17	0.06	1	0.4	1	0.06	0.28	0.21	0.32	1	0.07	0.4	0.2	0.09	0.23	0.06	0.77	0.21	0.17	0.16	0.56	0.82	0.96	0.48	0.68	0.18	0.23	0.81	0.48
AQP10	0.1	0.24	0.24	0.23	0.27	0.22	0.51	0.83	0.18	0.55	0.48	0.38	0.34	0.21	0.24	0.04	0.98	0.48	0.84	0.29	0.17	0.07	1	0.46	0.83	0.1	0.27	0.22	0.44	1	0.09	0.43	0.23	0.11	0.24	0.05	0.77	0.17	0.17	0.19	0.6	0.85	1	0.45	0.7	0.18	0.23	0.63	0.42
ATP8B2	0.1	0.24	0.24	0.23	0.27	0.22	0.51	0.83	0.18	0.55	0.48	0.38	0.34	0.21	0.24	0.04	0.98	0.48	0.84	0.29	0.17	0.07	1	0.46	0.83	0.1	0.27	0.22	0.44	1	0.09	0.43	0.23	0.11	0.24	0.05	0.77	0.17	0.17	0.19	0.6	0.85	1	0.45	0.7	0.18	0.23	0.63	0.42
IL6R	0.13	0.28	0.29	0.26	0.24	0.22	0.48	0.79	0.15	0.68	0.4	0.44	0.34	0.2	0.27	0.06	1	0.51	0.8	0.33	0.21	0.08	1	0.52	0.96	0.09	0.23	0.19	0.52	1	0.09	0.4	0.26	0.1	0.26	0.04	0.81	0.17	0.2	0.18	0.57	0.84	0.98	0.38	0.69	0.21	0.2	0.57	0.49
SHE	0.1	0.32	0.28	0.26	0.24	0.2	0.45	0.71	0.12	0.72	0.45	0.4	0.24	0.2	0.21	0.06	0.87	0.46	0.84	0.25	0.18	0.07	1	0.56	1	0.12	0.19	0.14	0.61	1	0.09	0.34	0.19	0.07	0.27	0.04	0.84	0.14	0.22	0.19	0.53	0.89	0.91	0.35	0.76	0.21	0.15	0.33	0.43
TDRD10	0.1	0.32	0.28	0.26	0.24	0.2	0.45	0.71	0.12	0.72	0.45	0.4	0.24	0.2	0.21	0.06	0.87	0.46	0.84	0.25	0.18	0.07	1	0.56	1	0.12	0.19	0.14	0.61	1	0.09	0.34	0.19	0.07	0.27	0.04	0.84	0.14	0.22	0.19	0.53	0.89	0.91	0.35	0.76	0.21	0.15	0.33	0.43
UBE2Q1	0.08	0.28	0.24	0.24	0.28	0.2	0.47	0.9	0.16	0.59	0.55	0.34	0.23	0.22	0.18	0.05	0.89	0.43	0.89	0.21	0.14	0.06	1	0.5	0.87	0.13	0.23	0.17	0.52	1	0.09	0.37	0.16	0.07	0.24	0.05	0.81	0.13	0.2	0.2	0.55	0.9	0.93	0.42	0.78	0.18	0.17	0.37	0.36
CHRNB2	0.08	0.28	0.24	0.24	0.28	0.2	0.47	0.9	0.16	0.59	0.55	0.34	0.23	0.22	0.18	0.05	0.89	0.43	0.89	0.21	0.14	0.06	1	0.5	0.87	0.13	0.23	0.17	0.52	1	0.09	0.37	0.16	0.07	0.24	0.05	0.81	0.13	0.2	0.2	0.55	0.9	0.93	0.42	0.78	0.18	0.17	0.37	0.36
ADAR	0.08	0.28	0.24	0.24	0.28	0.2	0.47	0.9	0.16	0.59	0.55	0.34	0.23	0.22	0.18	0.05	0.89	0.43	0.89	0.21	0.14	0.06	1	0.5	0.87	0.13	0.23	0.17	0.52	1	0.09	0.37	0.16	0.07	0.24	0.05	0.81	0.13	0.2	0.2	0.55	0.9	0.93	0.42	0.78	0.18	0.17	0.37	0.36
KCNN3	0.19	0.12	0.14	0.15	0.28	0.16	0.48	0.41	0.17	0.56	0.65	0.45	0.28	0.09	0.21	0.03	0.61	0.58	0.72	0.24	0.3	0.06	1	0.22	0.95	0.05	0.3	0.24	0.25	1	0.07	0.35	0.2	0.11	0.15	0.04	0.73	0.22	0.08	0.08	0.62	0.78	0.92	0.54	0.64	0.18	0.27	0.94	0.51
PMVK	0.07	0.25	0.31	0.34	0.32	0.26	0.69	0.65	0.25	0.71	0.6	0.58	0.4	0.2	0.28	0.03	0.78	0.65	0.84	0.33	0.16	0.07	1	0.41	0.25	0.09	0.36	0.31	0.18	1	0.08	0.66	0.25	0.17	0.36	0.02	0.41	0.28	0.2	0.17	0.14	0.42	0.53	0.6	0.34	0.26	0.35	0.98	0.85
PBXIP1	0.07	0.25	0.31	0.34	0.32	0.26	0.69	0.65	0.25	0.71	0.6	0.58	0.4	0.2	0.28	0.03	0.78	0.65	0.84	0.33	0.16	0.07	1	0.41	0.25	0.09	0.36	0.31	0.18	1	0.08	0.66	0.25	0.17	0.36	0.02	0.41	0.28	0.2	0.17	0.14	0.42	0.53	0.6	0.34	0.26	0.35	0.98	0.85
PYGO2	0.07	0.25	0.31	0.34	0.32	0.26	0.69	0.65	0.25	0.71	0.6	0.58	0.4	0.2	0.28	0.03	0.78	0.65	0.84	0.33	0.16	0.07	1	0.41	0.25	0.09	0.36	0.31	0.18	1	0.08	0.66	0.25	0.17	0.36	0.02	0.41	0.28	0.2	0.17	0.14	0.42	0.53	0.6	0.34	0.26	0.35	0.98	0.85
SHC1	0.07	0.25	0.31	0.34	0.32	0.26	0.69	0.65	0.25	0.71	0.6	0.58	0.4	0.2	0.28	0.03	0.78	0.65	0.84	0.33	0.16	0.07	1	0.41	0.25	0.09	0.36	0.31	0.18	1	0.08	0.66	0.25	0.17	0.36	0.02	0.41	0.28	0.2	0.17	0.14	0.42	0.53	0.6	0.34	0.26	0.35	0.98	0.85
CKS1B	0.07	0.25	0.31	0.34	0.32	0.26	0.69	0.65	0.25	0.71	0.6	0.58	0.4	0.2	0.28	0.03	0.78	0.65	0.84	0.33	0.16	0.07	1	0.41	0.25	0.09	0.36	0.31	0.18	1	0.08	0.66	0.25	0.17	0.36	0.02	0.41	0.28	0.2	0.17	0.14	0.42	0.53	0.6	0.34	0.26	0.35	0.98	0.85
FLAD1	0.09	0.32	0.37	0.39	0.29	0.26	0.68	0.96	0.22	0.83	0.52	0.64	0.41	0.2	0.31	0.04	0.8	0.67	0.87	0.37	0.19	0.08	1	0.48	0.18	0.09	0.32	0.28	0.22	1	0.09	0.63	0.27	0.16	0.39	0.02	0.43	0.28	0.23	0.17	0.13	0.41	0.54	0.54	0.33	0.3	0.32	0.97	0.93
LENEP	0.1	0.3	0.37	0.39	0.25	0.23	0.65	0.84	0.18	0.89	0.47	0.71	0.41	0.18	0.3	0.03	0.76	0.7	0.87	0.36	0.23	0.07	1	0.5	0.16	0.07	0.28	0.24	0.19	1	0.08	0.64	0.25	0.16	0.41	0.01	0.44	0.25	0.22	0.16	0.14	0.43	0.56	0.5	0.34	0.32	0.28	0.99	0.88
ZBTB7B	0.1	0.3	0.37	0.39	0.25	0.23	0.65	0.84	0.18	0.89	0.47	0.71	0.41	0.18	0.3	0.03	0.76	0.7	0.87	0.36	0.23	0.07	1	0.5	0.16	0.07	0.28	0.24	0.19	1	0.08	0.64	0.25	0.16	0.41	0.01	0.44	0.25	0.22	0.16	0.14	0.43	0.56	0.5	0.34	0.32	0.28	0.99	0.88
DCST2	0.1	0.3	0.37	0.39	0.25	0.23	0.65	0.84	0.18	0.89	0.47	0.71	0.41	0.18	0.3	0.03	0.76	0.7	0.87	0.36	0.23	0.07	1	0.5	0.16	0.07	0.28	0.24	0.19	1	0.08	0.64	0.25	0.16	0.41	0.01	0.44	0.25	0.22	0.16	0.14	0.43	0.56	0.5	0.34	0.32	0.28	0.99	0.88
DCST1	0.1	0.3	0.37	0.39	0.25	0.23	0.65	0.84	0.18	0.89	0.47	0.71	0.41	0.18	0.3	0.03	0.76	0.7	0.87	0.36	0.23	0.07	1	0.5	0.16	0.07	0.28	0.24	0.19	1	0.08	0.64	0.25	0.16	0.41	0.01	0.44	0.25	0.22	0.16	0.14	0.43	0.56	0.5	0.34	0.32	0.28	0.99	0.88
ADAM15	0.1	0.3	0.37	0.39	0.25	0.23	0.65	0.84	0.18	0.89	0.47	0.71	0.41	0.18	0.3	0.03	0.76	0.7	0.87	0.36	0.23	0.07	1	0.5	0.16	0.07	0.28	0.24	0.19	1	0.08	0.64	0.25	0.16	0.41	0.01	0.44	0.25	0.22	0.16	0.14	0.43	0.56	0.5	0.34	0.32	0.28	0.99	0.88
EFNA4	0.1	0.3	0.37	0.39	0.25	0.23	0.65	0.84	0.18	0.89	0.47	0.71	0.41	0.18	0.3	0.03	0.76	0.7	0.87	0.36	0.23	0.07	1	0.5	0.16	0.07	0.28	0.24	0.19	1	0.08	0.64	0.25	0.16	0.41	0.01	0.44	0.25	0.22	0.16	0.14	0.43	0.56	0.5	0.34	0.32	0.28	0.99	0.88
RP11-540D14.8	0.11	0.34	0.37	0.39	0.3	0.22	0.72	0.7	0.21	0.94	0.47	0.73	0.4	0.16	0.29	0.03	0.77	0.68	0.92	0.35	0.23	0.07	1	0.53	0.09	0.08	0.28	0.24	0.17	1	0.07	0.59	0.24	0.15	0.39	0.01	0.36	0.24	0.2	0.14	0.1	0.34	0.45	0.58	0.27	0.31	0.28	0.98	0.93
EFNA3	0.09	0.27	0.3	0.34	0.33	0.21	0.74	0.41	0.23	0.82	0.55	0.67	0.39	0.17	0.26	0.02	0.74	0.65	0.94	0.31	0.2	0.06	1	0.46	0.13	0.08	0.31	0.27	0.13	1	0.07	0.61	0.22	0.15	0.35	0.01	0.34	0.23	0.17	0.14	0.11	0.34	0.44	0.65	0.27	0.28	0.3	0.96	0.99
EFNA1	0.08	0.31	0.28	0.33	0.33	0.19	0.71	0.43	0.21	0.84	0.61	0.62	0.3	0.16	0.22	0.02	0.81	0.6	0.96	0.25	0.18	0.05	1	0.48	0.13	0.09	0.28	0.23	0.15	1	0.06	0.55	0.17	0.12	0.34	0.01	0.35	0.2	0.18	0.14	0.09	0.37	0.48	0.63	0.29	0.26	0.25	0.84	0.92
SLC50A1	0.08	0.31	0.28	0.33	0.33	0.19	0.71	0.43	0.21	0.84	0.61	0.62	0.3	0.16	0.22	0.02	0.81	0.6	0.96	0.25	0.18	0.05	1	0.48	0.13	0.09	0.28	0.23	0.15	1	0.06	0.55	0.17	0.12	0.34	0.01	0.35	0.2	0.18	0.14	0.09	0.37	0.48	0.63	0.29	0.26	0.25	0.84	0.92
DPM3	0.08	0.31	0.28	0.33	0.33	0.19	0.71	0.43	0.21	0.84	0.61	0.62	0.3	0.16	0.22	0.02	0.81	0.6	0.96	0.25	0.18	0.05	1	0.48	0.13	0.09	0.28	0.23	0.15	1	0.06	0.55	0.17	0.12	0.34	0.01	0.35	0.2	0.18	0.14	0.09	0.37	0.48	0.63	0.29	0.26	0.25	0.84	0.92
KRTCAP2	0.13	0.27	0.3	0.36	0.35	0.21	0.72	0.43	0.23	0.99	0.59	0.71	0.33	0.14	0.24	0.03	0.74	0.66	0.93	0.28	0.25	0.07	1	0.52	0.18	0.09	0.31	0.25	0.18	1	0.09	0.51	0.19	0.12	0.35	0.02	0.39	0.24	0.22	0.13	0.13	0.4	0.51	0.66	0.32	0.33	0.28	0.92	0.95
RP11-201K10.3	0.13	0.27	0.3	0.36	0.35	0.21	0.72	0.43	0.23	0.99	0.59	0.71	0.33	0.14	0.24	0.03	0.74	0.66	0.93	0.28	0.25	0.07	1	0.52	0.18	0.09	0.31	0.25	0.18	1	0.09	0.51	0.19	0.12	0.35	0.02	0.39	0.24	0.22	0.13	0.13	0.4	0.51	0.66	0.32	0.33	0.28	0.92	0.95
TRIM46	0.13	0.27	0.3	0.36	0.35	0.21	0.72	0.43	0.23	0.99	0.59	0.71	0.33	0.14	0.24	0.03	0.74	0.66	0.93	0.28	0.25	0.07	1	0.52	0.18	0.09	0.31	0.25	0.18	1	0.09	0.51	0.19	0.12	0.35	0.02	0.39	0.24	0.22	0.13	0.13	0.4	0.51	0.66	0.32	0.33	0.28	0.92	0.95
MUC1	0.13	0.27	0.3	0.36	0.35	0.21	0.72	0.43	0.23	0.99	0.59	0.71	0.33	0.14	0.24	0.03	0.74	0.66	0.93	0.28	0.25	0.07	1	0.52	0.18	0.09	0.31	0.25	0.18	1	0.09	0.51	0.19	0.12	0.35	0.02	0.39	0.24	0.22	0.13	0.13	0.4	0.51	0.66	0.32	0.33	0.28	0.92	0.95
AC234582.2	0.13	0.27	0.3	0.36	0.35	0.21	0.72	0.43	0.23	0.99	0.59	0.71	0.33	0.14	0.24	0.03	0.74	0.66	0.93	0.28	0.25	0.07	1	0.52	0.18	0.09	0.31	0.25	0.18	1	0.09	0.51	0.19	0.12	0.35	0.02	0.39	0.24	0.22	0.13	0.13	0.4	0.51	0.66	0.32	0.33	0.28	0.92	0.95
AC234582.1	0.13	0.27	0.3	0.36	0.35	0.21	0.72	0.43	0.23	0.99	0.59	0.71	0.33	0.14	0.24	0.03	0.74	0.66	0.93	0.28	0.25	0.07	1	0.52	0.18	0.09	0.31	0.25	0.18	1	0.09	0.51	0.19	0.12	0.35	0.02	0.39	0.24	0.22	0.13	0.13	0.4	0.51	0.66	0.32	0.33	0.28	0.92	0.95
THBS3	0.13	0.27	0.3	0.36	0.35	0.21	0.72	0.43	0.23	0.99	0.59	0.71	0.33	0.14	0.24	0.03	0.74	0.66	0.93	0.28	0.25	0.07	1	0.52	0.18	0.09	0.31	0.25	0.18	1	0.09	0.51	0.19	0.12	0.35	0.02	0.39	0.24	0.22	0.13	0.13	0.4	0.51	0.66	0.32	0.33	0.28	0.92	0.95
MTX1	0.09	0.29	0.26	0.28	0.33	0.23	0.81	0.48	0.22	0.8	0.8	0.58	0.41	0.15	0.3	0.02	0.83	0.57	0.97	0.34	0.18	0.05	1	0.41	0.19	0.1	0.33	0.28	0.24	1	0.06	0.55	0.23	0.15	0.28	0.02	0.46	0.26	0.17	0.14	0.15	0.49	0.61	0.61	0.4	0.24	0.31	0.9	0.98
GBA	0.09	0.29	0.26	0.28	0.33	0.23	0.81	0.48	0.22	0.8	0.8	0.58	0.41	0.15	0.3	0.02	0.83	0.57	0.97	0.34	0.18	0.05	1	0.41	0.19	0.1	0.33	0.28	0.24	1	0.06	0.55	0.23	0.15	0.28	0.02	0.46	0.26	0.17	0.14	0.15	0.49	0.61	0.61	0.4	0.24	0.31	0.9	0.98
FAM189B	0.09	0.29	0.26	0.28	0.33	0.23	0.81	0.48	0.22	0.8	0.8	0.58	0.41	0.15	0.3	0.02	0.83	0.57	0.97	0.34	0.18	0.05	1	0.41	0.19	0.1	0.33	0.28	0.24	1	0.06	0.55	0.23	0.15	0.28	0.02	0.46	0.26	0.17	0.14	0.15	0.49	0.61	0.61	0.4	0.24	0.31	0.9	0.98
SCAMP3	0.09	0.29	0.26	0.28	0.33	0.23	0.81	0.48	0.22	0.8	0.8	0.58	0.41	0.15	0.3	0.02	0.83	0.57	0.97	0.34	0.18	0.05	1	0.41	0.19	0.1	0.33	0.28	0.24	1	0.06	0.55	0.23	0.15	0.28	0.02	0.46	0.26	0.17	0.14	0.15	0.49	0.61	0.61	0.4	0.24	0.31	0.9	0.98
CLK2	0.09	0.29	0.26	0.28	0.33	0.23	0.81	0.48	0.22	0.8	0.8	0.58	0.41	0.15	0.3	0.02	0.83	0.57	0.97	0.34	0.18	0.05	1	0.41	0.19	0.1	0.33	0.28	0.24	1	0.06	0.55	0.23	0.15	0.28	0.02	0.46	0.26	0.17	0.14	0.15	0.49	0.61	0.61	0.4	0.24	0.31	0.9	0.98
HCN3	0.09	0.29	0.26	0.28	0.33	0.23	0.81	0.48	0.22	0.8	0.8	0.58	0.41	0.15	0.3	0.02	0.83	0.57	0.97	0.34	0.18	0.05	1	0.41	0.19	0.1	0.33	0.28	0.24	1	0.06	0.55	0.23	0.15	0.28	0.02	0.46	0.26	0.17	0.14	0.15	0.49	0.61	0.61	0.4	0.24	0.31	0.9	0.98
PKLR	0.05	0.33	0.17	0.2	0.36	0.15	0.79	0.45	0.11	0.57	0.78	0.39	0.21	0.08	0.15	0.04	0.72	0.35	0.94	0.16	0.11	0.03	1	0.26	0.4	0.12	0.22	0.17	0.12	1	0.04	0.46	0.11	0.06	0.17	0.01	0.36	0.17	0.13	0.09	0.08	0.56	0.64	0.51	0.42	0.15	0.19	0.46	0.96
FDPS	0.05	0.33	0.17	0.2	0.36	0.15	0.79	0.45	0.11	0.57	0.78	0.39	0.21	0.08	0.15	0.04	0.72	0.35	0.94	0.16	0.11	0.03	1	0.26	0.4	0.12	0.22	0.17	0.12	1	0.04	0.46	0.11	0.06	0.17	0.01	0.36	0.17	0.13	0.09	0.08	0.56	0.64	0.51	0.42	0.15	0.19	0.46	0.96
RUSC1	0.05	0.33	0.17	0.2	0.36	0.15	0.79	0.45	0.11	0.57	0.78	0.39	0.21	0.08	0.15	0.04	0.72	0.35	0.94	0.16	0.11	0.03	1	0.26	0.4	0.12	0.22	0.17	0.12	1	0.04	0.46	0.11	0.06	0.17	0.01	0.36	0.17	0.13	0.09	0.08	0.56	0.64	0.51	0.42	0.15	0.19	0.46	0.96
ASH1L	0.05	0.15	0.1	0.16	0.27	0.21	0.91	0.22	0.1	0.47	0.82	0.35	0.31	0.05	0.15	0.02	0.88	0.33	0.8	0.17	0.11	0.03	1	0.15	0.28	0.04	0.26	0.2	0.06	1	0.03	0.52	0.13	0.13	0.13	0	0.26	0.26	0.07	0.07	0.07	0.43	0.45	0.54	0.27	0.12	0.28	0.82	0.98
MSTO1	0.05	0.45	0.2	0.18	0.37	0.15	0.73	0.67	0.14	0.51	0.92	0.38	0.29	0.11	0.2	0.06	0.79	0.33	0.84	0.21	0.1	0.04	1	0.37	0.45	0.09	0.23	0.18	0.1	1	0.04	0.48	0.14	0.11	0.19	0.01	0.31	0.17	0.16	0.1	0.07	0.48	0.55	0.55	0.32	0.15	0.2	0.47	0.89
YY1AP1	0.08	0.42	0.22	0.24	0.38	0.13	0.63	0.61	0.14	0.69	0.89	0.47	0.23	0.1	0.15	0.08	0.86	0.4	0.8	0.17	0.14	0.06	1	0.47	0.44	0.08	0.21	0.16	0.07	1	0.05	0.44	0.11	0.08	0.24	0.01	0.25	0.15	0.2	0.08	0.06	0.39	0.45	0.6	0.25	0.21	0.18	0.47	0.86
DAP3	0.07	0.49	0.21	0.23	0.39	0.11	0.59	0.66	0.13	0.73	0.94	0.44	0.17	0.1	0.12	0.07	0.79	0.36	0.82	0.13	0.12	0.05	1	0.5	0.4	0.1	0.18	0.13	0.08	1	0.06	0.37	0.08	0.06	0.24	0.01	0.27	0.12	0.23	0.09	0.05	0.42	0.5	0.58	0.29	0.2	0.13	0.35	0.93
GON4L	0.07	0.49	0.21	0.23	0.39	0.11	0.59	0.66	0.13	0.73	0.94	0.44	0.17	0.1	0.12	0.07	0.79	0.36	0.82	0.13	0.12	0.05	1	0.5	0.4	0.1	0.18	0.13	0.08	1	0.06	0.37	0.08	0.06	0.24	0.01	0.27	0.12	0.23	0.09	0.05	0.42	0.5	0.58	0.29	0.2	0.13	0.35	0.93
SYT11	0.12	0.35	0.2	0.21	0.39	0.12	0.61	0.44	0.14	0.84	0.9	0.49	0.18	0.08	0.13	0.08	0.94	0.41	0.67	0.14	0.19	0.06	1	0.52	0.43	0.1	0.2	0.13	0.11	1	0.07	0.31	0.09	0.07	0.21	0.02	0.31	0.15	0.19	0.06	0.07	0.48	0.56	0.63	0.33	0.21	0.15	0.4	0.98
RIT1	0.12	0.35	0.2	0.21	0.39	0.12	0.61	0.44	0.14	0.84	0.9	0.49	0.18	0.08	0.13	0.08	0.94	0.41	0.67	0.14	0.19	0.06	1	0.52	0.43	0.1	0.2	0.13	0.11	1	0.07	0.31	0.09	0.07	0.21	0.02	0.31	0.15	0.19	0.06	0.07	0.48	0.56	0.63	0.33	0.21	0.15	0.4	0.98
KIAA0907	0.13	0.45	0.26	0.24	0.34	0.12	0.59	0.82	0.11	0.96	0.81	0.55	0.18	0.07	0.15	0.1	0.88	0.43	0.65	0.16	0.21	0.07	1	0.59	0.34	0.1	0.17	0.11	0.15	1	0.07	0.3	0.1	0.07	0.23	0.01	0.33	0.15	0.22	0.05	0.06	0.47	0.57	0.53	0.32	0.24	0.13	0.37	0.89
RXFP4	0.13	0.45	0.26	0.24	0.34	0.12	0.59	0.82	0.11	0.96	0.81	0.55	0.18	0.07	0.15	0.1	0.88	0.43	0.65	0.16	0.21	0.07	1	0.59	0.34	0.1	0.17	0.11	0.15	1	0.07	0.3	0.1	0.07	0.23	0.01	0.33	0.15	0.22	0.05	0.06	0.47	0.57	0.53	0.32	0.24	0.13	0.37	0.89
ARHGEF2	0.13	0.45	0.26	0.24	0.34	0.12	0.59	0.82	0.11	0.96	0.81	0.55	0.18	0.07	0.15	0.1	0.88	0.43	0.65	0.16	0.21	0.07	1	0.59	0.34	0.1	0.17	0.11	0.15	1	0.07	0.3	0.1	0.07	0.23	0.01	0.33	0.15	0.22	0.05	0.06	0.47	0.57	0.53	0.32	0.24	0.13	0.37	0.89
SSR2	0.09	0.48	0.23	0.18	0.33	0.14	0.68	0.9	0.11	0.77	1	0.45	0.24	0.08	0.2	0.08	0.81	0.36	0.69	0.2	0.15	0.05	1	0.48	0.35	0.1	0.18	0.13	0.21	1	0.05	0.33	0.13	0.09	0.18	0.02	0.4	0.17	0.18	0.06	0.08	0.58	0.7	0.48	0.41	0.17	0.15	0.36	0.92
UBQLN4	0.09	0.48	0.23	0.18	0.33	0.14	0.68	0.9	0.11	0.77	1	0.45	0.24	0.08	0.2	0.08	0.81	0.36	0.69	0.2	0.15	0.05	1	0.48	0.35	0.1	0.18	0.13	0.21	1	0.05	0.33	0.13	0.09	0.18	0.02	0.4	0.17	0.18	0.06	0.08	0.58	0.7	0.48	0.41	0.17	0.15	0.36	0.92
LAMTOR2	0.22	0.43	0.22	0.27	0.4	0.22	0.85	0.74	0.13	0.95	0.96	0.51	0.28	0.1	0.25	0.18	0.85	0.48	0.74	0.28	0.28	0.13	1	0.53	0.33	0.11	0.13	0.1	0.25	1	0.12	0.22	0.19	0.22	0.23	0.05	0.24	0.12	0.22	0.11	0.07	0.39	0.49	0.47	0.23	0.3	0.13	0.55	0.67
RAB25	0.22	0.43	0.22	0.27	0.4	0.22	0.85	0.74	0.13	0.95	0.96	0.51	0.28	0.1	0.25	0.18	0.85	0.48	0.74	0.28	0.28	0.13	1	0.53	0.33	0.11	0.13	0.1	0.25	1	0.12	0.22	0.19	0.22	0.23	0.05	0.24	0.12	0.22	0.11	0.07	0.39	0.49	0.47	0.23	0.3	0.13	0.55	0.67
MEX3A	0.22	0.43	0.22	0.27	0.4	0.22	0.85	0.74	0.13	0.95	0.96	0.51	0.28	0.1	0.25	0.18	0.85	0.48	0.74	0.28	0.28	0.13	1	0.53	0.33	0.11	0.13	0.1	0.25	1	0.12	0.22	0.19	0.22	0.23	0.05	0.24	0.12	0.22	0.11	0.07	0.39	0.49	0.47	0.23	0.3	0.13	0.55	0.67
LMNA	0.22	0.43	0.22	0.27	0.4	0.22	0.85	0.74	0.13	0.95	0.96	0.51	0.28	0.1	0.25	0.18	0.85	0.48	0.74	0.28	0.28	0.13	1	0.53	0.33	0.11	0.13	0.1	0.25	1	0.12	0.22	0.19	0.22	0.23	0.05	0.24	0.12	0.22	0.11	0.07	0.39	0.49	0.47	0.23	0.3	0.13	0.55	0.67
SEMA4A	0.22	0.43	0.22	0.27	0.4	0.22	0.85	0.74	0.13	0.95	0.96	0.51	0.28	0.1	0.25	0.18	0.85	0.48	0.74	0.28	0.28	0.13	1	0.53	0.33	0.11	0.13	0.1	0.25	1	0.12	0.22	0.19	0.22	0.23	0.05	0.24	0.12	0.22	0.11	0.07	0.39	0.49	0.47	0.23	0.3	0.13	0.55	0.67
SLC25A44	0.18	0.33	0.16	0.22	0.48	0.21	0.9	0.34	0.18	0.79	0.84	0.44	0.28	0.12	0.21	0.14	0.91	0.45	0.76	0.24	0.24	0.12	1	0.45	0.44	0.12	0.16	0.14	0.2	1	0.11	0.23	0.16	0.24	0.21	0.06	0.23	0.12	0.19	0.12	0.09	0.41	0.49	0.58	0.25	0.26	0.15	0.6	0.77
PMF1-BGLAP	0.18	0.33	0.16	0.22	0.48	0.21	0.9	0.34	0.18	0.79	0.84	0.44	0.28	0.12	0.21	0.14	0.91	0.45	0.76	0.24	0.24	0.12	1	0.45	0.44	0.12	0.16	0.14	0.2	1	0.11	0.23	0.16	0.24	0.21	0.06	0.23	0.12	0.19	0.12	0.09	0.41	0.49	0.58	0.25	0.26	0.15	0.6	0.77
PMF1	0.18	0.33	0.16	0.22	0.48	0.21	0.9	0.34	0.18	0.79	0.84	0.44	0.28	0.12	0.21	0.14	0.91	0.45	0.76	0.24	0.24	0.12	1	0.45	0.44	0.12	0.16	0.14	0.2	1	0.11	0.23	0.16	0.24	0.21	0.06	0.23	0.12	0.19	0.12	0.09	0.41	0.49	0.58	0.25	0.26	0.15	0.6	0.77
BGLAP	0.18	0.33	0.16	0.22	0.48	0.21	0.9	0.34	0.18	0.79	0.84	0.44	0.28	0.12	0.21	0.14	0.91	0.45	0.76	0.24	0.24	0.12	1	0.45	0.44	0.12	0.16	0.14	0.2	1	0.11	0.23	0.16	0.24	0.21	0.06	0.23	0.12	0.19	0.12	0.09	0.41	0.49	0.58	0.25	0.26	0.15	0.6	0.77
PAQR6	0.18	0.33	0.16	0.22	0.48	0.21	0.9	0.34	0.18	0.79	0.84	0.44	0.28	0.12	0.21	0.14	0.91	0.45	0.76	0.24	0.24	0.12	1	0.45	0.44	0.12	0.16	0.14	0.2	1	0.11	0.23	0.16	0.24	0.21	0.06	0.23	0.12	0.19	0.12	0.09	0.41	0.49	0.58	0.25	0.26	0.15	0.6	0.77
SMG5	0.18	0.33	0.16	0.22	0.48	0.21	0.9	0.34	0.18	0.79	0.84	0.44	0.28	0.12	0.21	0.14	0.91	0.45	0.76	0.24	0.24	0.12	1	0.45	0.44	0.12	0.16	0.14	0.2	1	0.11	0.23	0.16	0.24	0.21	0.06	0.23	0.12	0.19	0.12	0.09	0.41	0.49	0.58	0.25	0.26	0.15	0.6	0.77
TMEM79	0.18	0.33	0.16	0.22	0.48	0.21	0.9	0.34	0.18	0.79	0.84	0.44	0.28	0.12	0.21	0.14	0.91	0.45	0.76	0.24	0.24	0.12	1	0.45	0.44	0.12	0.16	0.14	0.2	1	0.11	0.23	0.16	0.24	0.21	0.06	0.23	0.12	0.19	0.12	0.09	0.41	0.49	0.58	0.25	0.26	0.15	0.6	0.77
GLMP	0.18	0.33	0.16	0.22	0.48	0.21	0.9	0.34	0.18	0.79	0.84	0.44	0.28	0.12	0.21	0.14	0.91	0.45	0.76	0.24	0.24	0.12	1	0.45	0.44	0.12	0.16	0.14	0.2	1	0.11	0.23	0.16	0.24	0.21	0.06	0.23	0.12	0.19	0.12	0.09	0.41	0.49	0.58	0.25	0.26	0.15	0.6	0.77
VHLL	0.18	0.33	0.16	0.22	0.48	0.21	0.9	0.34	0.18	0.79	0.84	0.44	0.28	0.12	0.21	0.14	0.91	0.45	0.76	0.24	0.24	0.12	1	0.45	0.44	0.12	0.16	0.14	0.2	1	0.11	0.23	0.16	0.24	0.21	0.06	0.23	0.12	0.19	0.12	0.09	0.41	0.49	0.58	0.25	0.26	0.15	0.6	0.77
CCT3	0.18	0.33	0.16	0.22	0.48	0.21	0.9	0.34	0.18	0.79	0.84	0.44	0.28	0.12	0.21	0.14	0.91	0.45	0.76	0.24	0.24	0.12	1	0.45	0.44	0.12	0.16	0.14	0.2	1	0.11	0.23	0.16	0.24	0.21	0.06	0.23	0.12	0.19	0.12	0.09	0.41	0.49	0.58	0.25	0.26	0.15	0.6	0.77
TSACC	0.18	0.33	0.16	0.22	0.48	0.21	0.9	0.34	0.18	0.79	0.84	0.44	0.28	0.12	0.21	0.14	0.91	0.45	0.76	0.24	0.24	0.12	1	0.45	0.44	0.12	0.16	0.14	0.2	1	0.11	0.23	0.16	0.24	0.21	0.06	0.23	0.12	0.19	0.12	0.09	0.41	0.49	0.58	0.25	0.26	0.15	0.6	0.77
RHBG	0.18	0.33	0.16	0.22	0.48	0.21	0.9	0.34	0.18	0.79	0.84	0.44	0.28	0.12	0.21	0.14	0.91	0.45	0.76	0.24	0.24	0.12	1	0.45	0.44	0.12	0.16	0.14	0.2	1	0.11	0.23	0.16	0.24	0.21	0.06	0.23	0.12	0.19	0.12	0.09	0.41	0.49	0.58	0.25	0.26	0.15	0.6	0.77
C1orf61	0.18	0.33	0.16	0.22	0.48	0.21	0.9	0.34	0.18	0.79	0.84	0.44	0.28	0.12	0.21	0.14	0.91	0.45	0.76	0.24	0.24	0.12	1	0.45	0.44	0.12	0.16	0.14	0.2	1	0.11	0.23	0.16	0.24	0.21	0.06	0.23	0.12	0.19	0.12	0.09	0.41	0.49	0.58	0.25	0.26	0.15	0.6	0.77
MEF2D	0.18	0.33	0.16	0.22	0.48	0.21	0.9	0.34	0.18	0.79	0.84	0.44	0.28	0.12	0.21	0.14	0.91	0.45	0.76	0.24	0.24	0.12	1	0.45	0.44	0.12	0.16	0.14	0.2	1	0.11	0.23	0.16	0.24	0.21	0.06	0.23	0.12	0.19	0.12	0.09	0.41	0.49	0.58	0.25	0.26	0.15	0.6	0.77
IQGAP3	0.18	0.33	0.16	0.22	0.48	0.21	0.9	0.34	0.18	0.79	0.84	0.44	0.28	0.12	0.21	0.14	0.91	0.45	0.76	0.24	0.24	0.12	1	0.45	0.44	0.12	0.16	0.14	0.2	1	0.11	0.23	0.16	0.24	0.21	0.06	0.23	0.12	0.19	0.12	0.09	0.41	0.49	0.58	0.25	0.26	0.15	0.6	0.77
TTC24	0.27	0.28	0.22	0.29	0.43	0.29	0.91	0.34	0.29	1	0.82	0.6	0.51	0.18	0.37	0.11	0.67	0.66	0.8	0.46	0.35	0.15	1	0.6	0.27	0.1	0.25	0.22	0.31	1	0.16	0.31	0.3	0.45	0.29	0.07	0.29	0.19	0.22	0.17	0.15	0.35	0.45	0.66	0.23	0.36	0.25	0.93	0.71
APOA1BP	0.27	0.28	0.22	0.29	0.43	0.29	0.91	0.34	0.29	1	0.82	0.6	0.51	0.18	0.37	0.11	0.67	0.66	0.8	0.46	0.35	0.15	1	0.6	0.27	0.1	0.25	0.22	0.31	1	0.16	0.31	0.3	0.45	0.29	0.07	0.29	0.19	0.22	0.17	0.15	0.35	0.45	0.66	0.23	0.36	0.25	0.93	0.71
GPATCH4	0.27	0.28	0.22	0.29	0.43	0.29	0.91	0.34	0.29	1	0.82	0.6	0.51	0.18	0.37	0.11	0.67	0.66	0.8	0.46	0.35	0.15	1	0.6	0.27	0.1	0.25	0.22	0.31	1	0.16	0.31	0.3	0.45	0.29	0.07	0.29	0.19	0.22	0.17	0.15	0.35	0.45	0.66	0.23	0.36	0.25	0.93	0.71
AL365181.2	0.27	0.28	0.22	0.29	0.43	0.29	0.91	0.34	0.29	1	0.82	0.6	0.51	0.18	0.37	0.11	0.67	0.66	0.8	0.46	0.35	0.15	1	0.6	0.27	0.1	0.25	0.22	0.31	1	0.16	0.31	0.3	0.45	0.29	0.07	0.29	0.19	0.22	0.17	0.15	0.35	0.45	0.66	0.23	0.36	0.25	0.93	0.71
HAPLN2	0.27	0.28	0.22	0.29	0.43	0.29	0.91	0.34	0.29	1	0.82	0.6	0.51	0.18	0.37	0.11	0.67	0.66	0.8	0.46	0.35	0.15	1	0.6	0.27	0.1	0.25	0.22	0.31	1	0.16	0.31	0.3	0.45	0.29	0.07	0.29	0.19	0.22	0.17	0.15	0.35	0.45	0.66	0.23	0.36	0.25	0.93	0.71
BCAN	0.18	0.33	0.25	0.29	0.38	0.3	0.98	0.39	0.23	0.9	0.79	0.51	0.53	0.27	0.38	0.11	0.84	0.57	0.97	0.43	0.25	0.13	1	0.71	0.38	0.13	0.21	0.18	0.38	1	0.15	0.31	0.27	0.36	0.3	0.06	0.31	0.15	0.27	0.24	0.18	0.4	0.5	0.57	0.27	0.29	0.2	0.69	0.84
NES	0.18	0.33	0.25	0.29	0.38	0.3	0.98	0.39	0.23	0.9	0.79	0.51	0.53	0.27	0.38	0.11	0.84	0.57	0.97	0.43	0.25	0.13	1	0.71	0.38	0.13	0.21	0.18	0.38	1	0.15	0.31	0.27	0.36	0.3	0.06	0.31	0.15	0.27	0.24	0.18	0.4	0.5	0.57	0.27	0.29	0.2	0.69	0.84
CRABP2	0.18	0.33	0.25	0.29	0.38	0.3	0.98	0.39	0.23	0.9	0.79	0.51	0.53	0.27	0.38	0.11	0.84	0.57	0.97	0.43	0.25	0.13	1	0.71	0.38	0.13	0.21	0.18	0.38	1	0.15	0.31	0.27	0.36	0.3	0.06	0.31	0.15	0.27	0.24	0.18	0.4	0.5	0.57	0.27	0.29	0.2	0.69	0.84
ISG20L2	0.18	0.33	0.25	0.29	0.38	0.3	0.98	0.39	0.23	0.9	0.79	0.51	0.53	0.27	0.38	0.11	0.84	0.57	0.97	0.43	0.25	0.13	1	0.71	0.38	0.13	0.21	0.18	0.38	1	0.15	0.31	0.27	0.36	0.3	0.06	0.31	0.15	0.27	0.24	0.18	0.4	0.5	0.57	0.27	0.29	0.2	0.69	0.84
RRNAD1	0.18	0.33	0.25	0.29	0.38	0.3	0.98	0.39	0.23	0.9	0.79	0.51	0.53	0.27	0.38	0.11	0.84	0.57	0.97	0.43	0.25	0.13	1	0.71	0.38	0.13	0.21	0.18	0.38	1	0.15	0.31	0.27	0.36	0.3	0.06	0.31	0.15	0.27	0.24	0.18	0.4	0.5	0.57	0.27	0.29	0.2	0.69	0.84
MRPL24	0.18	0.33	0.25	0.29	0.38	0.3	0.98	0.39	0.23	0.9	0.79	0.51	0.53	0.27	0.38	0.11	0.84	0.57	0.97	0.43	0.25	0.13	1	0.71	0.38	0.13	0.21	0.18	0.38	1	0.15	0.31	0.27	0.36	0.3	0.06	0.31	0.15	0.27	0.24	0.18	0.4	0.5	0.57	0.27	0.29	0.2	0.69	0.84
HDGF	0.18	0.33	0.25	0.29	0.38	0.3	0.98	0.39	0.23	0.9	0.79	0.51	0.53	0.27	0.38	0.11	0.84	0.57	0.97	0.43	0.25	0.13	1	0.71	0.38	0.13	0.21	0.18	0.38	1	0.15	0.31	0.27	0.36	0.3	0.06	0.31	0.15	0.27	0.24	0.18	0.4	0.5	0.57	0.27	0.29	0.2	0.69	0.84
PRCC	0.18	0.33	0.25	0.29	0.38	0.3	0.98	0.39	0.23	0.9	0.79	0.51	0.53	0.27	0.38	0.11	0.84	0.57	0.97	0.43	0.25	0.13	1	0.71	0.38	0.13	0.21	0.18	0.38	1	0.15	0.31	0.27	0.36	0.3	0.06	0.31	0.15	0.27	0.24	0.18	0.4	0.5	0.57	0.27	0.29	0.2	0.69	0.84
SH2D2A	0.11	0.35	0.27	0.24	0.33	0.22	0.86	0.5	0.21	0.82	0.72	0.49	0.48	0.24	0.35	0.06	0.84	0.51	0.93	0.38	0.19	0.07	1	0.69	0.35	0.11	0.27	0.21	0.36	1	0.09	0.4	0.22	0.21	0.26	0.03	0.43	0.2	0.24	0.19	0.19	0.5	0.62	0.59	0.37	0.22	0.24	0.54	0.98
NTRK1	0.11	0.35	0.27	0.24	0.33	0.22	0.86	0.5	0.21	0.82	0.72	0.49	0.48	0.24	0.35	0.06	0.84	0.51	0.93	0.38	0.19	0.07	1	0.69	0.35	0.11	0.27	0.21	0.36	1	0.09	0.4	0.22	0.21	0.26	0.03	0.43	0.2	0.24	0.19	0.19	0.5	0.62	0.59	0.37	0.22	0.24	0.54	0.98
OR6Y1	0.8	0.89	0.83	0.87	0.11	0.2	0.11	0.92	0.11	0.33	0.55	0.75	0.11	0.24	0.12	0.87	0.94	0.91	0.77	0.23	1	0.94	1	0.79	0.33	0.21	0.2	0.1	0.65	1	0.9	0.38	0.2	0.25	0.76	0.41	0.37	0.23	0.85	0.65	0.29	0.56	0.82	0.29	0.41	0.94	0.13	0.81	0.75
OR6P1	0.8	0.89	0.83	0.87	0.11	0.2	0.11	0.92	0.11	0.33	0.55	0.75	0.11	0.24	0.12	0.87	0.94	0.91	0.77	0.23	1	0.94	1	0.79	0.33	0.21	0.2	0.1	0.65	1	0.9	0.38	0.2	0.25	0.76	0.41	0.37	0.23	0.85	0.65	0.29	0.56	0.82	0.29	0.41	0.94	0.13	0.81	0.75
OR10X1	0.8	0.89	0.83	0.87	0.11	0.2	0.11	0.92	0.11	0.33	0.55	0.75	0.11	0.24	0.12	0.87	0.94	0.91	0.77	0.23	1	0.94	1	0.79	0.33	0.21	0.2	0.1	0.65	1	0.9	0.38	0.2	0.25	0.76	0.41	0.37	0.23	0.85	0.65	0.29	0.56	0.82	0.29	0.41	0.94	0.13	0.81	0.75
OR10J5	0.94	0.45	0.42	0.81	0.11	0.15	0.29	0.38	0.14	0.17	0.26	0.89	0.16	0.5	0.14	0.71	0.79	0.69	0.69	0.27	0.88	0.98	1	0.96	0.31	0.07	0.04	0.04	0.29	1	0.87	0.44	0.17	0.56	0.47	0.12	0.18	0.04	0.54	0.96	0.13	0.22	0.32	0.18	0.11	0.63	0.05	0.49	0.47
APCS	0.94	0.45	0.42	0.81	0.11	0.15	0.29	0.38	0.14	0.17	0.26	0.89	0.16	0.5	0.14	0.71	0.79	0.69	0.69	0.27	0.88	0.98	1	0.96	0.31	0.07	0.04	0.04	0.29	1	0.87	0.44	0.17	0.56	0.47	0.12	0.18	0.04	0.54	0.96	0.13	0.22	0.32	0.18	0.11	0.63	0.05	0.49	0.47
CRP	0.94	0.45	0.42	0.81	0.11	0.15	0.29	0.38	0.14	0.17	0.26	0.89	0.16	0.5	0.14	0.71	0.79	0.69	0.69	0.27	0.88	0.98	1	0.96	0.31	0.07	0.04	0.04	0.29	1	0.87	0.44	0.17	0.56	0.47	0.12	0.18	0.04	0.54	0.96	0.13	0.22	0.32	0.18	0.11	0.63	0.05	0.49	0.47
DUSP23	0.89	0.45	0.35	0.65	0.11	0.13	0.24	0.28	0.14	0.1	0.17	0.75	0.12	0.45	0.1	0.78	0.66	0.58	0.66	0.21	0.94	0.87	1	0.83	0.29	0.06	0.03	0.03	0.21	1	0.99	0.39	0.13	0.43	0.36	0.11	0.12	0.04	0.44	0.91	0.1	0.15	0.22	0.19	0.07	0.49	0.04	0.42	0.42
FCRL6	0.81	0.51	0.32	0.61	0.1	0.15	0.26	0.21	0.17	0.1	0.14	0.7	0.19	0.43	0.13	0.79	0.56	0.52	0.65	0.28	0.87	0.81	1	0.89	0.31	0.05	0.04	0.04	0.17	1	0.97	0.47	0.18	0.6	0.33	0.11	0.1	0.05	0.45	0.93	0.12	0.12	0.17	0.18	0.05	0.46	0.06	0.25	0.36
SLAMF8	0.81	0.51	0.32	0.61	0.1	0.15	0.26	0.21	0.17	0.1	0.14	0.7	0.19	0.43	0.13	0.79	0.56	0.52	0.65	0.28	0.87	0.81	1	0.89	0.31	0.05	0.04	0.04	0.17	1	0.97	0.47	0.18	0.6	0.33	0.11	0.1	0.05	0.45	0.93	0.12	0.12	0.17	0.18	0.05	0.46	0.06	0.25	0.36
C1orf204	0.81	0.51	0.32	0.61	0.1	0.15	0.26	0.21	0.17	0.1	0.14	0.7	0.19	0.43	0.13	0.79	0.56	0.52	0.65	0.28	0.87	0.81	1	0.89	0.31	0.05	0.04	0.04	0.17	1	0.97	0.47	0.18	0.6	0.33	0.11	0.1	0.05	0.45	0.93	0.12	0.12	0.17	0.18	0.05	0.46	0.06	0.25	0.36
VSIG8	0.81	0.51	0.32	0.61	0.1	0.15	0.26	0.21	0.17	0.1	0.14	0.7	0.19	0.43	0.13	0.79	0.56	0.52	0.65	0.28	0.87	0.81	1	0.89	0.31	0.05	0.04	0.04	0.17	1	0.97	0.47	0.18	0.6	0.33	0.11	0.1	0.05	0.45	0.93	0.12	0.12	0.17	0.18	0.05	0.46	0.06	0.25	0.36
RP11-190A12.7	0.81	0.51	0.32	0.61	0.1	0.15	0.26	0.21	0.17	0.1	0.14	0.7	0.19	0.43	0.13	0.79	0.56	0.52	0.65	0.28	0.87	0.81	1	0.89	0.31	0.05	0.04	0.04	0.17	1	0.97	0.47	0.18	0.6	0.33	0.11	0.1	0.05	0.45	0.93	0.12	0.12	0.17	0.18	0.05	0.46	0.06	0.25	0.36
CFAP45	0.81	0.51	0.32	0.61	0.1	0.15	0.26	0.21	0.17	0.1	0.14	0.7	0.19	0.43	0.13	0.79	0.56	0.52	0.65	0.28	0.87	0.81	1	0.89	0.31	0.05	0.04	0.04	0.17	1	0.97	0.47	0.18	0.6	0.33	0.11	0.1	0.05	0.45	0.93	0.12	0.12	0.17	0.18	0.05	0.46	0.06	0.25	0.36
TAGLN2	0.81	0.51	0.32	0.61	0.1	0.15	0.26	0.21	0.17	0.1	0.14	0.7	0.19	0.43	0.13	0.79	0.56	0.52	0.65	0.28	0.87	0.81	1	0.89	0.31	0.05	0.04	0.04	0.17	1	0.97	0.47	0.18	0.6	0.33	0.11	0.1	0.05	0.45	0.93	0.12	0.12	0.17	0.18	0.05	0.46	0.06	0.25	0.36
IGSF9	0.81	0.51	0.32	0.61	0.1	0.15	0.26	0.21	0.17	0.1	0.14	0.7	0.19	0.43	0.13	0.79	0.56	0.52	0.65	0.28	0.87	0.81	1	0.89	0.31	0.05	0.04	0.04	0.17	1	0.97	0.47	0.18	0.6	0.33	0.11	0.1	0.05	0.45	0.93	0.12	0.12	0.17	0.18	0.05	0.46	0.06	0.25	0.36
SLAMF9	0.81	0.51	0.32	0.61	0.1	0.15	0.26	0.21	0.17	0.1	0.14	0.7	0.19	0.43	0.13	0.79	0.56	0.52	0.65	0.28	0.87	0.81	1	0.89	0.31	0.05	0.04	0.04	0.17	1	0.97	0.47	0.18	0.6	0.33	0.11	0.1	0.05	0.45	0.93	0.12	0.12	0.17	0.18	0.05	0.46	0.06	0.25	0.36
PIGM	0.81	0.51	0.32	0.61	0.1	0.15	0.26	0.21	0.17	0.1	0.14	0.7	0.19	0.43	0.13	0.79	0.56	0.52	0.65	0.28	0.87	0.81	1	0.89	0.31	0.05	0.04	0.04	0.17	1	0.97	0.47	0.18	0.6	0.33	0.11	0.1	0.05	0.45	0.93	0.12	0.12	0.17	0.18	0.05	0.46	0.06	0.25	0.36
KCNJ10	0.81	0.51	0.32	0.61	0.1	0.15	0.26	0.21	0.17	0.1	0.14	0.7	0.19	0.43	0.13	0.79	0.56	0.52	0.65	0.28	0.87	0.81	1	0.89	0.31	0.05	0.04	0.04	0.17	1	0.97	0.47	0.18	0.6	0.33	0.11	0.1	0.05	0.45	0.93	0.12	0.12	0.17	0.18	0.05	0.46	0.06	0.25	0.36
KCNJ9	0.81	0.51	0.32	0.61	0.1	0.15	0.26	0.21	0.17	0.1	0.14	0.7	0.19	0.43	0.13	0.79	0.56	0.52	0.65	0.28	0.87	0.81	1	0.89	0.31	0.05	0.04	0.04	0.17	1	0.97	0.47	0.18	0.6	0.33	0.11	0.1	0.05	0.45	0.93	0.12	0.12	0.17	0.18	0.05	0.46	0.06	0.25	0.36
IGSF8	0.81	0.51	0.32	0.61	0.1	0.15	0.26	0.21	0.17	0.1	0.14	0.7	0.19	0.43	0.13	0.79	0.56	0.52	0.65	0.28	0.87	0.81	1	0.89	0.31	0.05	0.04	0.04	0.17	1	0.97	0.47	0.18	0.6	0.33	0.11	0.1	0.05	0.45	0.93	0.12	0.12	0.17	0.18	0.05	0.46	0.06	0.25	0.36
ATP1A2	0.81	0.51	0.32	0.61	0.1	0.15	0.26	0.21	0.17	0.1	0.14	0.7	0.19	0.43	0.13	0.79	0.56	0.52	0.65	0.28	0.87	0.81	1	0.89	0.31	0.05	0.04	0.04	0.17	1	0.97	0.47	0.18	0.6	0.33	0.11	0.1	0.05	0.45	0.93	0.12	0.12	0.17	0.18	0.05	0.46	0.06	0.25	0.36
ATP1A4	0.81	0.51	0.32	0.61	0.1	0.15	0.26	0.21	0.17	0.1	0.14	0.7	0.19	0.43	0.13	0.79	0.56	0.52	0.65	0.28	0.87	0.81	1	0.89	0.31	0.05	0.04	0.04	0.17	1	0.97	0.47	0.18	0.6	0.33	0.11	0.1	0.05	0.45	0.93	0.12	0.12	0.17	0.18	0.05	0.46	0.06	0.25	0.36
CASQ1	0.97	0.5	0.37	0.77	0.1	0.17	0.32	0.29	0.16	0.18	0.22	0.83	0.26	0.48	0.18	0.72	0.66	0.62	0.67	0.36	0.96	0.95	1	0.99	0.33	0.06	0.05	0.05	0.24	1	0.89	0.54	0.23	0.76	0.43	0.12	0.15	0.05	0.55	0.98	0.14	0.18	0.25	0.17	0.08	0.59	0.07	0.29	0.39
PEA15	0.92	0.65	0.49	0.89	0.13	0.16	0.34	0.08	0.21	0.26	0.28	0.93	0.26	0.53	0.16	0.63	0.62	0.67	0.69	0.33	0.88	0.98	1	0.89	0.45	0.06	0.06	0.07	0.19	1	0.86	0.58	0.21	0.78	0.52	0.13	0.14	0.05	0.64	0.99	0.17	0.2	0.26	0.26	0.09	0.68	0.08	0.28	0.48
FAM78B	0.42	0.8	0.83	0.68	0.08	0.12	0.14	0.95	0.05	0.56	0.6	0.97	0.16	0.19	0.13	0.48	0.82	0.9	0.87	0.22	0.59	0.4	1	0.58	0.87	0.06	0.01	0.02	0.23	1	0.34	0.31	0.13	0.37	0.93	0.04	0.74	0.01	0.83	0.44	0.59	0.83	0.96	0.05	0.59	0.85	0.02	0.87	0.83
POGK	0.42	0.8	0.83	0.68	0.08	0.12	0.14	0.95	0.05	0.56	0.6	0.97	0.16	0.19	0.13	0.48	0.82	0.9	0.87	0.22	0.59	0.4	1	0.58	0.87	0.06	0.01	0.02	0.23	1	0.34	0.31	0.13	0.37	0.93	0.04	0.74	0.01	0.83	0.44	0.59	0.83	0.96	0.05	0.59	0.85	0.02	0.87	0.83
TADA1	0.42	0.8	0.83	0.68	0.08	0.12	0.14	0.95	0.05	0.56	0.6	0.97	0.16	0.19	0.13	0.48	0.82	0.9	0.87	0.22	0.59	0.4	1	0.58	0.87	0.06	0.01	0.02	0.23	1	0.34	0.31	0.13	0.37	0.93	0.04	0.74	0.01	0.83	0.44	0.59	0.83	0.96	0.05	0.59	0.85	0.02	0.87	0.83
ILDR2	0.42	0.8	0.83	0.68	0.08	0.12	0.14	0.95	0.05	0.56	0.6	0.97	0.16	0.19	0.13	0.48	0.82	0.9	0.87	0.22	0.59	0.4	1	0.58	0.87	0.06	0.01	0.02	0.23	1	0.34	0.31	0.13	0.37	0.93	0.04	0.74	0.01	0.83	0.44	0.59	0.83	0.96	0.05	0.59	0.85	0.02	0.87	0.83
MAEL	0.42	0.8	0.83	0.68	0.08	0.12	0.14	0.95	0.05	0.56	0.6	0.97	0.16	0.19	0.13	0.48	0.82	0.9	0.87	0.22	0.59	0.4	1	0.58	0.87	0.06	0.01	0.02	0.23	1	0.34	0.31	0.13	0.37	0.93	0.04	0.74	0.01	0.83	0.44	0.59	0.83	0.96	0.05	0.59	0.85	0.02	0.87	0.83
PRDX6	0.12	0.39	0.26	0.15	0.04	0.02	0.08	0.46	0.01	0.42	0.77	0.54	0.09	0.02	0.06	0.07	0.67	0.41	0.89	0.08	0.22	0.04	1	0.18	0.51	0.04	0	0.01	0.05	1	0.02	0.3	0.04	0.17	0.2	0	0.93	0.01	0.11	0.06	0.61	0.83	0.67	0.01	0.82	0.21	0.01	0.7	0.46
SLC9C2	0.1	0.76	0.48	0.36	0.02	0.06	0.23	0.72	0	0.55	0.89	0.55	0.16	0.17	0.12	0.18	0.63	0.49	0.86	0.16	0.21	0.1	1	0.26	0.63	0.04	0	0.01	0.08	1	0.07	0.63	0.08	0.28	0.51	0	0.86	0.01	0.42	0.38	0.47	0.94	0.78	0.01	0.66	0.28	0.01	0.57	0.5
ANKRD45	0.07	0.82	0.42	0.33	0.02	0.05	0.21	0.81	0	0.56	0.76	0.46	0.1	0.16	0.09	0.16	0.5	0.4	0.8	0.12	0.15	0.08	1	0.28	0.69	0.05	0	0	0.11	1	0.06	0.51	0.06	0.2	0.46	0.01	0.93	0	0.41	0.35	0.45	0.87	0.7	0.01	0.76	0.24	0	0.38	0.44
KLHL20	0.07	0.82	0.42	0.33	0.02	0.05	0.21	0.81	0	0.56	0.76	0.46	0.1	0.16	0.09	0.16	0.5	0.4	0.8	0.12	0.15	0.08	1	0.28	0.69	0.05	0	0	0.11	1	0.06	0.51	0.06	0.2	0.46	0.01	0.93	0	0.41	0.35	0.45	0.87	0.7	0.01	0.76	0.24	0	0.38	0.44
CENPL	0.03	0.78	0.56	0.45	0.05	0.13	0.42	0.99	0.01	0.67	0.81	0.42	0.22	0.31	0.21	0.17	0.54	0.47	0.81	0.25	0.09	0.07	1	0.5	0.87	0.11	0.01	0.01	0.17	1	0.07	0.74	0.13	0.29	0.56	0.01	0.48	0.01	0.53	0.56	0.25	0.81	0.98	0.03	0.44	0.2	0.02	0.3	0.65
DARS2	0.1	0.62	0.86	0.68	0.07	0.1	0.3	0.91	0.01	0.98	0.95	0.64	0.16	0.4	0.16	0.38	0.65	0.68	0.88	0.2	0.19	0.2	1	0.64	0.97	0.09	0.01	0.01	0.15	1	0.2	0.79	0.1	0.26	0.86	0.01	0.3	0.01	0.88	0.75	0.17	0.59	0.74	0.05	0.28	0.42	0.01	0.3	0.89
ZBTB37	0.1	0.62	0.86	0.68	0.07	0.1	0.3	0.91	0.01	0.98	0.95	0.64	0.16	0.4	0.16	0.38	0.65	0.68	0.88	0.2	0.19	0.2	1	0.64	0.97	0.09	0.01	0.01	0.15	1	0.2	0.79	0.1	0.26	0.86	0.01	0.3	0.01	0.88	0.75	0.17	0.59	0.74	0.05	0.28	0.42	0.01	0.3	0.89
RABGAP1L	0.02	0.88	0.31	0.18	0.18	0.36	0.64	0.84	0.1	0.43	0.47	0.26	0.64	0.09	0.58	0.07	0.43	0.28	0.89	0.55	0.05	0.02	1	0.4	0.48	0.42	0.07	0.17	0.25	1	0.01	0.44	0.46	0.5	0.18	0.05	0.74	0.12	0.15	0.13	0.67	0.95	0.8	0.09	0.8	0.09	0.19	0.51	0.57
EPC2	0.82	0.91	0.98	0.83	0.19	0.19	0.07	0.8	0.18	0.79	0.96	0.9	0.31	0.3	0.29	0.55	0.51	0.88	0.83	0.53	0.81	0.71	1	0.28	0.08	0.05	0.15	0.15	0.23	1	0.67	0.34	0.32	0.7	0.84	0.14	0.93	0.23	0.69	0.5	0.28	0.38	0.54	0.39	0.27	0.82	0.17	0.97	0.29
RBMS3	0.33	0.39	0.42	0.33	0.31	0.6	0.76	0.19	0.14	0.5	0.25	0.31	0.46	0.24	0.52	0.58	0.38	0.35	0.63	0.44	0.38	0.41	1	0.18	0.77	0.24	0.47	0.18	0.24	1	0.45	0.61	0.35	0.67	0.53	0.59	0.49	0.7	0.66	0.4	0.83	0.39	0.4	0.29	0.31	0.4	0.35	0.5	0.5
ARPP21	0.26	0.25	0.33	0.27	0.47	0.32	0.06	0.69	0.28	0.36	0.25	0.24	0.88	0.33	0.99	0.21	0.23	0.33	0.2	0.8	0.25	0.22	1	0.44	0.2	0.2	0.1	0.15	0.21	1	0.2	0.24	0.59	0.48	0.2	0.28	0.36	0.1	0.18	0.25	0.57	0.36	0.38	0.18	0.25	0.23	0.13	0.21	0.97
STAC	0.26	0.25	0.33	0.27	0.47	0.32	0.06	0.69	0.28	0.36	0.25	0.24	0.88	0.33	0.99	0.21	0.23	0.33	0.2	0.8	0.25	0.22	1	0.44	0.2	0.2	0.1	0.15	0.21	1	0.2	0.24	0.59	0.48	0.2	0.28	0.36	0.1	0.18	0.25	0.57	0.36	0.38	0.18	0.25	0.23	0.13	0.21	0.97
ROBO1	0.31	0.68	0.27	0.22	0.97	0.62	0.76	0.63	0.77	0.42	0.42	0.21	0.46	0.7	0.73	0.46	0.53	0.19	0.79	0.8	0.26	0.42	1	0.48	0.79	0.71	0.81	0.96	1	1	0.41	0.28	1	0.93	0.36	0.76	0.52	0.47	0.49	0.42	0.65	0.5	0.59	0.99	0.52	0.32	0.91	0.91	0.56
PROS1	0.73	0.29	0.54	0.69	0.48	0.83	0.7	0.67	0.95	0.89	0.57	0.82	0.83	0.71	0.89	0.64	0.99	0.85	0.53	0.85	0.74	0.61	1	0.88	0.8	0.79	0.79	0.82	0.92	1	0.58	0.83	0.82	0.8	0.54	0.59	1	0.72	0.49	0.62	0.91	0.91	0.89	0.56	0.87	0.94	0.8	0.96	0.8
ARL13B	0.71	0.47	0.6	0.75	0.54	0.55	0.79	0.95	0.91	0.94	0.51	0.85	0.89	0.76	0.86	0.81	0.86	0.9	0.44	0.62	0.75	0.73	1	0.8	0.98	0.91	0.83	1	0.75	1	0.7	0.98	0.61	0.56	0.67	0.63	0.89	0.83	0.67	0.7	0.84	0.97	0.77	0.52	0.98	0.97	1	0.9	0.76
STX19	0.71	0.47	0.6	0.75	0.54	0.55	0.79	0.95	0.91	0.94	0.51	0.85	0.89	0.76	0.86	0.81	0.86	0.9	0.44	0.62	0.75	0.73	1	0.8	0.98	0.91	0.83	1	0.75	1	0.7	0.98	0.61	0.56	0.67	0.63	0.89	0.83	0.67	0.7	0.84	0.97	0.77	0.52	0.98	0.97	1	0.9	0.76
COL8A1	0.92	0.4	0.37	0.42	0.65	0.74	0.81	0.66	0.37	0.65	0.49	0.87	0.62	0.62	0.72	0.4	0.93	0.89	0.95	0.99	0.96	0.34	1	0.48	0.29	0.92	0.64	0.59	0.72	1	0.33	0.95	0.85	0.86	0.39	0.23	0.79	0.57	0.32	0.5	0.6	0.77	0.92	0.71	0.88	0.57	0.56	0.76	0.48
CMSS1	0.97	0.3	0.39	0.41	0.61	0.66	0.69	0.55	0.36	0.67	0.45	0.85	0.72	0.53	0.82	0.37	0.9	0.88	0.85	0.92	0.96	0.33	1	0.44	0.39	0.75	0.63	0.52	0.54	1	0.31	0.9	0.72	0.76	0.39	0.23	0.78	0.64	0.32	0.44	0.65	0.77	0.94	0.72	0.88	0.57	0.54	0.86	0.56
FILIP1L	0.97	0.3	0.39	0.41	0.61	0.66	0.69	0.55	0.36	0.67	0.45	0.85	0.72	0.53	0.82	0.37	0.9	0.88	0.85	0.92	0.96	0.33	1	0.44	0.39	0.75	0.63	0.52	0.54	1	0.31	0.9	0.72	0.76	0.39	0.23	0.78	0.64	0.32	0.44	0.65	0.77	0.94	0.72	0.88	0.57	0.54	0.86	0.56
LSAMP	0.38	0.59	0.43	0.5	0.46	0.71	0.42	0.13	0.99	0.76	0.9	0.94	0.52	0.87	0.73	0.05	0.49	0.96	0.2	0.66	0.67	0.08	1	0.77	0.95	0.38	0.52	0.8	0.38	1	0.07	0.11	0.65	0.73	0.11	0.14	0.55	0.62	0.04	0.43	0.82	0.62	0.81	0.32	0.54	0.14	0.91	0.94	0.65
OSTC	0.77	0.35	0.53	0.67	0.63	0.59	0.46	0.2	0.7	0.81	0.86	0.93	0.75	0.67	0.39	0.24	0.58	1	0.28	0.32	0.77	0.39	1	0.84	0.15	0.76	0.52	0.64	0.56	1	0.46	0.45	0.32	0.97	0.67	0.33	0.25	0.33	0.46	0.81	0.11	0.44	0.43	0.34	0.34	0.58	0.59	0.39	0.65
ETNPPL	0.77	0.35	0.53	0.67	0.63	0.59	0.46	0.2	0.7	0.81	0.86	0.93	0.75	0.67	0.39	0.24	0.58	1	0.28	0.32	0.77	0.39	1	0.84	0.15	0.76	0.52	0.64	0.56	1	0.46	0.45	0.32	0.97	0.67	0.33	0.25	0.33	0.46	0.81	0.11	0.44	0.43	0.34	0.34	0.58	0.59	0.39	0.65
COL25A1	0.77	0.35	0.53	0.67	0.63	0.59	0.46	0.2	0.7	0.81	0.86	0.93	0.75	0.67	0.39	0.24	0.58	1	0.28	0.32	0.77	0.39	1	0.84	0.15	0.76	0.52	0.64	0.56	1	0.46	0.45	0.32	0.97	0.67	0.33	0.25	0.33	0.46	0.81	0.11	0.44	0.43	0.34	0.34	0.58	0.59	0.39	0.65
ELF2	0.78	0.6	0.57	0.15	0.28	0.42	0.42	0.59	0.29	0.24	0.6	0.31	0.99	0.24	0.46	0.63	0.64	0.48	0.74	0.73	0.67	0.29	1	0.27	0.08	0.44	0.27	0.34	0.67	1	0.23	0.53	0.61	0.7	0.21	0.9	0.18	0.28	0.29	0.22	0.11	0.1	0.13	0.2	0.13	0.23	0.32	0.29	0.2
LRBA	0.82	0.15	0.54	0.2	0.08	0.78	0.3	0.82	0.48	0.52	0.86	0.33	0.15	0.26	0.04	0.53	0.98	0.55	0.27	0.13	0.65	0.44	1	0.4	0.58	0.16	0.49	0.5	0.87	1	0.49	0.26	0.22	0.8	0.34	0.8	0.11	0.51	0.37	0.21	0.08	0.24	0.24	0.22	0.22	0.48	0.51	0.89	0.41
RPS3A	0.82	0.15	0.54	0.2	0.08	0.78	0.3	0.82	0.48	0.52	0.86	0.33	0.15	0.26	0.04	0.53	0.98	0.55	0.27	0.13	0.65	0.44	1	0.4	0.58	0.16	0.49	0.5	0.87	1	0.49	0.26	0.22	0.8	0.34	0.8	0.11	0.51	0.37	0.21	0.08	0.24	0.24	0.22	0.22	0.48	0.51	0.89	0.41
SH3D19	0.8	0.13	0.55	0.19	0.06	0.61	0.19	0.81	0.41	0.51	0.85	0.31	0.2	0.23	0.07	0.49	0.98	0.54	0.15	0.15	0.63	0.41	1	0.35	0.46	0.1	0.41	0.4	0.95	1	0.47	0.26	0.28	0.78	0.33	0.71	0.09	0.44	0.36	0.19	0.06	0.2	0.2	0.19	0.18	0.46	0.42	0.96	0.32
PRSS48	0.81	0.1	0.65	0.22	0.04	0.51	0.3	0.23	0.38	0.79	0.5	0.52	0.33	0.26	0.19	0.37	0.53	0.72	0.15	0.22	0.98	0.47	1	0.43	0.53	0.14	0.34	0.36	0.94	1	0.46	0.19	0.44	0.92	0.35	0.62	0.17	0.38	0.34	0.18	0.1	0.35	0.37	0.17	0.34	0.6	0.37	0.94	0.48
FAM160A1	0.55	0.11	0.73	0.35	0.2	0.98	0.72	0.77	0.69	0.94	0.38	0.74	0.2	0.26	0.1	0.94	0.47	0.93	0.43	0.13	0.75	0.89	1	0.72	0.71	0.26	0.65	0.63	0.74	1	0.89	0.35	0.24	0.92	0.58	0.9	0.3	0.66	0.64	0.24	0.16	0.54	0.56	0.37	0.49	0.98	0.65	0.76	0.69
GATB	0.81	0.1	0.65	0.22	0.04	0.51	0.3	0.23	0.38	0.79	0.5	0.52	0.33	0.26	0.19	0.37	0.53	0.72	0.15	0.22	0.98	0.47	1	0.43	0.53	0.14	0.34	0.36	0.94	1	0.46	0.19	0.44	0.92	0.35	0.62	0.17	0.38	0.34	0.18	0.1	0.35	0.37	0.17	0.34	0.6	0.37	0.94	0.48
FBXW7	0.89	0.07	0.37	0.14	0.04	0.44	0.3	0.12	0.3	0.41	0.93	0.33	0.32	0.16	0.25	0.12	0.81	0.51	0.08	0.25	0.69	0.23	1	0.22	0.71	0.08	0.31	0.35	0.69	1	0.19	0.12	0.48	0.81	0.18	0.43	0.12	0.38	0.15	0.11	0.09	0.27	0.29	0.14	0.25	0.37	0.39	1	0.47
RBM46	0.88	0.15	0.55	0.19	0.05	0.92	0.44	0.1	0.48	0.55	0.48	0.33	0.37	0.26	0.17	0.45	0.94	0.48	0.16	0.22	0.67	0.55	1	0.36	0.84	0.12	0.41	0.43	0.71	1	0.52	0.16	0.29	0.76	0.34	0.84	0.14	0.47	0.34	0.17	0.14	0.3	0.32	0.18	0.27	0.47	0.46	0.8	0.52
FSTL5	0.53	0.15	0.36	0.13	0.07	0.95	0.92	0.49	0.27	0.39	0.89	0.31	0.08	0.53	0.05	0.13	0.89	0.5	0.31	0.08	0.47	0.16	1	0.64	0.66	0.64	0.4	0.48	0.58	1	0.19	0.43	0.25	0.87	0.18	0.47	0.07	0.47	0.18	0.28	0.09	0.14	0.14	0.11	0.12	0.27	0.52	0.64	0.26
45352	0.97	0.1	0.56	0.2	0.15	0.61	0.34	0.94	0.56	0.71	0.6	0.59	0.25	0.33	0.06	0.65	1	0.73	0.75	0.23	0.89	0.47	1	0.65	0.43	0.66	0.53	0.59	0.58	1	0.54	0.15	0.39	0.61	0.3	0.75	0.11	0.49	0.36	0.21	0.06	0.22	0.22	0.23	0.18	0.5	0.5	0.88	0.39
TENM3	0.34	0.05	0.38	0.08	0.19	0.52	0.36	0.23	0.92	0.11	0.91	0.24	0.14	0.33	0.1	0.09	0.84	0.69	0.62	0.27	0.39	0.06	1	0.44	0.05	0.73	0.64	0.92	0.84	1	0.12	0.18	0.45	0.69	0.1	0.5	0.01	0.44	0.06	0.19	0	0.01	0.01	0.29	0.01	0.09	0.7	0.86	0.02
DCTD	0.34	0.05	0.38	0.08	0.19	0.52	0.36	0.23	0.92	0.11	0.91	0.24	0.14	0.33	0.1	0.09	0.84	0.69	0.62	0.27	0.39	0.06	1	0.44	0.05	0.73	0.64	0.92	0.84	1	0.12	0.18	0.45	0.69	0.1	0.5	0.01	0.44	0.06	0.19	0	0.01	0.01	0.29	0.01	0.09	0.7	0.86	0.02
WWC2	0.34	0.05	0.38	0.08	0.19	0.52	0.36	0.23	0.92	0.11	0.91	0.24	0.14	0.33	0.1	0.09	0.84	0.69	0.62	0.27	0.39	0.06	1	0.44	0.05	0.73	0.64	0.92	0.84	1	0.12	0.18	0.45	0.69	0.1	0.5	0.01	0.44	0.06	0.19	0	0.01	0.01	0.29	0.01	0.09	0.7	0.86	0.02
CLDN22	0.34	0.05	0.38	0.08	0.19	0.52	0.36	0.23	0.92	0.11	0.91	0.24	0.14	0.33	0.1	0.09	0.84	0.69	0.62	0.27	0.39	0.06	1	0.44	0.05	0.73	0.64	0.92	0.84	1	0.12	0.18	0.45	0.69	0.1	0.5	0.01	0.44	0.06	0.19	0	0.01	0.01	0.29	0.01	0.09	0.7	0.86	0.02
CLDN24	0.34	0.05	0.38	0.08	0.19	0.52	0.36	0.23	0.92	0.11	0.91	0.24	0.14	0.33	0.1	0.09	0.84	0.69	0.62	0.27	0.39	0.06	1	0.44	0.05	0.73	0.64	0.92	0.84	1	0.12	0.18	0.45	0.69	0.1	0.5	0.01	0.44	0.06	0.19	0	0.01	0.01	0.29	0.01	0.09	0.7	0.86	0.02
CDKN2AIP	0.34	0.05	0.38	0.08	0.19	0.52	0.36	0.23	0.92	0.11	0.91	0.24	0.14	0.33	0.1	0.09	0.84	0.69	0.62	0.27	0.39	0.06	1	0.44	0.05	0.73	0.64	0.92	0.84	1	0.12	0.18	0.45	0.69	0.1	0.5	0.01	0.44	0.06	0.19	0	0.01	0.01	0.29	0.01	0.09	0.7	0.86	0.02
ING2	0.34	0.05	0.38	0.08	0.19	0.52	0.36	0.23	0.92	0.11	0.91	0.24	0.14	0.33	0.1	0.09	0.84	0.69	0.62	0.27	0.39	0.06	1	0.44	0.05	0.73	0.64	0.92	0.84	1	0.12	0.18	0.45	0.69	0.1	0.5	0.01	0.44	0.06	0.19	0	0.01	0.01	0.29	0.01	0.09	0.7	0.86	0.02
RWDD4	0.34	0.05	0.38	0.08	0.19	0.52	0.36	0.23	0.92	0.11	0.91	0.24	0.14	0.33	0.1	0.09	0.84	0.69	0.62	0.27	0.39	0.06	1	0.44	0.05	0.73	0.64	0.92	0.84	1	0.12	0.18	0.45	0.69	0.1	0.5	0.01	0.44	0.06	0.19	0	0.01	0.01	0.29	0.01	0.09	0.7	0.86	0.02
TRAPPC11	0.34	0.05	0.38	0.08	0.19	0.52	0.36	0.23	0.92	0.11	0.91	0.24	0.14	0.33	0.1	0.09	0.84	0.69	0.62	0.27	0.39	0.06	1	0.44	0.05	0.73	0.64	0.92	0.84	1	0.12	0.18	0.45	0.69	0.1	0.5	0.01	0.44	0.06	0.19	0	0.01	0.01	0.29	0.01	0.09	0.7	0.86	0.02
STOX2	0.34	0.05	0.38	0.08	0.19	0.52	0.36	0.23	0.92	0.11	0.91	0.24	0.14	0.33	0.1	0.09	0.84	0.69	0.62	0.27	0.39	0.06	1	0.44	0.05	0.73	0.64	0.92	0.84	1	0.12	0.18	0.45	0.69	0.1	0.5	0.01	0.44	0.06	0.19	0	0.01	0.01	0.29	0.01	0.09	0.7	0.86	0.02
ENPP6	0.34	0.05	0.38	0.08	0.19	0.52	0.36	0.23	0.92	0.11	0.91	0.24	0.14	0.33	0.1	0.09	0.84	0.69	0.62	0.27	0.39	0.06	1	0.44	0.05	0.73	0.64	0.92	0.84	1	0.12	0.18	0.45	0.69	0.1	0.5	0.01	0.44	0.06	0.19	0	0.01	0.01	0.29	0.01	0.09	0.7	0.86	0.02
IRF2	0.93	0.17	0.88	0.41	0.3	0.86	0.48	0.32	0.92	0.61	0.48	0.76	0.06	0.69	0.02	0.18	0.68	0.79	0.88	0.1	0.93	0.21	1	0.92	0.15	0.87	0.61	0.95	0.55	1	0.28	0.37	0.18	0.96	0.28	0.44	0.02	0.59	0.13	0.48	0.01	0.04	0.05	0.29	0.04	0.4	0.79	0.7	0.3
HCN1	0.21	0.63	0.76	0.79	0.63	0.96	0.61	0.03	0.17	0.37	0.39	0.58	0.74	0.58	0.3	0.52	0.15	0.61	0.05	0.85	0.27	0.53	1	0.69	0.53	0.56	0.66	0.67	0.59	1	0.69	0.72	0.87	0.28	0.79	0.19	0.76	0.47	1	0.79	0.81	0.73	0.8	0.4	0.47	0.55	0.81	0.02	0.88
EMB	0.33	0.9	0.91	0.89	0.09	0.76	0.89	0.04	0.12	0.45	0.65	0.71	0.97	0.52	0.58	0.64	0.35	0.85	0	0.9	0.4	0.7	1	0.69	0.32	0.63	0.63	0.48	0.76	1	0.91	0.77	0.61	0.2	0.96	0.15	0.31	0.49	0.9	0.7	0.83	0.34	0.35	0.24	0.12	0.72	0.66	0.03	0.69
PARP8	0.27	0.68	0.7	0.78	0.06	0.73	0.97	0.03	0.07	0.32	0.53	0.58	0.96	0.62	0.59	0.68	0.28	0.77	0	0.87	0.33	0.65	1	0.85	0.34	0.68	0.61	0.43	0.8	1	0.88	0.75	0.62	0.18	0.89	0.17	0.26	0.46	0.94	0.79	0.86	0.28	0.29	0.17	0.08	0.64	0.61	0.04	0.56
PDE4D	0.25	0.5	0.28	0.3	0.08	0.21	0.46	0.51	0.12	0.35	0.35	0.28	0.48	0.78	0.65	0.34	0.33	0.27	0.05	0.56	0.25	0.31	1	0.46	0.48	0.31	0.22	0.16	0.4	1	0.37	0.3	0.38	0.3	0.34	0.09	0.24	0.22	0.41	0.43	0.72	0.26	0.21	0.19	0.16	0.31	0.21	0.04	0.51
KHDRBS2	0.64	0.67	0.61	0.56	0.99	0.09	0.05	0.62	0.6	0.97	0.88	0.43	0.02	0.22	0.04	0.71	0.2	0.13	0.39	0.06	0.55	0.63	1	0.69	0.09	0.17	0.15	0.13	0.25	1	0.48	0.01	0.06	0.3	0.3	0.43	0.26	0.2	0.37	0.04	0	0.15	0.18	0.86	0.16	0.35	0.14	0.14	0.08
FKBP1C	0.6	0.94	0.75	0.72	0.82	0.28	0.12	0.77	0.89	0.99	0.81	0.71	0.27	0.76	0.29	0.68	0.48	0.27	0.58	0.35	0.66	0.59	1	0.91	0.14	0.71	0.3	0.46	0.76	1	0.51	0.03	0.31	0.85	0.33	0.44	0.36	0.32	0.3	0.2	0.17	0.19	0.26	0.79	0.23	0.34	0.4	0.19	0.06
LGSN	0.76	0.87	0.88	0.93	0.7	0.24	0.08	0.72	0.95	0.76	0.52	0.88	0.15	0.74	0.17	0.81	0.51	0.33	0.68	0.23	0.82	0.75	1	0.7	0.12	0.7	0.26	0.37	0.64	1	0.66	0.02	0.2	0.66	0.46	0.45	0.24	0.24	0.43	0.17	0.08	0.12	0.16	0.65	0.14	0.46	0.3	0.17	0.05
PTP4A1	0.76	0.87	0.88	0.93	0.7	0.24	0.08	0.72	0.95	0.76	0.52	0.88	0.15	0.74	0.17	0.81	0.51	0.33	0.68	0.23	0.82	0.75	1	0.7	0.12	0.7	0.26	0.37	0.64	1	0.66	0.02	0.2	0.66	0.46	0.45	0.24	0.24	0.43	0.17	0.08	0.12	0.16	0.65	0.14	0.46	0.3	0.17	0.05
PHF3	0.76	0.87	0.88	0.93	0.7	0.24	0.08	0.72	0.95	0.76	0.52	0.88	0.15	0.74	0.17	0.81	0.51	0.33	0.68	0.23	0.82	0.75	1	0.7	0.12	0.7	0.26	0.37	0.64	1	0.66	0.02	0.2	0.66	0.46	0.45	0.24	0.24	0.43	0.17	0.08	0.12	0.16	0.65	0.14	0.46	0.3	0.17	0.05
EYS	0.83	0.68	0.76	0.65	0.64	0.17	0.07	0.56	0.61	0.37	0.49	0.75	0.1	0.98	0.05	0.76	0.87	0.83	0.97	0.17	0.74	0.78	1	0.74	0.55	0.38	0.24	0.24	0.63	1	0.84	0.3	0.16	0.8	0.87	0.88	0.33	0.24	0.87	0.79	0.47	0.17	0.27	0.88	0.12	0.99	0.24	0.57	0.16
BAI3	0.36	0.73	0.6	0.53	0.32	0.17	0.15	0.19	0.39	0.46	0.4	0.31	0.28	0.64	0.15	0.46	0.46	0.24	0.18	0.24	0.34	0.55	1	0.41	0.12	0.04	0.4	0.39	0.09	1	0.52	0.31	0.17	0.73	0.58	0.49	0.29	0.48	0.62	0.38	0.18	0.15	0.24	0.82	0.13	0.39	0.51	0.52	0.11
LMBRD1	0.71	0.62	0.56	0.74	0.58	0.33	0.39	0.38	0.6	0.83	0.62	0.57	0.38	0.54	0.22	0.66	0.78	0.43	0.36	0.36	0.66	0.81	1	0.67	0.07	0.13	0.62	0.52	0.31	1	0.75	0.23	0.26	0.77	0.71	0.86	0.22	0.82	0.74	0.41	0.21	0.07	0.1	0.83	0.1	0.66	0.78	0.75	0.11
COL19A1	0.8	0.4	0.62	0.72	0.25	0.22	0.25	0.44	0.48	0.86	0.74	0.65	0.43	0.52	0.25	0.73	0.97	0.54	0.09	0.42	0.76	0.85	1	0.64	0.16	0.05	0.45	0.37	0.36	1	0.83	0.28	0.28	0.83	0.77	0.81	0.37	0.65	0.8	0.42	0.4	0.14	0.21	0.87	0.18	0.73	0.59	0.84	0.22
COL9A1	0.72	0.53	0.63	0.75	0.16	0.15	0.22	0.38	0.42	0.73	0.62	0.62	0.31	0.56	0.16	0.55	0.83	0.55	0.02	0.28	0.69	0.81	1	0.66	0.17	0.03	0.34	0.3	0.2	1	0.79	0.34	0.18	0.65	0.76	0.59	0.52	0.52	0.79	0.46	0.46	0.23	0.31	0.67	0.28	0.74	0.52	0.65	0.26
FAM135A	0.72	0.53	0.63	0.75	0.16	0.15	0.22	0.38	0.42	0.73	0.62	0.62	0.31	0.56	0.16	0.55	0.83	0.55	0.02	0.28	0.69	0.81	1	0.66	0.17	0.03	0.34	0.3	0.2	1	0.79	0.34	0.18	0.65	0.76	0.59	0.52	0.52	0.79	0.46	0.46	0.23	0.31	0.67	0.28	0.74	0.52	0.65	0.26
C6orf57	0.72	0.53	0.63	0.75	0.16	0.15	0.22	0.38	0.42	0.73	0.62	0.62	0.31	0.56	0.16	0.55	0.83	0.55	0.02	0.28	0.69	0.81	1	0.66	0.17	0.03	0.34	0.3	0.2	1	0.79	0.34	0.18	0.65	0.76	0.59	0.52	0.52	0.79	0.46	0.46	0.23	0.31	0.67	0.28	0.74	0.52	0.65	0.26
SMAP1	0.72	0.53	0.63	0.75	0.16	0.15	0.22	0.38	0.42	0.73	0.62	0.62	0.31	0.56	0.16	0.55	0.83	0.55	0.02	0.28	0.69	0.81	1	0.66	0.17	0.03	0.34	0.3	0.2	1	0.79	0.34	0.18	0.65	0.76	0.59	0.52	0.52	0.79	0.46	0.46	0.23	0.31	0.67	0.28	0.74	0.52	0.65	0.26
B3GAT2	0.72	0.53	0.63	0.75	0.16	0.15	0.22	0.38	0.42	0.73	0.62	0.62	0.31	0.56	0.16	0.55	0.83	0.55	0.02	0.28	0.69	0.81	1	0.66	0.17	0.03	0.34	0.3	0.2	1	0.79	0.34	0.18	0.65	0.76	0.59	0.52	0.52	0.79	0.46	0.46	0.23	0.31	0.67	0.28	0.74	0.52	0.65	0.26
OGFRL1	0.72	0.53	0.63	0.75	0.16	0.15	0.22	0.38	0.42	0.73	0.62	0.62	0.31	0.56	0.16	0.55	0.83	0.55	0.02	0.28	0.69	0.81	1	0.66	0.17	0.03	0.34	0.3	0.2	1	0.79	0.34	0.18	0.65	0.76	0.59	0.52	0.52	0.79	0.46	0.46	0.23	0.31	0.67	0.28	0.74	0.52	0.65	0.26
RIMS1	0.91	0.68	0.75	0.96	0.26	0.09	0.12	0.32	0.45	0.97	0.94	0.81	0.15	0.56	0.07	0.71	0.88	0.67	0.06	0.14	0.88	0.99	1	0.92	0.16	0.03	0.24	0.2	0.11	1	0.99	0.27	0.08	0.46	0.95	0.54	0.29	0.34	0.98	0.46	0.31	0.11	0.16	0.85	0.14	0.95	0.34	0.55	0.18
KCNQ5	0.8	0.86	0.69	0.97	0.5	0.15	0.2	0.28	0.55	0.98	0.8	0.72	0.13	0.59	0.06	0.63	0.68	0.56	0.21	0.11	0.78	0.95	1	0.94	0.09	0.07	0.35	0.3	0.09	1	0.9	0.25	0.07	0.41	0.9	0.57	0.19	0.46	0.92	0.46	0.17	0.06	0.08	0.92	0.08	0.88	0.48	0.47	0.09
SIM1	0.91	0.45	0.92	0.5	0.46	0.85	0.97	0.81	0.74	0.35	0.48	0.63	0.96	0.18	0.88	0.93	0.42	0.74	0.48	0.96	0.94	0.99	1	0.26	0.82	0.38	0.87	0.99	0.74	1	0.93	0.5	0.95	0.84	1	0.77	0.35	0.75	0.98	0.63	0.93	0.46	0.49	0.69	0.39	0.98	0.86	0.56	0.44
ASCC3	0.62	0.36	0.6	0.33	0.38	0.73	0.87	0.82	0.63	0.27	0.25	0.41	0.68	0.09	0.74	0.87	0.25	0.46	0.54	0.74	0.65	0.76	1	0.15	0.73	0.38	0.92	0.87	0.65	1	0.67	0.27	0.81	0.61	0.69	0.8	0.22	0.83	0.74	0.37	0.88	0.3	0.31	0.65	0.24	0.74	0.97	0.86	0.32
GRIK2	0.17	0.04	0.15	0.04	0.1	0.13	0.23	0.08	0.33	0.02	0.03	0.07	0.4	0.03	0.36	0.08	0.29	0.13	0.12	0.34	0.16	0.07	1	0.01	0.69	0.07	0.6	0.54	0.09	1	0.06	0.09	0.35	0.44	0.09	0.47	0.06	0.56	0.07	0.08	0.55	0.08	0.11	0.29	0.08	0.09	0.65	0.89	0.12
PRDM1	0.68	0.96	0.73	0.43	0.2	0.26	0.74	0.46	0.21	0.52	0.4	0.66	0.73	0.85	0.68	0.5	0.75	0.55	0.7	0.62	0.66	0.32	0.54	0.7	0.59	0.66	0.47	0.26	0.94	1	0.46	0.72	0.41	0.38	0.91	0.68	0.14	0.67	0.81	0.9	0.22	0.09	0.1	0.21	0.1	0.58	0.34	0.53	0.24
ATG5	0.61	0.89	0.79	0.42	0.16	0.37	0.88	0.27	0.14	0.43	0.31	0.61	0.7	0.89	0.74	0.74	0.63	0.6	0.62	0.65	0.58	0.38	0.46	0.65	0.32	0.72	0.44	0.2	0.88	1	0.57	0.88	0.43	0.38	0.98	0.82	0.06	0.69	0.6	0.84	0.13	0.04	0.04	0.14	0.04	0.64	0.29	0.35	0.13
ARMC2	0.42	0.99	0.95	0.47	0.65	0.34	0.92	0.96	0.76	0.37	0.51	0.62	0.46	0.17	0.56	0.19	0.97	0.7	0.33	0.93	0.28	0.19	1	0.7	0.58	0.8	0.79	0.75	0.65	1	0.25	0.87	0.59	0.88	0.54	0.21	0.32	0.94	0.51	0.49	0.58	0.31	0.29	0.72	0.28	0.4	0.83	0.65	0.72
SESN1	0.79	0.58	0.41	0.78	0.29	0.87	0.32	0.36	0.37	0.96	0.95	0.59	0.11	0.08	0.14	0.83	0.4	0.57	0.95	0.37	0.96	0.78	0.41	0.22	0.79	0.55	0.31	0.4	0.66	1	0.93	0.47	0.72	0.4	0.65	0.86	0.86	0.19	0.68	0.17	0.64	0.95	0.96	0.32	0.94	0.79	0.34	0.7	0.59
CEP57L1	0.79	0.58	0.41	0.78	0.29	0.87	0.32	0.36	0.37	0.96	0.95	0.59	0.11	0.08	0.14	0.83	0.4	0.57	0.95	0.37	0.96	0.78	0.41	0.22	0.79	0.55	0.31	0.4	0.66	1	0.93	0.47	0.72	0.4	0.65	0.86	0.86	0.19	0.68	0.17	0.64	0.95	0.96	0.32	0.94	0.79	0.34	0.7	0.59
CD164	0.79	0.58	0.41	0.78	0.29	0.87	0.32	0.36	0.37	0.96	0.95	0.59	0.11	0.08	0.14	0.83	0.4	0.57	0.95	0.37	0.96	0.78	0.41	0.22	0.79	0.55	0.31	0.4	0.66	1	0.93	0.47	0.72	0.4	0.65	0.86	0.86	0.19	0.68	0.17	0.64	0.95	0.96	0.32	0.94	0.79	0.34	0.7	0.59
PPIL6	0.79	0.58	0.41	0.78	0.29	0.87	0.32	0.36	0.37	0.96	0.95	0.59	0.11	0.08	0.14	0.83	0.4	0.57	0.95	0.37	0.96	0.78	0.41	0.22	0.79	0.55	0.31	0.4	0.66	1	0.93	0.47	0.72	0.4	0.65	0.86	0.86	0.19	0.68	0.17	0.64	0.95	0.96	0.32	0.94	0.79	0.34	0.7	0.59
SMPD2	0.79	0.58	0.41	0.78	0.29	0.87	0.32	0.36	0.37	0.96	0.95	0.59	0.11	0.08	0.14	0.83	0.4	0.57	0.95	0.37	0.96	0.78	0.41	0.22	0.79	0.55	0.31	0.4	0.66	1	0.93	0.47	0.72	0.4	0.65	0.86	0.86	0.19	0.68	0.17	0.64	0.95	0.96	0.32	0.94	0.79	0.34	0.7	0.59
MICAL1	0.79	0.58	0.41	0.78	0.29	0.87	0.32	0.36	0.37	0.96	0.95	0.59	0.11	0.08	0.14	0.83	0.4	0.57	0.95	0.37	0.96	0.78	0.41	0.22	0.79	0.55	0.31	0.4	0.66	1	0.93	0.47	0.72	0.4	0.65	0.86	0.86	0.19	0.68	0.17	0.64	0.95	0.96	0.32	0.94	0.79	0.34	0.7	0.59
ZBTB24	0.79	0.58	0.41	0.78	0.29	0.87	0.32	0.36	0.37	0.96	0.95	0.59	0.11	0.08	0.14	0.83	0.4	0.57	0.95	0.37	0.96	0.78	0.41	0.22	0.79	0.55	0.31	0.4	0.66	1	0.93	0.47	0.72	0.4	0.65	0.86	0.86	0.19	0.68	0.17	0.64	0.95	0.96	0.32	0.94	0.79	0.34	0.7	0.59
AK9	0.92	0.84	0.78	0.81	0.86	0.52	0.74	0.83	0.87	0.65	0.56	0.74	0.64	0.34	0.86	0.52	0.41	0.88	0.77	0.88	0.91	0.48	0.35	0.62	0.88	0.9	0.65	0.88	0.72	1	0.59	0.94	0.58	0.68	0.99	0.63	0.77	0.48	0.99	0.41	0.85	0.68	0.66	0.63	0.6	0.84	0.8	0.79	0.95
FIG4	0.92	0.84	0.78	0.81	0.86	0.52	0.74	0.83	0.87	0.65	0.56	0.74	0.64	0.34	0.86	0.52	0.41	0.88	0.77	0.88	0.91	0.48	0.35	0.62	0.88	0.9	0.65	0.88	0.72	1	0.59	0.94	0.58	0.68	0.99	0.63	0.77	0.48	0.99	0.41	0.85	0.68	0.66	0.63	0.6	0.84	0.8	0.79	0.95
GPR6	0.42	0.91	0.45	0.66	0.83	0.48	0.99	0.91	0.74	0.78	0.49	0.27	0.8	0.27	0.58	0.71	0.17	0.46	0.82	0.49	0.47	0.88	0.1	0.27	0.69	0.89	0.77	0.92	0.5	1	0.99	0.83	0.27	0.72	0.57	0.53	0.94	0.67	0.71	0.33	0.82	0.99	0.98	0.52	0.96	0.66	0.95	0.82	0.88
WASF1	0.42	0.91	0.45	0.66	0.83	0.48	0.99	0.91	0.74	0.78	0.49	0.27	0.8	0.27	0.58	0.71	0.17	0.46	0.82	0.49	0.47	0.88	0.1	0.27	0.69	0.89	0.77	0.92	0.5	1	0.99	0.83	0.27	0.72	0.57	0.53	0.94	0.67	0.71	0.33	0.82	0.99	0.98	0.52	0.96	0.66	0.95	0.82	0.88
CDC40	0.3	0.85	0.25	0.5	0.99	0.58	0.97	0.77	0.89	0.6	0.29	0.17	0.85	0.24	0.7	0.82	0.25	0.38	0.83	0.62	0.33	0.99	0.1	0.18	0.76	0.92	0.89	0.79	0.68	1	0.91	0.79	0.36	0.9	0.46	0.47	0.86	0.67	0.61	0.28	0.85	0.88	0.82	0.71	0.83	0.54	0.88	0.92	0.94
METTL24	0.3	0.85	0.25	0.5	0.99	0.58	0.97	0.77	0.89	0.6	0.29	0.17	0.85	0.24	0.7	0.82	0.25	0.38	0.83	0.62	0.33	0.99	0.1	0.18	0.76	0.92	0.89	0.79	0.68	1	0.91	0.79	0.36	0.9	0.46	0.47	0.86	0.67	0.61	0.28	0.85	0.88	0.82	0.71	0.83	0.54	0.88	0.92	0.94
DDO	0.31	0.38	0.13	0.27	0.24	0.83	0.47	0.45	0.24	0.43	0.13	0.18	0.43	0.02	0.57	0.81	0.17	0.21	0.79	0.74	0.42	0.64	0.1	0.03	0.93	0.43	0.4	0.57	0.81	1	0.52	0.62	0.76	0.93	0.24	0.8	0.51	0.3	0.33	0.09	0.59	0.58	0.67	0.23	0.62	0.28	0.54	0.72	0.62
SLC22A16	0.17	0.2	0.07	0.14	0.14	0.91	0.43	0.39	0.15	0.24	0.09	0.09	0.7	0.01	0.83	0.5	0.09	0.11	0.62	0.86	0.22	0.35	1	0.01	0.9	0.42	0.32	0.5	0.64	1	0.3	0.34	0.75	0.46	0.13	0.79	0.34	0.25	0.18	0.04	0.5	0.43	0.53	0.14	0.48	0.15	0.46	0.52	0.54
CDK19	0.31	0.38	0.13	0.27	0.24	0.83	0.47	0.45	0.24	0.43	0.13	0.18	0.43	0.02	0.57	0.81	0.17	0.21	0.79	0.74	0.42	0.64	0.1	0.03	0.93	0.43	0.4	0.57	0.81	1	0.52	0.62	0.76	0.93	0.24	0.8	0.51	0.3	0.33	0.09	0.59	0.58	0.67	0.23	0.62	0.28	0.54	0.72	0.62
AMD1	0.31	0.38	0.13	0.27	0.24	0.83	0.47	0.45	0.24	0.43	0.13	0.18	0.43	0.02	0.57	0.81	0.17	0.21	0.79	0.74	0.42	0.64	0.1	0.03	0.93	0.43	0.4	0.57	0.81	1	0.52	0.62	0.76	0.93	0.24	0.8	0.51	0.3	0.33	0.09	0.59	0.58	0.67	0.23	0.62	0.28	0.54	0.72	0.62
GTF3C6	0.26	0.56	0.22	0.29	0.17	0.84	0.5	0.53	0.23	0.41	0.21	0.18	0.5	0.05	0.63	0.77	0.13	0.19	0.83	0.78	0.38	0.62	0.1	0.05	0.83	0.53	0.46	0.68	0.99	1	0.52	0.79	0.75	0.87	0.28	0.85	0.28	0.35	0.38	0.12	0.43	0.33	0.41	0.21	0.35	0.27	0.63	0.59	0.45
RPF2	0.26	0.56	0.22	0.29	0.17	0.84	0.5	0.53	0.23	0.41	0.21	0.18	0.5	0.05	0.63	0.77	0.13	0.19	0.83	0.78	0.38	0.62	0.1	0.05	0.83	0.53	0.46	0.68	0.99	1	0.52	0.79	0.75	0.87	0.28	0.85	0.28	0.35	0.38	0.12	0.43	0.33	0.41	0.21	0.35	0.27	0.63	0.59	0.45
SLC16A10	0.26	0.56	0.22	0.29	0.17	0.84	0.5	0.53	0.23	0.41	0.21	0.18	0.5	0.05	0.63	0.77	0.13	0.19	0.83	0.78	0.38	0.62	0.1	0.05	0.83	0.53	0.46	0.68	0.99	1	0.52	0.79	0.75	0.87	0.28	0.85	0.28	0.35	0.38	0.12	0.43	0.33	0.41	0.21	0.35	0.27	0.63	0.59	0.45
KIAA1919	0.26	0.56	0.22	0.29	0.17	0.84	0.5	0.53	0.23	0.41	0.21	0.18	0.5	0.05	0.63	0.77	0.13	0.19	0.83	0.78	0.38	0.62	0.1	0.05	0.83	0.53	0.46	0.68	0.99	1	0.52	0.79	0.75	0.87	0.28	0.85	0.28	0.35	0.38	0.12	0.43	0.33	0.41	0.21	0.35	0.27	0.63	0.59	0.45
REV3L	0.31	0.38	0.13	0.27	0.24	0.83	0.47	0.45	0.24	0.43	0.13	0.18	0.43	0.02	0.57	0.81	0.17	0.21	0.79	0.74	0.42	0.64	0.1	0.03	0.93	0.43	0.4	0.57	0.81	1	0.52	0.62	0.76	0.93	0.24	0.8	0.51	0.3	0.33	0.09	0.59	0.58	0.67	0.23	0.62	0.28	0.54	0.72	0.62
TRAF3IP2	0.31	0.38	0.13	0.27	0.24	0.83	0.47	0.45	0.24	0.43	0.13	0.18	0.43	0.02	0.57	0.81	0.17	0.21	0.79	0.74	0.42	0.64	0.1	0.03	0.93	0.43	0.4	0.57	0.81	1	0.52	0.62	0.76	0.93	0.24	0.8	0.51	0.3	0.33	0.09	0.59	0.58	0.67	0.23	0.62	0.28	0.54	0.72	0.62
FYN	0.34	0.41	0.18	0.28	0.54	0.78	0.32	0.47	0.63	0.47	0.16	0.21	0.6	0.03	0.73	0.95	0.15	0.22	0.75	0.9	0.5	0.75	0.1	0.02	0.78	0.38	0.46	0.88	0.74	1	0.58	0.54	0.58	0.64	0.25	0.74	0.8	0.31	0.32	0.1	0.57	0.84	0.89	0.43	0.86	0.28	0.7	0.81	0.88
WISP3	0.4	0.61	0.32	0.4	0.28	0.86	0.47	0.9	0.31	0.54	0.27	0.29	0.62	0.05	1	0.78	0.05	0.32	0.63	0.85	0.59	0.9	0.1	0.05	0.36	0.44	0.31	0.57	0.94	1	0.71	0.65	0.4	0.54	0.37	0.78	0.25	0.3	0.48	0.14	0.23	0.34	0.36	0.18	0.36	0.41	0.53	0.44	0.59
TUBE1	0.27	0.29	0.12	0.23	0.42	0.94	0.4	0.68	0.43	0.34	0.1	0.17	0.48	0.02	0.75	0.94	0.08	0.24	0.55	0.88	0.44	0.74	0.1	0.01	0.23	0.35	0.42	0.71	0.56	1	0.59	0.66	0.58	0.68	0.25	0.73	0.41	0.3	0.35	0.09	0.23	0.45	0.5	0.31	0.48	0.27	0.6	0.52	0.52
FAM229B	0.27	0.29	0.12	0.23	0.42	0.94	0.4	0.68	0.43	0.34	0.1	0.17	0.48	0.02	0.75	0.94	0.08	0.24	0.55	0.88	0.44	0.74	0.1	0.01	0.23	0.35	0.42	0.71	0.56	1	0.59	0.66	0.58	0.68	0.25	0.73	0.41	0.3	0.35	0.09	0.23	0.45	0.5	0.31	0.48	0.27	0.6	0.52	0.52
LAMA4	0.4	0.61	0.32	0.4	0.28	0.86	0.47	0.9	0.31	0.54	0.27	0.29	0.62	0.05	1	0.78	0.05	0.32	0.63	0.85	0.59	0.9	0.1	0.05	0.36	0.44	0.31	0.57	0.94	1	0.71	0.65	0.4	0.54	0.37	0.78	0.25	0.3	0.48	0.14	0.23	0.34	0.36	0.18	0.36	0.41	0.53	0.44	0.59
RP11-506B6.7	0.4	0.61	0.32	0.4	0.28	0.86	0.47	0.9	0.31	0.54	0.27	0.29	0.62	0.05	1	0.78	0.05	0.32	0.63	0.85	0.59	0.9	0.1	0.05	0.36	0.44	0.31	0.57	0.94	1	0.71	0.65	0.4	0.54	0.37	0.78	0.25	0.3	0.48	0.14	0.23	0.34	0.36	0.18	0.36	0.41	0.53	0.44	0.59
RFPL4B	0.25	0.26	0.07	0.23	0.13	1	0.6	0.68	0.06	0.29	0.07	0.15	0.29	0.02	0.57	0.91	0.08	0.23	0.56	0.69	0.35	0.61	0.1	0.01	0.3	0.42	0.35	0.39	0.6	1	0.53	0.78	0.79	0.84	0.25	0.79	0.1	0.3	0.37	0.08	0.23	0.16	0.23	0.13	0.21	0.28	0.43	0.42	0.23
MARCKS	0.52	0.5	0.25	0.52	0.2	0.9	0.33	0.47	0.2	0.76	0.84	0.37	0.08	0.08	0.16	0.84	0.23	0.34	0.8	0.37	0.69	0.99	0.54	0.3	0.31	0.43	0.22	0.21	0.51	1	0.86	0.33	0.7	0.45	0.45	0.93	0.46	0.16	0.57	0.09	0.43	0.61	0.68	0.22	0.76	0.54	0.2	0.25	0.31
HDAC2	0.52	0.5	0.25	0.52	0.2	0.9	0.33	0.47	0.2	0.76	0.84	0.37	0.08	0.08	0.16	0.84	0.23	0.34	0.8	0.37	0.69	0.99	0.54	0.3	0.31	0.43	0.22	0.21	0.51	1	0.86	0.33	0.7	0.45	0.45	0.93	0.46	0.16	0.57	0.09	0.43	0.61	0.68	0.22	0.76	0.54	0.2	0.25	0.31
HS3ST5	0.76	0.9	0.7	0.87	0.22	0.83	0.54	0.5	0.37	0.82	0.58	0.62	0.47	0.38	0.38	0.88	0.47	0.69	0.77	0.79	0.98	0.72	0.41	0.55	0.28	0.56	0.32	0.51	0.84	1	0.82	0.92	0.98	0.73	0.84	0.88	0.41	0.24	0.92	0.41	0.27	0.58	0.71	0.21	0.69	0.88	0.44	0.41	0.29
FRK	0.8	0.58	0.8	0.6	0.86	0.46	0.67	0.7	0.55	0.65	0.25	0.75	0.93	0.83	0.94	0.37	0.67	0.86	0.57	0.62	0.5	0.4	1	0.8	0.27	0.75	0.45	0.67	0.4	1	0.44	0.69	0.42	0.41	0.74	0.52	0.78	0.37	0.66	0.82	0.15	0.76	0.77	0.38	0.86	0.72	0.54	0.44	0.46
NT5DC1	0.8	0.58	0.8	0.6	0.86	0.46	0.67	0.7	0.55	0.65	0.25	0.75	0.93	0.83	0.94	0.37	0.67	0.86	0.57	0.62	0.5	0.4	1	0.8	0.27	0.75	0.45	0.67	0.4	1	0.44	0.69	0.42	0.41	0.74	0.52	0.78	0.37	0.66	0.82	0.15	0.76	0.77	0.38	0.86	0.72	0.54	0.44	0.46
COL10A1	0.8	0.58	0.8	0.6	0.86	0.46	0.67	0.7	0.55	0.65	0.25	0.75	0.93	0.83	0.94	0.37	0.67	0.86	0.57	0.62	0.5	0.4	1	0.8	0.27	0.75	0.45	0.67	0.4	1	0.44	0.69	0.42	0.41	0.74	0.52	0.78	0.37	0.66	0.82	0.15	0.76	0.77	0.38	0.86	0.72	0.54	0.44	0.46
TSPYL4	0.8	0.58	0.8	0.6	0.86	0.46	0.67	0.7	0.55	0.65	0.25	0.75	0.93	0.83	0.94	0.37	0.67	0.86	0.57	0.62	0.5	0.4	1	0.8	0.27	0.75	0.45	0.67	0.4	1	0.44	0.69	0.42	0.41	0.74	0.52	0.78	0.37	0.66	0.82	0.15	0.76	0.77	0.38	0.86	0.72	0.54	0.44	0.46
DSE	0.8	0.58	0.8	0.6	0.86	0.46	0.67	0.7	0.55	0.65	0.25	0.75	0.93	0.83	0.94	0.37	0.67	0.86	0.57	0.62	0.5	0.4	1	0.8	0.27	0.75	0.45	0.67	0.4	1	0.44	0.69	0.42	0.41	0.74	0.52	0.78	0.37	0.66	0.82	0.15	0.76	0.77	0.38	0.86	0.72	0.54	0.44	0.46
TSPYL1	0.73	0.34	0.6	0.52	0.88	0.49	0.79	0.67	0.7	0.48	0.19	0.63	0.93	0.97	1	0.39	0.77	0.84	0.52	0.66	0.42	0.37	1	0.64	0.23	0.71	0.44	0.67	0.44	1	0.43	0.76	0.5	0.45	0.7	0.57	0.89	0.39	0.62	0.89	0.14	0.86	0.9	0.46	0.97	0.68	0.55	0.33	0.64
FAM26F	0.73	0.34	0.6	0.52	0.88	0.49	0.79	0.67	0.7	0.48	0.19	0.63	0.93	0.97	1	0.39	0.77	0.84	0.52	0.66	0.42	0.37	1	0.64	0.23	0.71	0.44	0.67	0.44	1	0.43	0.76	0.5	0.45	0.7	0.57	0.89	0.39	0.62	0.89	0.14	0.86	0.9	0.46	0.97	0.68	0.55	0.33	0.64
TRAPPC3L	0.73	0.34	0.6	0.52	0.88	0.49	0.79	0.67	0.7	0.48	0.19	0.63	0.93	0.97	1	0.39	0.77	0.84	0.52	0.66	0.42	0.37	1	0.64	0.23	0.71	0.44	0.67	0.44	1	0.43	0.76	0.5	0.45	0.7	0.57	0.89	0.39	0.62	0.89	0.14	0.86	0.9	0.46	0.97	0.68	0.55	0.33	0.64
FAM26E	0.73	0.34	0.6	0.52	0.88	0.49	0.79	0.67	0.7	0.48	0.19	0.63	0.93	0.97	1	0.39	0.77	0.84	0.52	0.66	0.42	0.37	1	0.64	0.23	0.71	0.44	0.67	0.44	1	0.43	0.76	0.5	0.45	0.7	0.57	0.89	0.39	0.62	0.89	0.14	0.86	0.9	0.46	0.97	0.68	0.55	0.33	0.64
FAM26D	0.73	0.34	0.6	0.52	0.88	0.49	0.79	0.67	0.7	0.48	0.19	0.63	0.93	0.97	1	0.39	0.77	0.84	0.52	0.66	0.42	0.37	1	0.64	0.23	0.71	0.44	0.67	0.44	1	0.43	0.76	0.5	0.45	0.7	0.57	0.89	0.39	0.62	0.89	0.14	0.86	0.9	0.46	0.97	0.68	0.55	0.33	0.64
RWDD1	0.73	0.34	0.6	0.52	0.88	0.49	0.79	0.67	0.7	0.48	0.19	0.63	0.93	0.97	1	0.39	0.77	0.84	0.52	0.66	0.42	0.37	1	0.64	0.23	0.71	0.44	0.67	0.44	1	0.43	0.76	0.5	0.45	0.7	0.57	0.89	0.39	0.62	0.89	0.14	0.86	0.9	0.46	0.97	0.68	0.55	0.33	0.64
RSPH4A	0.73	0.34	0.6	0.52	0.88	0.49	0.79	0.67	0.7	0.48	0.19	0.63	0.93	0.97	1	0.39	0.77	0.84	0.52	0.66	0.42	0.37	1	0.64	0.23	0.71	0.44	0.67	0.44	1	0.43	0.76	0.5	0.45	0.7	0.57	0.89	0.39	0.62	0.89	0.14	0.86	0.9	0.46	0.97	0.68	0.55	0.33	0.64
ZUFSP	0.94	0.66	0.94	0.79	0.37	0.62	0.66	0.95	0.48	0.72	0.3	0.9	0.64	0.59	0.67	0.76	0.54	0.86	0.94	0.96	0.67	0.65	1	0.97	0.31	0.98	0.29	0.54	0.67	1	0.75	0.88	0.74	0.58	0.95	0.91	0.28	0.28	1	0.56	0.17	0.44	0.54	0.22	0.52	0.99	0.47	0.23	0.42
KPNA5	0.94	0.66	0.94	0.79	0.37	0.62	0.66	0.95	0.48	0.72	0.3	0.9	0.64	0.59	0.67	0.76	0.54	0.86	0.94	0.96	0.67	0.65	1	0.97	0.31	0.98	0.29	0.54	0.67	1	0.75	0.88	0.74	0.58	0.95	0.91	0.28	0.28	1	0.56	0.17	0.44	0.54	0.22	0.52	0.99	0.47	0.23	0.42
FAM162B	0.94	0.66	0.94	0.79	0.37	0.62	0.66	0.95	0.48	0.72	0.3	0.9	0.64	0.59	0.67	0.76	0.54	0.86	0.94	0.96	0.67	0.65	1	0.97	0.31	0.98	0.29	0.54	0.67	1	0.75	0.88	0.74	0.58	0.95	0.91	0.28	0.28	1	0.56	0.17	0.44	0.54	0.22	0.52	0.99	0.47	0.23	0.42
GPRC6A	0.98	0.75	0.97	0.8	0.45	0.59	0.66	0.94	0.48	0.67	0.37	0.89	0.66	0.55	0.68	0.7	0.61	0.89	0.96	0.92	0.61	0.61	1	0.98	0.32	0.98	0.24	0.46	0.74	1	0.72	0.79	0.72	0.53	0.93	0.87	0.51	0.25	0.98	0.53	0.22	0.71	0.79	0.23	0.85	0.97	0.41	0.27	0.58
HSF2	0.67	0.29	0.55	0.25	0.92	0.36	0.72	0.5	0.81	0.52	0.22	0.3	0.58	0.72	0.46	0.39	0.74	0.58	0.91	0.66	0.44	0.14	1	0.47	0.71	0.46	0.68	0.72	0.61	1	0.15	0.79	0.79	0.66	0.27	0.7	0.51	0.68	0.26	0.51	0.7	0.64	0.66	0.86	0.62	0.27	0.7	0.91	0.57
SERINC1	0.67	0.29	0.55	0.25	0.92	0.36	0.72	0.5	0.81	0.52	0.22	0.3	0.58	0.72	0.46	0.39	0.74	0.58	0.91	0.66	0.44	0.14	1	0.47	0.71	0.46	0.68	0.72	0.61	1	0.15	0.79	0.79	0.66	0.27	0.7	0.51	0.68	0.26	0.51	0.7	0.64	0.66	0.86	0.62	0.27	0.7	0.91	0.57
PKIB	0.43	0.19	0.35	0.15	0.71	0.42	0.87	0.46	0.66	0.34	0.11	0.19	0.45	0.58	0.36	0.24	0.87	0.37	0.98	0.59	0.26	0.08	1	0.36	0.77	0.5	0.63	0.71	0.61	1	0.09	0.71	0.71	0.61	0.17	0.63	0.79	0.68	0.16	0.38	0.91	0.89	0.88	0.67	0.86	0.16	0.71	0.92	0.86
FABP7	0.49	0.15	0.31	0.15	0.76	0.44	0.87	0.44	0.65	0.36	0.08	0.2	0.43	0.56	0.35	0.26	0.81	0.4	0.98	0.56	0.29	0.09	1	0.35	0.73	0.48	0.58	0.65	0.55	1	0.1	0.65	0.68	0.65	0.17	0.64	0.54	0.64	0.17	0.38	0.82	0.65	0.66	0.66	0.59	0.17	0.66	0.88	0.68
SMPDL3A	0.49	0.15	0.31	0.15	0.76	0.44	0.87	0.44	0.65	0.36	0.08	0.2	0.43	0.56	0.35	0.26	0.81	0.4	0.98	0.56	0.29	0.09	1	0.35	0.73	0.48	0.58	0.65	0.55	1	0.1	0.65	0.68	0.65	0.17	0.64	0.54	0.64	0.17	0.38	0.82	0.65	0.66	0.66	0.59	0.17	0.66	0.88	0.68
CLVS2	0.51	0.11	0.26	0.11	0.59	0.36	0.81	0.37	0.59	0.34	0.07	0.17	0.47	0.49	0.4	0.18	0.7	0.36	0.89	0.66	0.28	0.06	1	0.3	0.88	0.4	0.61	0.66	0.51	1	0.07	0.67	0.8	0.46	0.13	0.51	0.89	0.68	0.13	0.31	0.92	0.97	0.93	0.63	0.92	0.12	0.69	0.93	0.81
TRDN	0.43	0.19	0.35	0.15	0.71	0.42	0.87	0.46	0.66	0.34	0.11	0.19	0.45	0.58	0.36	0.24	0.87	0.37	0.98	0.59	0.26	0.08	1	0.36	0.77	0.5	0.63	0.71	0.61	1	0.09	0.71	0.71	0.61	0.17	0.63	0.79	0.68	0.16	0.38	0.91	0.89	0.88	0.67	0.86	0.16	0.71	0.92	0.86
NKAIN2	0.47	0.23	0.51	0.29	0.61	0.52	0.97	0.32	0.95	0.25	0.2	0.29	0.3	0.92	0.27	0.25	0.85	0.64	0.57	0.44	0.36	0.2	1	0.49	0.71	0.41	0.9	0.89	0.45	1	0.23	0.77	0.52	0.81	0.34	0.59	0.87	0.93	0.26	0.64	0.98	0.99	0.97	0.85	0.98	0.33	0.91	0.68	0.8
MAP3K5	0.39	0.23	0.88	0.79	0.69	0.43	0.03	0.54	0.15	0.81	0.63	0.54	0.09	0.19	0.18	0.74	0.09	0.29	0.82	0.2	0.49	0.96	1	0.45	0.53	0.63	0.17	0.1	0.34	1	0.85	0.48	0.23	0.42	0.83	0.91	0.67	0.13	0.85	0.38	0.89	0.43	0.55	0.25	0.6	0.65	0.12	0.07	0.59
PEX7	0.39	0.23	0.88	0.79	0.69	0.43	0.03	0.54	0.15	0.81	0.63	0.54	0.09	0.19	0.18	0.74	0.09	0.29	0.82	0.2	0.49	0.96	1	0.45	0.53	0.63	0.17	0.1	0.34	1	0.85	0.48	0.23	0.42	0.83	0.91	0.67	0.13	0.85	0.38	0.89	0.43	0.55	0.25	0.6	0.65	0.12	0.07	0.59
SLC35D3	0.43	0.29	0.84	0.82	0.76	0.46	0.05	0.56	0.15	0.86	0.63	0.58	0.08	0.19	0.17	0.72	0.09	0.32	0.81	0.19	0.54	0.99	1	0.47	0.57	0.63	0.14	0.09	0.33	1	0.87	0.39	0.23	0.46	0.84	0.91	0.89	0.11	0.86	0.38	0.81	0.64	0.74	0.27	0.87	0.68	0.1	0.07	0.74
IL20RA	0.43	0.29	0.84	0.82	0.76	0.46	0.05	0.56	0.15	0.86	0.63	0.58	0.08	0.19	0.17	0.72	0.09	0.32	0.81	0.19	0.54	0.99	1	0.47	0.57	0.63	0.14	0.09	0.33	1	0.87	0.39	0.23	0.46	0.84	0.91	0.89	0.11	0.86	0.38	0.81	0.64	0.74	0.27	0.87	0.68	0.1	0.07	0.74
IL22RA2	0.64	0.43	0.84	0.98	0.44	0.77	0.07	0.38	0.43	0.93	0.75	0.82	0.09	0.26	0.18	0.25	0.16	0.48	0.71	0.2	0.8	0.58	1	0.66	0.7	0.95	0.39	0.26	0.43	1	0.67	0.58	0.26	0.46	0.88	0.35	0.5	0.16	0.5	0.51	0.57	0.81	0.74	0.93	0.67	0.98	0.24	0.11	0.92
IFNGR1	0.55	0.33	0.88	0.96	0.56	0.7	0.04	0.38	0.38	0.98	0.74	0.74	0.1	0.24	0.19	0.31	0.14	0.42	0.75	0.2	0.71	0.66	1	0.61	0.62	0.99	0.49	0.29	0.44	1	0.76	0.69	0.25	0.4	0.91	0.42	0.84	0.22	0.52	0.49	0.69	0.82	0.96	0.84	0.95	0.94	0.29	0.1	0.72
OLIG3	0.51	0.9	0.7	0.77	0.67	0.62	0.01	0.5	0.28	0.8	0.53	0.53	0.11	0.11	0.21	0.35	0.14	0.37	0.87	0.23	0.59	0.75	1	0.37	0.84	0.61	0.54	0.26	0.35	1	0.86	0.72	0.28	0.37	0.97	0.36	0.95	0.36	0.61	0.34	0.65	0.64	0.82	0.63	0.77	0.85	0.31	0.21	0.61
TNFAIP3	0.59	0.69	0.82	0.85	0.88	0.7	0.01	0.35	0.21	0.9	0.61	0.59	0.13	0.12	0.28	0.31	0.12	0.4	0.88	0.29	0.66	0.7	1	0.44	0.94	0.6	0.4	0.19	0.43	1	0.83	0.68	0.36	0.4	0.97	0.4	0.83	0.35	0.57	0.36	0.64	0.57	0.73	0.4	0.71	0.92	0.26	0.2	0.71
KIAA1244	0.59	0.69	0.82	0.85	0.88	0.7	0.01	0.35	0.21	0.9	0.61	0.59	0.13	0.12	0.28	0.31	0.12	0.4	0.88	0.29	0.66	0.7	1	0.44	0.94	0.6	0.4	0.19	0.43	1	0.83	0.68	0.36	0.4	0.97	0.4	0.83	0.35	0.57	0.36	0.64	0.57	0.73	0.4	0.71	0.92	0.26	0.2	0.71
HEBP2	0.76	0.77	0.89	0.92	0.29	0.81	0.02	0.55	0.45	0.97	0.7	0.82	0.14	0.2	0.28	0.32	0.21	0.57	0.99	0.29	0.85	0.62	1	0.62	1	0.73	0.73	0.38	0.38	1	0.74	0.92	0.35	0.49	0.85	0.34	0.84	0.55	0.53	0.5	0.54	0.9	0.92	0.99	0.99	0.92	0.45	0.29	0.91
NHSL1	0.51	0.9	0.7	0.77	0.67	0.62	0.01	0.5	0.28	0.8	0.53	0.53	0.11	0.11	0.21	0.35	0.14	0.37	0.87	0.23	0.59	0.75	1	0.37	0.84	0.61	0.54	0.26	0.35	1	0.86	0.72	0.28	0.37	0.97	0.36	0.95	0.36	0.61	0.34	0.65	0.64	0.82	0.63	0.77	0.85	0.31	0.21	0.61
RP3-509I19.11	0.57	0.97	0.66	0.8	0.56	0.66	0.01	0.51	0.3	0.86	0.52	0.57	0.1	0.11	0.2	0.3	0.15	0.41	0.85	0.23	0.65	0.69	1	0.38	0.94	0.61	0.47	0.22	0.33	1	0.8	0.63	0.28	0.4	1	0.31	0.76	0.31	0.59	0.33	0.54	0.94	0.92	0.69	0.9	0.91	0.27	0.25	0.77
CCDC28A	0.57	0.97	0.66	0.8	0.56	0.66	0.01	0.51	0.3	0.86	0.52	0.57	0.1	0.11	0.2	0.3	0.15	0.41	0.85	0.23	0.65	0.69	1	0.38	0.94	0.61	0.47	0.22	0.33	1	0.8	0.63	0.28	0.4	1	0.31	0.76	0.31	0.59	0.33	0.54	0.94	0.92	0.69	0.9	0.91	0.27	0.25	0.77
ECT2L	0.65	0.8	0.78	0.89	0.78	0.75	0.01	0.35	0.22	0.96	0.6	0.63	0.12	0.11	0.27	0.26	0.13	0.44	0.87	0.29	0.72	0.64	1	0.46	0.96	0.6	0.34	0.16	0.42	1	0.77	0.6	0.37	0.43	0.94	0.36	0.92	0.3	0.55	0.35	0.55	0.84	0.96	0.43	0.98	0.98	0.22	0.22	0.87
REPS1	0.38	0.69	0.73	0.66	0.65	0.41	0.01	0.61	0.12	0.69	0.49	0.41	0.1	0.11	0.2	0.71	0.1	0.28	0.61	0.22	0.44	0.94	1	0.3	0.71	0.4	0.2	0.1	0.29	1	0.82	0.52	0.25	0.39	0.78	0.75	0.56	0.18	0.88	0.29	0.83	0.33	0.47	0.2	0.48	0.61	0.14	0.13	0.52
ABRACL	0.32	0.89	0.62	0.57	0.79	0.35	0.01	0.82	0.16	0.59	0.41	0.35	0.08	0.1	0.15	0.81	0.11	0.25	0.58	0.17	0.38	0.87	1	0.24	0.61	0.39	0.26	0.13	0.23	1	0.77	0.53	0.19	0.36	0.71	0.74	0.64	0.18	0.95	0.27	0.84	0.37	0.53	0.3	0.52	0.55	0.16	0.14	0.43
HECA	0.32	0.89	0.62	0.57	0.79	0.35	0.01	0.82	0.16	0.59	0.41	0.35	0.08	0.1	0.15	0.81	0.11	0.25	0.58	0.17	0.38	0.87	1	0.24	0.61	0.39	0.26	0.13	0.23	1	0.77	0.53	0.19	0.36	0.71	0.74	0.64	0.18	0.95	0.27	0.84	0.37	0.53	0.3	0.52	0.55	0.16	0.14	0.43
TXLNB	0.51	0.9	0.7	0.77	0.67	0.62	0.01	0.5	0.28	0.8	0.53	0.53	0.11	0.11	0.21	0.35	0.14	0.37	0.87	0.23	0.59	0.75	1	0.37	0.84	0.61	0.54	0.26	0.35	1	0.86	0.72	0.28	0.37	0.97	0.36	0.95	0.36	0.61	0.34	0.65	0.64	0.82	0.63	0.77	0.85	0.31	0.21	0.61
CITED2	0.51	0.9	0.7	0.77	0.67	0.62	0.01	0.5	0.28	0.8	0.53	0.53	0.11	0.11	0.21	0.35	0.14	0.37	0.87	0.23	0.59	0.75	1	0.37	0.84	0.61	0.54	0.26	0.35	1	0.86	0.72	0.28	0.37	0.97	0.36	0.95	0.36	0.61	0.34	0.65	0.64	0.82	0.63	0.77	0.85	0.31	0.21	0.61
NMBR	0.64	0.07	0.5	0.25	0.34	0.71	0.27	0.43	0.92	0.44	0.74	0.38	0.33	0.88	0.52	0.31	0.44	0.69	0.84	0.49	0.5	0.3	1	0.39	0.87	0.81	0.49	0.53	0.52	1	0.42	0.73	0.61	0.8	0.43	0.73	0.61	0.58	0.32	0.71	0.48	0.77	0.65	0.95	0.67	0.35	0.55	0.23	0.45
GJE1	0.64	0.07	0.5	0.25	0.34	0.71	0.27	0.43	0.92	0.44	0.74	0.38	0.33	0.88	0.52	0.31	0.44	0.69	0.84	0.49	0.5	0.3	1	0.39	0.87	0.81	0.49	0.53	0.52	1	0.42	0.73	0.61	0.8	0.43	0.73	0.61	0.58	0.32	0.71	0.48	0.77	0.65	0.95	0.67	0.35	0.55	0.23	0.45
VTA1	0.64	0.07	0.5	0.25	0.34	0.71	0.27	0.43	0.92	0.44	0.74	0.38	0.33	0.88	0.52	0.31	0.44	0.69	0.84	0.49	0.5	0.3	1	0.39	0.87	0.81	0.49	0.53	0.52	1	0.42	0.73	0.61	0.8	0.43	0.73	0.61	0.58	0.32	0.71	0.48	0.77	0.65	0.95	0.67	0.35	0.55	0.23	0.45
GPR126	0.61	0.19	0.48	0.31	0.34	0.82	0.16	0.52	0.95	0.46	0.84	0.45	0.31	0.95	0.49	0.34	0.48	0.72	0.93	0.48	0.53	0.33	1	0.5	0.68	0.87	0.62	0.53	0.4	1	0.48	0.81	0.54	0.72	0.45	0.61	0.63	0.89	0.33	0.83	0.44	0.76	0.61	0.89	0.68	0.37	0.66	0.37	0.39
HIVEP2	0.71	0.45	0.72	0.44	0.38	0.83	0.1	0.56	0.77	0.63	1	0.62	0.33	0.76	0.54	0.32	0.43	0.8	0.85	0.51	0.65	0.39	1	0.7	0.67	0.77	0.61	0.51	0.4	1	0.54	0.74	0.62	0.74	0.56	0.56	0.76	0.81	0.41	0.98	0.43	0.88	0.73	0.95	0.8	0.47	0.62	0.46	0.57
AIG1	0.79	0.64	0.85	0.49	0.25	0.93	0.09	0.84	0.93	0.73	0.89	0.68	0.28	0.75	0.42	0.4	0.5	0.83	0.82	0.4	0.72	0.44	1	0.79	0.77	0.77	0.82	0.67	0.3	1	0.56	0.68	0.48	0.68	0.61	0.52	0.64	0.81	0.45	1	0.44	0.83	0.66	0.77	0.76	0.52	0.73	0.51	0.67
ADAT2	0.79	0.64	0.85	0.49	0.25	0.93	0.09	0.84	0.93	0.73	0.89	0.68	0.28	0.75	0.42	0.4	0.5	0.83	0.82	0.4	0.72	0.44	1	0.79	0.77	0.77	0.82	0.67	0.3	1	0.56	0.68	0.48	0.68	0.61	0.52	0.64	0.81	0.45	1	0.44	0.83	0.66	0.77	0.76	0.52	0.73	0.51	0.67
PEX3	0.79	0.64	0.85	0.49	0.25	0.93	0.09	0.84	0.93	0.73	0.89	0.68	0.28	0.75	0.42	0.4	0.5	0.83	0.82	0.4	0.72	0.44	1	0.79	0.77	0.77	0.82	0.67	0.3	1	0.56	0.68	0.48	0.68	0.61	0.52	0.64	0.81	0.45	1	0.44	0.83	0.66	0.77	0.76	0.52	0.73	0.51	0.67
FUCA2	0.79	0.64	0.85	0.49	0.25	0.93	0.09	0.84	0.93	0.73	0.89	0.68	0.28	0.75	0.42	0.4	0.5	0.83	0.82	0.4	0.72	0.44	1	0.79	0.77	0.77	0.82	0.67	0.3	1	0.56	0.68	0.48	0.68	0.61	0.52	0.64	0.81	0.45	1	0.44	0.83	0.66	0.77	0.76	0.52	0.73	0.51	0.67
PHACTR2	0.84	0.45	0.91	0.43	0.25	0.82	0.17	0.75	0.89	0.74	0.97	0.62	0.29	0.88	0.44	0.37	0.45	0.81	0.96	0.4	0.7	0.42	1	0.69	1	0.94	0.68	0.69	0.39	1	0.52	0.6	0.54	0.76	0.6	0.63	0.61	0.49	0.46	0.9	0.47	0.84	0.7	0.82	0.75	0.51	0.62	0.35	0.78
RP3-468K18.5	0.73	0.14	0.62	0.28	0.2	0.81	0.29	0.71	0.83	0.53	0.84	0.4	0.27	0.85	0.38	0.4	0.52	0.71	0.86	0.35	0.56	0.35	1	0.43	0.95	0.79	0.7	0.74	0.4	1	0.45	0.65	0.44	0.75	0.47	0.7	0.48	0.54	0.37	0.7	0.5	0.71	0.57	0.59	0.63	0.4	0.68	0.24	0.55
LTV1	0.73	0.14	0.62	0.28	0.2	0.81	0.29	0.71	0.83	0.53	0.84	0.4	0.27	0.85	0.38	0.4	0.52	0.71	0.86	0.35	0.56	0.35	1	0.43	0.95	0.79	0.7	0.74	0.4	1	0.45	0.65	0.44	0.75	0.47	0.7	0.48	0.54	0.37	0.7	0.5	0.71	0.57	0.59	0.63	0.4	0.68	0.24	0.55
RP3-468K18.7	0.73	0.14	0.62	0.28	0.2	0.81	0.29	0.71	0.83	0.53	0.84	0.4	0.27	0.85	0.38	0.4	0.52	0.71	0.86	0.35	0.56	0.35	1	0.43	0.95	0.79	0.7	0.74	0.4	1	0.45	0.65	0.44	0.75	0.47	0.7	0.48	0.54	0.37	0.7	0.5	0.71	0.57	0.59	0.63	0.4	0.68	0.24	0.55
ZC2HC1B	0.73	0.14	0.62	0.28	0.2	0.81	0.29	0.71	0.83	0.53	0.84	0.4	0.27	0.85	0.38	0.4	0.52	0.71	0.86	0.35	0.56	0.35	1	0.43	0.95	0.79	0.7	0.74	0.4	1	0.45	0.65	0.44	0.75	0.47	0.7	0.48	0.54	0.37	0.7	0.5	0.71	0.57	0.59	0.63	0.4	0.68	0.24	0.55
PLAGL1	0.75	0.29	0.76	0.38	0.39	0.73	0.17	0.48	0.72	0.63	0.92	0.56	0.34	0.88	0.57	0.29	0.39	0.78	0.93	0.52	0.63	0.37	1	0.61	0.85	0.95	0.49	0.51	0.5	1	0.49	0.67	0.69	0.81	0.54	0.66	0.74	0.53	0.41	0.89	0.46	0.9	0.77	0.88	0.79	0.46	0.52	0.33	0.65
SF3B5	0.99	0.45	0.99	0.52	0.57	0.61	0.28	0.52	0.59	0.85	0.87	0.74	0.41	0.73	0.67	0.47	0.31	0.99	0.98	0.58	0.85	0.57	1	0.72	0.88	0.81	0.42	0.53	0.55	1	0.72	0.75	0.78	0.8	0.78	0.73	0.96	0.54	0.64	0.9	0.61	0.81	0.95	0.61	0.91	0.67	0.55	0.32	0.96
STX11	0.99	0.45	0.99	0.52	0.57	0.61	0.28	0.52	0.59	0.85	0.87	0.74	0.41	0.73	0.67	0.47	0.31	0.99	0.98	0.58	0.85	0.57	1	0.72	0.88	0.81	0.42	0.53	0.55	1	0.72	0.75	0.78	0.8	0.78	0.73	0.96	0.54	0.64	0.9	0.61	0.81	0.95	0.61	0.91	0.67	0.55	0.32	0.96
UTRN	0.68	0.58	0.71	0.87	0.65	0.67	0.22	0.41	0.44	0.86	0.56	0.92	0.24	0.39	0.56	0.81	0.16	0.68	0.99	0.39	0.81	0.98	1	0.87	0.94	0.93	0.34	0.43	0.37	1	0.84	0.92	0.66	0.44	0.84	0.88	0.57	0.48	0.99	0.56	0.71	0.47	0.59	0.4	0.54	0.96	0.43	0.19	0.64
EPM2A	0.37	0.73	0.53	0.74	0.97	0.81	0.09	0.37	0.26	0.55	0.47	0.58	0.16	0.27	0.4	0.84	0.07	0.39	0.97	0.26	0.47	0.62	1	0.63	0.64	0.7	0.23	0.27	0.32	1	0.49	0.59	0.43	0.29	0.52	0.79	0.27	0.31	0.67	0.35	0.87	0.2	0.28	0.23	0.24	0.55	0.26	0.09	0.32
AL023806.1	0.42	0.83	0.49	0.8	0.93	0.92	0.12	0.4	0.27	0.62	0.46	0.64	0.16	0.26	0.43	0.93	0.08	0.43	0.99	0.28	0.53	0.69	1	0.67	0.76	0.75	0.17	0.23	0.33	1	0.56	0.53	0.49	0.34	0.55	0.84	0.41	0.24	0.69	0.35	0.99	0.33	0.41	0.24	0.4	0.63	0.22	0.12	0.42
FBXO30	0.42	0.83	0.49	0.8	0.93	0.92	0.12	0.4	0.27	0.62	0.46	0.64	0.16	0.26	0.43	0.93	0.08	0.43	0.99	0.28	0.53	0.69	1	0.67	0.76	0.75	0.17	0.23	0.33	1	0.56	0.53	0.49	0.34	0.55	0.84	0.41	0.24	0.69	0.35	0.99	0.33	0.41	0.24	0.4	0.63	0.22	0.12	0.42
SHPRH	0.52	0.36	0.76	0.96	0.84	0.99	0.22	0.37	0.41	0.86	0.64	0.88	0.17	0.4	0.41	0.91	0.09	0.51	0.88	0.27	0.68	0.81	1	0.96	0.74	0.94	0.17	0.27	0.38	1	0.63	0.48	0.43	0.35	0.69	0.76	0.55	0.27	0.82	0.49	0.99	0.45	0.55	0.36	0.53	0.78	0.25	0.06	0.61
GRM1	0.4	0.56	0.57	0.95	0.56	0.9	0.28	0.7	0.65	0.7	0.53	0.8	0.15	0.41	0.28	0.74	0.13	0.47	0.92	0.17	0.58	0.72	1	0.88	0.54	0.97	0.29	0.45	0.3	1	0.6	0.55	0.28	0.33	0.62	0.82	0.73	0.26	0.73	0.5	0.97	0.55	0.68	0.64	0.62	0.69	0.36	0.07	0.49
RAB32	0.3	0.55	0.6	0.97	0.65	0.88	0.33	0.62	0.48	0.66	0.58	0.75	0.15	0.58	0.28	0.71	0.09	0.41	0.93	0.14	0.47	0.66	1	0.95	0.45	0.84	0.21	0.34	0.35	1	0.56	0.61	0.23	0.25	0.64	0.74	0.76	0.17	0.81	0.61	0.95	0.57	0.7	0.54	0.63	0.63	0.26	0.03	0.41
ADGB	0.15	0.59	0.43	0.57	0.69	0.39	0.19	0.8	0.24	0.36	0.35	0.4	0.07	0.47	0.14	0.33	0.05	0.21	0.53	0.07	0.24	0.32	1	0.61	0.23	0.68	0.17	0.19	0.17	1	0.27	0.34	0.11	0.2	0.33	0.35	0.42	0.16	0.4	0.39	0.63	0.31	0.39	0.26	0.38	0.31	0.16	0.02	0.23
STXBP5	0.31	0.82	0.51	0.81	0.94	0.9	0.14	0.33	0.17	0.57	0.51	0.57	0.16	0.37	0.43	0.9	0.05	0.37	0.81	0.25	0.42	0.63	1	0.82	0.66	0.9	0.11	0.15	0.4	1	0.51	0.58	0.42	0.24	0.56	0.74	0.42	0.15	0.77	0.44	1	0.34	0.42	0.18	0.4	0.56	0.13	0.06	0.33
SAMD5	0.86	0.4	0.98	0.58	0.58	0.41	0.64	0.33	0.52	0.92	0.72	0.86	0.32	0.75	0.72	0.62	0.27	0.92	0.78	0.48	0.99	0.74	1	0.75	0.78	0.71	0.69	0.65	0.49	1	0.87	0.59	0.78	0.4	0.81	0.74	0.8	0.85	0.59	0.99	0.51	0.7	0.84	0.54	0.72	0.78	0.72	0.16	0.81
SASH1	0.4	0.21	0.76	0.92	0.77	0.79	0.31	0.56	0.48	0.9	0.78	0.86	0.21	0.6	0.38	0.79	0.08	0.39	0.72	0.23	0.59	0.7	1	0.77	0.83	0.77	0.12	0.29	0.56	1	0.54	0.41	0.4	0.29	0.61	0.54	0.98	0.11	0.72	0.59	0.71	0.84	0.95	0.44	0.92	0.63	0.18	0.11	0.89
UST	0.35	0.15	0.96	0.83	0.76	0.96	0.41	0.76	0.66	0.87	0.89	0.94	0.3	0.77	0.46	0.62	0.07	0.39	0.68	0.3	0.55	0.6	1	0.59	0.78	0.68	0.24	0.58	0.66	1	0.46	0.56	0.52	0.26	0.62	0.42	0.93	0.3	0.67	0.68	0.81	0.79	0.91	0.56	0.8	0.57	0.47	0.1	0.91
TAB2	0.45	0.2	0.99	0.72	0.65	0.95	0.46	0.8	0.74	0.99	0.89	0.93	0.32	0.76	0.48	0.72	0.09	0.46	0.7	0.34	0.68	0.72	1	0.52	0.64	0.67	0.17	0.53	0.65	1	0.55	0.45	0.57	0.32	0.67	0.49	0.79	0.21	0.69	0.7	0.65	0.94	0.83	0.61	0.9	0.7	0.4	0.16	0.86
SUMO4	0.45	0.2	0.99	0.72	0.65	0.95	0.46	0.8	0.74	0.99	0.89	0.93	0.32	0.76	0.48	0.72	0.09	0.46	0.7	0.34	0.68	0.72	1	0.52	0.64	0.67	0.17	0.53	0.65	1	0.55	0.45	0.57	0.32	0.67	0.49	0.79	0.21	0.69	0.7	0.65	0.94	0.83	0.61	0.9	0.7	0.4	0.16	0.86
ZC3H12D	0.44	0.43	0.78	0.98	0.48	0.95	0.38	0.95	1	0.8	0.74	0.92	0.34	0.54	0.47	0.54	0.07	0.36	0.6	0.32	0.61	0.56	1	0.73	0.83	0.66	0.3	0.79	0.59	1	0.4	0.26	0.61	0.31	0.44	0.61	0.95	0.35	0.44	0.46	0.95	0.87	0.99	0.66	0.86	0.56	0.64	0.19	0.94
PPIL4	0.44	0.43	0.78	0.98	0.48	0.95	0.38	0.95	1	0.8	0.74	0.92	0.34	0.54	0.47	0.54	0.07	0.36	0.6	0.32	0.61	0.56	1	0.73	0.83	0.66	0.3	0.79	0.59	1	0.4	0.26	0.61	0.31	0.44	0.61	0.95	0.35	0.44	0.46	0.95	0.87	0.99	0.66	0.86	0.56	0.64	0.19	0.94
GINM1	0.44	0.43	0.78	0.98	0.48	0.95	0.38	0.95	1	0.8	0.74	0.92	0.34	0.54	0.47	0.54	0.07	0.36	0.6	0.32	0.61	0.56	1	0.73	0.83	0.66	0.3	0.79	0.59	1	0.4	0.26	0.61	0.31	0.44	0.61	0.95	0.35	0.44	0.46	0.95	0.87	0.99	0.66	0.86	0.56	0.64	0.19	0.94
KATNA1	0.44	0.43	0.78	0.98	0.48	0.95	0.38	0.95	1	0.8	0.74	0.92	0.34	0.54	0.47	0.54	0.07	0.36	0.6	0.32	0.61	0.56	1	0.73	0.83	0.66	0.3	0.79	0.59	1	0.4	0.26	0.61	0.31	0.44	0.61	0.95	0.35	0.44	0.46	0.95	0.87	0.99	0.66	0.86	0.56	0.64	0.19	0.94
LATS1	0.45	0.2	0.99	0.72	0.65	0.95	0.46	0.8	0.74	0.99	0.89	0.93	0.32	0.76	0.48	0.72	0.09	0.46	0.7	0.34	0.68	0.72	1	0.52	0.64	0.67	0.17	0.53	0.65	1	0.55	0.45	0.57	0.32	0.67	0.49	0.79	0.21	0.69	0.7	0.65	0.94	0.83	0.61	0.9	0.7	0.4	0.16	0.86
AL358852.1	0.23	0.21	0.88	0.93	0.69	0.85	0.69	0.67	0.7	0.7	0.47	0.81	0.57	0.77	0.84	0.56	0.05	0.28	0.76	0.55	0.39	0.46	1	0.7	0.55	0.61	0.24	0.74	0.87	1	0.32	0.6	0.91	0.49	0.47	0.55	0.99	0.34	0.53	0.73	0.71	0.88	0.97	0.53	0.89	0.45	0.62	0.19	0.84
NUP43	0.23	0.21	0.88	0.93	0.69	0.85	0.69	0.67	0.7	0.7	0.47	0.81	0.57	0.77	0.84	0.56	0.05	0.28	0.76	0.55	0.39	0.46	1	0.7	0.55	0.61	0.24	0.74	0.87	1	0.32	0.6	0.91	0.49	0.47	0.55	0.99	0.34	0.53	0.73	0.71	0.88	0.97	0.53	0.89	0.45	0.62	0.19	0.84
PCMT1	0.23	0.21	0.88	0.93	0.69	0.85	0.69	0.67	0.7	0.7	0.47	0.81	0.57	0.77	0.84	0.56	0.05	0.28	0.76	0.55	0.39	0.46	1	0.7	0.55	0.61	0.24	0.74	0.87	1	0.32	0.6	0.91	0.49	0.47	0.55	0.99	0.34	0.53	0.73	0.71	0.88	0.97	0.53	0.89	0.45	0.62	0.19	0.84
LRP11	0.23	0.21	0.88	0.93	0.69	0.85	0.69	0.67	0.7	0.7	0.47	0.81	0.57	0.77	0.84	0.56	0.05	0.28	0.76	0.55	0.39	0.46	1	0.7	0.55	0.61	0.24	0.74	0.87	1	0.32	0.6	0.91	0.49	0.47	0.55	0.99	0.34	0.53	0.73	0.71	0.88	0.97	0.53	0.89	0.45	0.62	0.19	0.84
RAET1E	0.17	0.16	0.94	0.96	0.81	0.95	0.61	0.63	0.62	0.58	0.51	0.7	0.52	0.78	0.78	0.47	0.04	0.24	0.73	0.47	0.31	0.38	1	0.76	0.69	0.61	0.32	0.79	0.87	1	0.26	0.72	0.81	0.38	0.44	0.47	0.74	0.44	0.52	0.71	0.88	0.62	0.72	0.48	0.61	0.36	0.69	0.11	0.92
RAET1G	0.17	0.16	0.94	0.96	0.81	0.95	0.61	0.63	0.62	0.58	0.51	0.7	0.52	0.78	0.78	0.47	0.04	0.24	0.73	0.47	0.31	0.38	1	0.76	0.69	0.61	0.32	0.79	0.87	1	0.26	0.72	0.81	0.38	0.44	0.47	0.74	0.44	0.52	0.71	0.88	0.62	0.72	0.48	0.61	0.36	0.69	0.11	0.92
ULBP2	0.23	0.21	0.88	0.93	0.69	0.85	0.69	0.67	0.7	0.7	0.47	0.81	0.57	0.77	0.84	0.56	0.05	0.28	0.76	0.55	0.39	0.46	1	0.7	0.55	0.61	0.24	0.74	0.87	1	0.32	0.6	0.91	0.49	0.47	0.55	0.99	0.34	0.53	0.73	0.71	0.88	0.97	0.53	0.89	0.45	0.62	0.19	0.84
ULBP1	0.23	0.21	0.88	0.93	0.69	0.85	0.69	0.67	0.7	0.7	0.47	0.81	0.57	0.77	0.84	0.56	0.05	0.28	0.76	0.55	0.39	0.46	1	0.7	0.55	0.61	0.24	0.74	0.87	1	0.32	0.6	0.91	0.49	0.47	0.55	0.99	0.34	0.53	0.73	0.71	0.88	0.97	0.53	0.89	0.45	0.62	0.19	0.84
RAET1L	0.23	0.21	0.88	0.93	0.69	0.85	0.69	0.67	0.7	0.7	0.47	0.81	0.57	0.77	0.84	0.56	0.05	0.28	0.76	0.55	0.39	0.46	1	0.7	0.55	0.61	0.24	0.74	0.87	1	0.32	0.6	0.91	0.49	0.47	0.55	0.99	0.34	0.53	0.73	0.71	0.88	0.97	0.53	0.89	0.45	0.62	0.19	0.84
ULBP3	0.23	0.21	0.88	0.93	0.69	0.85	0.69	0.67	0.7	0.7	0.47	0.81	0.57	0.77	0.84	0.56	0.05	0.28	0.76	0.55	0.39	0.46	1	0.7	0.55	0.61	0.24	0.74	0.87	1	0.32	0.6	0.91	0.49	0.47	0.55	0.99	0.34	0.53	0.73	0.71	0.88	0.97	0.53	0.89	0.45	0.62	0.19	0.84
PPP1R14C	0.18	0.25	0.89	0.84	0.88	0.47	0.88	0.31	0.37	0.6	0.46	0.86	0.55	0.93	1	0.72	0.02	0.34	0.92	0.65	0.36	0.54	1	0.68	0.83	0.5	0.19	0.57	0.89	1	0.4	0.89	0.97	0.57	0.6	0.6	0.53	0.32	0.73	0.9	0.89	0.45	0.5	0.31	0.47	0.54	0.51	0.01	0.69
IYD	0.18	0.25	0.89	0.84	0.88	0.47	0.88	0.31	0.37	0.6	0.46	0.86	0.55	0.93	1	0.72	0.02	0.34	0.92	0.65	0.36	0.54	1	0.68	0.83	0.5	0.19	0.57	0.89	1	0.4	0.89	0.97	0.57	0.6	0.6	0.53	0.32	0.73	0.9	0.89	0.45	0.5	0.31	0.47	0.54	0.51	0.01	0.69
PLEKHG1	0.1	0.32	0.65	0.86	0.95	0.64	0.82	0.4	0.28	0.36	0.36	0.64	0.5	0.8	0.92	0.43	0.02	0.23	0.93	0.49	0.21	0.24	1	0.86	0.95	0.62	0.11	0.49	0.73	1	0.15	0.7	0.83	0.48	0.34	0.31	0.6	0.23	0.41	0.68	0.98	0.5	0.57	0.28	0.53	0.3	0.46	0	0.76
MTHFD1L	0.19	0.17	0.9	0.89	0.73	0.73	0.57	0.3	0.21	0.54	0.5	0.78	0.31	0.78	0.74	0.72	0.01	0.37	0.99	0.44	0.36	0.51	1	0.75	0.47	0.52	0.09	0.3	0.8	1	0.37	0.56	0.72	0.57	0.64	0.59	0.25	0.17	0.76	0.89	0.5	0.22	0.25	0.15	0.23	0.52	0.26	0.01	0.44
AKAP12	0.19	0.17	0.9	0.89	0.73	0.73	0.57	0.3	0.21	0.54	0.5	0.78	0.31	0.78	0.74	0.72	0.01	0.37	0.99	0.44	0.36	0.51	1	0.75	0.47	0.52	0.09	0.3	0.8	1	0.37	0.56	0.72	0.57	0.64	0.59	0.25	0.17	0.76	0.89	0.5	0.22	0.25	0.15	0.23	0.52	0.26	0.01	0.44
ZBTB2	0.19	0.17	0.9	0.89	0.73	0.73	0.57	0.3	0.21	0.54	0.5	0.78	0.31	0.78	0.74	0.72	0.01	0.37	0.99	0.44	0.36	0.51	1	0.75	0.47	0.52	0.09	0.3	0.8	1	0.37	0.56	0.72	0.57	0.64	0.59	0.25	0.17	0.76	0.89	0.5	0.22	0.25	0.15	0.23	0.52	0.26	0.01	0.44
RMND1	0.19	0.17	0.9	0.89	0.73	0.73	0.57	0.3	0.21	0.54	0.5	0.78	0.31	0.78	0.74	0.72	0.01	0.37	0.99	0.44	0.36	0.51	1	0.75	0.47	0.52	0.09	0.3	0.8	1	0.37	0.56	0.72	0.57	0.64	0.59	0.25	0.17	0.76	0.89	0.5	0.22	0.25	0.15	0.23	0.52	0.26	0.01	0.44
C6orf211	0.19	0.17	0.9	0.89	0.73	0.73	0.57	0.3	0.21	0.54	0.5	0.78	0.31	0.78	0.74	0.72	0.01	0.37	0.99	0.44	0.36	0.51	1	0.75	0.47	0.52	0.09	0.3	0.8	1	0.37	0.56	0.72	0.57	0.64	0.59	0.25	0.17	0.76	0.89	0.5	0.22	0.25	0.15	0.23	0.52	0.26	0.01	0.44
CCDC170	0.06	0.04	0.86	0.99	0.9	0.36	0.71	0.26	0.47	0.25	0.52	0.4	0.8	0.62	0.76	0.76	0.01	0.29	0.98	0.79	0.13	0.43	1	0.72	0.41	0.24	0.37	0.74	0.99	1	0.42	0.86	0.86	0.85	0.77	0.67	0.25	0.51	0.82	0.71	0.85	0.16	0.19	0.2	0.17	0.31	0.73	0.01	0.22
ESR1	0.05	0.06	0.97	0.97	0.55	0.24	0.28	0.27	0.66	0.26	0.49	0.4	0.91	0.49	0.57	0.76	0.01	0.26	0.92	0.99	0.11	0.43	1	0.67	0.67	0.21	0.63	0.92	0.93	1	0.45	0.59	0.63	0.87	0.75	0.68	0.48	0.74	0.8	0.68	0.71	0.3	0.35	0.39	0.33	0.3	0.92	0.01	0.33
OPRM1	0.16	0.64	0.3	0.37	0.64	0.7	0.49	0.74	0.18	0.33	0.16	0.37	0.69	0.27	0.93	0.22	0.03	0.19	0.54	0.52	0.23	0.16	1	0.57	0.67	0.87	0.12	0.34	0.43	1	0.12	0.35	0.71	0.16	0.17	0.19	0.24	0.33	0.19	0.24	0.54	0.27	0.34	0.16	0.29	0.2	0.35	0	0.71
IPCEF1	0.16	0.64	0.3	0.37	0.64	0.7	0.49	0.74	0.18	0.33	0.16	0.37	0.69	0.27	0.93	0.22	0.03	0.19	0.54	0.52	0.23	0.16	1	0.57	0.67	0.87	0.12	0.34	0.43	1	0.12	0.35	0.71	0.16	0.17	0.19	0.24	0.33	0.19	0.24	0.54	0.27	0.34	0.16	0.29	0.2	0.35	0	0.71
CNKSR3	0.15	0.89	0.43	0.39	0.71	0.89	0.23	0.65	0.3	0.3	0.21	0.35	0.43	0.3	0.79	0.2	0.02	0.15	0.59	0.32	0.2	0.16	1	0.64	0.93	0.87	0.21	0.46	0.4	1	0.11	0.41	0.47	0.09	0.17	0.17	0.2	0.43	0.21	0.24	0.58	0.22	0.3	0.27	0.22	0.17	0.45	0	0.71
SCAF8	0.22	0.5	0.72	0.73	0.75	0.81	0.62	0.49	0.29	0.54	0.36	0.65	0.41	0.58	0.8	0.35	0.04	0.28	0.77	0.44	0.33	0.23	1	0.95	0.53	0.94	0.33	0.57	0.68	1	0.15	0.88	0.7	0.22	0.27	0.33	0.17	0.71	0.34	0.47	0.44	0.19	0.23	0.27	0.19	0.28	0.67	0.01	0.56
ARID1B	0.24	0.59	0.71	0.63	0.84	0.97	0.3	0.54	0.87	0.52	0.3	0.61	0.48	0.47	0.85	0.47	0.04	0.27	0.68	0.48	0.38	0.29	1	0.78	0.34	0.78	0.43	0.93	0.48	1	0.17	0.64	0.84	0.39	0.23	0.39	0.52	0.69	0.27	0.39	0.5	0.45	0.52	0.62	0.43	0.23	0.9	0.04	0.93
TMEM242	0.22	0.5	0.72	0.73	0.75	0.81	0.62	0.49	0.29	0.54	0.36	0.65	0.41	0.58	0.8	0.35	0.04	0.28	0.77	0.44	0.33	0.23	1	0.95	0.53	0.94	0.33	0.57	0.68	1	0.15	0.88	0.7	0.22	0.27	0.33	0.17	0.71	0.34	0.47	0.44	0.19	0.23	0.27	0.19	0.28	0.67	0.01	0.56
ZDHHC14	0.22	0.5	0.72	0.73	0.75	0.81	0.62	0.49	0.29	0.54	0.36	0.65	0.41	0.58	0.8	0.35	0.04	0.28	0.77	0.44	0.33	0.23	1	0.95	0.53	0.94	0.33	0.57	0.68	1	0.15	0.88	0.7	0.22	0.27	0.33	0.17	0.71	0.34	0.47	0.44	0.19	0.23	0.27	0.19	0.28	0.67	0.01	0.56
SNX9	0.22	0.5	0.72	0.73	0.75	0.81	0.62	0.49	0.29	0.54	0.36	0.65	0.41	0.58	0.8	0.35	0.04	0.28	0.77	0.44	0.33	0.23	1	0.95	0.53	0.94	0.33	0.57	0.68	1	0.15	0.88	0.7	0.22	0.27	0.33	0.17	0.71	0.34	0.47	0.44	0.19	0.23	0.27	0.19	0.28	0.67	0.01	0.56
RSPH3	0.19	0.48	0.6	0.78	0.8	0.39	0.75	0.26	0.66	0.66	0.27	0.49	0.77	0.95	0.78	0.83	0.04	0.24	0.99	0.79	0.28	0.45	1	0.99	0.49	0.65	0.7	0.96	1	1	0.47	0.72	0.8	0.62	0.48	0.85	0.28	0.93	0.68	0.78	0.72	0.26	0.31	0.47	0.27	0.28	0.99	0.01	0.69
TAGAP	0.19	0.48	0.6	0.78	0.8	0.39	0.75	0.26	0.66	0.66	0.27	0.49	0.77	0.95	0.78	0.83	0.04	0.24	0.99	0.79	0.28	0.45	1	0.99	0.49	0.65	0.7	0.96	1	1	0.47	0.72	0.8	0.62	0.48	0.85	0.28	0.93	0.68	0.78	0.72	0.26	0.31	0.47	0.27	0.28	0.99	0.01	0.69
FNDC1	0.14	0.39	0.65	0.67	0.92	0.53	0.92	0.24	0.57	0.53	0.3	0.42	0.67	0.89	0.87	0.7	0.03	0.2	1	0.67	0.22	0.35	1	0.92	0.37	0.69	0.75	0.96	0.98	1	0.37	0.69	0.94	0.46	0.42	0.76	0.14	0.98	0.63	0.71	0.55	0.13	0.17	0.4	0.13	0.22	0.99	0.01	0.46
IGF2R	0.18	0.72	0.5	0.57	0.65	0.91	0.6	0.47	0.21	0.48	0.31	0.53	0.33	0.43	0.72	0.3	0.04	0.23	0.71	0.39	0.29	0.18	1	0.81	0.47	1	0.29	0.47	0.7	1	0.13	0.79	0.66	0.19	0.2	0.34	0.1	0.56	0.27	0.34	0.4	0.12	0.15	0.2	0.13	0.22	0.54	0.01	0.38
SLC22A1	0.18	0.72	0.5	0.57	0.65	0.91	0.6	0.47	0.21	0.48	0.31	0.53	0.33	0.43	0.72	0.3	0.04	0.23	0.71	0.39	0.29	0.18	1	0.81	0.47	1	0.29	0.47	0.7	1	0.13	0.79	0.66	0.19	0.2	0.34	0.1	0.56	0.27	0.34	0.4	0.12	0.15	0.2	0.13	0.22	0.54	0.01	0.38
SLC22A2	0.18	0.72	0.5	0.57	0.65	0.91	0.6	0.47	0.21	0.48	0.31	0.53	0.33	0.43	0.72	0.3	0.04	0.23	0.71	0.39	0.29	0.18	1	0.81	0.47	1	0.29	0.47	0.7	1	0.13	0.79	0.66	0.19	0.2	0.34	0.1	0.56	0.27	0.34	0.4	0.12	0.15	0.2	0.13	0.22	0.54	0.01	0.38
SLC22A3	0.18	0.72	0.5	0.57	0.65	0.91	0.6	0.47	0.21	0.48	0.31	0.53	0.33	0.43	0.72	0.3	0.04	0.23	0.71	0.39	0.29	0.18	1	0.81	0.47	1	0.29	0.47	0.7	1	0.13	0.79	0.66	0.19	0.2	0.34	0.1	0.56	0.27	0.34	0.4	0.12	0.15	0.2	0.13	0.22	0.54	0.01	0.38
LPA	0.18	0.72	0.5	0.57	0.65	0.91	0.6	0.47	0.21	0.48	0.31	0.53	0.33	0.43	0.72	0.3	0.04	0.23	0.71	0.39	0.29	0.18	1	0.81	0.47	1	0.29	0.47	0.7	1	0.13	0.79	0.66	0.19	0.2	0.34	0.1	0.56	0.27	0.34	0.4	0.12	0.15	0.2	0.13	0.22	0.54	0.01	0.38
PDE10A	0.58	0.97	0.61	0.88	0.39	0.97	0.35	0.96	0.16	0.69	0.65	0.61	0.1	0.29	0.29	0.65	0.05	0.5	0.44	0.22	0.56	0.66	1	0.83	0.92	0.11	0.05	0.11	0.16	1	0.5	0.51	0.4	0.12	0.56	0.34	0.59	0.18	0.6	0.3	0.85	0.65	0.75	0.19	0.71	0.72	0.17	0.13	0.7
MLLT4	0.55	0.92	0.61	0.77	0.91	0.82	0.17	1	0.65	0.65	0.56	0.57	0.16	0.24	0.35	0.75	0.04	0.45	0.38	0.26	0.57	0.68	1	0.64	0.61	0.06	0.13	0.43	0.09	1	0.46	0.36	0.53	0.26	0.45	0.4	0.97	0.21	0.46	0.26	0.8	0.96	0.94	0.5	0.99	0.58	0.37	0.22	0.95
KIF25	0.58	0.97	0.61	0.88	0.39	0.97	0.35	0.96	0.16	0.69	0.65	0.61	0.1	0.29	0.29	0.65	0.05	0.5	0.44	0.22	0.56	0.66	1	0.83	0.92	0.11	0.05	0.11	0.16	1	0.5	0.51	0.4	0.12	0.56	0.34	0.59	0.18	0.6	0.3	0.85	0.65	0.75	0.19	0.71	0.72	0.17	0.13	0.7
FRMD1	0.58	0.97	0.61	0.88	0.39	0.97	0.35	0.96	0.16	0.69	0.65	0.61	0.1	0.29	0.29	0.65	0.05	0.5	0.44	0.22	0.56	0.66	1	0.83	0.92	0.11	0.05	0.11	0.16	1	0.5	0.51	0.4	0.12	0.56	0.34	0.59	0.18	0.6	0.3	0.85	0.65	0.75	0.19	0.71	0.72	0.17	0.13	0.7
DACT2	0.58	0.97	0.61	0.88	0.39	0.97	0.35	0.96	0.16	0.69	0.65	0.61	0.1	0.29	0.29	0.65	0.05	0.5	0.44	0.22	0.56	0.66	1	0.83	0.92	0.11	0.05	0.11	0.16	1	0.5	0.51	0.4	0.12	0.56	0.34	0.59	0.18	0.6	0.3	0.85	0.65	0.75	0.19	0.71	0.72	0.17	0.13	0.7
SMOC2	0.58	0.97	0.61	0.88	0.39	0.97	0.35	0.96	0.16	0.69	0.65	0.61	0.1	0.29	0.29	0.65	0.05	0.5	0.44	0.22	0.56	0.66	1	0.83	0.92	0.11	0.05	0.11	0.16	1	0.5	0.51	0.4	0.12	0.56	0.34	0.59	0.18	0.6	0.3	0.85	0.65	0.75	0.19	0.71	0.72	0.17	0.13	0.7
THBS2	0.58	0.97	0.61	0.88	0.39	0.97	0.35	0.96	0.16	0.69	0.65	0.61	0.1	0.29	0.29	0.65	0.05	0.5	0.44	0.22	0.56	0.66	1	0.83	0.92	0.11	0.05	0.11	0.16	1	0.5	0.51	0.4	0.12	0.56	0.34	0.59	0.18	0.6	0.3	0.85	0.65	0.75	0.19	0.71	0.72	0.17	0.13	0.7
WDR27	0.49	0.78	0.44	0.73	0.31	0.93	0.34	0.92	0.12	0.63	0.58	0.51	0.08	0.21	0.26	0.56	0.04	0.42	0.4	0.2	0.48	0.55	1	0.65	0.81	0.11	0.04	0.09	0.17	1	0.41	0.45	0.38	0.1	0.43	0.35	0.42	0.13	0.48	0.22	0.93	0.47	0.56	0.13	0.53	0.59	0.13	0.12	0.5
C6orf120	0.49	0.78	0.44	0.73	0.31	0.93	0.34	0.92	0.12	0.63	0.58	0.51	0.08	0.21	0.26	0.56	0.04	0.42	0.4	0.2	0.48	0.55	1	0.65	0.81	0.11	0.04	0.09	0.17	1	0.41	0.45	0.38	0.1	0.43	0.35	0.42	0.13	0.48	0.22	0.93	0.47	0.56	0.13	0.53	0.59	0.13	0.12	0.5
PHF10	0.36	0.9	0.48	0.63	0.23	0.8	0.28	0.86	0.11	0.52	0.57	0.43	0.09	0.24	0.24	0.46	0.03	0.33	0.41	0.17	0.37	0.43	1	0.62	0.62	0.15	0.11	0.14	0.19	1	0.32	0.56	0.33	0.08	0.38	0.3	0.23	0.23	0.46	0.22	0.84	0.26	0.34	0.11	0.3	0.45	0.2	0.08	0.32
TCTE3	0.36	0.9	0.48	0.63	0.23	0.8	0.28	0.86	0.11	0.52	0.57	0.43	0.09	0.24	0.24	0.46	0.03	0.33	0.41	0.17	0.37	0.43	1	0.62	0.62	0.15	0.11	0.14	0.19	1	0.32	0.56	0.33	0.08	0.38	0.3	0.23	0.23	0.46	0.22	0.84	0.26	0.34	0.11	0.3	0.45	0.2	0.08	0.32
ERMARD	0.32	0.53	0.38	0.43	0.21	0.9	0.19	0.9	0.07	0.34	0.33	0.34	0.16	0.13	0.33	0.34	0.03	0.31	0.28	0.16	0.31	0.35	1	0.3	0.58	0.14	0.14	0.15	0.06	1	0.28	0.43	0.25	0.04	0.31	0.18	0.29	0.3	0.34	0.19	0.7	0.29	0.43	0.09	0.33	0.36	0.25	0.11	0.4
DLL1	0.86	0.76	0.78	0.85	0.37	0.99	0.31	0.89	0.17	0.9	0.75	0.89	0.05	0.29	0.14	0.81	0.11	0.87	0.39	0.14	0.88	0.98	1	0.61	0.66	0.21	0.15	0.16	0.14	1	0.81	0.65	0.28	0.08	0.86	0.38	0.53	0.35	0.84	0.47	0.91	0.55	0.67	0.2	0.58	0.97	0.27	0.35	0.56
FAM120B	0.86	0.76	0.78	0.85	0.37	0.99	0.31	0.89	0.17	0.9	0.75	0.89	0.05	0.29	0.14	0.81	0.11	0.87	0.39	0.14	0.88	0.98	1	0.61	0.66	0.21	0.15	0.16	0.14	1	0.81	0.65	0.28	0.08	0.86	0.38	0.53	0.35	0.84	0.47	0.91	0.55	0.67	0.2	0.58	0.97	0.27	0.35	0.56
PSMB1	0.86	0.76	0.78	0.85	0.37	0.99	0.31	0.89	0.17	0.9	0.75	0.89	0.05	0.29	0.14	0.81	0.11	0.87	0.39	0.14	0.88	0.98	1	0.61	0.66	0.21	0.15	0.16	0.14	1	0.81	0.65	0.28	0.08	0.86	0.38	0.53	0.35	0.84	0.47	0.91	0.55	0.67	0.2	0.58	0.97	0.27	0.35	0.56
TBP	0.86	0.76	0.78	0.85	0.37	0.99	0.31	0.89	0.17	0.9	0.75	0.89	0.05	0.29	0.14	0.81	0.11	0.87	0.39	0.14	0.88	0.98	1	0.61	0.66	0.21	0.15	0.16	0.14	1	0.81	0.65	0.28	0.08	0.86	0.38	0.53	0.35	0.84	0.47	0.91	0.55	0.67	0.2	0.58	0.97	0.27	0.35	0.56
PDCD2	0.86	0.76	0.78	0.85	0.37	0.99	0.31	0.89	0.17	0.9	0.75	0.89	0.05	0.29	0.14	0.81	0.11	0.87	0.39	0.14	0.88	0.98	1	0.61	0.66	0.21	0.15	0.16	0.14	1	0.81	0.65	0.28	0.08	0.86	0.38	0.53	0.35	0.84	0.47	0.91	0.55	0.67	0.2	0.58	0.97	0.27	0.35	0.56
AUTS2	0.81	0.79	0.67	0.96	0.69	0.5	0.3	0.6	0.54	0.96	0.67	0.96	0.59	0.94	0.49	0.78	0.68	0.9	0.91	0.65	0.97	0.96	1	0.65	0.19	0.43	0.9	0.86	0.48	1	0.86	0.94	0.62	0.85	0.88	0.88	0.67	0.84	0.88	0.96	0.54	0.69	0.75	0.58	0.76	0.82	0.85	0.69	0.26
DPP6	0.61	0.3	0.51	0.66	0.74	0.09	0.05	0.88	0.2	0.61	0.54	0.78	0.02	0.13	0.03	0.67	0.51	0.38	0.52	0.04	0.57	0.37	1	0.26	0.97	0.33	0.06	0.09	0.4	1	0.35	0.26	0.06	0.03	0.59	0.22	0.51	0.07	0.83	0.23	0.45	0.72	0.91	0.33	0.85	0.57	0.07	0.76	0.95
RBM33	0.79	0.42	0.88	0.84	0.29	0.66	0.19	0.39	0.8	0.45	0.92	0.77	0.36	0.79	0.37	0.74	0.94	0.97	0.74	0.4	0.85	0.65	1	0.81	0.85	0.73	0.55	0.66	0.8	1	0.65	0.98	0.46	0.4	0.73	0.61	0.69	0.75	0.58	0.76	0.7	0.87	0.88	0.57	0.97	0.91	0.57	0.94	0.48
OR4F21	0.85	0.75	0.28	0.72	0.87	0.21	0.34	0.29	0.11	0.94	0.39	0.98	0.05	0.02	0.08	0.97	0.3	0.64	0.5	0.05	0.94	0.89	1	0.18	0.17	0.04	0.41	0.17	0.01	1	0.95	0.09	0.05	0.04	0.88	0.5	0.35	0.47	0.78	0.2	0.09	0.41	0.46	0.95	0.41	0.64	0.24	0.87	0.68
ZNF596	0.85	0.75	0.28	0.72	0.87	0.21	0.34	0.29	0.11	0.94	0.39	0.98	0.05	0.02	0.08	0.97	0.3	0.64	0.5	0.05	0.94	0.89	1	0.18	0.17	0.04	0.41	0.17	0.01	1	0.95	0.09	0.05	0.04	0.88	0.5	0.35	0.47	0.78	0.2	0.09	0.41	0.46	0.95	0.41	0.64	0.24	0.87	0.68
FBXO25	0.85	0.75	0.28	0.72	0.87	0.21	0.34	0.29	0.11	0.94	0.39	0.98	0.05	0.02	0.08	0.97	0.3	0.64	0.5	0.05	0.94	0.89	1	0.18	0.17	0.04	0.41	0.17	0.01	1	0.95	0.09	0.05	0.04	0.88	0.5	0.35	0.47	0.78	0.2	0.09	0.41	0.46	0.95	0.41	0.64	0.24	0.87	0.68
TDRP	0.85	0.75	0.28	0.72	0.87	0.21	0.34	0.29	0.11	0.94	0.39	0.98	0.05	0.02	0.08	0.97	0.3	0.64	0.5	0.05	0.94	0.89	1	0.18	0.17	0.04	0.41	0.17	0.01	1	0.95	0.09	0.05	0.04	0.88	0.5	0.35	0.47	0.78	0.2	0.09	0.41	0.46	0.95	0.41	0.64	0.24	0.87	0.68
ERICH1	0.85	0.75	0.28	0.72	0.87	0.21	0.34	0.29	0.11	0.94	0.39	0.98	0.05	0.02	0.08	0.97	0.3	0.64	0.5	0.05	0.94	0.89	1	0.18	0.17	0.04	0.41	0.17	0.01	1	0.95	0.09	0.05	0.04	0.88	0.5	0.35	0.47	0.78	0.2	0.09	0.41	0.46	0.95	0.41	0.64	0.24	0.87	0.68
DLGAP2	0.82	0.9	0.19	0.74	0.71	0.31	0.5	0.72	0.12	0.86	0.52	0.88	0.13	0.03	0.14	0.8	0.51	0.65	0.47	0.09	0.82	0.95	1	0.22	0.31	0.03	0.48	0.28	0.02	1	0.98	0.18	0.09	0.08	0.98	0.45	0.28	0.54	0.93	0.22	0.19	0.44	0.48	0.79	0.39	0.69	0.35	0.97	0.72
CSMD1	0.36	0.26	0.07	0.06	0.32	0.19	0.53	0.49	0.03	0.15	0.14	0.02	0.08	0.01	0.08	0.01	0.17	0.11	0.92	0.03	0.19	0.17	1	0	0.62	0.02	0.17	0.13	0.01	1	0.13	0.01	0.05	0	0.16	0.1	0.64	0.25	0.15	0.04	0.91	0.65	0.55	0.13	0.77	0.32	0.21	0.7	0.35
TUSC3	0.13	0.52	0.62	0.48	0.72	0.05	0.97	0.33	0.21	0.23	0.06	0.19	0.42	0.77	0.22	0.3	0.25	0.12	0.88	0.1	0.12	0.23	1	0.97	0.98	1	0.02	0.12	0.23	1	0.21	0.8	0.1	0.52	0.34	0.07	0.48	0.01	0.36	0.8	0.41	0.71	0.82	0.42	0.62	0.2	0.05	0.02	0.71
MSR1	0.13	0.8	0.63	0.52	0.28	0.03	0.56	0.45	0.03	0.24	0.03	0.19	0.11	0.68	0.09	0.34	0.17	0.21	0.95	0.03	0.13	0.26	1	0.33	0.71	0.92	0.01	0.03	0.08	1	0.25	0.84	0.03	0.25	0.44	0.07	0.74	0.01	0.48	0.76	0.64	0.99	0.89	0.1	0.9	0.24	0.02	0.05	0.96
MTUS1	0.2	0.67	0.53	0.23	0.18	0.05	0.25	0.1	0.1	0.15	0.01	0.18	0.1	0.13	0.06	0.16	0.18	0.21	0.37	0.03	0.19	0.2	1	0.08	0.18	0.27	0.11	0.14	0.03	1	0.17	0.29	0.05	0.14	0.22	0.05	0.57	0.11	0.21	0.26	0.53	0.46	0.46	0.14	0.59	0.18	0.14	0.25	0.45
FGL1	0.25	0.61	0.53	0.25	0.27	0.08	0.28	0.12	0.14	0.22	0.02	0.21	0.12	0.09	0.09	0.21	0.25	0.22	0.56	0.06	0.23	0.23	1	0.08	0.22	0.36	0.14	0.18	0.07	1	0.19	0.24	0.08	0.29	0.24	0.07	0.7	0.14	0.23	0.21	0.61	0.59	0.58	0.2	0.74	0.19	0.17	0.34	0.55
PCM1	0.25	0.61	0.53	0.25	0.27	0.08	0.28	0.12	0.14	0.22	0.02	0.21	0.12	0.09	0.09	0.21	0.25	0.22	0.56	0.06	0.23	0.23	1	0.08	0.22	0.36	0.14	0.18	0.07	1	0.19	0.24	0.08	0.29	0.24	0.07	0.7	0.14	0.23	0.21	0.61	0.59	0.58	0.2	0.74	0.19	0.17	0.34	0.55
ASAH1	0.25	0.61	0.53	0.25	0.27	0.08	0.28	0.12	0.14	0.22	0.02	0.21	0.12	0.09	0.09	0.21	0.25	0.22	0.56	0.06	0.23	0.23	1	0.08	0.22	0.36	0.14	0.18	0.07	1	0.19	0.24	0.08	0.29	0.24	0.07	0.7	0.14	0.23	0.21	0.61	0.59	0.58	0.2	0.74	0.19	0.17	0.34	0.55
KIF13B	0.21	0.12	0.39	0.78	0.39	0.9	0.8	0.72	0.77	0.39	0.96	0.68	0.75	0.27	0.84	0.43	0.19	0.72	0.15	0.98	0.35	0.42	1	0.4	0.11	0.54	0.46	0.82	0.92	1	0.38	0.76	0.94	0.71	0.9	0.47	0.27	0.73	0.95	0.26	0.38	0.21	0.22	0.19	0.24	0.5	0.92	0.38	0.3
DUSP4	0.26	0.12	0.34	0.65	0.41	0.97	0.95	0.66	0.75	0.55	0.72	0.83	0.98	0.28	0.84	0.53	0.25	0.86	0.19	0.76	0.45	0.53	1	0.28	0.1	0.59	0.38	0.65	0.9	1	0.5	0.87	0.66	0.9	0.78	0.47	0.35	0.58	0.92	0.28	0.45	0.28	0.29	0.22	0.33	0.62	0.73	0.36	0.33
SARAF	0.26	0.12	0.34	0.65	0.41	0.97	0.95	0.66	0.75	0.55	0.72	0.83	0.98	0.28	0.84	0.53	0.25	0.86	0.19	0.76	0.45	0.53	1	0.28	0.1	0.59	0.38	0.65	0.9	1	0.5	0.87	0.66	0.9	0.78	0.47	0.35	0.58	0.92	0.28	0.45	0.28	0.29	0.22	0.33	0.62	0.73	0.36	0.33
LEPROTL1	0.26	0.12	0.34	0.65	0.41	0.97	0.95	0.66	0.75	0.55	0.72	0.83	0.98	0.28	0.84	0.53	0.25	0.86	0.19	0.76	0.45	0.53	1	0.28	0.1	0.59	0.38	0.65	0.9	1	0.5	0.87	0.66	0.9	0.78	0.47	0.35	0.58	0.92	0.28	0.45	0.28	0.29	0.22	0.33	0.62	0.73	0.36	0.33
MBOAT4	0.26	0.12	0.34	0.65	0.41	0.97	0.95	0.66	0.75	0.55	0.72	0.83	0.98	0.28	0.84	0.53	0.25	0.86	0.19	0.76	0.45	0.53	1	0.28	0.1	0.59	0.38	0.65	0.9	1	0.5	0.87	0.66	0.9	0.78	0.47	0.35	0.58	0.92	0.28	0.45	0.28	0.29	0.22	0.33	0.62	0.73	0.36	0.33
DCTN6	0.26	0.12	0.34	0.65	0.41	0.97	0.95	0.66	0.75	0.55	0.72	0.83	0.98	0.28	0.84	0.53	0.25	0.86	0.19	0.76	0.45	0.53	1	0.28	0.1	0.59	0.38	0.65	0.9	1	0.5	0.87	0.66	0.9	0.78	0.47	0.35	0.58	0.92	0.28	0.45	0.28	0.29	0.22	0.33	0.62	0.73	0.36	0.33
RBPMS	0.51	0.27	0.3	0.55	0.38	0.26	0.29	0.29	0.8	0.94	0.63	0.97	0.33	0.56	0.2	0.84	0.61	0.87	0.19	0.24	0.69	0.79	1	0.45	0.11	0.54	0.14	0.35	0.19	1	0.67	0.75	0.2	0.98	0.73	0.32	0.95	0.17	0.87	0.55	0.73	0.87	0.85	0.37	0.99	0.69	0.32	0.37	0.76
GTF2E2	0.45	0.33	0.42	0.6	0.1	0.29	0.46	0.32	0.31	0.99	0.64	0.87	0.27	0.58	0.16	0.66	0.6	0.79	0.17	0.19	0.6	0.67	1	0.43	0.15	0.74	0.1	0.18	0.35	1	0.6	0.83	0.14	0.75	0.77	0.27	0.56	0.14	0.88	0.59	0.63	0.51	0.5	0.12	0.64	0.66	0.22	0.3	0.29
SMIM18	0.56	0.71	0.77	0.98	0.08	0.14	0.24	0.26	0.19	0.79	0.68	0.74	0.21	0.83	0.13	0.53	0.72	0.7	0.26	0.11	0.7	0.58	1	0.69	0.01	0.55	0.07	0.14	0.28	1	0.51	0.27	0.11	0.52	0.82	0.21	0.31	0.1	0.74	0.84	0.18	0.3	0.3	0.1	0.41	0.56	0.16	0.33	0.11
GSR	0.56	0.71	0.77	0.98	0.08	0.14	0.24	0.26	0.19	0.79	0.68	0.74	0.21	0.83	0.13	0.53	0.72	0.7	0.26	0.11	0.7	0.58	1	0.69	0.01	0.55	0.07	0.14	0.28	1	0.51	0.27	0.11	0.52	0.82	0.21	0.31	0.1	0.74	0.84	0.18	0.3	0.3	0.1	0.41	0.56	0.16	0.33	0.11
UBXN8	0.56	0.71	0.77	0.98	0.08	0.14	0.24	0.26	0.19	0.79	0.68	0.74	0.21	0.83	0.13	0.53	0.72	0.7	0.26	0.11	0.7	0.58	1	0.69	0.01	0.55	0.07	0.14	0.28	1	0.51	0.27	0.11	0.52	0.82	0.21	0.31	0.1	0.74	0.84	0.18	0.3	0.3	0.1	0.41	0.56	0.16	0.33	0.11
PPP2CB	0.77	0.72	0.6	0.87	0.57	0.85	0.78	0.33	0.82	0.76	0.47	0.95	0.59	0.71	0.6	0.81	0.77	1	0.22	0.51	0.95	0.79	1	0.44	0.01	0.64	0.54	0.66	0.99	1	0.74	0.97	0.6	0.94	0.93	0.9	0.18	0.62	0.83	0.91	0.05	0.15	0.22	0.39	0.19	0.73	0.66	0.3	0.07
TEX15	0.77	0.72	0.6	0.87	0.57	0.85	0.78	0.33	0.82	0.76	0.47	0.95	0.59	0.71	0.6	0.81	0.77	1	0.22	0.51	0.95	0.79	1	0.44	0.01	0.64	0.54	0.66	0.99	1	0.74	0.97	0.6	0.94	0.93	0.9	0.18	0.62	0.83	0.91	0.05	0.15	0.22	0.39	0.19	0.73	0.66	0.3	0.07
NRG1	0.96	0.98	0.79	0.6	0.9	0.62	0.87	0.81	0.53	0.77	0.35	0.77	0.92	0.65	0.9	0.86	0.39	0.77	0.99	0.82	0.77	0.81	1	0.56	0.47	0.82	0.84	0.67	0.51	1	0.8	0.84	0.76	0.2	0.79	0.7	0.56	0.73	0.97	0.78	0.33	0.71	0.75	0.99	0.74	0.92	0.69	0.78	0.61
TTI2	0.89	0.37	0.62	0.55	0.61	0.08	0.21	0.13	0.42	0.97	0.4	0.73	0.73	0.28	0.55	0.53	0.87	0.65	0.49	0.46	0.84	0.68	1	0.33	0.22	0.04	0.5	0.43	0.25	1	0.6	0.54	0.39	0.21	0.57	0.19	0.38	0.35	0.63	0.42	0.23	0.41	0.4	0.86	0.42	0.73	0.44	0.59	0.35
MAK16	0.89	0.37	0.62	0.55	0.61	0.08	0.21	0.13	0.42	0.97	0.4	0.73	0.73	0.28	0.55	0.53	0.87	0.65	0.49	0.46	0.84	0.68	1	0.33	0.22	0.04	0.5	0.43	0.25	1	0.6	0.54	0.39	0.21	0.57	0.19	0.38	0.35	0.63	0.42	0.23	0.41	0.4	0.86	0.42	0.73	0.44	0.59	0.35
RNF122	0.89	0.37	0.62	0.55	0.61	0.08	0.21	0.13	0.42	0.97	0.4	0.73	0.73	0.28	0.55	0.53	0.87	0.65	0.49	0.46	0.84	0.68	1	0.33	0.22	0.04	0.5	0.43	0.25	1	0.6	0.54	0.39	0.21	0.57	0.19	0.38	0.35	0.63	0.42	0.23	0.41	0.4	0.86	0.42	0.73	0.44	0.59	0.35
DUSP26	0.86	0.4	0.71	0.54	0.43	0.05	0.1	0.18	0.29	0.98	0.43	0.72	0.52	0.24	0.43	0.57	0.99	0.66	0.5	0.36	0.85	0.69	1	0.33	0.26	0.05	0.3	0.24	0.24	1	0.6	0.44	0.28	0.21	0.6	0.2	0.49	0.24	0.67	0.42	0.31	0.52	0.51	0.63	0.52	0.74	0.26	0.6	0.41
UNC5D	0.34	0.4	0.97	0.95	0.69	0.72	0.59	0.96	0.92	0.79	0.86	0.7	0.49	0.64	0.69	0.94	0.31	0.63	0.87	0.73	0.55	0.79	1	0.66	0.63	0.45	0.65	0.9	0.95	1	0.8	0.88	0.86	0.72	0.97	0.91	0.49	0.69	0.94	0.83	0.89	0.38	0.33	0.94	0.38	0.72	0.81	0.19	0.39
KCNU1	0.22	0.16	0.95	0.97	0.17	0.1	0.1	0.08	0.6	0.55	0.91	0.55	0.47	0.4	0.26	0.9	0.21	0.61	0.39	0.23	0.38	0.69	1	0.55	0.29	0.11	0.85	0.61	0.87	1	0.79	0.59	0.39	0.31	0.99	0.51	0.63	0.84	0.92	0.74	0.57	0.56	0.53	0.71	0.59	0.66	0.65	0.13	0.4
ZNF703	0.43	0.2	0.81	0.83	0.17	0.07	0.08	0.78	0.17	0.77	0.69	0.79	0.28	0.56	0.35	0.88	0.49	0.73	0.35	0.23	0.6	0.84	1	0.78	0.69	0.1	0.31	0.04	0.99	1	0.81	0.58	0.22	0.25	0.91	0.57	0.61	0.22	0.97	0.71	0.87	0.73	0.67	0.36	0.74	0.78	0.05	0.76	0.93
ERLIN2	0.45	0.22	0.84	0.82	0.13	0.04	0.04	0.85	0.12	0.76	0.7	0.81	0.14	0.53	0.22	0.89	0.59	0.75	0.33	0.12	0.62	0.87	1	0.8	0.75	0.11	0.17	0.01	0.98	1	0.83	0.47	0.11	0.2	0.91	0.58	0.45	0.13	0.95	0.7	0.98	0.57	0.5	0.25	0.57	0.79	0.02	0.86	0.81
PROSC	0.45	0.22	0.84	0.82	0.13	0.04	0.04	0.85	0.12	0.76	0.7	0.81	0.14	0.53	0.22	0.89	0.59	0.75	0.33	0.12	0.62	0.87	1	0.8	0.75	0.11	0.17	0.01	0.98	1	0.83	0.47	0.11	0.2	0.91	0.58	0.45	0.13	0.95	0.7	0.98	0.57	0.5	0.25	0.57	0.79	0.02	0.86	0.81
GPR124	0.45	0.22	0.84	0.82	0.13	0.04	0.04	0.85	0.12	0.76	0.7	0.81	0.14	0.53	0.22	0.89	0.59	0.75	0.33	0.12	0.62	0.87	1	0.8	0.75	0.11	0.17	0.01	0.98	1	0.83	0.47	0.11	0.2	0.91	0.58	0.45	0.13	0.95	0.7	0.98	0.57	0.5	0.25	0.57	0.79	0.02	0.86	0.81
BRF2	0.45	0.22	0.84	0.82	0.13	0.04	0.04	0.85	0.12	0.76	0.7	0.81	0.14	0.53	0.22	0.89	0.59	0.75	0.33	0.12	0.62	0.87	1	0.8	0.75	0.11	0.17	0.01	0.98	1	0.83	0.47	0.11	0.2	0.91	0.58	0.45	0.13	0.95	0.7	0.98	0.57	0.5	0.25	0.57	0.79	0.02	0.86	0.81
RAB11FIP1	0.45	0.22	0.84	0.82	0.13	0.04	0.04	0.85	0.12	0.76	0.7	0.81	0.14	0.53	0.22	0.89	0.59	0.75	0.33	0.12	0.62	0.87	1	0.8	0.75	0.11	0.17	0.01	0.98	1	0.83	0.47	0.11	0.2	0.91	0.58	0.45	0.13	0.95	0.7	0.98	0.57	0.5	0.25	0.57	0.79	0.02	0.86	0.81
GOT1L1	0.5	0.43	0.88	0.86	0.28	0.07	0.08	0.69	0.2	0.75	0.8	0.83	0.11	0.68	0.22	0.71	0.77	0.75	0.64	0.12	0.68	0.8	1	0.84	0.46	0.28	0.27	0.01	0.99	1	0.75	0.7	0.11	0.2	0.99	0.76	0.64	0.19	0.83	0.83	0.76	0.71	0.6	0.48	0.73	0.74	0.01	0.86	0.85
ADRB3	0.5	0.43	0.88	0.86	0.28	0.07	0.08	0.69	0.2	0.75	0.8	0.83	0.11	0.68	0.22	0.71	0.77	0.75	0.64	0.12	0.68	0.8	1	0.84	0.46	0.28	0.27	0.01	0.99	1	0.75	0.7	0.11	0.2	0.99	0.76	0.64	0.19	0.83	0.83	0.76	0.71	0.6	0.48	0.73	0.74	0.01	0.86	0.85
EIF4EBP1	0.51	0.38	0.84	0.84	0.22	0.04	0.05	0.73	0.15	0.76	0.77	0.84	0.05	0.63	0.11	0.74	0.83	0.76	0.67	0.06	0.68	0.82	1	0.83	0.7	0.25	0.19	0	0.93	1	0.76	0.6	0.04	0.14	0.99	0.73	0.53	0.12	0.85	0.78	0.86	0.61	0.51	0.4	0.64	0.74	0	0.74	0.7
ASH2L	0.54	0.34	0.8	0.83	0.2	0.04	0.05	0.88	0.14	0.78	0.78	0.86	0.06	0.61	0.1	0.79	0.79	0.78	0.57	0.05	0.71	0.85	1	0.8	0.58	0.19	0.18	0	0.88	1	0.78	0.6	0.04	0.15	0.97	0.64	0.57	0.12	0.89	0.76	0.79	0.65	0.56	0.4	0.68	0.77	0	0.79	0.71
STAR	0.54	0.34	0.8	0.83	0.2	0.04	0.05	0.88	0.14	0.78	0.78	0.86	0.06	0.61	0.1	0.79	0.79	0.78	0.57	0.05	0.71	0.85	1	0.8	0.58	0.19	0.18	0	0.88	1	0.78	0.6	0.04	0.15	0.97	0.64	0.57	0.12	0.89	0.76	0.79	0.65	0.56	0.4	0.68	0.77	0	0.79	0.71
LSM1	0.54	0.34	0.8	0.83	0.2	0.04	0.05	0.88	0.14	0.78	0.78	0.86	0.06	0.61	0.1	0.79	0.79	0.78	0.57	0.05	0.71	0.85	1	0.8	0.58	0.19	0.18	0	0.88	1	0.78	0.6	0.04	0.15	0.97	0.64	0.57	0.12	0.89	0.76	0.79	0.65	0.56	0.4	0.68	0.77	0	0.79	0.71
BAG4	0.54	0.18	0.74	0.76	0.08	0.02	0.02	0.81	0.07	0.79	0.76	0.88	0.04	0.43	0.07	0.94	0.74	0.85	0.36	0.03	0.7	0.97	1	0.73	0.99	0.11	0.09	0	0.91	1	0.92	0.32	0.03	0.1	0.82	0.52	0.3	0.06	0.95	0.58	0.9	0.4	0.33	0.18	0.4	0.87	0	0.87	0.58
DDHD2	0.63	0.16	0.61	0.69	0.1	0.02	0.02	0.79	0.06	0.84	0.8	0.9	0.04	0.38	0.08	0.97	0.82	0.94	0.31	0.03	0.73	0.91	1	0.72	0.82	0.18	0.1	0	0.91	1	0.97	0.31	0.03	0.07	0.71	0.47	0.26	0.08	0.84	0.51	0.83	0.3	0.26	0.17	0.32	0.98	0.01	0.61	0.47
PPAPDC1B	0.58	0.21	0.73	0.81	0.1	0.06	0.04	0.84	0.09	0.73	0.73	0.79	0.08	0.51	0.16	0.97	0.71	0.84	0.28	0.07	0.67	0.99	1	0.86	0.92	0.22	0.18	0.01	0.99	1	0.94	0.41	0.06	0.11	0.84	0.53	0.29	0.15	0.95	0.64	0.86	0.37	0.32	0.2	0.37	0.88	0.02	0.75	0.53
WHSC1L1	0.65	0.21	0.7	0.78	0.11	0.04	0.03	0.82	0.07	0.79	0.8	0.85	0.05	0.47	0.1	0.99	0.85	0.91	0.27	0.04	0.74	0.94	1	0.8	1	0.21	0.13	0.01	0.9	1	1	0.39	0.04	0.08	0.79	0.48	0.32	0.11	0.92	0.61	0.99	0.36	0.31	0.19	0.37	0.94	0.01	0.61	0.53
LETM2	0.65	0.21	0.7	0.78	0.11	0.04	0.03	0.82	0.07	0.79	0.8	0.85	0.05	0.47	0.1	0.99	0.85	0.91	0.27	0.04	0.74	0.94	1	0.8	1	0.21	0.13	0.01	0.9	1	1	0.39	0.04	0.08	0.79	0.48	0.32	0.11	0.92	0.61	0.99	0.36	0.31	0.19	0.37	0.94	0.01	0.61	0.53
FGFR1	0.65	0.21	0.7	0.78	0.11	0.04	0.03	0.82	0.07	0.79	0.8	0.85	0.05	0.47	0.1	0.99	0.85	0.91	0.27	0.04	0.74	0.94	1	0.8	1	0.21	0.13	0.01	0.9	1	1	0.39	0.04	0.08	0.79	0.48	0.32	0.11	0.92	0.61	0.99	0.36	0.31	0.19	0.37	0.94	0.01	0.61	0.53
C8orf86	0.66	0.2	0.7	0.77	0.08	0.04	0.02	0.92	0.06	0.82	0.79	0.87	0.05	0.49	0.11	0.97	0.83	0.89	0.19	0.04	0.75	0.94	1	0.78	0.82	0.18	0.12	0	0.93	1	0.99	0.43	0.04	0.09	0.8	0.52	0.26	0.11	0.93	0.63	0.83	0.29	0.25	0.15	0.3	0.95	0.01	0.64	0.44
TACC1	0.4	0.59	0.87	0.97	0.25	0.34	0.12	0.26	0.22	0.59	0.51	0.58	0.33	0.82	0.63	0.6	0.71	0.59	0.94	0.52	0.51	0.78	1	0.8	0.32	0.96	0.36	0.06	0.53	1	0.71	0.76	0.45	0.31	0.88	0.72	0.17	0.32	0.67	0.94	0.34	0.27	0.21	0.16	0.3	0.65	0.06	0.97	0.36
PLEKHA2	0.17	0.62	0.77	0.81	0.43	0.31	0.07	0.27	0.4	0.36	0.63	0.37	0.23	0.63	0.49	0.31	0.45	0.4	0.47	0.5	0.27	0.48	1	0.94	0.58	0.87	0.51	0.15	0.54	1	0.47	0.77	0.54	0.53	0.71	0.46	0.33	0.48	0.55	0.87	0.53	0.45	0.33	0.35	0.48	0.41	0.14	0.59	0.69
HTRA4	0.21	0.4	0.96	0.89	0.32	0.32	0.07	0.48	0.34	0.42	0.63	0.44	0.27	0.54	0.41	0.45	0.34	0.45	0.68	0.45	0.31	0.57	1	0.9	0.84	0.47	0.52	0.13	0.69	1	0.55	0.75	0.5	0.59	0.81	0.7	0.4	0.53	0.69	0.79	0.67	0.56	0.45	0.36	0.61	0.49	0.15	0.46	0.71
TM2D2	0.21	0.4	0.96	0.89	0.32	0.32	0.07	0.48	0.34	0.42	0.63	0.44	0.27	0.54	0.41	0.45	0.34	0.45	0.68	0.45	0.31	0.57	1	0.9	0.84	0.47	0.52	0.13	0.69	1	0.55	0.75	0.5	0.59	0.81	0.7	0.4	0.53	0.69	0.79	0.67	0.56	0.45	0.36	0.61	0.49	0.15	0.46	0.71
ADAM9	0.23	0.34	0.96	0.92	0.28	0.32	0.07	0.64	0.32	0.44	0.62	0.46	0.29	0.51	0.38	0.51	0.31	0.47	0.79	0.43	0.33	0.61	1	0.84	0.97	0.35	0.52	0.13	0.76	1	0.58	0.74	0.48	0.61	0.85	0.82	0.44	0.56	0.76	0.76	0.74	0.61	0.51	0.36	0.67	0.52	0.15	0.42	0.72
ADAM32	0.27	0.4	0.89	0.98	0.33	0.39	0.14	0.92	0.41	0.47	0.56	0.49	0.38	0.53	0.49	0.68	0.32	0.55	0.78	0.51	0.36	0.73	1	1	0.9	0.4	0.53	0.17	0.76	1	0.69	0.64	0.53	0.64	0.97	0.96	0.45	0.58	0.89	0.7	0.85	0.64	0.55	0.43	0.72	0.59	0.19	0.54	0.8
ADAM18	0.17	0.66	0.88	0.85	0.57	0.3	0.13	0.54	0.51	0.31	0.6	0.35	0.25	0.53	0.48	0.43	0.43	0.47	0.35	0.46	0.25	0.56	1	0.9	0.94	0.9	0.6	0.22	0.59	1	0.55	0.62	0.5	0.47	0.82	0.55	0.49	0.56	0.67	0.74	0.82	0.63	0.51	0.5	0.68	0.45	0.2	0.6	0.96
ADAM2	0.24	0.74	0.73	0.81	0.43	0.31	0.17	0.47	0.35	0.41	0.42	0.41	0.4	0.91	0.6	0.51	0.54	0.48	0.71	0.54	0.34	0.59	1	0.63	0.68	0.94	0.46	0.13	0.51	1	0.55	0.85	0.46	0.46	0.73	0.66	0.5	0.4	0.53	0.96	0.67	0.64	0.55	0.3	0.7	0.49	0.12	0.83	0.78
IDO1	0.36	0.7	0.99	0.93	0.56	0.39	0.29	0.35	0.34	0.68	0.72	0.62	0.61	0.65	0.82	0.7	0.8	0.72	0.7	0.65	0.5	0.79	1	0.97	0.36	0.84	0.54	0.22	0.87	1	0.78	0.82	0.58	0.44	0.97	0.82	0.6	0.45	0.75	0.78	0.52	0.7	0.65	0.32	0.78	0.7	0.21	0.97	0.76
IDO2	0.16	0.96	0.67	0.72	0.79	0.66	0.53	0.35	0.88	0.31	0.47	0.32	0.94	0.94	0.75	0.38	0.41	0.45	0.63	0.87	0.26	0.46	1	0.61	0.71	0.95	0.98	0.73	0.66	1	0.49	0.82	0.89	0.84	0.65	0.68	0.5	0.83	0.45	0.92	0.81	0.5	0.52	0.97	0.46	0.42	0.66	0.53	0.46
C8orf4	0.25	0.99	0.85	0.94	0.9	0.59	0.34	0.36	0.75	0.4	0.59	0.7	0.65	0.73	0.37	0.38	0.43	0.8	0.35	0.45	0.38	0.71	1	0.79	0.95	0.69	0.55	0.52	0.54	1	0.83	0.93	0.5	0.84	0.94	0.58	0.45	0.42	0.78	0.68	0.96	0.42	0.46	0.74	0.35	0.79	0.42	0.82	0.34
ZMAT4	0.27	0.94	0.84	0.95	0.99	0.45	0.25	0.34	0.65	0.42	0.6	0.69	0.75	0.69	0.49	0.37	0.39	0.79	0.41	0.56	0.41	0.71	1	0.83	0.98	0.61	0.46	0.42	0.6	1	0.81	0.97	0.63	0.88	0.97	0.69	0.45	0.35	0.75	0.69	0.98	0.42	0.47	0.67	0.35	0.78	0.33	0.82	0.37
SFRP1	0.62	0.57	0.47	0.38	0.37	0.22	0.17	0.78	0.19	0.72	0.67	0.42	0.7	0.44	0.69	0.4	0.84	0.51	0.56	0.89	0.54	0.33	1	0.49	0.89	0.2	0.17	0.17	0.61	1	0.3	0.68	0.83	0.75	0.34	0.24	0.67	0.16	0.43	0.38	0.94	0.68	0.72	0.23	0.55	0.35	0.17	0.85	0.93
GOLGA7	0.9	0.91	0.81	0.89	0.85	0.53	0.53	0.34	0.74	0.85	0.78	0.92	0.3	0.81	0.26	0.98	0.58	0.85	0.7	0.38	0.99	0.87	1	0.8	0.54	0.74	0.51	0.65	0.52	1	0.9	0.76	0.63	0.85	0.95	0.69	0.63	0.3	0.87	0.88	0.93	0.59	0.68	0.57	0.54	0.88	0.5	0.71	0.62
GINS4	0.85	0.98	0.79	0.87	0.83	0.44	0.36	0.36	0.7	0.82	0.84	0.93	0.36	0.9	0.32	0.99	0.55	0.86	0.82	0.43	1	0.87	1	0.84	0.67	1	0.52	0.58	0.62	1	0.89	0.79	0.74	0.92	0.96	0.74	0.61	0.37	0.84	0.94	0.99	0.56	0.64	0.58	0.52	0.9	0.5	0.65	0.57
AGPAT6	0.9	0.91	0.81	0.89	0.85	0.53	0.53	0.34	0.74	0.85	0.78	0.92	0.3	0.81	0.26	0.98	0.58	0.85	0.7	0.38	0.99	0.87	1	0.8	0.54	0.74	0.51	0.65	0.52	1	0.9	0.76	0.63	0.85	0.95	0.69	0.63	0.3	0.87	0.88	0.93	0.59	0.68	0.57	0.54	0.88	0.5	0.71	0.62
NKX6-3	0.9	0.91	0.81	0.89	0.85	0.53	0.53	0.34	0.74	0.85	0.78	0.92	0.3	0.81	0.26	0.98	0.58	0.85	0.7	0.38	0.99	0.87	1	0.8	0.54	0.74	0.51	0.65	0.52	1	0.9	0.76	0.63	0.85	0.95	0.69	0.63	0.3	0.87	0.88	0.93	0.59	0.68	0.57	0.54	0.88	0.5	0.71	0.62
ANK1	0.75	0.58	0.58	0.98	0.77	0.44	0.6	0.41	0.59	0.94	0.68	0.79	0.4	0.49	0.52	0.87	0.5	0.56	0.88	0.54	0.86	0.98	1	0.65	0.4	0.88	0.35	0.54	0.89	1	0.92	0.47	0.86	0.75	0.8	0.52	0.44	0.24	0.58	0.53	0.93	0.46	0.48	0.39	0.38	0.87	0.44	0.79	0.52
KAT6A	0.48	0.72	0.62	0.3	0.11	0.08	0.2	0.61	0.13	0.27	0.39	0.41	0.86	0.76	0.85	0.3	0.54	0.61	0.82	0.63	0.42	0.28	1	0.51	0.02	0.52	0.07	0.12	0.42	1	0.31	0.67	0.39	0.23	0.38	0.22	0.43	0.04	0.53	0.65	0.39	0.41	0.41	0.03	0.51	0.35	0.09	0.25	0.54
AP3M2	0.62	0.77	0.97	0.59	0.58	0.64	0.87	0.22	0.41	0.53	0.81	0.57	0.61	0.64	0.6	0.51	0.84	0.9	0.84	0.79	0.54	0.46	1	0.85	0.07	0.72	0.41	0.45	0.98	1	0.55	0.74	0.96	0.65	0.67	0.53	0.88	0.33	0.92	0.86	0.52	0.86	0.83	0.17	0.98	0.53	0.41	0.52	0.88
PLAT	0.62	0.77	0.97	0.59	0.58	0.64	0.87	0.22	0.41	0.53	0.81	0.57	0.61	0.64	0.6	0.51	0.84	0.9	0.84	0.79	0.54	0.46	1	0.85	0.07	0.72	0.41	0.45	0.98	1	0.55	0.74	0.96	0.65	0.67	0.53	0.88	0.33	0.92	0.86	0.52	0.86	0.83	0.17	0.98	0.53	0.41	0.52	0.88
IKBKB	0.8	0.48	0.6	0.92	0.8	0.59	0.78	0.09	0.41	0.64	0.93	0.78	0.57	0.41	0.63	0.91	0.85	0.84	0.54	0.71	0.68	0.9	1	0.63	0.22	0.63	0.36	0.42	0.87	1	0.99	0.49	0.98	0.96	0.84	0.75	0.63	0.28	0.54	0.5	0.98	0.66	0.71	0.21	0.58	0.91	0.35	0.74	0.85
POLB	0.83	0.87	0.8	0.85	0.63	0.63	0.84	0.23	0.47	0.61	0.96	0.77	0.4	0.55	0.47	0.7	0.98	0.86	0.96	0.62	0.69	0.78	1	0.67	0.11	0.79	0.46	0.52	0.88	1	0.9	0.48	0.93	1	0.98	0.62	0.98	0.39	0.81	0.67	0.55	0.97	0.99	0.2	0.89	0.82	0.47	0.86	0.99
DKK4	0.83	0.87	0.8	0.85	0.63	0.63	0.84	0.23	0.47	0.61	0.96	0.77	0.4	0.55	0.47	0.7	0.98	0.86	0.96	0.62	0.69	0.78	1	0.67	0.11	0.79	0.46	0.52	0.88	1	0.9	0.48	0.93	1	0.98	0.62	0.98	0.39	0.81	0.67	0.55	0.97	0.99	0.2	0.89	0.82	0.47	0.86	0.99
VDAC3	0.83	0.87	0.8	0.85	0.63	0.63	0.84	0.23	0.47	0.61	0.96	0.77	0.4	0.55	0.47	0.7	0.98	0.86	0.96	0.62	0.69	0.78	1	0.67	0.11	0.79	0.46	0.52	0.88	1	0.9	0.48	0.93	1	0.98	0.62	0.98	0.39	0.81	0.67	0.55	0.97	0.99	0.2	0.89	0.82	0.47	0.86	0.99
SLC20A2	0.89	0.91	0.81	0.83	0.96	0.93	0.94	0.12	0.71	0.87	0.74	0.77	0.26	0.6	0.24	0.94	0.86	0.93	0.49	0.32	0.74	0.83	1	0.64	0.15	0.42	0.67	0.68	0.41	1	0.94	0.69	0.64	0.75	0.97	0.99	0.69	0.54	0.78	0.77	0.83	0.62	0.71	0.42	0.58	0.75	0.58	0.97	0.75
SMIM19	0.89	0.91	0.81	0.83	0.96	0.93	0.94	0.12	0.71	0.87	0.74	0.77	0.26	0.6	0.24	0.94	0.86	0.93	0.49	0.32	0.74	0.83	1	0.64	0.15	0.42	0.67	0.68	0.41	1	0.94	0.69	0.64	0.75	0.97	0.99	0.69	0.54	0.78	0.77	0.83	0.62	0.71	0.42	0.58	0.75	0.58	0.97	0.75
CHRNB3	0.92	0.85	0.79	0.88	0.92	0.91	0.97	0.15	0.71	0.86	0.77	0.82	0.23	0.52	0.25	0.83	0.83	0.87	0.51	0.3	0.76	0.84	1	0.57	0.28	0.48	0.66	0.7	0.44	1	0.96	0.65	0.65	0.74	0.98	0.91	0.77	0.55	0.76	0.68	0.77	0.64	0.74	0.39	0.63	0.82	0.6	0.94	0.74
CHRNA6	0.92	0.85	0.71	0.96	0.83	0.8	0.84	0.19	0.74	0.88	0.85	0.94	0.26	0.54	0.33	0.9	0.72	0.79	0.76	0.37	0.9	0.96	1	0.68	0.19	0.72	0.67	0.8	0.53	1	0.97	0.61	0.65	0.66	0.9	0.84	0.72	0.55	0.71	0.63	0.63	0.59	0.66	0.37	0.57	0.91	0.68	0.73	0.7
THAP1	0.91	0.81	0.93	0.64	0.77	0.66	0.6	0.18	0.67	0.73	0.82	0.7	0.41	0.94	0.4	0.8	0.87	0.93	0.64	0.53	0.75	0.7	1	0.99	0.1	0.69	0.63	0.7	0.53	1	0.73	0.95	0.73	0.96	0.7	0.81	0.86	0.46	0.89	0.93	0.37	0.98	0.92	0.35	0.95	0.62	0.57	0.89	0.98
RNF170	0.8	0.72	0.83	0.55	0.75	0.69	0.65	0.14	0.66	0.61	0.81	0.59	0.42	0.97	0.38	0.66	0.98	0.82	0.8	0.52	0.64	0.58	1	0.94	0.1	0.74	0.64	0.69	0.6	1	0.62	0.84	0.75	0.81	0.61	0.74	0.73	0.49	0.79	0.83	0.39	0.94	0.84	0.35	0.95	0.53	0.58	0.93	0.89
HOOK3	0.8	0.72	0.83	0.55	0.75	0.69	0.65	0.14	0.66	0.61	0.81	0.59	0.42	0.97	0.38	0.66	0.98	0.82	0.8	0.52	0.64	0.58	1	0.94	0.1	0.74	0.64	0.69	0.6	1	0.62	0.84	0.75	0.81	0.61	0.74	0.73	0.49	0.79	0.83	0.39	0.94	0.84	0.35	0.95	0.53	0.58	0.93	0.89
RP11-598P20.5	0.84	0.89	0.99	0.7	0.97	0.67	0.53	0.27	0.83	0.99	0.94	0.74	0.21	0.97	0.19	0.96	0.58	0.99	0.76	0.22	0.96	0.84	1	0.96	0.53	0.79	0.48	0.71	0.76	1	0.76	0.94	0.34	0.74	0.67	0.69	0.34	0.34	0.87	0.78	0.8	0.28	0.32	0.59	0.23	0.68	0.56	0.74	0.29
FNTA	0.93	0.91	0.98	0.86	0.92	0.74	0.51	0.06	0.67	0.92	0.84	0.71	0.33	0.95	0.25	0.58	0.66	0.93	0.83	0.32	0.88	0.94	1	0.98	0.55	0.92	0.56	0.64	0.76	1	1	0.81	0.45	0.94	0.91	0.88	0.42	0.37	0.83	0.92	0.97	0.36	0.44	0.6	0.31	0.85	0.52	0.9	0.41
POMK	0.95	0.57	0.84	0.96	0.7	0.81	0.96	0.05	0.95	0.85	0.83	0.81	0.28	0.61	0.2	0.65	0.93	0.9	0.92	0.31	0.76	0.95	1	0.75	0.91	0.5	0.89	0.94	0.56	1	0.97	0.77	0.43	0.91	0.89	0.92	0.42	0.84	0.67	0.7	0.54	0.39	0.48	0.95	0.38	0.89	0.94	0.79	0.43
HGSNAT	0.95	0.57	0.84	0.96	0.7	0.81	0.96	0.05	0.95	0.85	0.83	0.81	0.28	0.61	0.2	0.65	0.93	0.9	0.92	0.31	0.76	0.95	1	0.75	0.91	0.5	0.89	0.94	0.56	1	0.97	0.77	0.43	0.91	0.89	0.92	0.42	0.84	0.67	0.7	0.54	0.39	0.48	0.95	0.38	0.89	0.94	0.79	0.43
SPIDR	0.65	0.39	0.32	0.39	0.72	0.61	0.3	0.32	0.84	0.49	0.44	0.66	0.89	0.47	0.63	0.55	0.35	0.35	0.75	0.79	0.67	0.5	1	0.35	0.35	0.7	0.8	0.47	0.84	1	0.45	0.93	0.61	0.8	0.26	0.91	0.35	0.76	0.3	0.36	0.98	0.3	0.41	0.99	0.24	0.46	0.5	0.5	0.93
CEBPD	0.65	0.39	0.32	0.39	0.72	0.61	0.3	0.32	0.84	0.49	0.44	0.66	0.89	0.47	0.63	0.55	0.35	0.35	0.75	0.79	0.67	0.5	1	0.35	0.35	0.7	0.8	0.47	0.84	1	0.45	0.93	0.61	0.8	0.26	0.91	0.35	0.76	0.3	0.36	0.98	0.3	0.41	0.99	0.24	0.46	0.5	0.5	0.93
PRKDC	0.65	0.39	0.32	0.39	0.72	0.61	0.3	0.32	0.84	0.49	0.44	0.66	0.89	0.47	0.63	0.55	0.35	0.35	0.75	0.79	0.67	0.5	1	0.35	0.35	0.7	0.8	0.47	0.84	1	0.45	0.93	0.61	0.8	0.26	0.91	0.35	0.76	0.3	0.36	0.98	0.3	0.41	0.99	0.24	0.46	0.5	0.5	0.93
MCM4	0.65	0.39	0.32	0.39	0.72	0.61	0.3	0.32	0.84	0.49	0.44	0.66	0.89	0.47	0.63	0.55	0.35	0.35	0.75	0.79	0.67	0.5	1	0.35	0.35	0.7	0.8	0.47	0.84	1	0.45	0.93	0.61	0.8	0.26	0.91	0.35	0.76	0.3	0.36	0.98	0.3	0.41	0.99	0.24	0.46	0.5	0.5	0.93
UBE2V2	0.65	0.39	0.32	0.39	0.72	0.61	0.3	0.32	0.84	0.49	0.44	0.66	0.89	0.47	0.63	0.55	0.35	0.35	0.75	0.79	0.67	0.5	1	0.35	0.35	0.7	0.8	0.47	0.84	1	0.45	0.93	0.61	0.8	0.26	0.91	0.35	0.76	0.3	0.36	0.98	0.3	0.41	0.99	0.24	0.46	0.5	0.5	0.93
EFCAB1	0.63	0.85	0.26	0.52	0.12	0.22	0.04	0.37	0.27	0.48	0.4	0.7	0.41	0.97	0.31	0.67	0.5	0.43	0.95	0.41	0.67	0.7	1	0.41	0.11	0.56	0.2	0.1	0.9	1	0.7	0.35	0.27	0.57	0.42	0.81	0.46	0.27	0.48	0.74	0.37	0.63	0.5	0.16	0.73	0.62	0.12	0.42	0.45
SNAI2	0.63	0.85	0.26	0.52	0.12	0.22	0.04	0.37	0.27	0.48	0.4	0.7	0.41	0.97	0.31	0.67	0.5	0.43	0.95	0.41	0.67	0.7	1	0.41	0.11	0.56	0.2	0.1	0.9	1	0.7	0.35	0.27	0.57	0.42	0.81	0.46	0.27	0.48	0.74	0.37	0.63	0.5	0.16	0.73	0.62	0.12	0.42	0.45
C8orf22	0.77	0.69	0.26	0.46	0.11	0.22	0.04	0.23	0.22	0.54	0.44	0.77	0.36	0.94	0.26	0.64	0.65	0.51	0.95	0.35	0.8	0.71	1	0.42	0.15	0.57	0.15	0.08	0.83	1	0.71	0.39	0.22	0.48	0.37	0.71	0.51	0.21	0.42	0.61	0.49	0.69	0.54	0.13	0.77	0.62	0.09	0.47	0.51
SNTG1	0.57	0.77	0.28	0.52	0.53	0.35	0.07	0.42	0.84	0.41	0.45	0.64	0.79	0.97	0.68	0.59	0.36	0.45	0.99	0.83	0.6	0.65	1	0.41	0.78	0.6	0.45	0.4	0.97	1	0.72	0.43	0.67	0.91	0.48	0.88	0.96	0.52	0.57	0.75	0.67	0.83	0.97	0.61	0.79	0.68	0.39	0.21	0.87
PXDNL	0.74	0.74	0.6	0.7	0.12	0.31	0.08	0.62	0.62	0.71	0.72	0.81	0.76	0.5	0.69	0.84	0.49	0.62	0.64	0.82	0.74	0.83	1	0.98	0.04	0.4	0.32	0.32	0.64	1	0.93	0.19	0.65	0.87	0.66	0.77	0.47	0.38	0.89	0.95	0.37	0.74	0.57	0.23	0.86	0.81	0.3	0.17	0.56
PCMTD1	0.66	0.94	0.37	0.54	0.13	0.43	0.06	0.42	0.72	0.54	0.57	0.7	0.79	0.65	0.74	0.64	0.5	0.53	0.45	0.95	0.64	0.64	1	0.81	0.03	0.65	0.48	0.39	0.92	1	0.71	0.32	0.77	0.89	0.46	0.92	0.28	0.5	0.62	0.81	0.24	0.49	0.35	0.25	0.59	0.65	0.35	0.16	0.34
ST18	0.91	0.58	0.86	0.9	0.09	0.41	0.04	0.49	0.52	0.91	0.91	0.91	0.86	0.34	0.83	0.92	0.69	0.97	0.53	0.93	0.98	0.97	1	0.74	0.08	0.54	0.39	0.31	0.69	1	0.89	0.17	0.71	0.58	0.98	0.78	0.25	0.42	0.91	0.67	0.27	0.46	0.32	0.17	0.55	0.9	0.26	0.25	0.34
FAM150A	0.91	0.58	0.86	0.9	0.09	0.41	0.04	0.49	0.52	0.91	0.91	0.91	0.86	0.34	0.83	0.92	0.69	0.97	0.53	0.93	0.98	0.97	1	0.74	0.08	0.54	0.39	0.31	0.69	1	0.89	0.17	0.71	0.58	0.98	0.78	0.25	0.42	0.91	0.67	0.27	0.46	0.32	0.17	0.55	0.9	0.26	0.25	0.34
RB1CC1	0.95	0.62	0.98	0.74	0.09	0.23	0.02	0.48	0.27	0.97	0.96	0.72	0.52	0.41	0.43	0.9	0.89	0.84	0.93	0.43	0.82	0.75	1	0.89	0.13	0.5	0.18	0.11	0.59	1	0.71	0.16	0.27	0.29	0.83	0.48	0.36	0.21	0.81	0.57	0.36	0.54	0.4	0.12	0.61	0.7	0.09	0.56	0.5
NPBWR1	0.82	0.46	0.79	0.58	0.07	0.13	0.03	0.6	0.2	0.83	0.89	0.6	0.46	0.33	0.36	0.68	0.92	0.68	0.93	0.3	0.68	0.54	1	0.73	0.25	0.32	0.13	0.09	0.43	1	0.49	0.11	0.17	0.22	0.63	0.27	0.44	0.18	0.59	0.41	0.48	0.63	0.47	0.11	0.69	0.53	0.08	0.64	0.62
OPRK1	0.75	0.62	0.88	0.65	0.11	0.15	0.04	0.38	0.2	0.84	0.92	0.62	0.44	0.37	0.37	0.78	0.94	0.65	0.89	0.31	0.65	0.6	1	0.8	0.45	0.49	0.14	0.09	0.51	1	0.55	0.11	0.19	0.23	0.72	0.33	0.52	0.19	0.7	0.48	0.67	0.73	0.53	0.12	0.77	0.58	0.08	0.66	0.64
ATP6V1H	0.94	0.5	0.86	0.6	0.1	0.15	0.03	0.6	0.24	0.92	0.99	0.69	0.51	0.32	0.44	0.75	0.83	0.75	0.79	0.39	0.8	0.61	1	0.82	0.33	0.46	0.18	0.11	0.59	1	0.56	0.1	0.23	0.29	0.66	0.41	0.46	0.25	0.64	0.4	0.48	0.65	0.47	0.15	0.71	0.58	0.11	0.59	0.55
RGS20	0.94	0.5	0.86	0.6	0.1	0.15	0.03	0.6	0.24	0.92	0.99	0.69	0.51	0.32	0.44	0.75	0.83	0.75	0.79	0.39	0.8	0.61	1	0.82	0.33	0.46	0.18	0.11	0.59	1	0.56	0.1	0.23	0.29	0.66	0.41	0.46	0.25	0.64	0.4	0.48	0.65	0.47	0.15	0.71	0.58	0.11	0.59	0.55
TCEA1	0.94	0.5	0.86	0.6	0.1	0.15	0.03	0.6	0.24	0.92	0.99	0.69	0.51	0.32	0.44	0.75	0.83	0.75	0.79	0.39	0.8	0.61	1	0.82	0.33	0.46	0.18	0.11	0.59	1	0.56	0.1	0.23	0.29	0.66	0.41	0.46	0.25	0.64	0.4	0.48	0.65	0.47	0.15	0.71	0.58	0.11	0.59	0.55
AC100821.2	0.94	0.5	0.86	0.6	0.1	0.15	0.03	0.6	0.24	0.92	0.99	0.69	0.51	0.32	0.44	0.75	0.83	0.75	0.79	0.39	0.8	0.61	1	0.82	0.33	0.46	0.18	0.11	0.59	1	0.56	0.1	0.23	0.29	0.66	0.41	0.46	0.25	0.64	0.4	0.48	0.65	0.47	0.15	0.71	0.58	0.11	0.59	0.55
LYPLA1	0.81	0.55	0.99	0.77	0.37	0.5	0.19	0.37	0.61	0.87	0.81	0.91	0.73	0.38	0.71	0.88	0.7	0.97	0.58	0.64	0.94	0.94	1	0.92	0.6	0.87	0.63	0.35	0.91	1	0.91	0.18	0.46	0.34	0.9	0.73	0.64	0.76	0.92	0.54	0.62	0.86	0.69	0.46	0.87	0.9	0.36	0.44	0.78
MRPL15	0.81	0.55	0.99	0.77	0.37	0.5	0.19	0.37	0.61	0.87	0.81	0.91	0.73	0.38	0.71	0.88	0.7	0.97	0.58	0.64	0.94	0.94	1	0.92	0.6	0.87	0.63	0.35	0.91	1	0.91	0.18	0.46	0.34	0.9	0.73	0.64	0.76	0.92	0.54	0.62	0.86	0.69	0.46	0.87	0.9	0.36	0.44	0.78
SOX17	0.94	0.5	0.86	0.6	0.1	0.15	0.03	0.6	0.24	0.92	0.99	0.69	0.51	0.32	0.44	0.75	0.83	0.75	0.79	0.39	0.8	0.61	1	0.82	0.33	0.46	0.18	0.11	0.59	1	0.56	0.1	0.23	0.29	0.66	0.41	0.46	0.25	0.64	0.4	0.48	0.65	0.47	0.15	0.71	0.58	0.11	0.59	0.55
RP1	0.75	0.62	0.88	0.65	0.11	0.15	0.04	0.38	0.2	0.84	0.92	0.62	0.44	0.37	0.37	0.78	0.94	0.65	0.89	0.31	0.65	0.6	1	0.8	0.45	0.49	0.14	0.09	0.51	1	0.55	0.11	0.19	0.23	0.72	0.33	0.52	0.19	0.7	0.48	0.67	0.73	0.53	0.12	0.77	0.58	0.08	0.66	0.64
XKR4	0.77	0.75	0.83	0.62	0.26	0.38	0.14	0.42	0.39	0.89	0.9	0.58	0.58	0.42	0.58	0.76	0.83	0.59	0.73	0.51	0.68	0.56	1	0.87	0.83	0.76	0.35	0.24	0.67	1	0.49	0.07	0.36	0.24	0.63	0.5	0.49	0.45	0.59	0.43	0.81	0.7	0.52	0.24	0.74	0.52	0.23	0.66	0.73
TMEM68	0.75	0.62	0.88	0.65	0.11	0.15	0.04	0.38	0.2	0.84	0.92	0.62	0.44	0.37	0.37	0.78	0.94	0.65	0.89	0.31	0.65	0.6	1	0.8	0.45	0.49	0.14	0.09	0.51	1	0.55	0.11	0.19	0.23	0.72	0.33	0.52	0.19	0.7	0.48	0.67	0.73	0.53	0.12	0.77	0.58	0.08	0.66	0.64
TGS1	0.82	0.21	0.67	0.41	0.08	0.13	0.02	0.61	0.51	0.62	0.84	0.52	0.74	0.11	0.82	0.66	0.91	0.73	0.5	0.67	0.7	0.51	1	0.36	0.06	0.24	0.37	0.27	0.47	1	0.49	0.06	0.47	0.32	0.53	0.37	0.13	0.39	0.5	0.24	0.13	0.26	0.18	0.17	0.31	0.46	0.24	0.29	0.15
LYN	0.82	0.21	0.67	0.41	0.08	0.13	0.02	0.61	0.51	0.62	0.84	0.52	0.74	0.11	0.82	0.66	0.91	0.73	0.5	0.67	0.7	0.51	1	0.36	0.06	0.24	0.37	0.27	0.47	1	0.49	0.06	0.47	0.32	0.53	0.37	0.13	0.39	0.5	0.24	0.13	0.26	0.18	0.17	0.31	0.46	0.24	0.29	0.15
RPS20	0.99	0.34	0.79	0.53	0.11	0.2	0.04	0.7	0.57	0.8	0.87	0.67	0.75	0.17	0.8	0.66	0.66	0.83	0.42	0.77	0.86	0.57	1	0.48	0.12	0.31	0.37	0.3	0.53	1	0.5	0.08	0.55	0.46	0.62	0.53	0.2	0.42	0.55	0.33	0.22	0.38	0.27	0.19	0.45	0.56	0.28	0.31	0.25
MOS	0.99	0.34	0.79	0.53	0.11	0.2	0.04	0.7	0.57	0.8	0.87	0.67	0.75	0.17	0.8	0.66	0.66	0.83	0.42	0.77	0.86	0.57	1	0.48	0.12	0.31	0.37	0.3	0.53	1	0.5	0.08	0.55	0.46	0.62	0.53	0.2	0.42	0.55	0.33	0.22	0.38	0.27	0.19	0.45	0.56	0.28	0.31	0.25
PLAG1	0.99	0.34	0.79	0.53	0.11	0.2	0.04	0.7	0.57	0.8	0.87	0.67	0.75	0.17	0.8	0.66	0.66	0.83	0.42	0.77	0.86	0.57	1	0.48	0.12	0.31	0.37	0.3	0.53	1	0.5	0.08	0.55	0.46	0.62	0.53	0.2	0.42	0.55	0.33	0.22	0.38	0.27	0.19	0.45	0.56	0.28	0.31	0.25
CHCHD7	0.99	0.34	0.79	0.53	0.11	0.2	0.04	0.7	0.57	0.8	0.87	0.67	0.75	0.17	0.8	0.66	0.66	0.83	0.42	0.77	0.86	0.57	1	0.48	0.12	0.31	0.37	0.3	0.53	1	0.5	0.08	0.55	0.46	0.62	0.53	0.2	0.42	0.55	0.33	0.22	0.38	0.27	0.19	0.45	0.56	0.28	0.31	0.25
SDR16C5	0.99	0.34	0.79	0.53	0.11	0.2	0.04	0.7	0.57	0.8	0.87	0.67	0.75	0.17	0.8	0.66	0.66	0.83	0.42	0.77	0.86	0.57	1	0.48	0.12	0.31	0.37	0.3	0.53	1	0.5	0.08	0.55	0.46	0.62	0.53	0.2	0.42	0.55	0.33	0.22	0.38	0.27	0.19	0.45	0.56	0.28	0.31	0.25
PENK	0.65	0.33	0.65	0.47	0.06	0.14	0.03	0.47	0.31	0.53	0.69	0.48	0.51	0.15	0.53	0.55	0.9	0.6	0.53	0.47	0.57	0.45	1	0.35	0.11	0.28	0.19	0.16	0.35	1	0.4	0.07	0.32	0.28	0.56	0.4	0.12	0.23	0.49	0.31	0.2	0.24	0.16	0.08	0.29	0.46	0.14	0.57	0.15
IMPAD1	0.88	0.47	0.85	0.61	0.07	0.17	0.04	0.44	0.34	0.64	0.9	0.59	0.63	0.25	0.54	0.7	0.82	0.83	0.5	0.57	0.73	0.68	1	0.42	0.17	0.2	0.23	0.19	0.27	1	0.63	0.19	0.35	0.52	0.82	0.46	0.32	0.28	0.76	0.49	0.29	0.56	0.44	0.12	0.69	0.67	0.17	0.48	0.25
FAM110B	0.61	0.23	0.46	0.36	0.03	0.07	0.02	0.38	0.17	0.43	0.69	0.35	0.46	0.12	0.38	0.49	0.87	0.51	0.55	0.4	0.5	0.43	1	0.19	0.11	0.11	0.12	0.09	0.29	1	0.39	0.08	0.24	0.4	0.51	0.36	0.16	0.13	0.49	0.24	0.18	0.3	0.22	0.05	0.41	0.4	0.08	0.56	0.09
UBXN2B	0.72	0.19	0.49	0.42	0.02	0.09	0.03	0.53	0.12	0.52	0.79	0.45	0.54	0.14	0.39	0.58	1	0.59	0.73	0.44	0.62	0.54	1	0.22	0.1	0.1	0.11	0.08	0.29	1	0.49	0.09	0.26	0.48	0.58	0.37	0.21	0.15	0.52	0.28	0.2	0.37	0.27	0.05	0.51	0.49	0.08	0.5	0.14
CYP7A1	0.72	0.19	0.49	0.42	0.02	0.09	0.03	0.53	0.12	0.52	0.79	0.45	0.54	0.14	0.39	0.58	1	0.59	0.73	0.44	0.62	0.54	1	0.22	0.1	0.1	0.11	0.08	0.29	1	0.49	0.09	0.26	0.48	0.58	0.37	0.21	0.15	0.52	0.28	0.2	0.37	0.27	0.05	0.51	0.49	0.08	0.5	0.14
SDCBP	0.81	0.34	0.73	0.54	0.02	0.13	0.03	0.65	0.18	0.56	0.92	0.54	0.67	0.22	0.48	0.66	0.93	0.72	0.7	0.54	0.69	0.64	1	0.35	0.08	0.12	0.14	0.12	0.24	1	0.58	0.12	0.32	0.59	0.71	0.38	0.3	0.19	0.62	0.41	0.2	0.51	0.4	0.07	0.69	0.59	0.11	0.5	0.22
NSMAF	0.82	0.41	0.77	0.58	0.01	0.18	0.07	0.66	0.12	0.56	0.99	0.56	0.69	0.28	0.49	0.62	0.9	0.77	0.71	0.55	0.68	0.64	1	0.46	0.09	0.2	0.12	0.1	0.31	1	0.6	0.17	0.31	0.56	0.77	0.38	0.22	0.19	0.69	0.48	0.17	0.39	0.3	0.05	0.55	0.64	0.1	0.55	0.14
TOX	0.75	0.51	0.75	0.54	0.04	0.08	0.03	0.8	0.13	0.65	0.97	0.49	0.45	0.28	0.23	0.54	0.99	0.58	0.63	0.25	0.58	0.54	1	0.59	0.89	0.21	0.08	0.05	0.36	1	0.5	0.12	0.11	0.31	0.67	0.29	0.57	0.13	0.62	0.41	0.62	0.79	0.68	0.09	0.94	0.55	0.05	0.55	0.5
CA8	0.69	0.32	0.5	0.36	0.02	0.08	0.05	0.38	0.08	0.51	0.82	0.38	0.36	0.19	0.27	0.46	0.93	0.54	0.61	0.27	0.53	0.42	1	0.36	0.14	0.24	0.09	0.04	0.47	1	0.41	0.12	0.13	0.29	0.51	0.37	0.15	0.11	0.56	0.28	0.17	0.25	0.19	0.04	0.35	0.43	0.04	0.75	0.06
RAB2A	0.68	0.34	0.44	0.35	0.02	0.11	0.06	0.43	0.05	0.47	0.7	0.38	0.5	0.18	0.38	0.49	0.87	0.51	0.79	0.33	0.54	0.44	1	0.34	0.11	0.19	0.08	0.04	0.36	1	0.42	0.15	0.18	0.39	0.49	0.4	0.18	0.11	0.53	0.27	0.18	0.3	0.24	0.03	0.44	0.42	0.04	0.76	0.09
CHD7	0.75	0.46	0.54	0.41	0.04	0.08	0.04	0.41	0.1	0.5	0.76	0.41	0.4	0.21	0.3	0.54	0.85	0.54	0.79	0.26	0.58	0.51	1	0.41	0.27	0.2	0.08	0.05	0.33	1	0.48	0.16	0.14	0.35	0.54	0.42	0.25	0.1	0.6	0.29	0.26	0.4	0.35	0.06	0.55	0.47	0.05	0.81	0.17
CLVS1	0.77	0.29	0.59	0.47	0.03	0.17	0.09	0.83	0.19	0.57	0.98	0.52	0.53	0.27	0.37	0.33	0.98	0.67	0.99	0.43	0.65	0.43	1	0.47	0.25	0.31	0.13	0.12	0.67	1	0.4	0.18	0.29	0.37	0.48	0.35	0.19	0.16	0.41	0.32	0.18	0.34	0.3	0.06	0.44	0.44	0.12	0.67	0.11
ASPH	0.85	0.51	0.89	0.61	0.06	0.27	0.09	0.66	0.32	0.63	0.9	0.64	0.69	0.43	0.48	0.41	0.96	0.82	0.97	0.56	0.72	0.54	1	0.71	0.21	0.39	0.17	0.2	0.57	1	0.51	0.25	0.37	0.48	0.63	0.36	0.32	0.23	0.54	0.49	0.2	0.53	0.49	0.11	0.65	0.56	0.2	0.67	0.2
NKAIN3	0.76	0.76	0.94	0.64	0.07	0.32	0.13	0.96	0.33	0.61	0.87	0.62	0.72	0.54	0.55	0.43	0.95	0.83	0.87	0.6	0.66	0.53	1	0.76	0.15	0.57	0.15	0.21	0.63	1	0.52	0.35	0.41	0.51	0.67	0.31	0.33	0.16	0.61	0.61	0.22	0.53	0.5	0.11	0.67	0.55	0.18	0.78	0.12
GGH	0.91	0.82	0.94	0.76	0.08	0.4	0.17	0.78	0.38	0.77	0.74	0.76	0.88	0.65	0.65	0.54	0.85	0.96	0.95	0.75	0.8	0.67	1	0.91	0.25	0.58	0.18	0.25	0.71	1	0.64	0.41	0.53	0.64	0.78	0.32	0.54	0.2	0.69	0.71	0.3	0.79	0.74	0.15	0.98	0.66	0.22	0.64	0.3
TTPA	0.91	0.82	0.94	0.76	0.08	0.4	0.17	0.78	0.38	0.77	0.74	0.76	0.88	0.65	0.65	0.54	0.85	0.96	0.95	0.75	0.8	0.67	1	0.91	0.25	0.58	0.18	0.25	0.71	1	0.64	0.41	0.53	0.64	0.78	0.32	0.54	0.2	0.69	0.71	0.3	0.79	0.74	0.15	0.98	0.66	0.22	0.64	0.3
YTHDF3	0.62	0.53	0.71	0.51	0.04	0.04	0.05	0.28	0.17	0.51	0.79	0.48	0.42	0.31	0.27	0.34	0.57	0.55	0.36	0.13	0.54	0.44	1	0.57	0.36	0.13	0.05	0.14	0.04	1	0.38	0.1	0.1	0.17	0.5	0.07	0.5	0.04	0.4	0.39	0.52	0.58	0.57	0.13	0.69	0.41	0.11	0.8	0.25
BHLHE22	0.72	0.39	0.64	0.53	0.02	0.29	0.23	0.17	0.09	0.68	0.65	0.63	0.88	0.37	0.56	0.64	0.94	0.71	0.83	0.58	0.73	0.59	1	0.4	0.04	0.31	0.04	0.11	0.47	1	0.51	0.25	0.5	0.83	0.57	0.12	0.56	0.05	0.41	0.48	0.19	0.55	0.43	0.04	0.71	0.48	0.07	0.73	0.26
CYP7B1	0.72	0.39	0.64	0.53	0.02	0.29	0.23	0.17	0.09	0.68	0.65	0.63	0.88	0.37	0.56	0.64	0.94	0.71	0.83	0.58	0.73	0.59	1	0.4	0.04	0.31	0.04	0.11	0.47	1	0.51	0.25	0.5	0.83	0.57	0.12	0.56	0.05	0.41	0.48	0.19	0.55	0.43	0.04	0.71	0.48	0.07	0.73	0.26
ARMC1	0.95	0.29	0.59	0.48	0.15	0.6	0.41	0.4	0.38	0.77	0.68	0.71	0.97	0.26	0.82	0.78	0.82	0.85	0.38	0.82	0.91	0.69	1	0.46	0.07	0.62	0.33	0.39	0.78	1	0.63	0.21	0.77	0.79	0.56	0.35	0.54	0.39	0.45	0.37	0.14	0.51	0.43	0.18	0.58	0.59	0.32	0.53	0.26
MTFR1	0.93	0.27	0.62	0.54	0.12	0.66	0.45	0.28	0.34	0.87	0.79	0.83	0.86	0.29	0.85	0.87	0.67	0.95	0.45	0.9	0.96	0.81	1	0.52	0.06	0.62	0.34	0.4	0.84	1	0.74	0.22	0.86	0.91	0.61	0.39	0.62	0.43	0.47	0.41	0.15	0.6	0.5	0.19	0.69	0.68	0.34	0.45	0.33
PDE7A	0.78	0.15	0.4	0.35	0.07	0.65	0.48	0.42	0.21	0.59	0.74	0.56	0.97	0.15	0.83	0.53	0.98	0.67	0.88	0.8	0.75	0.51	1	0.37	0.08	0.37	0.26	0.26	0.47	1	0.46	0.07	0.66	0.44	0.42	0.2	0.39	0.38	0.31	0.24	0.18	0.43	0.37	0.13	0.5	0.46	0.26	0.63	0.16
DNAJC5B	0.58	0.21	0.34	0.32	0.07	0.68	0.5	0.7	0.15	0.44	0.52	0.43	0.94	0.14	0.88	0.5	0.61	0.5	0.96	0.76	0.56	0.45	1	0.3	0.08	0.33	0.2	0.24	0.29	1	0.39	0.1	0.64	0.42	0.39	0.16	0.43	0.3	0.3	0.24	0.23	0.46	0.41	0.09	0.54	0.39	0.24	0.75	0.18
TRIM55	0.56	0.2	0.35	0.32	0.05	0.71	0.41	0.85	0.13	0.41	0.53	0.42	0.92	0.16	0.9	0.52	0.63	0.52	0.65	0.79	0.55	0.45	1	0.29	0.05	0.26	0.19	0.22	0.29	1	0.39	0.12	0.66	0.42	0.4	0.19	0.33	0.31	0.31	0.26	0.16	0.35	0.32	0.07	0.42	0.39	0.23	0.75	0.12
CRH	0.56	0.2	0.35	0.32	0.05	0.71	0.41	0.85	0.13	0.41	0.53	0.42	0.92	0.16	0.9	0.52	0.63	0.52	0.65	0.79	0.55	0.45	1	0.29	0.05	0.26	0.19	0.22	0.29	1	0.39	0.12	0.66	0.42	0.4	0.19	0.33	0.31	0.31	0.26	0.16	0.35	0.32	0.07	0.42	0.39	0.23	0.75	0.12
RRS1	0.7	0.44	0.6	0.48	0.14	0.16	0.05	0.83	0.36	0.48	0.67	0.5	0.56	0.23	0.42	0.59	0.52	0.58	0.56	0.22	0.62	0.58	1	0.48	0.2	0.19	0.16	0.31	0.06	1	0.5	0.11	0.22	0.22	0.5	0.18	0.6	0.18	0.43	0.33	0.38	0.64	0.64	0.21	0.72	0.49	0.24	1	0.37
ADHFE1	0.7	0.44	0.6	0.48	0.14	0.16	0.05	0.83	0.36	0.48	0.67	0.5	0.56	0.23	0.42	0.59	0.52	0.58	0.56	0.22	0.62	0.58	1	0.48	0.2	0.19	0.16	0.31	0.06	1	0.5	0.11	0.22	0.22	0.5	0.18	0.6	0.18	0.43	0.33	0.38	0.64	0.64	0.21	0.72	0.49	0.24	1	0.37
C8orf46	0.7	0.44	0.6	0.48	0.14	0.16	0.05	0.83	0.36	0.48	0.67	0.5	0.56	0.23	0.42	0.59	0.52	0.58	0.56	0.22	0.62	0.58	1	0.48	0.2	0.19	0.16	0.31	0.06	1	0.5	0.11	0.22	0.22	0.5	0.18	0.6	0.18	0.43	0.33	0.38	0.64	0.64	0.21	0.72	0.49	0.24	1	0.37
MYBL1	0.7	0.44	0.6	0.48	0.14	0.16	0.05	0.83	0.36	0.48	0.67	0.5	0.56	0.23	0.42	0.59	0.52	0.58	0.56	0.22	0.62	0.58	1	0.48	0.2	0.19	0.16	0.31	0.06	1	0.5	0.11	0.22	0.22	0.5	0.18	0.6	0.18	0.43	0.33	0.38	0.64	0.64	0.21	0.72	0.49	0.24	1	0.37
VCPIP1	0.7	0.44	0.6	0.48	0.14	0.16	0.05	0.83	0.36	0.48	0.67	0.5	0.56	0.23	0.42	0.59	0.52	0.58	0.56	0.22	0.62	0.58	1	0.48	0.2	0.19	0.16	0.31	0.06	1	0.5	0.11	0.22	0.22	0.5	0.18	0.6	0.18	0.43	0.33	0.38	0.64	0.64	0.21	0.72	0.49	0.24	1	0.37
C8orf44-SGK3	0.97	0.42	0.98	0.77	0.08	0.19	0.03	0.62	0.48	0.87	0.74	0.85	0.48	0.49	0.35	0.95	0.95	0.97	0.68	0.29	0.96	0.9	1	0.9	0.51	0.48	0.19	0.25	0.81	1	0.87	0.19	0.3	0.35	0.79	0.39	0.49	0.23	0.71	0.63	0.43	0.59	0.54	0.2	0.67	0.8	0.19	0.65	0.49
C8orf44	0.97	0.42	0.98	0.77	0.08	0.19	0.03	0.62	0.48	0.87	0.74	0.85	0.48	0.49	0.35	0.95	0.95	0.97	0.68	0.29	0.96	0.9	1	0.9	0.51	0.48	0.19	0.25	0.81	1	0.87	0.19	0.3	0.35	0.79	0.39	0.49	0.23	0.71	0.63	0.43	0.59	0.54	0.2	0.67	0.8	0.19	0.65	0.49
AC090154.1	0.97	0.42	0.98	0.77	0.08	0.19	0.03	0.62	0.48	0.87	0.74	0.85	0.48	0.49	0.35	0.95	0.95	0.97	0.68	0.29	0.96	0.9	1	0.9	0.51	0.48	0.19	0.25	0.81	1	0.87	0.19	0.3	0.35	0.79	0.39	0.49	0.23	0.71	0.63	0.43	0.59	0.54	0.2	0.67	0.8	0.19	0.65	0.49
SGK3	0.95	0.45	0.97	0.77	0.12	0.19	0.05	0.5	0.55	0.9	0.76	0.86	0.46	0.46	0.34	0.93	0.98	1	0.98	0.27	0.97	0.9	1	0.93	0.69	0.54	0.2	0.27	0.8	1	0.85	0.16	0.29	0.34	0.77	0.36	0.61	0.22	0.69	0.59	0.57	0.74	0.68	0.27	0.83	0.8	0.19	0.65	0.69
MCMDC2	0.68	0.48	0.57	0.45	0.17	0.12	0.06	0.62	0.34	0.48	0.6	0.47	0.44	0.19	0.33	0.5	0.45	0.51	0.76	0.14	0.58	0.52	1	0.46	0.24	0.23	0.12	0.25	0.06	1	0.42	0.08	0.16	0.18	0.43	0.13	0.61	0.11	0.37	0.28	0.45	0.66	0.66	0.21	0.75	0.44	0.18	0.85	0.38
TCF24	0.67	0.52	0.56	0.45	0.22	0.19	0.09	0.72	0.41	0.46	0.63	0.48	0.52	0.2	0.41	0.51	0.4	0.53	0.86	0.19	0.59	0.52	1	0.5	0.22	0.33	0.15	0.3	0.09	1	0.43	0.08	0.21	0.18	0.44	0.15	0.56	0.15	0.37	0.3	0.42	0.6	0.61	0.23	0.68	0.46	0.23	0.88	0.36
PPP1R42	0.66	0.49	0.57	0.45	0.16	0.19	0.06	0.87	0.35	0.44	0.64	0.48	0.54	0.22	0.42	0.53	0.42	0.55	0.6	0.2	0.59	0.52	1	0.48	0.14	0.27	0.15	0.29	0.08	1	0.44	0.09	0.22	0.18	0.45	0.17	0.47	0.16	0.38	0.32	0.32	0.5	0.51	0.19	0.57	0.46	0.23	0.89	0.24
[truncated: 1,292 more rows]
[truncated: 231 more columns]

## Sheet: panel e volcano fold change
	ABCC11	ACTA2	ACTG2	ADAM9	ADGRE5	ADH1B	ADIPOQ	AGR3	AIF1	AKR1C1	AKR1C3	ALDH1A3	ANGPT2	ANKRD28	ANKRD29	ANKRD30A	APOBEC3A	APOBEC3B	APOC1	AQP1	AQP3	AR	AVPR1A	BACE2	BANK1	BASP1	C1QA	C1QC	C2orf42	C5orf46	C6orf132	C15orf48	CAV1	CAVIN2	CCDC6	CCDC80	CCL5	CCL8	CCND1	CCPG1	CCR7	CD3E	CD3G	CD4	CD8A	CD9	CD14	CD19	CD27
[truncated: 2,176 more rows]
[truncated: 231 more columns]
